# Supplementary material for: Identification of crucial modules and genes associated with backfat tissue development by WGCNA in Ningxiang pigs
Source: Front Genet. 2023 Aug 17;14:1234757. doi: 10.3389/fgene.2023.1234757 (PMC10469685; doi:10.3389/fgene.2023.1234757)
Supplement: Supplementary file 1 [file Table3.XLSX]

## Sheet: 120d vs 60d
gene_id	gene_name	transcript_id	GO	KEGG	KO_ENTRY	EC	Description	trans_type	FPKM.Age120d1	FPKM.Age120d2	FPKM.Age120d3	FPKM.Age60d1	FPKM.Age60d2	FPKM.Age60d3	fc	log2(fc)	pval	qval	regulation	significant
MSTRG.23952	ENSSSCG00000034469	ENSSSCT00000051780	GO:0005515(protein binding);GO:0016020(membrane);GO:0016021(integral component of membrane)	NA	NA	NA	cytokine receptor-like factor 2 [Source:NCBI gene;Acc:110257900]	protein_coding	3.95183	1.67383	3.04032	0.172764	0.227545	0.128809	16.3782	4.0337	4.5241e-36	5.96819e-32	up	yes
MSTRG.16481	MGP	ENSSSCT00000042794	GO:0001503(ossification);GO:0005509(calcium ion binding);GO:0005576(extracellular region);GO:0007275(multicellular organism development);GO:0030154(cell differentiation);GO:0030500(regulation of bone mineralization);GO:0031012(extracellular matrix);GO:0051216(cartilage development);GO:0062023(collagen-containing extracellular matrix)	NA	K19481	NA	matrix Gla protein [Source:NCBI gene;Acc:397206]	protein_coding	64.5199	53.1647	76.5006	19.752	17.5992	17.8228	3.5195	1.81537	2.19164e-30	1.92748e-26	up	yes
MSTRG.10492	FAM71F1	ENSSSCT00000018054	NA	NA	NA	NA	family with sequence similarity 71 member F1 [Source:NCBI gene;Acc:100519990]	protein_coding	0.464507	0.653968	0.421536	2.34616	2.53415	2.23572	0.216414	-2.20813	9.77416e-27	6.44704e-23	down	yes
MSTRG.16794	IGF1	ENSSSCT00000000936;ENSSSCT00000000935;ENSSSCT00000034991;ENSSSCT00000035604;ENSSSCT00000023468;ENSSSCT00000050807;ENSSSCT00000035024	GO:0000187(activation of MAPK activity);GO:0001775(cell activation);GO:0005158(insulin receptor binding);GO:0005159(insulin-like growth factor receptor binding);GO:0005178(integrin binding);GO:0005179(hormone activity);GO:0005576(extracellular region);GO:0005615(extracellular space);GO:0008083(growth factor activity);GO:0008283(cell population proliferation);GO:0008284(positive regulation of cell…	01521(EGFR tyrosine kinase inhibitor resistance);01522(Endocrine resistance);04010(MAPK signaling pathway);04014(Ras signaling pathway);04015(Rap1 signaling pathway);04066(HIF-1 signaling pathway);04068(FoxO signaling pathway);04114(Oocyte meiosis);04115(p53 signaling pathway);04150(mTOR signaling pathway);04151(PI3K-Akt signaling pathway);04152(AMPK signaling pathway);04211(Longevity regulating …	K05459	NA	insulin like growth factor 1 [Source:NCBI gene;Acc:397491]	protein_coding	3.53758	3.66847	4.31994	16.1762	13.6543	11.5735	0.278379	-1.84488	1.02269e-25	5.39652e-22	down	yes
MSTRG.15558	FAM102B	ENSSSCT00000042362;ENSSSCT00000007503;ENSSSCT00000061376	NA	NA	NA	NA	family with sequence similarity 102 member B [Source:NCBI gene;Acc:100519836]	protein_coding	4.47431	5.54365	4.97267	1.91654	1.98055	1.6324	2.71103	1.43884	8.03126e-25	3.53161e-21	up	yes
MSTRG.22422	PRELP	ENSSSCT00000016640;ENSSSCT00000040438	GO:0005201(extracellular matrix structural constituent);GO:0005515(protein binding);GO:0007569(cell aging);GO:0008201(heparin binding);GO:0030021(extracellular matrix structural constituent conferring compression resistance);GO:0062023(collagen-containing extracellular matrix);GO:0062023(collagen-containing extracellular matrix)	NA	K08125	NA	proline and arginine rich end leucine rich repeat protein [Source:NCBI gene;Acc:100511032]	protein_coding	33.2488	26.2845	35.7913	5.22751	9.0118	7.05749	4.476	2.16221	4.43232e-24	1.46178e-20	up	yes
MSTRG.8223	ACSL1	ENSSSCT00000017187;ENSSSCT00000058100;ENSSSCT00000053587	GO:0001676(long-chain fatty acid metabolic process);GO:0003824(catalytic activity);GO:0004467(long-chain fatty acid-CoA ligase activity);GO:0005739(mitochondrion);GO:0008610(lipid biosynthetic process);GO:0033211(adiponectin-activated signaling pathway);GO:0044539(long-chain fatty acid import into cell);GO:0071902(positive regulation of protein serine/threonine kinase activity);GO:0120162(positiv…	00061(Fatty acid biosynthesis);00071(Fatty acid degradation);03320(PPAR signaling pathway);04146(Peroxisome);04216(Ferroptosis);04714(Thermogenesis);04920(Adipocytokine signaling pathway);04920(Adipocytokine signaling pathway)	K01897	EC:6.2.1.3	acyl-CoA synthetase long chain family member 1 [Source:NCBI gene;Acc:448982]	protein_coding	42.3172	41.0529	44.7024	91.0388	102.953	94.0024	0.444705	-1.16908	1.48888e-23	4.36474e-20	down	yes
MSTRG.21212	ENSSSCG00000036000;ENSSSCG00000026129	ENSSSCT00000050167;ENSSSCT00000043348;ENSSSCT00000050951	GO:0030246(carbohydrate binding);GO:0004888(transmembrane signaling receptor activity);GO:0004930(G protein-coupled receptor activity);GO:0005887(integral component of plasma membrane);GO:0005911(cell-cell junction);GO:0007165(signal transduction);GO:0007166(cell surface receptor signaling pathway);GO:0007186(G protein-coupled receptor signaling pathway);GO:0007189(adenylate cyclase-activating G …	NA	K04594	NA	adhesion G protein-coupled receptor L3 [Source:NCBI gene;Acc:100624115]	protein_coding	1.22565	1.41978	1.0445	3.80848	3.58671	3.85138	0.328094	-1.60782	2.16126e-23	5.70227e-20	down	yes
MSTRG.13356	PPL	ENSSSCT00000008688	GO:0005198(structural molecule activity);GO:0005737(cytoplasm);GO:0005856(cytoskeleton);GO:0005882(intermediate filament);GO:0009612(response to mechanical stimulus);GO:0016020(membrane);GO:0042060(wound healing);GO:0045104(intermediate filament cytoskeleton organization)	NA	K10386	NA	periplakin [Source:NCBI gene;Acc:100512773]	protein_coding	13.0511	9.89041	12.7418	3.89814	4.53084	3.38478	3.02048	1.59478	1.47617e-22	3.24561e-19	up	yes
MSTRG.2509	DAPK1	ENSSSCT00000026142;ENSSSCT00000011985;ENSSSCT00000057089;ENSSSCT00000044482;ENSSSCT00000061618;ENSSSCT00000053317;ENSSSCT00000011984;ENSSSCT00000038981	GO:0004672(protein kinase activity);GO:0004674(protein serine/threonine kinase activity);GO:0004683(calmodulin-dependent protein kinase activity);GO:0005515(protein binding);GO:0005516(calmodulin binding);GO:0005524(ATP binding);GO:0005634(nucleus);GO:0005737(cytoplasm);GO:0005886(plasma membrane);GO:0006468(protein phosphorylation);GO:0006915(apoptotic process);GO:0007165(signal transduction);GO…	04140(Autophagy - animal);05200(Pathways in cancer);05219(Bladder cancer);05219(Bladder cancer)	K08803	EC:2.7.11.1	death associated protein kinase 1 [Source:NCBI gene;Acc:100516103]	protein_coding	4.78169	4.42039	4.65909	2.03184	2.18159	1.68571	2.34969	1.23247	6.72969e-22	1.36582e-18	up	yes
MSTRG.1380	LGALS3	ENSSSCT00000005572	GO:0001772(immunological synapse);GO:0002548(monocyte chemotaxis);GO:0005634(nucleus);GO:0005737(cytoplasm);GO:0005743(mitochondrial inner membrane);GO:0019863(IgE binding);GO:0019903(protein phosphatase binding);GO:0030246(carbohydrate binding);GO:0030593(neutrophil chemotaxis);GO:0030855(epithelial cell differentiation);GO:0042056(chemoattractant activity);GO:0042129(regulation of T cell prolif…	NA	K06831	NA	galectin 3 [Source:NCBI gene;Acc:100038033]	protein_coding	8.81961	5.84537	6.82564	1.25447	2.0093	1.14092	4.87903	2.2866	1.41626e-21	2.66905e-18	up	yes
ENSSSCG00000037751	OTOF	ENSSSCT00000055072;ENSSSCT00000056076	GO:0005509(calcium ion binding);GO:0016020(membrane);GO:0016021(integral component of membrane);GO:0016079(synaptic vesicle exocytosis);GO:0045202(synapse);GO:0098793(presynapse);GO:0098793(presynapse)	NA	K19949	NA	otoferlin [Source:NCBI gene;Acc:100737937]	protein_coding	0.00390134	0.00282845	0	0.497331	0.356079	0.410545	0.00532439	-7.55317	2.38795e-21	4.20024e-18	down	yes
MSTRG.20102	ANPEP	ENSSSCT00000035626	GO:0004177(aminopeptidase activity);GO:0005615(extracellular space);GO:0005737(cytoplasm);GO:0005793(endoplasmic reticulum-Golgi intermediate compartment);GO:0005886(plasma membrane);GO:0006508(proteolysis);GO:0008233(peptidase activity);GO:0008237(metallopeptidase activity);GO:0008270(zinc ion binding);GO:0009897(external side of plasma membrane);GO:0016787(hydrolase activity);GO:0042277(peptide…	00480(Glutathione metabolism);04614(Renin-angiotensin system);04640(Hematopoietic cell lineage)	K11140	EC:3.4.11.2	alanyl aminopeptidase, membrane [Source:NCBI gene;Acc:397520]	protein_coding	11.2008	14.8983	10.4091	4.55736	3.96942	4.22593	2.86277	1.51741	6.33068e-21	9.82521e-18	up	yes
MSTRG.5779	RARRES1	ENSSSCT00000023744	NA	NA	NA	NA	retinoic acid receptor responder 1 [Source:NCBI gene;Acc:100620650]	protein_coding	5.00459	4.99695	4.17145	1.73441	1.9347	1.6978	2.64081	1.40098	1.66494e-20	2.44043e-17	up	yes
MSTRG.20589	FLVCR2	ENSSSCT00000022285;ENSSSCT00000030716	GO:0015232(heme transporter activity);GO:0016020(membrane);GO:0016021(integral component of membrane);GO:0020037(heme binding);GO:0055085(transmembrane transport);GO:0097037(heme export);GO:0097037(heme export)	NA	K08220	NA	feline leukemia virus subgroup C cellular receptor family member 2 [Source:NCBI gene;Acc:100217391]	protein_coding	2.07428	1.94258	1.9104	8.16604	7.60219	5.25642	0.28192	-1.82664	3.32663e-20	4.38849e-17	down	yes
MSTRG.4873	GALNT15	ENSSSCT00000012260;ENSSSCT00000050771	GO:0000139(Golgi membrane);GO:0005794(Golgi apparatus);GO:0006486(protein glycosylation);GO:0016020(membrane);GO:0016021(integral component of membrane);GO:0016740(transferase activity);GO:0016757(transferase activity, transferring glycosyl groups);GO:0030133(transport vesicle);GO:0030246(carbohydrate binding);GO:0030246(carbohydrate binding)	00512(Mucin type O-glycan biosynthesis);00512(Mucin type O-glycan biosynthesis)	K00710	EC:2.4.1.41	polypeptide N-acetylgalactosaminyltransferase 15 [Source:NCBI gene;Acc:100157572]	protein_coding	3.75906	4.13545	5.39151	1.22736	1.20334	1.59338	3.30163	1.72318	4.33926e-20	5.02097e-17	up	yes
MSTRG.16711	ADAMTS20	ENSSSCT00000000862;ENSSSCT00000047922;ENSSSCT00000063436;ENSSSCT00000051578	GO:0004175(endopeptidase activity);GO:0004222(metalloendopeptidase activity);GO:0005615(extracellular space);GO:0006508(proteolysis);GO:0008237(metallopeptidase activity);GO:0008270(zinc ion binding);GO:0009967(positive regulation of signal transduction);GO:0030198(extracellular matrix organization);GO:0043066(negative regulation of apoptotic process);GO:0045636(positive regulation of melanocyte …	NA	K09609	EC:3.4.24.-	ADAM metallopeptidase with thrombospondin type 1 motif 20 [Source:NCBI gene;Acc:100049661]	protein_coding	1.42854	1.45015	1.8374	4.2832	4.46952	4.25183	0.36265	-1.46335	7.44446e-20	8.18394e-17	down	yes
MSTRG.16295	LYZ	ENSSSCT00000000530	GO:0003796(lysozyme activity);GO:0003824(catalytic activity);GO:0005615(extracellular space);GO:0008152(metabolic process);GO:0016787(hydrolase activity);GO:0016798(hydrolase activity, acting on glycosyl bonds);GO:0019835(cytolysis);GO:0031640(killing of cells of other organism);GO:0042742(defense response to bacterium);GO:0042802(identical protein binding);GO:0050830(defense response to Gram-pos…	04970(Salivary secretion)	K13915	EC:3.2.1.17	lysozyme [Source:NCBI gene;Acc:100157211]	protein_coding	7.32488	7.67072	9.44748	1.15827	2.00648	1.82754	4.89617	2.29165	9.08867e-20	9.59182e-17	up	yes
MSTRG.22268	TREH	ENSSSCT00000027894	GO:0003824(catalytic activity);GO:0004555(alpha,alpha-trehalase activity);GO:0005991(trehalose metabolic process);GO:0005993(trehalose catabolic process);GO:0008152(metabolic process);GO:0016787(hydrolase activity);GO:0016798(hydrolase activity, acting on glycosyl bonds)	00500(Starch and sucrose metabolism)	K01194	EC:3.2.1.28	trehalase [Source:NCBI gene;Acc:100623094]	protein_coding	2.60012	2.37719	1.40755	0.465976	0.399487	0.348661	5.25882	2.39474	4.02876e-19	3.93684e-16	up	yes
MSTRG.10007	MMP9	ENSSSCT00000049521;ENSSSCT00000038590;ENSSSCT00000008139	GO:0001501(skeletal system development);GO:0001503(ossification);GO:0001934(positive regulation of protein phosphorylation);GO:0004175(endopeptidase activity);GO:0004222(metalloendopeptidase activity);GO:0005615(extracellular space);GO:0006508(proteolysis);GO:0007566(embryo implantation);GO:0008233(peptidase activity);GO:0008237(metallopeptidase activity);GO:0008270(zinc ion binding);GO:0016787(h…	01522(Endocrine resistance);04657(IL-17 signaling pathway);04668(TNF signaling pathway);04670(Leukocyte transendothelial migration);04915(Estrogen signaling pathway);04926(Relaxin signaling pathway);05161(Hepatitis B);05200(Pathways in cancer);05202(Transcriptional misregulation in cancer);05205(Proteoglycans in cancer);05206(MicroRNAs in cancer);05215(Prostate cancer);05219(Bladder cancer);05418…	K01403	EC:3.4.24.35	matrix metallopeptidase 9 [Source:NCBI gene;Acc:654325]	protein_coding	0.422725	0.630668	0.678417	0.0851858	0.0502704	0.0631142	8.72139	3.12456	4.47608e-18	4.07231e-15	up	yes
MSTRG.8308	DUSP4	ENSSSCT00000017258;ENSSSCT00000054221	GO:0000188(inactivation of MAPK activity);GO:0004721(phosphoprotein phosphatase activity);GO:0004725(protein tyrosine phosphatase activity);GO:0005634(nucleus);GO:0005654(nucleoplasm);GO:0005737(cytoplasm);GO:0006470(protein dephosphorylation);GO:0008138(protein tyrosine/serine/threonine phosphatase activity);GO:0008330(protein tyrosine/threonine phosphatase activity);GO:0016311(dephosphorylation…	04010(MAPK signaling pathway);04010(MAPK signaling pathway)	K04459	3.1.3.48;EC:3.1.3.16	dual specificity phosphatase 4 [Source:NCBI gene;Acc:100514374]	protein_coding	2.12519	2.78552	2.32781	5.85365	7.10274	6.81259	0.366156	-1.44947	8.66684e-18	7.37632e-15	down	yes
MSTRG.13758	CAPG	ENSSSCT00000066341;ENSSSCT00000009022;ENSSSCT00000044503	GO:0005634(nucleus);GO:0005654(nucleoplasm);GO:0005730(nucleolus);GO:0005737(cytoplasm);GO:0005814(centriole);GO:0019904(protein domain specific binding);GO:0044877(protein-containing complex binding);GO:0051015(actin filament binding);GO:0051016(barbed-end actin filament capping);GO:0072686(mitotic spindle);GO:0090543(Flemming body);GO:0090543(Flemming body)	NA	K10368	NA	capping actin protein, gelsolin like [Source:NCBI gene;Acc:100519653]	protein_coding	10.9603	7.19842	8.92833	2.37973	3.22914	2.39765	3.38312	1.75835	1.03143e-17	8.24647e-15	up	yes
MSTRG.407	NT5E	ENSSSCT00000034230	GO:0000166(nucleotide binding);GO:0005654(nucleoplasm);GO:0005829(cytosol);GO:0005886(plasma membrane);GO:0006196(AMP catabolic process);GO:0007159(leukocyte cell-cell adhesion);GO:0008253(5'-nucleotidase activity);GO:0009166(nucleotide catabolic process);GO:0016020(membrane);GO:0016311(dephosphorylation);GO:0016787(hydrolase activity);GO:0016788(hydrolase activity, acting on ester bonds);GO:0046…	00230(Purine metabolism);00240(Pyrimidine metabolism);00760(Nicotinate and nicotinamide metabolism)	K19970	EC:3.1.3.5	5'-nucleotidase ecto [Source:NCBI gene;Acc:100157995]	protein_coding	8.34738	4.03345	6.0959	1.29069	1.37785	1.46216	4.47302	2.16125	1.78226e-17	1.3062e-14	up	yes
MSTRG.6640	ADRA1A	ENSSSCT00000062869;ENSSSCT00000010593	GO:0001985(negative regulation of heart rate involved in baroreceptor response to increased systemic arterial blood pressure);GO:0001994(norepinephrine-epinephrine vasoconstriction involved in regulation of systemic arterial blood pressure);GO:0001996(positive regulation of heart rate by epinephrine-norepinephrine);GO:0001997(positive regulation of the force of heart contraction by epinephrine-no…	04020(Calcium signaling pathway);04022(cGMP-PKG signaling pathway);04080(Neuroactive ligand-receptor interaction);04152(AMPK signaling pathway);04261(Adrenergic signaling in cardiomyocytes);04270(Vascular smooth muscle contraction);04970(Salivary secretion);04970(Salivary secretion)	K04135	NA	adrenoceptor alpha 1A [Source:NCBI gene;Acc:100144471]	protein_coding	1.03173	0.938104	0.750798	2.29756	2.59575	2.45664	0.370157	-1.43379	5.93753e-17	4.01681e-14	down	yes
MSTRG.6044	ENSSSCG00000028376	ENSSSCT00000028647	GO:0016020(membrane);GO:0016021(integral component of membrane)	NA	NA	NA	transmembrane 4 L six family member 19 [Source:NCBI gene;Acc:100620489]	protein_coding	3.02831	1.23289	1.84616	0.215901	0.171823	0.149946	11.3589	3.50576	7.54923e-17	4.97947e-14	up	yes
MSTRG.4666	RANGRF	ENSSSCT00000053159;ENSSSCT00000053078	GO:0003254(regulation of membrane depolarization);GO:0005085(guanyl-nucleotide exchange factor activity);GO:0005087(Ran guanyl-nucleotide exchange factor activity);GO:0005634(nucleus);GO:0005654(nucleoplasm);GO:0005737(cytoplasm);GO:0005791(rough endoplasmic reticulum);GO:0005829(cytosol);GO:0005901(caveola);GO:0006888(endoplasmic reticulum to Golgi vesicle-mediated transport);GO:0008536(Ran GTPa…	NA	NA	NA	RAN guanine nucleotide release factor [Source:NCBI gene;Acc:100628074]	protein_coding	1.03431	0.959017	0.728967	2.83072	3.13273	2.63939	0.316441	-1.65999	1.21442e-16	7.81491e-14	down	yes
MSTRG.3436	ITGBL1	ENSSSCT00000053988;ENSSSCT00000010444	GO:0003674(molecular_function);GO:0005178(integrin binding);GO:0005575(cellular_component);GO:0005925(focal adhesion);GO:0007160(cell-matrix adhesion);GO:0007229(integrin-mediated signaling pathway);GO:0008150(biological_process);GO:0008305(integrin complex);GO:0009986(cell surface);GO:0016477(cell migration);GO:0033627(cell adhesion mediated by integrin);GO:0033627(cell adhesion mediated by inte…	NA	NA	NA	integrin subunit beta like 1 [Source:NCBI gene;Acc:100525532]	protein_coding	14.2085	11.6598	12.7644	4.06632	5.94474	4.97531	2.57786	1.36617	1.36931e-16	8.60188e-14	up	yes
MSTRG.18334	PADI2	ENSSSCT00000027772;ENSSSCT00000058704;ENSSSCT00000058302	GO:0004668(protein-arginine deiminase activity);GO:0005509(calcium ion binding);GO:0005634(nucleus);GO:0005737(cytoplasm);GO:0010848(regulation of chromatin disassembly);GO:0018101(protein citrullination);GO:0030331(estrogen receptor binding);GO:0030520(intracellular estrogen receptor signaling pathway);GO:0035327(transcriptionally active chromatin);GO:0036413(histone H3-R26 citrullination);GO:00…	NA	K01481	EC:3.5.3.15	peptidyl arginine deiminase 2 [Source:NCBI gene;Acc:100621356]	protein_coding	3.59838	1.83914	2.23377	0.368422	0.559574	0.556053	5.16916	2.36993	2.17846e-16	1.33666e-13	up	yes
MSTRG.18394	ZNF436	ENSSSCT00000049152;ENSSSCT00000041385;ENSSSCT00000058530;ENSSSCT00000051663	GO:0003676(nucleic acid binding);GO:0005622(intracellular);GO:0005654(nucleoplasm);GO:0005829(cytosol);GO:0006355(regulation of transcription, DNA-templated);GO:0046872(metal ion binding);GO:0046872(metal ion binding)	05168(Herpes simplex virus 1 infection);05168(Herpes simplex virus 1 infection)	K09228	NA	zinc finger protein 436 [Source:NCBI gene;Acc:100520912]	protein_coding	5.20732	4.45271	5.31109	10.545	10.674	11.4088	0.458847	-1.12392	4.83453e-16	2.89896e-13	down	yes
MSTRG.12267	EDIL3	ENSSSCT00000031311;ENSSSCT00000045738	GO:0005178(integrin binding);GO:0005509(calcium ion binding);GO:0010811(positive regulation of cell-substrate adhesion);GO:0010811(positive regulation of cell-substrate adhesion)	NA	NA	NA	EGF like repeats and discoidin domains 3 [Source:NCBI gene;Acc:100516065]	protein_coding	2.57362	1.70223	2.73861	0.22535	0.554025	0.316781	6.39914	2.67788	1.31629e-15	7.58889e-13	up	yes
MSTRG.15277	S100A6	ENSSSCT00000042654;ENSSSCT00000030184	GO:0001726(ruffle);GO:0005509(calcium ion binding);GO:0005523(tropomyosin binding);GO:0005634(nucleus);GO:0005635(nuclear envelope);GO:0005737(cytoplasm);GO:0005829(cytosol);GO:0005886(plasma membrane);GO:0008270(zinc ion binding);GO:0031234(extrinsic component of cytoplasmic side of plasma membrane);GO:0042803(protein homodimerization activity);GO:0044548(S100 protein binding);GO:0046872(metal i…	NA	NA	NA	S100 calcium binding protein A6 [Source:NCBI gene;Acc:733608]	protein_coding	17.2566	10.7351	15.5572	3.74267	5.38192	3.66214	3.40579	1.76799	1.32311e-15	7.58889e-13	up	yes
MSTRG.10777	AEBP1	ENSSSCT00000045049;ENSSSCT00000062840	GO:0000122(negative regulation of transcription by RNA polymerase II);GO:0000977(RNA polymerase II regulatory region sequence-specific DNA binding);GO:0001227(DNA-binding transcription repressor activity, RNA polymerase II-specific);GO:0003714(transcription corepressor activity);GO:0004180(carboxypeptidase activity);GO:0004181(metallocarboxypeptidase activity);GO:0005518(collagen binding);GO:0005…	NA	K21392	NA	AE binding protein 1 [Source:NCBI gene;Acc:733628]	protein_coding	25.9537	18.3503	21.2553	5.93825	7.78534	8.98952	2.88641	1.52928	1.67927e-15	9.23037e-13	up	yes
MSTRG.3595	C1QTNF1	ENSSSCT00000046990;ENSSSCT00000058660	GO:0005515(protein binding);GO:0005518(collagen binding);GO:0005576(extracellular region);GO:0005581(collagen trimer);GO:0005615(extracellular space);GO:0005887(integral component of plasma membrane);GO:0007204(positive regulation of cytosolic calcium ion concentration);GO:0010544(negative regulation of platelet activation);GO:0010628(positive regulation of gene expression);GO:0010906(regulation …	NA	NA	NA	C1q and TNF related 1 [Source:NCBI gene;Acc:100217377]	protein_coding	21.6198	18.8837	16.1192	9.66308	8.2386	7.87598	2.19658	1.13526	2.96886e-15	1.56661e-12	up	yes
MSTRG.22645	GPNMB	ENSSSCT00000062784;ENSSSCT00000054094;ENSSSCT00000041855	GO:0001818(negative regulation of cytokine production);GO:0001934(positive regulation of protein phosphorylation);GO:0005178(integrin binding);GO:0005887(integral component of plasma membrane);GO:0007155(cell adhesion);GO:0007165(signal transduction);GO:0007267(cell-cell signaling);GO:0008201(heparin binding);GO:0010469(regulation of signaling receptor activity);GO:0016020(membrane);GO:0016021(in…	NA	K20732	NA	glycoprotein nmb [Source:NCBI gene;Acc:100049669]	protein_coding	43.5754	17.2272	28.1376	4.48054	7.17354	5.6908	5.12775	2.35833	4.44314e-15	2.17089e-12	up	yes
MSTRG.22131	MMP27	ENSSSCT00000016346	GO:0004222(metalloendopeptidase activity);GO:0006508(proteolysis);GO:0008233(peptidase activity);GO:0008237(metallopeptidase activity);GO:0008270(zinc ion binding);GO:0016787(hydrolase activity);GO:0031012(extracellular matrix);GO:0042406(extrinsic component of endoplasmic reticulum membrane);GO:0046872(metal ion binding)	NA	K08005	EC:3.4.24.-	matrix metallopeptidase 27 [Source:NCBI gene;Acc:100523268]	protein_coding	5.69187	3.70563	5.04844	1.2243	1.53912	1.91975	3.08465	1.62511	4.72574e-14	2.044e-11	up	yes
MSTRG.6832	ENSSSCG00000029294	ENSSSCT00000032229	GO:0003714(transcription corepressor activity);GO:0005634(nucleus);GO:0005737(cytoplasm);GO:0005829(cytosol);GO:0070370(cellular heat acclimation);GO:1903507(negative regulation of nucleic acid-templated transcription)	NA	NA	NA		protein_coding	1.38409	2.24556	0.848732	0.12513	0.199379	0.095098	10.6728	3.41587	4.83357e-14	2.05692e-11	up	yes
MSTRG.8173	ENSSSCG00000020934;ENSSSCG00000032248	ENSSSCT00000063624;ENSSSCT00000045219;ENSSSCT00000025568	GO:0005576(extracellular region);GO:0005615(extracellular space);GO:0006935(chemotaxis);GO:0006952(defense response);GO:0031731(CCR6 chemokine receptor binding);GO:0042056(chemoattractant activity);GO:0042742(defense response to bacterium);GO:0050918(positive chemotaxis);GO:0060326(cell chemotaxis);GO:0060326(cell chemotaxis)	04621(NOD-like receptor signaling pathway);05150(Staphylococcus aureus infection);05150(Staphylococcus aureus infection)	K23126	NA	prepro-beta-defensin 3 [Source:NCBI gene;Acc:404703];sperm associated antigen 11B [Source:NCBI gene;Acc:100188900]	protein_coding	0	0	0	0.445983	0.687976	0.338493	0.000203742	-12.261	5.23706e-14	2.19325e-11	down	yes
MSTRG.18840	CHST9	ENSSSCT00000004121;ENSSSCT00000048055	GO:0000139(Golgi membrane);GO:0001537(N-acetylgalactosamine 4-O-sulfotransferase activity);GO:0005794(Golgi apparatus);GO:0005975(carbohydrate metabolic process);GO:0006790(sulfur compound metabolic process);GO:0008146(sulfotransferase activity);GO:0016020(membrane);GO:0016021(integral component of membrane);GO:0016051(carbohydrate biosynthetic process);GO:0016740(transferase activity);GO:0016740…	NA	K09673	EC:2.8.2.-	carbohydrate sulfotransferase 9 [Source:NCBI gene;Acc:100515146]	protein_coding	0.20623	0.11613	0.054291	1.08592	1.99837	1.30342	0.0858422	-3.54217	2.40333e-13	9.46409e-11	down	yes
MSTRG.22545	PEG10	ENSSSCT00000046427;ENSSSCT00000061417	GO:0001890(placenta development);GO:0003676(nucleic acid binding);GO:0005634(nucleus);GO:0005829(cytosol);GO:0008270(zinc ion binding);GO:0008270(zinc ion binding)	NA	NA	NA	Sus scrofa paternally expressed 10 (PEG10), transcript variant 2, mRNA. [Source:RefSeq mRNA;Acc:NM_001127224]	protein_coding	0.877237	0.899323	1.01762	2.50388	2.94387	4.19995	0.289621	-1.78776	2.71107e-13	1.0519e-10	down	yes
MSTRG.18272	ENSSSCG00000023126	ENSSSCT00000041744;ENSSSCT00000059933;ENSSSCT00000022360;ENSSSCT00000050485	GO:0003676(nucleic acid binding);GO:0003690(double-stranded DNA binding);GO:0003723(RNA binding);GO:0003727(single-stranded RNA binding);GO:0003730(mRNA 3'-UTR binding);GO:0005654(nucleoplasm);GO:0005737(cytoplasm);GO:0070935(3'-UTR-mediated mRNA stabilization);GO:1990904(ribonucleoprotein complex);GO:1990904(ribonucleoprotein complex)	NA	NA	NA	TAR DNA binding protein [Source:NCBI gene;Acc:100739753]	protein_coding	8.21082	8.84236	9.22262	26.6694	22.8434	17.5309	0.39192	-1.35137	4.25329e-13	1.58055e-10	down	yes
MSTRG.21994	THRSP	ENSSSCT00000056121	GO:0005654(nucleoplasm);GO:0005829(cytosol);GO:0009617(response to bacterium);GO:0010866(regulation of triglyceride biosynthetic process);GO:0042802(identical protein binding);GO:0042803(protein homodimerization activity);GO:0046890(regulation of lipid biosynthetic process)	NA	NA	NA	thyroid hormone responsive [Source:NCBI gene;Acc:100512730]	protein_coding	107.549	148.751	99.8085	330.76	309.695	437.046	0.330495	-1.5973	6.55074e-13	2.40048e-10	down	yes
MSTRG.20737	C14orf132	ENSSSCT00000048034	GO:0016020(membrane);GO:0016021(integral component of membrane)	NA	NA	NA	chromosome 7 C14orf132 homolog [Source:NCBI gene;Acc:100154278]	protein_coding	1.4947	1.71194	1.83042	0.714214	0.45977	0.414126	3.17173	1.66527	1.17399e-12	4.18575e-10	up	yes
MSTRG.4853	COL6A5;COL6A6	ENSSSCT00000042220;ENSSSCT00000012249;ENSSSCT00000053187;ENSSSCT00000058938;ENSSSCT00000053192;ENSSSCT00000049694	GO:0030020(extracellular matrix structural constituent conferring tensile strength);GO:0062023(collagen-containing extracellular matrix);GO:0005576(extracellular region);GO:0031012(extracellular matrix);GO:0062023(collagen-containing extracellular matrix)	04151(PI3K-Akt signaling pathway);04510(Focal adhesion);04512(ECM-receptor interaction);04974(Protein digestion and absorption);05165(Human papillomavirus infection);05165(Human papillomavirus infection)	K06238	NA	collagen type VI alpha 5 chain [Source:NCBI gene;Acc:100515967];collagen type VI alpha 6 chain [Source:HGNC Symbol;Acc:HGNC:27023]	protein_coding	21.9524	13.7053	17.4497	4.10114	7.45601	4.84488	3.23786	1.69504	1.40735e-12	4.95089e-10	up	yes
MSTRG.22794	NOBOX	ENSSSCT00000029776	GO:0003677(DNA binding);GO:0005634(nucleus)	NA	NA	NA	NOBOX oogenesis homeobox [Source:NCBI gene;Acc:100499552]	protein_coding	0.00923525	0.0117434	0	0.162399	0.886493	0.688165	0.0120771	-6.37158	1.73653e-12	6.02851e-10	down	yes
MSTRG.21696	SPP1	ENSSSCT00000010091	GO:0001503(ossification);GO:0001649(osteoblast differentiation);GO:0005125(cytokine activity);GO:0005576(extracellular region);GO:0005615(extracellular space);GO:0005794(Golgi apparatus);GO:0006710(androgen catabolic process);GO:0007155(cell adhesion);GO:0010469(regulation of signaling receptor activity);GO:0031214(biomineral tissue development);GO:0033280(response to vitamin D);GO:0045780(positi…	04151(PI3K-Akt signaling pathway);04371(Apelin signaling pathway);04510(Focal adhesion);04512(ECM-receptor interaction);04620(Toll-like receptor signaling pathway);05165(Human papillomavirus infection)	K06250	NA	secreted phosphoprotein 1 [Source:NCBI gene;Acc:397087]	protein_coding	15.9853	13.9259	13.3395	2.09065	5.18997	3.76454	3.91581	1.96931	2.42417e-12	8.09611e-10	up	yes
MSTRG.15144	ENSSSCG00000025644	ENSSSCT00000022296;ENSSSCT00000056516	GO:0001916(positive regulation of T cell mediated cytotoxicity);GO:0005615(extracellular space);GO:0005886(plasma membrane);GO:0006955(immune response);GO:0009897(external side of plasma membrane);GO:0016020(membrane);GO:0016021(integral component of membrane);GO:0030883(endogenous lipid antigen binding);GO:0030884(exogenous lipid antigen binding);GO:0048006(antigen processing and presentation, e…	04530(Tight junction);04640(Hematopoietic cell lineage);04640(Hematopoietic cell lineage)	K06448	NA	CD1 antigen [Source:NCBI gene;Acc:396785]	protein_coding	0.949127	0.893406	1.53486	0.237513	0.275244	0.355394	3.89033	1.95989	4.2707e-12	1.37412e-09	up	yes
MSTRG.1971	GSN	ENSSSCT00000056233;ENSSSCT00000056042;ENSSSCT00000039685;ENSSSCT00000051811;ENSSSCT00000054653;ENSSSCT00000061208;ENSSSCT00000059979	GO:0002102(podosome);GO:0003779(actin binding);GO:0005509(calcium ion binding);GO:0005576(extracellular region);GO:0005615(extracellular space);GO:0005634(nucleus);GO:0005737(cytoplasm);GO:0005829(cytosol);GO:0005886(plasma membrane);GO:0005925(focal adhesion);GO:0006911(phagocytosis, engulfment);GO:0010628(positive regulation of gene expression);GO:0014891(striated muscle atrophy);GO:0016192(ves…	NA	NA	NA	gelsolin [Source:HGNC Symbol;Acc:HGNC:4620]	protein_coding	140.264	72.9349	112.907	21.006	36.3455	35.3745	3.51688	1.8143	5.55479e-12	1.76575e-09	up	yes
MSTRG.10003	ENSSSCG00000007435	ENSSSCT00000008138	GO:0005615(extracellular space);GO:0006629(lipid metabolic process);GO:0008289(lipid binding)	03320(PPAR signaling pathway);04979(Cholesterol metabolism)	K08761	NA	phospholipid transfer protein [Source:NCBI gene;Acc:397527]	protein_coding	3.43938	2.75552	3.13867	1.44605	1.40617	1.39604	2.19703	1.13556	5.77436e-12	1.8137e-09	up	yes
MSTRG.9201	FST	ENSSSCT00000018397	GO:0000122(negative regulation of transcription by RNA polymerase II);GO:0002244(hematopoietic progenitor cell differentiation);GO:0005515(protein binding);GO:0032926(negative regulation of activin receptor signaling pathway);GO:0038102(activin receptor antagonist activity);GO:0048185(activin binding);GO:0051798(positive regulation of hair follicle development)	04350(TGF-beta signaling pathway)	K04661	NA	follistatin [Source:NCBI gene;Acc:445002]	protein_coding	8.58338	6.09797	8.38169	3.02045	3.69522	3.12906	2.34268	1.22816	6.33334e-12	1.96587e-09	up	yes
MSTRG.23116	ACE2	ENSSSCT00000037512;ENSSSCT00000013277;ENSSSCT00000054866;ENSSSCT00000034032	GO:0001618(virus receptor activity);GO:0003051(angiotensin-mediated drinking behavior);GO:0003081(regulation of systemic arterial blood pressure by renin-angiotensin);GO:0004175(endopeptidase activity);GO:0004180(carboxypeptidase activity);GO:0005576(extracellular region);GO:0005615(extracellular space);GO:0005737(cytoplasm);GO:0005886(plasma membrane);GO:0006508(proteolysis);GO:0008233(peptidase…	04614(Renin-angiotensin system);04974(Protein digestion and absorption);04974(Protein digestion and absorption)	K09708	EC:3.4.17.23	angiotensin I converting enzyme 2 [Source:NCBI gene;Acc:100144303]	protein_coding	46.8111	33.4299	43.1017	99.089	93.2932	85.0959	0.444513	-1.1697	7.94834e-12	2.38306e-09	down	yes
MSTRG.16883	DCN	ENSSSCT00000000999	GO:0005515(protein binding);GO:0005518(collagen binding);GO:0005539(glycosaminoglycan binding);GO:0005576(extracellular region);GO:0010508(positive regulation of autophagy);GO:0010596(negative regulation of endothelial cell migration);GO:0014068(positive regulation of phosphatidylinositol 3-kinase signaling);GO:0016239(positive regulation of macroautophagy);GO:0016525(negative regulation of angio…	04350(TGF-beta signaling pathway);05205(Proteoglycans in cancer)	K04660	NA	decorin [Source:NCBI gene;Acc:396957]	protein_coding	148.802	93.6784	142.23	40.2669	59.3722	44.4839	2.66932	1.41647	8.49569e-12	2.51854e-09	up	yes
MSTRG.3103	POSTN	ENSSSCT00000022465;ENSSSCT00000050600;ENSSSCT00000064106;ENSSSCT00000010258	GO:0005515(protein binding);GO:0005615(extracellular space);GO:0005802(trans-Golgi network);GO:0007155(cell adhesion);GO:0008201(heparin binding);GO:0008593(regulation of Notch signaling pathway);GO:0009888(tissue development);GO:0030198(extracellular matrix organization);GO:0031012(extracellular matrix);GO:0046872(metal ion binding);GO:0050839(cell adhesion molecule binding);GO:0062023(collagen-…	NA	NA	NA	periostin [Source:NCBI gene;Acc:100152401]	protein_coding	147.01	122.917	122.437	44.7994	70.5413	43.1129	2.47621	1.30813	1.74368e-11	4.89417e-09	up	yes
MSTRG.18301	ENSSSCG00000003451	ENSSSCT00000065890;ENSSSCT00000003832	GO:0016020(membrane);GO:0016021(integral component of membrane);GO:0016021(integral component of membrane)	NA	K16778	NA	podoplanin [Source:NCBI gene;Acc:100738269]	protein_coding	5.72713	4.57562	4.63461	1.9373	2.28944	2.68397	2.16148	1.11202	2.25552e-11	6.26419e-09	up	yes
MSTRG.5077	GASK1A	ENSSSCT00000046213	GO:0005576(extracellular region);GO:0005783(endoplasmic reticulum);GO:0005794(Golgi apparatus);GO:0043231(intracellular membrane-bounded organelle)	NA	NA	NA	golgi associated kinase 1A [Source:NCBI gene;Acc:100525890]	protein_coding	3.23098	2.00941	2.78203	0.986846	1.26052	1.09297	2.40168	1.26405	2.3795e-11	6.53966e-09	up	yes
MSTRG.17853	ENSSSCG00000003155	ENSSSCT00000003504;ENSSSCT00000057644	GO:0000164(protein phosphatase type 1 complex);GO:0005737(cytoplasm);GO:0005783(endoplasmic reticulum);GO:0019888(protein phosphatase regulator activity);GO:0032516(positive regulation of phosphoprotein phosphatase activity);GO:0034976(response to endoplasmic reticulum stress);GO:0034976(response to endoplasmic reticulum stress)	04141(Protein processing in endoplasmic reticulum);04141(Protein processing in endoplasmic reticulum)	K14019	NA	protein phosphatase 1 regulatory subunit 15A [Source:NCBI gene;Acc:100522679]	protein_coding	3.62757	4.52255	4.75622	2.31354	1.90993	1.93712	2.09498	1.06694	2.61524e-11	6.96975e-09	up	yes
MSTRG.21228	SULT1B1	ENSSSCT00000047055	GO:0004062(aryl sulfotransferase activity);GO:0006068(ethanol catabolic process);GO:0006805(xenobiotic metabolic process);GO:0008146(sulfotransferase activity);GO:0009812(flavonoid metabolic process);GO:0016740(transferase activity);GO:0018958(phenol-containing compound metabolic process);GO:0030855(epithelial cell differentiation);GO:0042403(thyroid hormone metabolic process);GO:0050427(3'-phosp…	NA	K01025	EC:2.8.2.-	sulfotransferase family cytosolic 1B member 1 [Source:NCBI gene;Acc:100624541]	protein_coding	3.32564	2.81199	3.25542	6.79494	7.10424	5.75525	0.47791	-1.06519	3.56303e-11	9.40069e-09	down	yes
MSTRG.1180	CILP	ENSSSCT00000042024	GO:0005615(extracellular space);GO:0010629(negative regulation of gene expression);GO:0043569(negative regulation of insulin-like growth factor receptor signaling pathway);GO:0060392(negative regulation of SMAD protein signal transduction);GO:0062023(collagen-containing extracellular matrix);GO:0071560(cellular response to transforming growth factor beta stimulus)	NA	NA	NA	cartilage intermediate layer protein [Source:NCBI gene;Acc:397672]	protein_coding	18.5591	18.9282	15.4793	5.94116	8.86432	8.72681	2.2508	1.17044	3.89122e-11	1.00653e-08	up	yes
ENSSSCG00000006043	DCSTAMP	ENSSSCT00000044090;ENSSSCT00000006632	GO:0005789(endoplasmic reticulum membrane);GO:0009986(cell surface);GO:0010008(endosome membrane);GO:0016020(membrane);GO:0016021(integral component of membrane);GO:0030176(integral component of endoplasmic reticulum membrane);GO:0030308(negative regulation of cell growth);GO:0030316(osteoclast differentiation);GO:0034241(positive regulation of macrophage fusion);GO:0036006(cellular response to m…	NA	NA	NA	dendrocyte expressed seven transmembrane protein [Source:NCBI gene;Acc:100158149]	protein_coding	0.68734	0.327267	0.479118	0.0569806	0.0721476	0.0167622	10.2387	3.35596	6.9723e-11	1.75197e-08	up	yes
MSTRG.10129	CTSZ	ENSSSCT00000008249	GO:0004180(carboxypeptidase activity);GO:0004197(cysteine-type endopeptidase activity);GO:0005615(extracellular space);GO:0005764(lysosome);GO:0005783(endoplasmic reticulum);GO:0006508(proteolysis);GO:0008234(cysteine-type peptidase activity);GO:0010757(negative regulation of plasminogen activation);GO:0031410(cytoplasmic vesicle);GO:0032091(negative regulation of protein binding);GO:0043231(intr…	04142(Lysosome);04210(Apoptosis)	K08568	EC:3.4.18.1	cathepsin Z [Source:NCBI gene;Acc:100141405]	protein_coding	22.5712	17.8104	25.8671	10.3735	11.3543	9.92952	2.09268	1.06535	8.53756e-11	2.06656e-08	up	yes
MSTRG.13173	NUPR1	ENSSSCT00000062041	GO:0002526(acute inflammatory response);GO:0003677(DNA binding);GO:0003682(chromatin binding);GO:0003713(transcription coactivator activity);GO:0005634(nucleus);GO:0005737(cytoplasm);GO:0005829(cytosol);GO:0006473(protein acetylation);GO:0008283(cell population proliferation);GO:0008584(male gonad development);GO:0009636(response to toxic substance);GO:0010507(negative regulation of autophagy);GO…	05202(Transcriptional misregulation in cancer)	K15626	NA	nuclear protein 1, transcriptional regulator [Source:NCBI gene;Acc:110260086]	protein_coding	13.4659	26.3358	25.3963	7.55741	4.3039	5.8236	3.68665	1.88231	8.66044e-11	2.07725e-08	up	yes
MSTRG.8956	COL6A3	ENSSSCT00000059316;ENSSSCT00000057728;ENSSSCT00000028799;ENSSSCT00000049596;ENSSSCT00000064455	GO:0003429(growth plate cartilage chondrocyte morphogenesis);GO:0004867(serine-type endopeptidase inhibitor activity);GO:0005515(protein binding);GO:0005581(collagen trimer);GO:0005615(extracellular space);GO:0010951(negative regulation of endopeptidase activity);GO:0031012(extracellular matrix);GO:0042383(sarcolemma);GO:0062023(collagen-containing extracellular matrix);GO:0062023(collagen-contai…	04151(PI3K-Akt signaling pathway);04510(Focal adhesion);04512(ECM-receptor interaction);04974(Protein digestion and absorption);05165(Human papillomavirus infection);05165(Human papillomavirus infection)	K06238	NA	collagen type VI alpha 3 chain [Source:NCBI gene;Acc:100101551]	protein_coding	184.831	116.783	149.047	61.6665	77.5732	65.8292	2.19761	1.13593	8.9283e-11	2.1222e-08	up	yes
MSTRG.12565	TGFBI	ENSSSCT00000015641	GO:0001525(angiogenesis);GO:0005178(integrin binding);GO:0005515(protein binding);GO:0005518(collagen binding);GO:0005615(extracellular space);GO:0005802(trans-Golgi network);GO:0007155(cell adhesion);GO:0008283(cell population proliferation);GO:0030198(extracellular matrix organization);GO:0031012(extracellular matrix);GO:0050839(cell adhesion molecule binding);GO:0050840(extracellular matrix bi…	NA	K19519	NA	transforming growth factor beta induced [Source:NCBI gene;Acc:100519300]	protein_coding	71.6195	53.0709	62.7641	18.8059	32.7428	21.54	2.56476	1.35882	1.31784e-10	3.02347e-08	up	yes
MSTRG.8766	FN1	ENSSSCT00000048029	GO:0001932(regulation of protein phosphorylation);GO:0002020(protease binding);GO:0005102(signaling receptor binding);GO:0005178(integrin binding);GO:0005201(extracellular matrix structural constituent);GO:0005515(protein binding);GO:0005576(extracellular region);GO:0005577(fibrinogen complex);GO:0005604(basement membrane);GO:0005615(extracellular space);GO:0005793(endoplasmic reticulum-Golgi int…	04151(PI3K-Akt signaling pathway);04510(Focal adhesion);04512(ECM-receptor interaction);04810(Regulation of actin cytoskeleton);04933(AGE-RAGE signaling pathway in diabetic complications);05100(Bacterial invasion of epithelial cells);05146(Amoebiasis);05165(Human papillomavirus infection);05200(Pathways in cancer);05205(Proteoglycans in cancer);05222(Small cell lung cancer)	K05717	NA	fibronectin 1 [Source:NCBI gene;Acc:397620]	protein_coding	301.344	146.03	230.366	47.1643	85.7616	69.7396	3.34413	1.74163	1.44024e-10	3.24781e-08	up	yes
MSTRG.21814	PPFIBP2	ENSSSCT00000050886;ENSSSCT00000062679;ENSSSCT00000029781;ENSSSCT00000047675;ENSSSCT00000065865;ENSSSCT00000042506;ENSSSCT00000015948;ENSSSCT00000047852;ENSSSCT00000059426;ENSSSCT00000055157	GO:0005515(protein binding);GO:0042802(identical protein binding);GO:0042802(identical protein binding)	NA	NA	NA	PPFIA binding protein 2 [Source:NCBI gene;Acc:100523560]	protein_coding	2.30246	3.35269	2.59523	1.31404	0.820486	0.78722	2.82378	1.49763	2.88856e-10	6.09694e-08	up	yes
MSTRG.9642	FERMT1	ENSSSCT00000007723	GO:0001954(positive regulation of cell-matrix adhesion);GO:0005829(cytosol);GO:0005925(focal adhesion);GO:0007155(cell adhesion);GO:0007229(integrin-mediated signaling pathway);GO:0010629(negative regulation of gene expression);GO:0030054(cell junction);GO:0030511(positive regulation of transforming growth factor beta receptor signaling pathway);GO:0033630(positive regulation of cell adhesion med…	NA	K17082	NA	fermitin family member 1 [Source:NCBI gene;Acc:100157961]	protein_coding	0.450388	0.378013	0.960069	3.58177	3.2071	2.55551	0.191395	-2.38537	2.9306e-10	6.13658e-08	down	yes
MSTRG.8802	SLC11A1	ENSSSCT00000050912;ENSSSCT00000031352	GO:0001818(negative regulation of cytokine production);GO:0001819(positive regulation of cytokine production);GO:0002309(T cell proliferation involved in immune response);GO:0002369(T cell cytokine production);GO:0002606(positive regulation of dendritic cell antigen processing and presentation);GO:0002827(positive regulation of T-helper 1 type immune response);GO:0005384(manganese ion transmembra…	04142(Lysosome);04142(Lysosome)	K12347	NA	solute carrier family 11 member 1 [Source:NCBI gene;Acc:396764]	protein_coding	1.99818	1.08213	1.51576	0.245235	0.548144	0.376789	3.9277	1.97368	3.08838e-10	6.41605e-08	up	yes
MSTRG.22595	SCIN	ENSSSCT00000016727;ENSSSCT00000066126;ENSSSCT00000058206	GO:0005509(calcium ion binding);GO:0005886(plasma membrane);GO:0005903(brush border);GO:0008285(negative regulation of cell population proliferation);GO:0042989(sequestering of actin monomers);GO:0043065(positive regulation of apoptotic process);GO:0045654(positive regulation of megakaryocyte differentiation);GO:0051014(actin filament severing);GO:0051015(actin filament binding);GO:0051127(positi…	04666(Fc gamma R-mediated phagocytosis);04810(Regulation of actin cytoskeleton);05203(Viral carcinogenesis);05203(Viral carcinogenesis)	K05768	NA	scinderin [Source:NCBI gene;Acc:100512981]	protein_coding	4.67288	2.74448	3.38538	1.04381	1.5459	1.00623	3.00415	1.58696	4.35357e-10	8.90423e-08	up	yes
MSTRG.10898	DHCR7	ENSSSCT00000029497;ENSSSCT00000064795	GO:0001568(blood vessel development);GO:0005640(nuclear outer membrane);GO:0005783(endoplasmic reticulum);GO:0005829(cytosol);GO:0006695(cholesterol biosynthetic process);GO:0009791(post-embryonic development);GO:0009918(sterol delta7 reductase activity);GO:0016020(membrane);GO:0016021(integral component of membrane);GO:0016126(sterol biosynthetic process);GO:0016132(brassinosteroid biosynthetic …	00100(Steroid biosynthesis);00100(Steroid biosynthesis)	K00213	EC:1.3.1.21	7-dehydrocholesterol reductase [Source:NCBI gene;Acc:100627707]	protein_coding	1.51858	1.53279	1.85496	4.18597	3.72466	3.19222	0.441899	-1.17821	4.9072e-10	9.95935e-08	down	yes
MSTRG.3499	GAS6	ENSSSCT00000059625	GO:0001764(neuron migration);GO:0001786(phosphatidylserine binding);GO:0001934(positive regulation of protein phosphorylation);GO:0001961(positive regulation of cytokine-mediated signaling pathway);GO:0005102(signaling receptor binding);GO:0005245(voltage-gated calcium channel activity);GO:0005509(calcium ion binding);GO:0005576(extracellular region);GO:0005615(extracellular space);GO:0005737(cyt…	01521(EGFR tyrosine kinase inhibitor resistance)	K05464	NA	growth arrest specific 6 [Source:NCBI gene;Acc:100519331]	protein_coding	14.0821	9.10816	12.5293	4.89441	5.58384	6.0934	2.15547	1.108	6.94305e-10	1.36706e-07	up	yes
MSTRG.15784	PNPLA3	ENSSSCT00000026951	GO:0001676(long-chain fatty acid metabolic process);GO:0003841(1-acylglycerol-3-phosphate O-acyltransferase activity);GO:0004623(phospholipase A2 activity);GO:0004806(triglyceride lipase activity);GO:0005737(cytoplasm);GO:0005811(lipid droplet);GO:0006629(lipid metabolic process);GO:0006650(glycerophospholipid metabolic process);GO:0006654(phosphatidic acid biosynthetic process);GO:0016020(membra…	00561(Glycerolipid metabolism)	K13534	2.3.1.-;EC:3.1.1.3	patatin like phospholipase domain containing 3 [Source:NCBI gene;Acc:100049690]	protein_coding	6.40246	13.9051	5.15181	1.5506	2.53085	1.63461	4.45401	2.15511	1.04628e-09	2.01496e-07	up	yes
MSTRG.4593	TM4SF5	ENSSSCT00000056891	GO:0016020(membrane);GO:0016021(integral component of membrane)	NA	NA	NA	transmembrane 4 L six family member 5 [Source:NCBI gene;Acc:100513308]	protein_coding	0.973528	0.993016	0.885885	0.480202	0.400526	0.355934	2.30656	1.20574	1.28063e-09	2.38909e-07	up	yes
MSTRG.8551	ENSSSCG00000016002	ENSSSCT00000017424	GO:0005515(protein binding);GO:0005737(cytoplasm);GO:0005813(centrosome);GO:0021799(cerebral cortex radially oriented cell migration);GO:0051642(centrosome localization)	NA	NA	NA	coiled-coil domain containing 141 [Source:NCBI gene;Acc:100520053]	protein_coding	2.30479	1.52883	2.68243	0.753549	1.00241	0.745989	2.60439	1.38094	1.66405e-09	3.02789e-07	up	yes
MSTRG.1955	TLR4	ENSSSCT00000006051	GO:0000187(activation of MAPK activity);GO:0001530(lipopolysaccharide binding);GO:0001875(lipopolysaccharide receptor activity);GO:0002218(activation of innate immune response);GO:0002224(toll-like receptor signaling pathway);GO:0002322(B cell proliferation involved in immune response);GO:0002376(immune system process);GO:0002537(nitric oxide production involved in inflammatory response);GO:00027…	04064(NF-kappa B signaling pathway);04066(HIF-1 signaling pathway);04145(Phagosome);04151(PI3K-Akt signaling pathway);04217(Necroptosis);04620(Toll-like receptor signaling pathway);04621(NOD-like receptor signaling pathway);05132(Salmonella infection);05133(Pertussis);05134(Legionellosis);05140(Leishmaniasis);05142(Chagas disease (American trypanosomiasis));05144(Malaria);05145(Toxoplasmosis);051…	K10160	NA	toll like receptor 4 [Source:NCBI gene;Acc:399541]	protein_coding	5.93546	4.69961	6.22288	2.54381	2.95491	1.83773	2.29784	1.20028	1.74852e-09	3.15944e-07	up	yes
MSTRG.7506	ENSSSCG00000010370	ENSSSCT00000011352	GO:0005509(calcium ion binding);GO:0005544(calcium-dependent phospholipid binding);GO:0005623(cell);GO:0007032(endosome organization);GO:0016197(endosomal transport);GO:1900004(negative regulation of serine-type endopeptidase activity);GO:1900138(negative regulation of phospholipase A2 activity)	NA	K17096	NA	annexin A8 [Source:NCBI gene;Acc:100155930]	protein_coding	13.4604	7.0375	11.4714	2.01484	4.05148	3.42417	3.36857	1.75214	1.7603e-09	3.15944e-07	up	yes
MSTRG.20746	BDKRB2	ENSSSCT00000022656	GO:0002020(protease binding);GO:0004930(G protein-coupled receptor activity);GO:0004947(bradykinin receptor activity);GO:0005768(endosome);GO:0005886(plasma membrane);GO:0006939(smooth muscle contraction);GO:0007165(signal transduction);GO:0007186(G protein-coupled receptor signaling pathway);GO:0009651(response to salt stress);GO:0016020(membrane);GO:0016021(integral component of membrane);GO:00…	04020(Calcium signaling pathway);04022(cGMP-PKG signaling pathway);04071(Sphingolipid signaling pathway);04080(Neuroactive ligand-receptor interaction);04610(Complement and coagulation cascades);04750(Inflammatory mediator regulation of TRP channels);04810(Regulation of actin cytoskeleton);04961(Endocrine and other factor-regulated calcium reabsorption);05142(Chagas disease (American trypanosomia…	K03916	NA	bradykinin receptor B2 [Source:NCBI gene;Acc:110255240]	protein_coding	0.793274	0.958575	0.813819	0.297411	0.266489	0.362832	2.76851	1.46911	1.79181e-09	3.19427e-07	up	yes
MSTRG.14733	CPQ	ENSSSCT00000056873;ENSSSCT00000049817;ENSSSCT00000006678;ENSSSCT00000032034	GO:0005615(extracellular space);GO:0005737(cytoplasm);GO:0005794(Golgi apparatus);GO:0006508(proteolysis);GO:0006590(thyroid hormone generation);GO:0042803(protein homodimerization activity);GO:0043171(peptide catabolic process);GO:0043231(intracellular membrane-bounded organelle);GO:0070573(metallodipeptidase activity);GO:0070573(metallodipeptidase activity)	NA	K01302	EC:3.4.17.-	carboxypeptidase Q [Source:NCBI gene;Acc:100157979]	protein_coding	4.60505	3.49515	4.95953	2.03375	2.21994	1.7	2.19355	1.13327	2.14414e-09	3.79671e-07	up	yes
MSTRG.9043	ENSSSCG00000039222	ENSSSCT00000050105	NA	NA	K17272	NA	brain abundant membrane attached signal protein 1 [Source:NCBI gene;Acc:100522108]	protein_coding	2.95744	1.79577	2.38239	0.535089	0.785275	0.790068	3.38111	1.7575	2.3108e-09	4.06455e-07	up	yes
MSTRG.10388	FAM180A	ENSSSCT00000061939	NA	NA	NA	NA	family with sequence similarity 180 member A [Source:NCBI gene;Acc:100737678]	protein_coding	2.25678	1.70719	1.15705	0.371762	0.593667	0.402271	3.74425	1.90468	3.88948e-09	6.66365e-07	up	yes
MSTRG.23272	RGN	ENSSSCT00000034632;ENSSSCT00000023142	GO:0004341(gluconolactonase activity);GO:0005509(calcium ion binding);GO:0005634(nucleus);GO:0005737(cytoplasm);GO:0008270(zinc ion binding);GO:0019853(L-ascorbic acid biosynthetic process);GO:0030234(enzyme regulator activity);GO:0050790(regulation of catalytic activity);GO:0050790(regulation of catalytic activity)	00030(Pentose phosphate pathway);00053(Ascorbate and aldarate metabolism);00053(Ascorbate and aldarate metabolism)	K01053	EC:3.1.1.17	regucalcin [Source:NCBI gene;Acc:768107]	protein_coding	1.22996	1.45164	1.22458	0.6356	0.570116	0.555703	2.21763	1.14902	4.45042e-09	7.52691e-07	up	yes
MSTRG.16574	ENSSSCG00000035531	ENSSSCT00000039656	GO:0030246(carbohydrate binding)	NA	NA	NA	C-type lectin domain family 4 member A-like [Source:NCBI gene;Acc:110260747]	protein_coding	2.30379	0.95807	1.89317	0.304954	0.107055	0.109164	9.89121	3.30615	4.49575e-09	7.55515e-07	up	yes
ENSSSCG00000016832	IL7R	ENSSSCT00000033303	GO:0000902(cell morphogenesis);GO:0001915(negative regulation of T cell mediated cytotoxicity);GO:0002377(immunoglobulin production);GO:0004896(cytokine receptor activity);GO:0005515(protein binding);GO:0008284(positive regulation of cell population proliferation);GO:0008361(regulation of cell size);GO:0009897(external side of plasma membrane);GO:0010628(positive regulation of gene expression);GO…	04060(Cytokine-cytokine receptor interaction);04068(FoxO signaling pathway);04151(PI3K-Akt signaling pathway);04630(Jak-STAT signaling pathway);04640(Hematopoietic cell lineage);05200(Pathways in cancer);05340(Primary immunodeficiency)	K05072	NA	interleukin 7 receptor [Source:NCBI gene;Acc:100271930]	protein_coding	0.850247	0.620929	0.937742	0.172957	0.207558	0.146569	4.57027	2.19228	4.8309e-09	8.067e-07	up	yes
MSTRG.19005	ENSSSCG00000037643	ENSSSCT00000060715	NA	NA	NA	NA		protein_coding	0.839895	1.70601	1.98294	0.247889	0.182502	0.0819315	8.83985	3.14402	4.96473e-09	8.23832e-07	up	yes
MSTRG.11458	ENSSSCG00000033786	ENSSSCT00000041686	GO:0000166(nucleotide binding);GO:0003924(GTPase activity);GO:0005525(GTP binding);GO:0007165(signal transduction);GO:0016020(membrane)	NA	NA	NA	RAS related 2 [Source:NCBI gene;Acc:110259297]	protein_coding	2.48775	2.93434	2.16708	5.68938	5.08567	4.6769	0.491146	-1.02578	5.00404e-09	8.25167e-07	down	yes
MSTRG.1218	SMAD6	ENSSSCT00000005460	GO:0000978(RNA polymerase II proximal promoter sequence-specific DNA binding);GO:0001657(ureteric bud development);GO:0003148(outflow tract septum morphogenesis);GO:0003170(heart valve development);GO:0003180(aortic valve morphogenesis);GO:0003183(mitral valve morphogenesis);GO:0003184(pulmonary valve morphogenesis);GO:0003281(ventricular septum development);GO:0003677(DNA binding);GO:0003682(chr…	04350(TGF-beta signaling pathway)	K04677	NA	SMAD family member 6 [Source:NCBI gene;Acc:100152069]	protein_coding	1.69328	1.98702	1.90063	4.16445	3.16847	4.39698	0.475786	-1.07162	5.54814e-09	9.09206e-07	down	yes
MSTRG.20982	RELL1	ENSSSCT00000009597	GO:0005886(plasma membrane);GO:0015630(microtubule cytoskeleton);GO:0016020(membrane);GO:0016021(integral component of membrane);GO:1900745(positive regulation of p38MAPK cascade)	NA	NA	NA	RELT like 1 [Source:NCBI gene;Acc:100522085]	protein_coding	5.02196	3.96418	5.15313	1.76458	2.54045	2.32458	2.13275	1.09271	6.91813e-09	1.10623e-06	up	yes
MSTRG.3663	ACOX1	ENSSSCT00000063680;ENSSSCT00000057084;ENSSSCT00000018723;ENSSSCT00000052256;ENSSSCT00000050201	GO:0000038(very long-chain fatty acid metabolic process);GO:0003997(acyl-CoA oxidase activity);GO:0005102(signaling receptor binding);GO:0005504(fatty acid binding);GO:0005634(nucleus);GO:0005654(nucleoplasm);GO:0005730(nucleolus);GO:0005737(cytoplasm);GO:0005777(peroxisome);GO:0005778(peroxisomal membrane);GO:0005886(plasma membrane);GO:0006091(generation of precursor metabolites and energy);GO:…	00071(Fatty acid degradation);00592(alpha-Linolenic acid metabolism);01040(Biosynthesis of unsaturated fatty acids);03320(PPAR signaling pathway);04024(cAMP signaling pathway);04146(Peroxisome);04146(Peroxisome)	K00232	EC:1.3.3.6	acyl-CoA oxidase 1 [Source:NCBI gene;Acc:100113422]	protein_coding	55.3971	67.7353	51.2006	158.364	113.354	115.856	0.449806	-1.15262	7.64697e-09	1.20094e-06	down	yes
MSTRG.10730	GSDME	ENSSSCT00000057015;ENSSSCT00000018197;ENSSSCT00000061973;ENSSSCT00000062162	GO:0005546(phosphatidylinositol-4,5-bisphosphate binding);GO:0005829(cytosol);GO:0005886(plasma membrane);GO:0008219(cell death);GO:0008285(negative regulation of cell population proliferation);GO:0016020(membrane);GO:0043410(positive regulation of MAPK cascade);GO:0060113(inner ear receptor cell differentiation);GO:0070265(necrotic cell death);GO:0070269(pyroptosis);GO:0071356(cellular response …	NA	K22146	NA	gasdermin E [Source:NCBI gene;Acc:100522585]	protein_coding	2.21879	1.40627	1.03544	0.339626	0.558081	0.316108	3.83955	1.94094	8.76906e-09	1.34513e-06	up	yes
MSTRG.2507	GAS1	ENSSSCT00000060778	GO:0005886(plasma membrane);GO:0007050(cell cycle arrest);GO:0010955(negative regulation of protein processing);GO:0016020(membrane);GO:0016021(integral component of membrane);GO:0035924(cellular response to vascular endothelial growth factor stimulus);GO:0045930(negative regulation of mitotic cell cycle);GO:0060628(regulation of ER to Golgi vesicle-mediated transport)	04340(Hedgehog signaling pathway)	K06232	NA	growth arrest specific 1 [Source:NCBI gene;Acc:100516459]	protein_coding	10.5022	12.4941	9.71695	3.87623	5.35508	5.56878	2.21035	1.14427	9.535e-09	1.45417e-06	up	yes
MSTRG.11157	VWCE	ENSSSCT00000014313	GO:0005509(calcium ion binding);GO:0005515(protein binding);GO:0005737(cytoplasm);GO:0098586(cellular response to virus)	NA	NA	NA	von Willebrand factor C and EGF domains [Source:NCBI gene;Acc:100522060]	protein_coding	0.849911	0.735016	0.737647	2.13591	1.94179	1.39986	0.424016	-1.23781	1.06076e-08	1.59017e-06	down	yes
MSTRG.16319	LGR5	ENSSSCT00000049328;ENSSSCT00000065315;ENSSSCT00000062849	GO:0001942(hair follicle development);GO:0004888(transmembrane signaling receptor activity);GO:0004930(G protein-coupled receptor activity);GO:0005515(protein binding);GO:0005887(integral component of plasma membrane);GO:0007186(G protein-coupled receptor signaling pathway);GO:0009994(oocyte differentiation);GO:0016020(membrane);GO:0016021(integral component of membrane);GO:0016500(protein-hormon…	04310(Wnt signaling pathway);04310(Wnt signaling pathway)	K04308	NA	leucine rich repeat containing G protein-coupled receptor 5 [Source:NCBI gene;Acc:100151994]	protein_coding	1.33922	0.833929	0.556617	0.156131	0.269884	0.154134	4.70528	2.23428	1.16382e-08	1.73482e-06	up	yes
MSTRG.16415	BCAT1	ENSSSCT00000054392;ENSSSCT00000037021;ENSSSCT00000026706;ENSSSCT00000050111;ENSSSCT00000058014	GO:0003824(catalytic activity);GO:0004084(branched-chain-amino-acid transaminase activity);GO:0005739(mitochondrion);GO:0008483(transaminase activity);GO:0008652(cellular amino acid biosynthetic process);GO:0009081(branched-chain amino acid metabolic process);GO:0009082(branched-chain amino acid biosynthetic process);GO:0009098(leucine biosynthetic process);GO:0009099(valine biosynthetic process)…	00270(Cysteine and methionine metabolism);00280(Valine, leucine and isoleucine degradation);00290(Valine, leucine and isoleucine biosynthesis);00770(Pantothenate and CoA biosynthesis);00770(Pantothenate and CoA biosynthesis)	K00826	EC:2.6.1.42	branched chain amino acid transaminase 1 [Source:NCBI gene;Acc:100518784]	protein_coding	6.60852	3.73202	5.09486	1.78279	2.6437	1.76415	2.49334	1.31808	1.30416e-08	1.89061e-06	up	yes
MSTRG.11499	AMPD3;ENSSSCG00000040978	ENSSSCT00000055623;ENSSSCT00000041051;ENSSSCT00000045384;ENSSSCT00000026707;ENSSSCT00000054636;ENSSSCT00000044142	GO:0003876(AMP deaminase activity);GO:0005829(cytosol);GO:0006188(IMP biosynthetic process);GO:0009168(purine ribonucleoside monophosphate biosynthetic process);GO:0016787(hydrolase activity);GO:0019239(deaminase activity);GO:0032264(IMP salvage);GO:0034101(erythrocyte homeostasis);GO:0046031(ADP metabolic process);GO:0046033(AMP metabolic process);GO:0046034(ATP metabolic process);GO:0046039(GTP…	00230(Purine metabolism);00230(Purine metabolism)	K01490	EC:3.5.4.6	adenosine monophosphate deaminase 3 [Source:NCBI gene;Acc:100620914]	protein_coding	0.998241	0.918997	0.877501	0.348733	0.453053	0.479303	2.18153	1.12534	1.33857e-08	1.92408e-06	up	yes
MSTRG.13174	CORO1A;ENSSSCG00000035561;SULT1A3	ENSSSCT00000031067;ENSSSCT00000046308;ENSSSCT00000050863;ENSSSCT00000046200;ENSSSCT00000048124;ENSSSCT00000026919	GO:0001772(immunological synapse);GO:0001845(phagolysosome assembly);GO:0001891(phagocytic cup);GO:0003779(actin binding);GO:0003785(actin monomer binding);GO:0005515(protein binding);GO:0005737(cytoplasm);GO:0005769(early endosome);GO:0005829(cytosol);GO:0005884(actin filament);GO:0005886(plasma membrane);GO:0005911(cell-cell junction);GO:0006816(calcium ion transport);GO:0006909(phagocytosis);G…	04145(Phagosome);05152(Tuberculosis);03460(Fanconi anemia pathway);05204(Chemical carcinogenesis)	K13882;K15078;K01014	EC:3.6.1.-;EC:2.8.2.1	coronin 1A [Source:NCBI gene;Acc:100621483];SLX1 homolog A, structure-specific endonuclease subunit [Source:NCBI gene;Acc:100621669];sulfotransferase family 1A member 3 [Source:NCBI gene;Acc:396640]	protein_coding	8.76623	11.1123	11.6894	4.70654	2.57972	1.50325	3.59154	1.8446	1.35886e-08	1.93795e-06	up	yes
ENSSSCG00000040770	CA1	ENSSSCT00000040854	GO:0004064(arylesterase activity);GO:0004089(carbonate dehydratase activity);GO:0005737(cytoplasm);GO:0006730(one-carbon metabolic process);GO:0008270(zinc ion binding);GO:0016836(hydro-lyase activity);GO:0046872(metal ion binding)	00910(Nitrogen metabolism)	K01672	EC:4.2.1.1	carbonic anhydrase 1 [Source:NCBI gene;Acc:100153915]	protein_coding	0	0	0	0	0	0.404024	0.00074253	-10.3953	1.36706e-08	1.93917e-06	down	yes
MSTRG.17534	TYROBP	ENSSSCT00000003224	GO:0002274(myeloid leukocyte activation);GO:0002281(macrophage activation involved in immune response);GO:0002282(microglial cell activation involved in immune response);GO:0002283(neutrophil activation involved in immune response);GO:0005102(signaling receptor binding);GO:0005623(cell);GO:0007229(integrin-mediated signaling pathway);GO:0009986(cell surface);GO:0010628(positive regulation of gene…	04380(Osteoclast differentiation);04650(Natural killer cell mediated cytotoxicity)	K07992	NA	TYRO protein tyrosine kinase binding protein [Source:NCBI gene;Acc:397405]	protein_coding	8.52049	5.37872	6.66135	2.11469	2.6318	2.545	2.8198	1.49559	1.46216e-08	2.052e-06	up	yes
MSTRG.18	THBS2	ENSSSCT00000004436;ENSSSCT00000044270;ENSSSCT00000064251	GO:0005509(calcium ion binding);GO:0005515(protein binding);GO:0005576(extracellular region);GO:0005604(basement membrane);GO:0007155(cell adhesion);GO:0016525(negative regulation of angiogenesis);GO:0031012(extracellular matrix);GO:0031091(platelet alpha granule);GO:0062023(collagen-containing extracellular matrix);GO:0062023(collagen-containing extracellular matrix)	04145(Phagosome);04151(PI3K-Akt signaling pathway);04510(Focal adhesion);04512(ECM-receptor interaction);05144(Malaria);05165(Human papillomavirus infection);05165(Human papillomavirus infection)	K04659	NA	thrombospondin 2 [Source:NCBI gene;Acc:100153940]	protein_coding	19.7562	30.558	26.1143	13.0114	8.20354	12.1135	2.29319	1.19736	1.77347e-08	2.36319e-06	up	yes
MSTRG.18911	PTGFR	ENSSSCT00000065205	GO:0004930(G protein-coupled receptor activity);GO:0004955(prostaglandin receptor activity);GO:0004958(prostaglandin F receptor activity);GO:0005576(extracellular region);GO:0005737(cytoplasm);GO:0005886(plasma membrane);GO:0006954(inflammatory response);GO:0007165(signal transduction);GO:0007186(G protein-coupled receptor signaling pathway);GO:0007189(adenylate cyclase-activating G protein-coupl…	04020(Calcium signaling pathway);04072(Phospholipase D signaling pathway);04080(Neuroactive ligand-receptor interaction)	K04262	NA	prostaglandin F receptor [Source:NCBI gene;Acc:397126]	protein_coding	2.73893	3.21861	3.36017	1.10987	1.7583	1.4146	2.17563	1.12143	1.91587e-08	2.52742e-06	up	yes
MSTRG.1543	ADAMTSL1	ENSSSCT00000054691;ENSSSCT00000037462	GO:0006508(proteolysis);GO:0008233(peptidase activity);GO:0008233(peptidase activity)	NA	NA	NA	ADAMTS like 1 [Source:NCBI gene;Acc:102160697]	protein_coding	1.60821	1.41059	1.00229	0.491931	0.613758	0.640107	2.3033	1.2037	2.07909e-08	2.71558e-06	up	yes
ENSSSCG00000002978	PSP-II	ENSSSCT00000062669;ENSSSCT00000065459	GO:0007338(single fertilization);GO:0007338(single fertilization)	NA	NA	NA	porcine seminal protein I [Source:NCBI gene;Acc:396818]	protein_coding	0	0	0	0.745818	0	0	0.000402243	-11.2796	2.17791e-08	2.81676e-06	down	yes
MSTRG.85	SYNJ2	ENSSSCT00000025405;ENSSSCT00000032465	GO:0003676(nucleic acid binding);GO:0003723(RNA binding);GO:0004439(phosphatidylinositol-4,5-bisphosphate 5-phosphatase activity);GO:0007420(brain development);GO:0016787(hydrolase activity);GO:0017124(SH3 domain binding);GO:0034595(phosphatidylinositol phosphate 5-phosphatase activity);GO:0042578(phosphoric ester hydrolase activity);GO:0046855(inositol phosphate dephosphorylation);GO:0046856(pho…	00562(Inositol phosphate metabolism);04070(Phosphatidylinositol signaling system);04070(Phosphatidylinositol signaling system)	K20279	EC:3.1.3.36	synaptojanin 2 [Source:NCBI gene;Acc:100516167]	protein_coding	6.39355	6.00797	4.46575	1.60056	3.06171	1.98256	2.53841	1.34392	2.5631e-08	3.28276e-06	up	yes
MSTRG.4669	ENSSSCG00000021434	ENSSSCT00000026581	NA	NA	NA	NA		protein_coding	0.632228	0.796903	0.938893	1.77199	2.14366	2.23602	0.38494	-1.37729	2.72349e-08	3.47133e-06	down	yes
MSTRG.6259	ABI3BP	ENSSSCT00000040507;ENSSSCT00000045758;ENSSSCT00000013085;ENSSSCT00000057677	GO:0005515(protein binding);GO:0005518(collagen binding);GO:0005539(glycosaminoglycan binding);GO:0005614(interstitial matrix);GO:0008201(heparin binding);GO:0010811(positive regulation of cell-substrate adhesion);GO:0030198(extracellular matrix organization);GO:0031012(extracellular matrix);GO:0031012(extracellular matrix)	NA	NA	NA	ABI family member 3 binding protein [Source:NCBI gene;Acc:100154641]	protein_coding	10.6768	5.40788	9.02193	3.48562	3.95985	2.74287	2.46425	1.30115	2.95796e-08	3.7341e-06	up	yes
MSTRG.20570	LTBP2	ENSSSCT00000052036;ENSSSCT00000002632	GO:0005509(calcium ion binding);GO:0097435(supramolecular fiber organization);GO:0097435(supramolecular fiber organization)	NA	K08023	NA	latent transforming growth factor beta binding protein 2 [Source:NCBI gene;Acc:100514300]	protein_coding	8.02182	4.03613	4.69636	0.918725	2.02617	1.94302	3.42771	1.77724	3.08678e-08	3.82355e-06	up	yes
MSTRG.14679	CTHRC1	ENSSSCT00000006640	GO:0005109(frizzled binding);GO:0005615(extracellular space);GO:0005737(cytoplasm);GO:0017147(Wnt-protein binding);GO:0032092(positive regulation of protein binding);GO:0033690(positive regulation of osteoblast proliferation);GO:0043932(ossification involved in bone remodeling);GO:0045669(positive regulation of osteoblast differentiation);GO:0060071(Wnt signaling pathway, planar cell polarity pat…	NA	NA	NA	collagen triple helix repeat containing 1 [Source:NCBI gene;Acc:100152510]	protein_coding	9.43347	5.97691	8.28598	1.3564	2.91568	2.83777	3.33289	1.73677	3.19561e-08	3.92154e-06	up	yes
MSTRG.11214	SLC43A3	ENSSSCT00000058946	GO:0016020(membrane);GO:0016021(integral component of membrane);GO:0055085(transmembrane transport)	NA	K08230	NA	solute carrier family 43 member 3 [Source:NCBI gene;Acc:110259261]	protein_coding	3.03847	2.02201	2.27299	0.95319	1.19965	1.24458	2.15854	1.11005	3.38844e-08	4.1221e-06	up	yes
MSTRG.16616	CD9	ENSSSCT00000023950;ENSSSCT00000000773	GO:0005178(integrin binding);GO:0005886(plasma membrane);GO:0005887(integral component of plasma membrane);GO:0007155(cell adhesion);GO:0007166(cell surface receptor signaling pathway);GO:0007338(single fertilization);GO:0007342(fusion of sperm to egg plasma membrane involved in single fertilization);GO:0008285(negative regulation of cell population proliferation);GO:0009897(external side of plas…	04640(Hematopoietic cell lineage);04640(Hematopoietic cell lineage)	K06460	NA	CD9 molecule [Source:NCBI gene;Acc:397067]	protein_coding	78.4963	40.9765	49.7242	16.643	27.6019	19.4267	2.65734	1.40998	3.40252e-08	4.1221e-06	up	yes
MSTRG.14507	NDRG1	ENSSSCT00000054808;ENSSSCT00000060843	GO:0005634(nucleus);GO:0005737(cytoplasm);GO:0005813(centrosome);GO:0005829(cytosol);GO:0005874(microtubule);GO:0005886(plasma membrane);GO:0005913(cell-cell adherens junction);GO:0007165(signal transduction);GO:0008017(microtubule binding);GO:0008285(negative regulation of cell population proliferation);GO:0015630(microtubule cytoskeleton);GO:0017137(Rab GTPase binding);GO:0030330(DNA damage res…	NA	K18266	NA	N-myc downstream regulated 1 [Source:NCBI gene;Acc:100156071]	protein_coding	5.3391	3.88521	5.04414	1.66573	2.57854	2.47513	2.12347	1.08642	3.48884e-08	4.18852e-06	up	yes
MSTRG.19701	ATF6B;ENSSSCG00000023611	ENSSSCT00000001575;ENSSSCT00000027572;ENSSSCT00000034199;ENSSSCT00000050115	GO:0000980(RNA polymerase II distal enhancer sequence-specific DNA binding);GO:0003700(DNA-binding transcription factor activity);GO:0005634(nucleus);GO:0005730(nucleolus);GO:0005789(endoplasmic reticulum membrane);GO:0006355(regulation of transcription, DNA-templated);GO:0006357(regulation of transcription by RNA polymerase II);GO:0012505(endomembrane system);GO:0030968(endoplasmic reticulum unf…	04022(cGMP-PKG signaling pathway);04141(Protein processing in endoplasmic reticulum);04151(PI3K-Akt signaling pathway);04211(Longevity regulating pathway);04261(Adrenergic signaling in cardiomyocytes);04668(TNF signaling pathway);04728(Dopaminergic synapse);04911(Insulin secretion);04915(Estrogen signaling pathway);04918(Thyroid hormone synthesis);04925(Aldosterone synthesis and secretion);04926(…	K09049;K06252	NA	activating transcription factor 6 beta [Source:NCBI gene;Acc:100144516];tenascin XB [Source:NCBI gene;Acc:445520]	protein_coding	48.212	25.2039	39.7367	12.4346	18.45	15.9164	2.41773	1.27365	3.49255e-08	4.18852e-06	up	yes
ENSSSCG00000001620	MDFI	ENSSSCT00000001801;ENSSSCT00000037976;ENSSSCT00000037770	GO:0005634(nucleus);GO:0008134(transcription factor binding);GO:0042802(identical protein binding);GO:0048704(embryonic skeletal system morphogenesis);GO:0060707(trophoblast giant cell differentiation);GO:0060707(trophoblast giant cell differentiation)	NA	NA	NA	MyoD family inhibitor [Source:NCBI gene;Acc:100152701]	protein_coding	0.294089	0.343904	0.244761	0.82602	1.19965	1.11259	0.281287	-1.82988	3.55989e-08	4.24996e-06	down	yes
MSTRG.13787	HK2	ENSSSCT00000009047	GO:0000166(nucleotide binding);GO:0001678(cellular glucose homeostasis);GO:0004340(glucokinase activity);GO:0004396(hexokinase activity);GO:0005524(ATP binding);GO:0005536(glucose binding);GO:0005741(mitochondrial outer membrane);GO:0005829(cytosol);GO:0005975(carbohydrate metabolic process);GO:0006006(glucose metabolic process);GO:0006096(glycolytic process);GO:0008637(apoptotic mitochondrial ch…	00010(Glycolysis / Gluconeogenesis);00051(Fructose and mannose metabolism);00052(Galactose metabolism);00500(Starch and sucrose metabolism);00520(Amino sugar and nucleotide sugar metabolism);00524(Neomycin, kanamycin and gentamicin biosynthesis);04066(HIF-1 signaling pathway);04910(Insulin signaling pathway);04930(Type II diabetes mellitus);04973(Carbohydrate digestion and absorption);05230(Centr…	K00844	EC:2.7.1.1	hexokinase 2 [Source:NCBI gene;Acc:494561]	protein_coding	4.28627	6.66931	5.01598	11.7796	12.4337	10.924	0.454547	-1.1375	3.57849e-08	4.25292e-06	down	yes
MSTRG.11178	STX3	ENSSSCT00000053592;ENSSSCT00000044663;ENSSSCT00000047347	GO:0000149(SNARE binding);GO:0005484(SNAP receptor activity);GO:0005623(cell);GO:0005886(plasma membrane);GO:0005911(cell-cell junction);GO:0006886(intracellular protein transport);GO:0006887(exocytosis);GO:0006906(vesicle fusion);GO:0008021(synaptic vesicle);GO:0008284(positive regulation of cell population proliferation);GO:0012505(endomembrane system);GO:0016020(membrane);GO:0016021(integral c…	04130(SNARE interactions in vesicular transport);04721(Synaptic vesicle cycle);04721(Synaptic vesicle cycle)	K08486	NA	syntaxin 3 [Source:NCBI gene;Acc:100520886]	protein_coding	0.909191	0.716399	0.600203	0.288118	0.325486	0.345595	2.32047	1.21442	3.6332e-08	4.29858e-06	up	yes
MSTRG.4038	PLXDC1	ENSSSCT00000019064	GO:0001525(angiogenesis);GO:0005737(cytoplasm);GO:0005886(plasma membrane);GO:0016020(membrane);GO:0016021(integral component of membrane);GO:0043235(receptor complex)	NA	NA	NA	plexin domain containing 1 [Source:NCBI gene;Acc:100517914]	protein_coding	8.9195	3.75801	7.04968	1.5981	2.74642	1.74089	3.24172	1.69676	3.754e-08	4.42167e-06	up	yes
MSTRG.7904	ENSSSCG00000010703	ENSSSCT00000011709	GO:0004252(serine-type endopeptidase activity);GO:0005515(protein binding);GO:0006508(proteolysis)	NA	K08784	EC:3.4.21.-	HtrA serine peptidase 1 [Source:NCBI gene;Acc:100515628]	protein_coding	61.524	45.4132	38.9382	21.7095	28.294	20.8735	2.05815	1.04135	3.90061e-08	4.57395e-06	up	yes
MSTRG.21142	GRIA2	ENSSSCT00000066201;ENSSSCT00000039120;ENSSSCT00000022356	GO:0004970(ionotropic glutamate receptor activity);GO:0004971(AMPA glutamate receptor activity);GO:0005216(ion channel activity);GO:0005886(plasma membrane);GO:0006811(ion transport);GO:0016020(membrane);GO:0016021(integral component of membrane);GO:0030054(cell junction);GO:0032281(AMPA glutamate receptor complex);GO:0034220(ion transmembrane transport);GO:0035235(ionotropic glutamate receptor s…	04024(cAMP signaling pathway);04080(Neuroactive ligand-receptor interaction);04713(Circadian entrainment);04720(Long-term potentiation);04723(Retrograde endocannabinoid signaling);04724(Glutamatergic synapse);04728(Dopaminergic synapse);04730(Long-term depression);05014(Amyotrophic lateral sclerosis (ALS));05030(Cocaine addiction);05031(Amphetamine addiction);05033(Nicotine addiction);05033(Nicot…	K05198	NA	glutamate ionotropic receptor AMPA type subunit 2 [Source:NCBI gene;Acc:100622950]	protein_coding	0.17616	0.48883	0.299308	1.91403	2.32984	0.902562	0.187372	-2.41602	4.25883e-08	4.92828e-06	down	yes
MSTRG.22458	RAB7B	ENSSSCT00000042476;ENSSSCT00000042688	GO:0003924(GTPase activity);GO:0005525(GTP binding);GO:0005764(lysosome);GO:0005770(late endosome);GO:0005794(Golgi apparatus);GO:0005802(trans-Golgi network);GO:0032755(positive regulation of interleukin-6 production);GO:0034144(negative regulation of toll-like receptor 4 signaling pathway);GO:0034164(negative regulation of toll-like receptor 9 signaling pathway);GO:0034499(late endosome to Golg…	04137(Mitophagy - animal);04140(Autophagy - animal);04145(Phagosome);05132(Salmonella infection);05146(Amoebiasis);05146(Amoebiasis)	K07898	NA	RAB7B, member RAS oncogene family [Source:NCBI gene;Acc:100627693]	protein_coding	1.59424	1.10135	1.30501	0.472936	0.609338	0.664372	2.29045	1.19563	4.40471e-08	5.05278e-06	up	yes
ENSSSCG00000033464	ENSSSCG00000033464	ENSSSCT00000051405	GO:0003676(nucleic acid binding);GO:0005198(structural molecule activity);GO:0008270(zinc ion binding);GO:0016032(viral process)	NA	NA	NA		protein_coding	0.046451	0.024158	0.054335	0.437315	0.404286	0.75884	0.0780685	-3.67912	5.23406e-08	5.92684e-06	down	yes
MSTRG.9724	CST3	ENSSSCT00000038762	GO:0001540(amyloid-beta binding);GO:0002020(protease binding);GO:0004866(endopeptidase inhibitor activity);GO:0004869(cysteine-type endopeptidase inhibitor activity);GO:0005576(extracellular region);GO:0005615(extracellular space);GO:0005794(Golgi apparatus);GO:0006952(defense response);GO:0010466(negative regulation of peptidase activity);GO:0010711(negative regulation of collagen catabolic proc…	04970(Salivary secretion)	K13899	NA	cystatin C [Source:NCBI gene;Acc:733672]	protein_coding	44.9658	21.8001	38.4933	11.3526	16.6497	13.0561	2.56364	1.35819	5.79089e-08	6.47402e-06	up	yes
MSTRG.11319	PRR5L	ENSSSCT00000065518;ENSSSCT00000064871;ENSSSCT00000014517	GO:0001933(negative regulation of protein phosphorylation);GO:0001934(positive regulation of protein phosphorylation);GO:0010762(regulation of fibroblast migration);GO:0014068(positive regulation of phosphatidylinositol 3-kinase signaling);GO:0031625(ubiquitin protein ligase binding);GO:0031932(TORC2 complex);GO:0034599(cellular response to oxidative stress);GO:0038203(TORC2 signaling);GO:0061014…	NA	NA	NA	proline rich 5 like [Source:NCBI gene;Acc:100523837]	protein_coding	1.94006	2.10111	1.98021	3.598	5.6627	3.88504	0.458049	-1.12643	5.89844e-08	6.56643e-06	down	yes
MSTRG.4116	ENSSSCG00000027677	ENSSSCT00000043335	GO:0005515(protein binding)	NA	NA	NA	ABI gene family member 3-like [Source:NCBI gene;Acc:110255205]	protein_coding	2.94175	2.78465	3.36105	6.85578	7.03534	5.4712	0.469337	-1.0913	6.9683e-08	7.66048e-06	down	yes
MSTRG.17366	LPCAT2;MMP2	ENSSSCT00000003129;ENSSSCT00000003130	GO:0005509(calcium ion binding);GO:0005783(endoplasmic reticulum);GO:0005795(Golgi stack);GO:0005811(lipid droplet);GO:0006663(platelet activating factor biosynthetic process);GO:0016020(membrane);GO:0016021(integral component of membrane);GO:0036151(phosphatidylcholine acyl-chain remodeling);GO:0047184(1-acylglycerophosphocholine O-acyltransferase activity);GO:0047192(1-alkylglycerophosphocholin…	00564(Glycerophospholipid metabolism);00565(Ether lipid metabolism);01522(Endocrine resistance);04670(Leukocyte transendothelial migration);04912(GnRH signaling pathway);04915(Estrogen signaling pathway);04926(Relaxin signaling pathway);04933(AGE-RAGE signaling pathway in diabetic complications);05200(Pathways in cancer);05205(Proteoglycans in cancer);05219(Bladder cancer);05418(Fluid shear stres…	K13510;K01398	2.3.1.67;EC:2.3.1.23;EC:3.4.24.24	lysophosphatidylcholine acyltransferase 2 [Source:NCBI gene;Acc:100517894];matrix metallopeptidase 2 [Source:NCBI gene;Acc:397391]	protein_coding	44.8238	29.1295	36.53	16.1177	22.5399	16.5191	2.00235	1.0017	7.31667e-08	8.01008e-06	up	yes
MSTRG.11300	CD82	ENSSSCT00000030279;ENSSSCT00000061801	GO:0016020(membrane);GO:0016021(integral component of membrane);GO:0016021(integral component of membrane)	04115(p53 signaling pathway);04115(p53 signaling pathway)	K06509	NA	CD82 molecule [Source:NCBI gene;Acc:100270689]	protein_coding	3.56306	2.96362	2.5759	1.59024	1.31516	1.63494	2.00482	1.00347	7.70097e-08	8.36142e-06	up	yes
ENSSSCG00000006138	ATP6V0D2	ENSSSCT00000006731	GO:0005765(lysosomal membrane);GO:0005769(early endosome);GO:0006811(ion transport);GO:0007034(vacuolar transport);GO:0007035(vacuolar acidification);GO:0008553(proton-exporting ATPase activity, phosphorylative mechanism);GO:0015078(proton transmembrane transporter activity);GO:0015991(ATP hydrolysis coupled proton transport);GO:0016020(membrane);GO:0016324(apical plasma membrane);GO:0016471(vacu…	00190(Oxidative phosphorylation);04142(Lysosome);04145(Phagosome);04721(Synaptic vesicle cycle);04966(Collecting duct acid secretion);05152(Tuberculosis);05165(Human papillomavirus infection);05203(Viral carcinogenesis);05323(Rheumatoid arthritis)	K02146	NA	ATPase H+ transporting V0 subunit d2 [Source:NCBI gene;Acc:100521494]	protein_coding	0.314659	0.082658	0.316303	0	0	0	2378.73	11.216	9.01338e-08	9.55376e-06	up	yes
ENSSSCG00000036656	ENSSSCG00000036656	ENSSSCT00000047101	GO:0016020(membrane);GO:0016021(integral component of membrane)	NA	NA	NA		protein_coding	0	0.870272	0	0	0	0	2900.91	11.5023	9.2073e-08	9.6783e-06	up	yes
MSTRG.7886	BAG3	ENSSSCT00000011687	GO:0000774(adenyl-nucleotide exchange factor activity);GO:0005634(nucleus);GO:0005737(cytoplasm);GO:0005829(cytosol);GO:0005886(plasma membrane);GO:0008625(extrinsic apoptotic signaling pathway via death domain receptors);GO:0010664(negative regulation of striated muscle cell apoptotic process);GO:0030018(Z disc);GO:0034605(cellular response to heat);GO:0034620(cellular response to unfolded prote…	NA	K09557	NA	BCL2 associated athanogene 3 [Source:NCBI gene;Acc:100156989]	protein_coding	10.2665	9.13599	5.55483	4.23624	3.665	3.21223	2.24568	1.16715	9.72878e-08	1.01859e-05	up	yes
MSTRG.14599	COL14A1	ENSSSCT00000006580;ENSSSCT00000035287;ENSSSCT00000034473;ENSSSCT00000006581	GO:0003429(growth plate cartilage chondrocyte morphogenesis);GO:0005515(protein binding);GO:0005615(extracellular space);GO:0006469(negative regulation of protein kinase activity);GO:0030020(extracellular matrix structural constituent conferring tensile strength);GO:0031012(extracellular matrix);GO:0032007(negative regulation of TOR signaling);GO:0035556(intracellular signal transduction);GO:0062…	04140(Autophagy - animal);04150(mTOR signaling pathway);04974(Protein digestion and absorption);04974(Protein digestion and absorption)	K08133;K20402	NA	collagen type XIV alpha 1 chain [Source:NCBI gene;Acc:100158059]	protein_coding	38.4442	20.0816	33.3177	8.27282	15.403	11.1799	2.63497	1.39779	1.06412e-07	1.10972e-05	up	yes
MSTRG.15415	SPAG17	ENSSSCT00000007368	GO:0003351(epithelial cilium movement);GO:1904158(axonemal central apparatus assembly);GO:1990716(axonemal central apparatus)	NA	NA	NA	sperm associated antigen 17 [Source:NCBI gene;Acc:100155824]	protein_coding	1.37427	2.31696	1.83116	4.38926	3.95976	5.37115	0.402502	-1.31293	1.25211e-07	1.28641e-05	down	yes
MSTRG.4727	DNAH9	ENSSSCT00000019610	GO:0003777(microtubule motor activity);GO:0005524(ATP binding);GO:0005930(axoneme);GO:0007018(microtubule-based movement);GO:0008569(ATP-dependent microtubule motor activity, minus-end-directed);GO:0030286(dynein complex);GO:0045503(dynein light chain binding);GO:0045505(dynein intermediate chain binding);GO:0051959(dynein light intermediate chain binding);GO:0097729(9+2 motile cilium);GO:0120135…	05016(Huntington disease)	K10408	NA	dynein axonemal heavy chain 9 [Source:NCBI gene;Acc:100518397]	protein_coding	0.09199	0.033551	0.093788	0.628679	0.19323	1.00376	0.120136	-3.05725	1.25306e-07	1.28641e-05	down	yes
MSTRG.20912	C1QTNF7	ENSSSCT00000009557;ENSSSCT00000065130	GO:0005515(protein binding);GO:0005576(extracellular region);GO:0005581(collagen trimer);GO:0005581(collagen trimer)	NA	NA	NA	C1q and TNF related 7 [Source:NCBI gene;Acc:100233173]	protein_coding	2.37844	1.84152	2.55733	0.829512	1.01941	1.22221	2.20678	1.14194	1.27048e-07	1.29924e-05	up	yes
MSTRG.22854	CACYBP	ENSSSCT00000016891	GO:0005634(nucleus);GO:0005641(nuclear envelope lumen);GO:0005654(nucleoplasm);GO:0005737(cytoplasm);GO:0005829(cytosol);GO:0007507(heart development);GO:0015631(tubulin binding);GO:0019005(SCF ubiquitin ligase complex);GO:0019904(protein domain specific binding);GO:0030877(beta-catenin destruction complex);GO:0031625(ubiquitin protein ligase binding);GO:0042803(protein homodimerization activity)…	04310(Wnt signaling pathway)	K04507	NA	calcyclin binding protein [Source:NCBI gene;Acc:100519266]	protein_coding	4.00028	2.82871	2.97241	1.25839	1.81942	1.76559	2.02366	1.01697	1.29769e-07	1.32194e-05	up	yes
MSTRG.3511	METRNL	ENSSSCT00000062526;ENSSSCT00000018656;ENSSSCT00000044308;ENSSSCT00000050733	GO:0005179(hormone activity);GO:0005615(extracellular space);GO:0009409(response to cold);GO:0010469(regulation of signaling receptor activity);GO:0014850(response to muscle activity);GO:0045444(fat cell differentiation);GO:0050728(negative regulation of inflammatory response);GO:0050873(brown fat cell differentiation);GO:0090336(positive regulation of brown fat cell differentiation);GO:0097009(e…	NA	NA	NA	meteorin like, glial cell differentiation regulator [Source:HGNC Symbol;Acc:HGNC:27584]	protein_coding	1.77	2.59145	1.45616	0.656721	0.942424	0.513413	2.75382	1.46143	1.3257e-07	1.34013e-05	up	yes
MSTRG.5685	PCOLCE2	ENSSSCT00000012791	GO:0005515(protein binding);GO:0005518(collagen binding);GO:0005576(extracellular region);GO:0008201(heparin binding);GO:0010952(positive regulation of peptidase activity);GO:0016504(peptidase activator activity);GO:1990830(cellular response to leukemia inhibitory factor)	NA	NA	NA	procollagen C-endopeptidase enhancer 2 [Source:NCBI gene;Acc:100156529]	protein_coding	22.6053	11.5731	20.5602	7.48223	7.10691	8.55474	2.36515	1.24193	1.38738e-07	1.39182e-05	up	yes
ENSSSCG00000035226	ENSSSCG00000035226	ENSSSCT00000042095	NA	NA	NA	NA		protein_coding	0.293192	0.074433	0.445256	0	0	0	2709.6	11.4039	1.4324e-07	1.42838e-05	up	yes
MSTRG.10098	CASS4	ENSSSCT00000048447;ENSSSCT00000063819	GO:0005515(protein binding);GO:0005925(focal adhesion);GO:0030335(positive regulation of cell migration);GO:0061098(positive regulation of protein tyrosine kinase activity);GO:1900026(positive regulation of substrate adhesion-dependent cell spreading);GO:1990782(protein tyrosine kinase binding);GO:1990782(protein tyrosine kinase binding)	NA	NA	NA	Cas scaffold protein family member 4 [Source:NCBI gene;Acc:100126293]	protein_coding	0.494119	0.429755	0.419232	0.188885	0.198878	0.123937	2.62479	1.3922	1.43466e-07	1.42838e-05	up	yes
MSTRG.14121	CDC42EP3	ENSSSCT00000023650;ENSSSCT00000009292	GO:0005737(cytoplasm);GO:0005886(plasma membrane);GO:0007266(Rho protein signal transduction);GO:0008360(regulation of cell shape);GO:0015629(actin cytoskeleton);GO:0017049(GTP-Rho binding);GO:0030838(positive regulation of actin filament polymerization);GO:0031274(positive regulation of pseudopodium assembly);GO:0031274(positive regulation of pseudopodium assembly)	NA	NA	NA	CDC42 effector protein 3 [Source:NCBI gene;Acc:100521443]	protein_coding	2.42808	2.79448	2.57628	4.23121	6.70303	5.49456	0.474706	-1.07489	1.86104e-07	1.80521e-05	down	yes
MSTRG.20003	CTSH	ENSSSCT00000001983	GO:0001656(metanephros development);GO:0001913(T cell mediated cytotoxicity);GO:0002250(adaptive immune response);GO:0002764(immune response-regulating signaling pathway);GO:0004175(endopeptidase activity);GO:0004177(aminopeptidase activity);GO:0004197(cysteine-type endopeptidase activity);GO:0004252(serine-type endopeptidase activity);GO:0005615(extracellular space);GO:0005764(lysosome);GO:00058…	04142(Lysosome);04210(Apoptosis)	K01366	EC:3.4.22.16	cathepsin H [Source:NCBI gene;Acc:396969]	protein_coding	17.1605	11.122	14.066	5.13797	7.94524	7.31847	2.07574	1.05362	2.21173e-07	2.12197e-05	up	yes
MSTRG.6264	COL8A1	ENSSSCT00000046576;ENSSSCT00000013101	GO:0005201(extracellular matrix structural constituent);GO:0005515(protein binding);GO:0005576(extracellular region);GO:0005581(collagen trimer);GO:0005615(extracellular space);GO:0010811(positive regulation of cell-substrate adhesion);GO:0030198(extracellular matrix organization);GO:0031012(extracellular matrix);GO:0035987(endodermal cell differentiation);GO:0048593(camera-type eye morphogenesis…	NA	NA	NA	collagen type VIII alpha 1 chain [Source:NCBI gene;Acc:397430]	protein_coding	11.0639	6.33662	8.0285	1.50413	4.01736	2.6243	3.12174	1.64235	2.2366e-07	2.13034e-05	up	yes
MSTRG.17725	PLAUR	ENSSSCT00000052717	GO:0001934(positive regulation of protein phosphorylation);GO:0005102(signaling receptor binding);GO:0005886(plasma membrane);GO:0005887(integral component of plasma membrane);GO:0009986(cell surface);GO:0019899(enzyme binding);GO:0019904(protein domain specific binding);GO:0030162(regulation of proteolysis);GO:0030377(urokinase plasminogen activator receptor activity);GO:0038195(urokinase plasmi…	04610(Complement and coagulation cascades);05205(Proteoglycans in cancer)	K03985	NA	plasminogen activator, urokinase receptor [Source:NCBI gene;Acc:100521017]	protein_coding	0.787124	0.904638	0.714071	0.279666	0.420123	0.258044	2.51175	1.32869	2.2844e-07	2.16804e-05	up	yes
MSTRG.22309	UBASH3B	ENSSSCT00000016502;ENSSSCT00000038095;ENSSSCT00000048019;ENSSSCT00000043218	GO:0004725(protein tyrosine phosphatase activity);GO:0005515(protein binding);GO:0006469(negative regulation of protein kinase activity);GO:0009968(negative regulation of signal transduction);GO:0016791(phosphatase activity);GO:0030168(platelet activation);GO:0035335(peptidyl-tyrosine dephosphorylation);GO:0038063(collagen-activated tyrosine kinase receptor signaling pathway);GO:0038065(collagen-…	NA	K18993	EC:3.1.3.48	ubiquitin associated and SH3 domain containing B [Source:NCBI gene;Acc:100521108]	protein_coding	2.14048	1.77901	2.31445	0.874333	1.28664	0.783223	2.11736	1.08227	2.45616e-07	2.30097e-05	up	yes
MSTRG.933	MAP1A	ENSSSCT00000040803;ENSSSCT00000027386;ENSSSCT00000005196	GO:0000226(microtubule cytoskeleton organization);GO:0003779(actin binding);GO:0005829(cytosol);GO:0005874(microtubule);GO:0005875(microtubule associated complex);GO:0007409(axonogenesis);GO:0008017(microtubule binding);GO:0015631(tubulin binding);GO:0016358(dendrite development);GO:0030425(dendrite);GO:0031114(regulation of microtubule depolymerization);GO:0042995(cell projection);GO:0043025(neu…	NA	K10429	NA	microtubule associated protein 1A [Source:NCBI gene;Acc:100520470]	protein_coding	3.06383	2.09841	2.18629	1.00488	1.47448	1.12584	2.03831	1.02738	2.65585e-07	2.44154e-05	up	yes
MSTRG.2153	AIF1L	ENSSSCT00000062833;ENSSSCT00000048643;ENSSSCT00000049035	GO:0005509(calcium ion binding);GO:0005884(actin filament);GO:0005925(focal adhesion);GO:0015629(actin cytoskeleton);GO:0016020(membrane);GO:0016021(integral component of membrane);GO:0051015(actin filament binding);GO:0051015(actin filament binding)	NA	K18617	NA	allograft inflammatory factor 1 like [Source:NCBI gene;Acc:100624075]	protein_coding	1.32962	1.38841	1.58311	2.81022	4.65052	3.20132	0.403407	-1.30969	2.6751e-07	2.45069e-05	down	yes
MSTRG.22862	PAPPA2	ENSSSCT00000016899	GO:0005515(protein binding);GO:0006508(proteolysis);GO:0008237(metallopeptidase activity);GO:0008270(zinc ion binding);GO:0060349(bone morphogenesis)	NA	K08647	EC:3.4.24.-	pappalysin 2 [Source:NCBI gene;Acc:100521390]	protein_coding	1.29932	1.90497	1.95731	0.582315	0.935681	0.735638	2.29034	1.19556	2.72868e-07	2.48253e-05	up	yes
MSTRG.12998	ENSSSCG00000037567	ENSSSCT00000060679	NA	NA	NA	NA		protein_coding	5.38826	5.25031	1.47599	0.222917	0.663475	0.570508	8.3153	3.05577	3.12163e-07	2.82058e-05	up	yes
MSTRG.5111	CCR1	ENSSSCT00000012397	GO:0004435(phosphatidylinositol phospholipase C activity);GO:0004930(G protein-coupled receptor activity);GO:0004950(chemokine receptor activity);GO:0005737(cytoplasm);GO:0005886(plasma membrane);GO:0006816(calcium ion transport);GO:0006874(cellular calcium ion homeostasis);GO:0006887(exocytosis);GO:0006935(chemotaxis);GO:0006954(inflammatory response);GO:0006955(immune response);GO:0007165(signa…	04060(Cytokine-cytokine receptor interaction);04062(Chemokine signaling pathway);05163(Human cytomegalovirus infection);05167(Kaposi sarcoma-associated herpesvirus infection)	K04176	NA	C-C motif chemokine receptor 1 [Source:NCBI gene;Acc:414374]	protein_coding	4.35351	2.2702	3.14685	0.575653	1.44015	0.695041	3.60425	1.8497	3.69789e-07	3.30729e-05	up	yes
MSTRG.2225	RGS2	ENSSSCT00000042452	GO:0001965(G-protein alpha-subunit binding);GO:0005096(GTPase activator activity);GO:0005634(nucleus);GO:0005730(nucleolus);GO:0005737(cytoplasm);GO:0005829(cytosol);GO:0005886(plasma membrane);GO:0006417(regulation of translation);GO:0007049(cell cycle);GO:0007283(spermatogenesis);GO:0008277(regulation of G protein-coupled receptor signaling pathway);GO:0009898(cytoplasmic side of plasma membran…	04022(cGMP-PKG signaling pathway);04740(Olfactory transduction);04921(Oxytocin signaling pathway)	K18154	NA	regulator of G protein signaling 2 [Source:NCBI gene;Acc:733670]	protein_coding	4.45738	4.13337	2.655	0.799385	1.88904	0.915388	3.12051	1.64178	3.73269e-07	3.32714e-05	up	yes
MSTRG.23115	BMX	ENSSSCT00000032899;ENSSSCT00000013276	GO:0000166(nucleotide binding);GO:0002250(adaptive immune response);GO:0004672(protein kinase activity);GO:0004713(protein tyrosine kinase activity);GO:0004715(non-membrane spanning protein tyrosine kinase activity);GO:0005524(ATP binding);GO:0005654(nucleoplasm);GO:0005886(plasma membrane);GO:0006468(protein phosphorylation);GO:0007165(signal transduction);GO:0016301(kinase activity);GO:0016310(…	NA	K08896	EC:2.7.10.2	BMX non-receptor tyrosine kinase [Source:NCBI gene;Acc:100516528]	protein_coding	0.309258	0.185271	0.456199	1.69485	1.85317	0.713419	0.2231	-2.16424	3.90241e-07	3.44352e-05	down	yes
MSTRG.22870	RALGPS2	ENSSSCT00000016910;ENSSSCT00000038783	GO:0005085(guanyl-nucleotide exchange factor activity);GO:0005622(intracellular);GO:0007264(small GTPase mediated signal transduction);GO:0032485(regulation of Ral protein signal transduction);GO:0032485(regulation of Ral protein signal transduction)	NA	NA	NA	Ral GEF with PH domain and SH3 binding motif 2 [Source:NCBI gene;Acc:100737809]	protein_coding	0.985064	1.62093	1.1096	3.33421	2.47954	3.3065	0.407401	-1.29548	4.10545e-07	3.60256e-05	down	yes
MSTRG.22292	THY1	ENSSSCT00000040595;ENSSSCT00000053484	GO:0001525(angiogenesis);GO:0001952(regulation of cell-matrix adhesion);GO:0002693(positive regulation of cellular extravasation);GO:0005096(GTPase activator activity);GO:0005178(integrin binding);GO:0005783(endoplasmic reticulum);GO:0006469(negative regulation of protein kinase activity);GO:0007010(cytoskeleton organization);GO:0007155(cell adhesion);GO:0007229(integrin-mediated signaling pathwa…	04670(Leukocyte transendothelial migration);04670(Leukocyte transendothelial migration)	K06514	NA	Thy-1 cell surface antigen [Source:NCBI gene;Acc:100271931]	protein_coding	48.1862	23.906	36.7368	11.3656	18.9696	14.288	2.43884	1.28619	4.42073e-07	3.86214e-05	up	yes
MSTRG.10897	NADSYN1	ENSSSCT00000025985;ENSSSCT00000014055;ENSSSCT00000027291	GO:0000166(nucleotide binding);GO:0003952(NAD+ synthase (glutamine-hydrolyzing) activity);GO:0004359(glutaminase activity);GO:0005524(ATP binding);GO:0005737(cytoplasm);GO:0005829(cytosol);GO:0006807(nitrogen compound metabolic process);GO:0009435(NAD biosynthetic process);GO:0016874(ligase activity);GO:0016874(ligase activity)	00760(Nicotinate and nicotinamide metabolism);00760(Nicotinate and nicotinamide metabolism)	K01950	EC:6.3.5.1	NAD synthetase 1 [Source:NCBI gene;Acc:100516661]	protein_coding	2.96254	2.71503	3.15751	8.19016	4.94191	6.22244	0.456487	-1.13136	4.66325e-07	4.06056e-05	down	yes
MSTRG.12438	LOX	ENSSSCT00000042674;ENSSSCT00000015550	GO:0001568(blood vessel development);GO:0001649(osteoblast differentiation);GO:0001932(regulation of protein phosphorylation);GO:0004720(protein-lysine 6-oxidase activity);GO:0005507(copper ion binding);GO:0005576(extracellular region);GO:0005581(collagen trimer);GO:0005615(extracellular space);GO:0005623(cell);GO:0007507(heart development);GO:0010468(regulation of gene expression);GO:0016202(reg…	NA	K00277	EC:1.4.3.13	lysyl oxidase [Source:NCBI gene;Acc:100525278]	protein_coding	44.8762	39.6856	41.2063	12.9141	26.4873	18.1746	2.18438	1.12723	4.73935e-07	4.11325e-05	up	yes
MSTRG.16062	IGFBP6	ENSSSCT00000000280	GO:0005520(insulin-like growth factor binding);GO:0005576(extracellular region);GO:0031995(insulin-like growth factor II binding);GO:0042568(insulin-like growth factor binary complex)	NA	NA	NA	insulin like growth factor binding protein 6 [Source:NCBI gene;Acc:100101923]	protein_coding	41.1432	19.6753	28.5571	6.629	13.4474	11.2567	2.85243	1.51219	4.96704e-07	4.25842e-05	up	yes
MSTRG.17618	GMFG	ENSSSCT00000060855;ENSSSCT00000011711;ENSSSCT00000064377	GO:0003779(actin binding);GO:0005622(intracellular);GO:0030479(actin cortical patch);GO:0034316(negative regulation of Arp2/3 complex-mediated actin nucleation);GO:0071846(actin filament debranching);GO:0071933(Arp2/3 complex binding);GO:2000249(regulation of actin cytoskeleton reorganization);GO:2000249(regulation of actin cytoskeleton reorganization)	NA	NA	NA	glia maturation factor gamma [Source:NCBI gene;Acc:100515973]	protein_coding	0.810431	0.939642	0.806581	0.246739	0.418428	0.193314	2.97811	1.5744	4.97117e-07	4.25842e-05	up	yes
MSTRG.4665	SLC25A35	ENSSSCT00000061730;ENSSSCT00000028836;ENSSSCT00000032461;ENSSSCT00000050061	GO:0016020(membrane);GO:0016021(integral component of membrane);GO:0022857(transmembrane transporter activity);GO:0055085(transmembrane transport);GO:0055085(transmembrane transport)	NA	K15117	NA	solute carrier family 25 member 35 [Source:NCBI gene;Acc:100628169]	protein_coding	0.215803	0.615855	0.316721	1.18469	1.61877	2.05706	0.236267	-2.08151	5.06377e-07	4.31227e-05	down	yes
MSTRG.3824	ACE	ENSSSCT00000018829;ENSSSCT00000018828;ENSSSCT00000034527	GO:0001822(kidney development);GO:0002446(neutrophil mediated immunity);GO:0003081(regulation of systemic arterial blood pressure by renin-angiotensin);GO:0003084(positive regulation of systemic arterial blood pressure);GO:0004175(endopeptidase activity);GO:0004180(carboxypeptidase activity);GO:0005615(extracellular space);GO:0005737(cytoplasm);GO:0005764(lysosome);GO:0005768(endosome);GO:0005886…	04614(Renin-angiotensin system);04924(Renin secretion);05142(Chagas disease (American trypanosomiasis));05410(Hypertrophic cardiomyopathy (HCM));05410(Hypertrophic cardiomyopathy (HCM))	K01283	EC:3.4.15.1	angiotensin I converting enzyme (peptidyl-dipeptidase A) 1 [Source:NCBI gene;Acc:613133]	protein_coding	9.15852	5.00474	6.87461	2.28711	3.77426	2.93504	2.33847	1.22557	5.06672e-07	4.31227e-05	up	yes
MSTRG.1786	TMOD1	ENSSSCT00000037726;ENSSSCT00000044755	GO:0003779(actin binding);GO:0005523(tropomyosin binding);GO:0005865(striated muscle thin filament);GO:0005884(actin filament);GO:0006936(muscle contraction);GO:0008180(COP9 signalosome);GO:0008344(adult locomotory behavior);GO:0016020(membrane);GO:0030016(myofibril);GO:0030017(sarcomere);GO:0030239(myofibril assembly);GO:0030863(cortical cytoskeleton);GO:0051015(actin filament binding);GO:005169…	NA	K10370	NA	tropomodulin 1 [Source:NCBI gene;Acc:100316850]	protein_coding	0.731076	1.20421	0.914229	0.307821	0.318994	0.451686	2.64211	1.40169	5.29696e-07	4.47933e-05	up	yes
MSTRG.11898	C3	ENSSSCT00000014800	GO:0001798(positive regulation of type IIa hypersensitivity);GO:0001934(positive regulation of protein phosphorylation);GO:0001970(positive regulation of activation of membrane attack complex);GO:0004866(endopeptidase inhibitor activity);GO:0005515(protein binding);GO:0005576(extracellular region);GO:0005615(extracellular space);GO:0006954(inflammatory response);GO:0006956(complement activation);…	04080(Neuroactive ligand-receptor interaction);04145(Phagosome);04610(Complement and coagulation cascades);05133(Pertussis);05134(Legionellosis);05140(Leishmaniasis);05142(Chagas disease (American trypanosomiasis));05150(Staphylococcus aureus infection);05152(Tuberculosis);05167(Kaposi sarcoma-associated herpesvirus infection);05168(Herpes simplex virus 1 infection);05203(Viral carcinogenesis);05…	K03990	NA	complement C3 [Source:NCBI gene;Acc:397072]	protein_coding	8.0648	6.61556	3.98368	1.62558	3.14322	1.47845	2.98756	1.57897	5.36931e-07	4.526e-05	up	yes
ENSSSCG00000031497	ENSSSCG00000031497	ENSSSCT00000049880	GO:0005506(iron ion binding);GO:0016705(oxidoreductase activity, acting on paired donors, with incorporation or reduction of molecular oxygen);GO:0020037(heme binding);GO:0055114(oxidation-reduction process)	00830(Retinol metabolism)	K17951	EC:1.14.19.53	cytochrome P450 27C1 [Source:NCBI gene;Acc:100517560]	protein_coding	0.277559	0.400182	0.433242	0	0	0	3703.28	11.8546	5.42638e-07	4.55954e-05	up	yes
MSTRG.21240	AMBN	ENSSSCT00000056703;ENSSSCT00000009789	GO:0005576(extracellular region);GO:0007155(cell adhesion);GO:0008083(growth factor activity);GO:0008283(cell population proliferation);GO:0010469(regulation of signaling receptor activity);GO:0031214(biomineral tissue development);GO:0042475(odontogenesis of dentin-containing tooth);GO:0042475(odontogenesis of dentin-containing tooth)	NA	NA	NA	ameloblastin [Source:NCBI gene;Acc:397102]	protein_coding	1.33295	0.683262	0.758996	0.104096	0.152788	0.271328	5.25397	2.39341	6.00941e-07	5.01747e-05	up	yes
MSTRG.626	COL12A1;ENSSSCG00000034949	ENSSSCT00000004955;ENSSSCT00000041079	GO:0005515(protein binding);GO:0005595(collagen type XII trimer);GO:0030199(collagen fibril organization);GO:0035987(endodermal cell differentiation);GO:0062023(collagen-containing extracellular matrix)	04974(Protein digestion and absorption)	K08132	NA	collagen type XII alpha 1 chain [Source:NCBI gene;Acc:100156689]	protein_coding	40.1216	38.4767	33.5499	11.3872	23.1002	17.553	2.15502	1.1077	6.17202e-07	5.12084e-05	up	yes
MSTRG.23040	XG	ENSSSCT00000060580	GO:0005887(integral component of plasma membrane);GO:0016020(membrane);GO:0016021(integral component of membrane)	NA	NA	NA	Xg glycoprotein (Xg blood group) [Source:HGNC Symbol;Acc:HGNC:12806]	protein_coding	8.63591	5.51839	7.10439	3.99233	2.93436	1.96502	2.39084	1.25752	7.123e-07	5.85462e-05	up	yes
MSTRG.9534	MSR1	ENSSSCT00000059695;ENSSSCT00000036427;ENSSSCT00000062486;ENSSSCT00000057718;ENSSSCT00000035918;ENSSSCT00000007644	GO:0001540(amyloid-beta binding);GO:0005044(scavenger receptor activity);GO:0005886(plasma membrane);GO:0006898(receptor-mediated endocytosis);GO:0006911(phagocytosis, engulfment);GO:0010629(negative regulation of gene expression);GO:0010744(positive regulation of macrophage derived foam cell differentiation);GO:0010886(positive regulation of cholesterol storage);GO:0016020(membrane);GO:0016021(i…	04145(Phagosome);04145(Phagosome)	K06558	NA	macrophage scavenger receptor 1 [Source:NCBI gene;Acc:100511665]	protein_coding	1.56524	1.2147	1.285	0.371546	0.673377	0.690102	2.34288	1.22828	7.57618e-07	6.16944e-05	up	yes
MSTRG.21002	WDR19	ENSSSCT00000009615;ENSSSCT00000027462;ENSSSCT00000045695	GO:0000902(cell morphogenesis);GO:0001701(in utero embryonic development);GO:0005515(protein binding);GO:0005654(nucleoplasm);GO:0005929(cilium);GO:0007224(smoothened signaling pathway);GO:0008406(gonad development);GO:0016604(nuclear body);GO:0030326(embryonic limb morphogenesis);GO:0030991(intraciliary transport particle A);GO:0031076(embryonic camera-type eye development);GO:0031514(motile cil…	NA	K19671	NA	WD repeat domain 19 [Source:NCBI gene;Acc:100525651]	protein_coding	2.17224	1.62955	2.3221	5.23428	3.53489	4.40501	0.46484	-1.10519	8.1475e-07	6.57382e-05	down	yes
MSTRG.1531	SLC24A2	ENSSSCT00000005695	GO:0005262(calcium channel activity);GO:0005802(trans-Golgi network);GO:0006811(ion transport);GO:0006816(calcium ion transport);GO:0006874(cellular calcium ion homeostasis);GO:0007601(visual perception);GO:0007612(learning);GO:0007613(memory);GO:0008273(calcium, potassium:sodium antiporter activity);GO:0016020(membrane);GO:0016021(integral component of membrane);GO:0030318(melanocyte differentia…	NA	K13750	NA	solute carrier family 24 member 2 [Source:NCBI gene;Acc:100625506]	protein_coding	0.287231	0.344966	0.269057	0.02825	0.07894	0.087738	4.62352	2.20899	8.30454e-07	6.65979e-05	up	yes
MSTRG.7973	ADAM8	ENSSSCT00000033889	GO:0000902(cell morphogenesis);GO:0001525(angiogenesis);GO:0002102(podosome);GO:0002523(leukocyte migration involved in inflammatory response);GO:0002675(positive regulation of acute inflammatory response);GO:0002693(positive regulation of cellular extravasation);GO:0004222(metalloendopeptidase activity);GO:0005509(calcium ion binding);GO:0005737(cytoplasm);GO:0005886(plasma membrane);GO:0005887(…	NA	K06540	EC:3.4.24.-	ADAM metallopeptidase domain 8 [Source:NCBI gene;Acc:100156146]	protein_coding	1.57543	0.934064	1.42045	0.441203	0.59515	0.337874	2.85975	1.51589	8.74803e-07	6.97305e-05	up	yes
MSTRG.17289	CES3;ENSSSCG00000035810	ENSSSCT00000023639;ENSSSCT00000037332;ENSSSCT00000043576;ENSSSCT00000050249	GO:0004771(sterol esterase activity);GO:0004806(triglyceride lipase activity);GO:0005615(extracellular space);GO:0016042(lipid catabolic process);GO:0016787(hydrolase activity);GO:0052689(carboxylic ester hydrolase activity)	NA	K15743	EC:3.1.1.1	carboxylesterase 3 [Source:NCBI gene;Acc:100626873]	protein_coding	0.606816	0.355091	0.530538	1.81332	0.990471	1.789	0.324954	-1.62169	9.19625e-07	7.2428e-05	down	yes
MSTRG.10108	PCK1	ENSSSCT00000008222;ENSSSCT00000034470	GO:0000287(magnesium ion binding);GO:0004611(phosphoenolpyruvate carboxykinase activity);GO:0004613(phosphoenolpyruvate carboxykinase (GTP) activity);GO:0005525(GTP binding);GO:0005739(mitochondrion);GO:0005829(cytosol);GO:0006006(glucose metabolic process);GO:0006090(pyruvate metabolic process);GO:0006094(gluconeogenesis);GO:0006107(oxaloacetate metabolic process);GO:0006475(internal protein ami…	00010(Glycolysis / Gluconeogenesis);00020(Citrate cycle (TCA cycle));00620(Pyruvate metabolism);03320(PPAR signaling pathway);04068(FoxO signaling pathway);04151(PI3K-Akt signaling pathway);04152(AMPK signaling pathway);04910(Insulin signaling pathway);04920(Adipocytokine signaling pathway);04922(Glucagon signaling pathway);04931(Insulin resistance);04964(Proximal tubule bicarbonate reclamation);…	K01596	EC:4.1.1.32	phosphoenolpyruvate carboxykinase 1 [Source:NCBI gene;Acc:100144531]	protein_coding	24.8966	19.2876	15.3176	53.8646	38.2505	99.7234	0.310166	-1.68889	9.31685e-07	7.31594e-05	down	yes
MSTRG.5432	CNTN3	ENSSSCT00000062604;ENSSSCT00000039178;ENSSSCT00000045538;ENSSSCT00000060175;ENSSSCT00000039741;ENSSSCT00000060774;ENSSSCT00000064417;ENSSSCT00000012610	GO:0005515(protein binding);GO:0030017(sarcomere);GO:0030017(sarcomere)	NA	K06761	NA	contactin 3 [Source:NCBI gene;Acc:100511594]	protein_coding	1.73727	1.08299	1.67158	0.619235	0.788371	0.723246	2.10801	1.07588	9.47371e-07	7.3951e-05	up	yes
MSTRG.23624	ENSSSCG00000028913	ENSSSCT00000013680	GO:0003676(nucleic acid binding);GO:0003723(RNA binding);GO:0005515(protein binding);GO:0005634(nucleus);GO:0005737(cytoplasm);GO:0006406(mRNA export from nucleus);GO:0016973(poly(A)+ mRNA export from nucleus)	NA	NA	NA		protein_coding	0	0	0	0.0695271	0.300434	0.120427	0.000611759	-10.6747	1.10543e-06	8.45383e-05	down	yes
MSTRG.7833	ADRB1	ENSSSCT00000011646	GO:0001996(positive regulation of heart rate by epinephrine-norepinephrine);GO:0001997(positive regulation of the force of heart contraction by epinephrine-norepinephrine);GO:0002024(diet induced thermogenesis);GO:0002025(norepinephrine-epinephrine-mediated vasodilation involved in regulation of systemic arterial blood pressure);GO:0004930(G protein-coupled receptor activity);GO:0004935(adrenergi…	04020(Calcium signaling pathway);04022(cGMP-PKG signaling pathway);04024(cAMP signaling pathway);04080(Neuroactive ligand-receptor interaction);04261(Adrenergic signaling in cardiomyocytes);04540(Gap junction);04923(Regulation of lipolysis in adipocytes);04924(Renin secretion);04970(Salivary secretion);05414(Dilated cardiomyopathy (DCM))	K04141	NA	adrenoceptor beta 1 [Source:NCBI gene;Acc:397355]	protein_coding	3.59427	2.58308	3.81354	7.97952	6.03736	7.09038	0.473339	-1.07905	1.2721e-06	9.64453e-05	down	yes
MSTRG.22927	NCF2	ENSSSCT00000016949;ENSSSCT00000051907;ENSSSCT00000059123	GO:0001669(acrosomal vesicle);GO:0005515(protein binding);GO:0005730(nucleolus);GO:0005737(cytoplasm);GO:0005829(cytosol);GO:0006909(phagocytosis);GO:0008022(protein C-terminus binding);GO:0016175(superoxide-generating NADPH oxidase activity);GO:0016176(superoxide-generating NADPH oxidase activator activity);GO:0042554(superoxide anion generation);GO:0043020(NADPH oxidase complex);GO:0043085(posi…	04145(Phagosome);04380(Osteoclast differentiation);04670(Leukocyte transendothelial migration);05140(Leishmaniasis);05418(Fluid shear stress and atherosclerosis);05418(Fluid shear stress and atherosclerosis)	K08010	NA	neutrophil cytosolic factor 2 [Source:NCBI gene;Acc:100142665]	protein_coding	3.47451	3.2942	3.22377	2.15852	1.24876	1.09517	2.21934	1.15013	1.29192e-06	9.76676e-05	up	yes
MSTRG.14931	NKAIN3	ENSSSCT00000050194;ENSSSCT00000056004	GO:0016020(membrane);GO:0016021(integral component of membrane);GO:0016021(integral component of membrane)	NA	K22735	NA	sodium/potassium transporting ATPase interacting 3 [Source:NCBI gene;Acc:100157871]	protein_coding	0.429012	0.738259	0.434717	2.04334	1.26702	1.83915	0.311095	-1.68457	1.39007e-06	0.000104192	down	yes
MSTRG.11142	FADS2	ENSSSCT00000037205;ENSSSCT00000014289;ENSSSCT00000044393	GO:0004768(stearoyl-CoA 9-desaturase activity);GO:0006629(lipid metabolic process);GO:0016020(membrane);GO:0016021(integral component of membrane);GO:0016491(oxidoreductase activity);GO:0055114(oxidation-reduction process);GO:0055114(oxidation-reduction process)	00592(alpha-Linolenic acid metabolism);01040(Biosynthesis of unsaturated fatty acids);03320(PPAR signaling pathway);03320(PPAR signaling pathway)	K10226	EC:1.14.19.3	fatty acid desaturase 2 [Source:NCBI gene;Acc:444997]	protein_coding	1.38634	1.58752	2.14677	7.54029	4.63545	3.40177	0.328719	-1.60507	1.46343e-06	0.000107253	down	yes
MSTRG.22775	AMPH	ENSSSCT00000023536	GO:0005515(protein binding);GO:0005543(phospholipid binding);GO:0005737(cytoplasm);GO:0005886(plasma membrane);GO:0008021(synaptic vesicle);GO:0031256(leading edge membrane);GO:0048488(synaptic vesicle endocytosis)	04144(Endocytosis);04666(Fc gamma R-mediated phagocytosis)	K12562	NA	amphiphysin [Source:NCBI gene;Acc:100626324]	protein_coding	1.65544	1.70449	0.898015	0.284603	0.613748	0.30287	3.54468	1.82566	1.69237e-06	0.000123007	up	yes
MSTRG.11366	ENSSSCG00000024791	ENSSSCT00000026025	GO:0001848(complement binding);GO:0001971(negative regulation of activation of membrane attack complex);GO:0005886(plasma membrane);GO:0009986(cell surface);GO:0016020(membrane);GO:0031225(anchored component of membrane);GO:0045087(innate immune response)	04610(Complement and coagulation cascades);04640(Hematopoietic cell lineage)	K04008	NA	CD59 molecule (CD59 blood group) [Source:NCBI gene;Acc:397347]	protein_coding	18.9713	35.6569	26.1551	14.3137	11.2608	13.8177	2.05075	1.03615	1.73825e-06	0.000125994	up	yes
MSTRG.4628	CHRNE	ENSSSCT00000019489	GO:0004888(transmembrane signaling receptor activity);GO:0005216(ion channel activity);GO:0005230(extracellular ligand-gated ion channel activity);GO:0005886(plasma membrane);GO:0005887(integral component of plasma membrane);GO:0005892(acetylcholine-gated channel complex);GO:0006811(ion transport);GO:0007165(signal transduction);GO:0007268(chemical synaptic transmission);GO:0007271(synaptic trans…	NA	NA	NA	cholinergic receptor nicotinic epsilon subunit [Source:HGNC Symbol;Acc:HGNC:1966]	protein_coding	0.196278	0.218941	0.047218	0.742312	0.881105	0.949719	0.179717	-2.4762	1.74509e-06	0.000126144	down	yes
MSTRG.10261	ENSSSCG00000027196	ENSSSCT00000048683;ENSSSCT00000062610;ENSSSCT00000057323;ENSSSCT00000031757;ENSSSCT00000060164	GO:0005525(GTP binding);GO:0005829(cytosol);GO:0005829(cytosol)	NA	NA	NA	GTPase, IMAP family member 6 [Source:NCBI gene;Acc:100518524]	protein_coding	5.16138	3.32953	3.78314	1.25105	2.32058	1.41091	2.46341	1.30066	1.75495e-06	0.00012651	up	yes
MSTRG.22539	COL1A2	ENSSSCT00000024528;ENSSSCT00000016699	GO:0001501(skeletal system development);GO:0001568(blood vessel development);GO:0002020(protease binding);GO:0005201(extracellular matrix structural constituent);GO:0005581(collagen trimer);GO:0005584(collagen type I trimer);GO:0005615(extracellular space);GO:0005783(endoplasmic reticulum);GO:0007179(transforming growth factor beta receptor signaling pathway);GO:0007266(Rho protein signal transdu…	04151(PI3K-Akt signaling pathway);04510(Focal adhesion);04512(ECM-receptor interaction);04611(Platelet activation);04926(Relaxin signaling pathway);04933(AGE-RAGE signaling pathway in diabetic complications);04974(Protein digestion and absorption);05146(Amoebiasis);05165(Human papillomavirus infection);05165(Human papillomavirus infection)	K06236	NA	collagen type I alpha 2 chain [Source:NCBI gene;Acc:100626716]	protein_coding	1340.24	1104.21	905.628	301.239	631.662	538.712	2.27646	1.18679	1.76199e-06	0.000126671	up	yes
MSTRG.18330	MFAP2	ENSSSCT00000058044;ENSSSCT00000003865	GO:0001527(microfibril);GO:0048048(embryonic eye morphogenesis);GO:0048050(post-embryonic eye morphogenesis);GO:0048050(post-embryonic eye morphogenesis)	NA	NA	NA	microfibril associated protein 2 [Source:NCBI gene;Acc:100523794]	protein_coding	5.0687	3.43537	4.15272	1.08828	2.19127	1.86947	2.4581	1.29754	1.92418e-06	0.00013538	up	yes
MSTRG.13916	B3GNT2	ENSSSCT00000009169	GO:0000139(Golgi membrane);GO:0005783(endoplasmic reticulum);GO:0005794(Golgi apparatus);GO:0006486(protein glycosylation);GO:0007411(axon guidance);GO:0007608(sensory perception of smell);GO:0008376(acetylgalactosaminyltransferase activity);GO:0008378(galactosyltransferase activity);GO:0008532(N-acetyllactosaminide beta-1,3-N-acetylglucosaminyltransferase activity);GO:0016020(membrane);GO:001602…	00533(Glycosaminoglycan biosynthesis - keratan sulfate);00601(Glycosphingolipid biosynthesis - lacto and neolacto series)	K00741	EC:2.4.1.149	UDP-GlcNAc:betaGal beta-1,3-N-acetylglucosaminyltransferase 2 [Source:NCBI gene;Acc:100524195]	protein_coding	3.60465	3.0411	3.14714	1.1668	1.98052	1.66853	2.03347	1.02394	2.13712e-06	0.000147994	up	yes
MSTRG.22979	ATF3	ENSSSCT00000016988;ENSSSCT00000033171	GO:0000122(negative regulation of transcription by RNA polymerase II);GO:0000976(transcription regulatory region sequence-specific DNA binding);GO:0000977(RNA polymerase II regulatory region sequence-specific DNA binding);GO:0000978(RNA polymerase II proximal promoter sequence-specific DNA binding);GO:0001227(DNA-binding transcription repressor activity, RNA polymerase II-specific);GO:0003677(DNA…	NA	K09032	NA	activating transcription factor 3 [Source:NCBI gene;Acc:100738612]	protein_coding	9.19728	6.66688	9.39198	2.25007	4.23071	4.56782	2.28591	1.19277	2.1447e-06	0.000148131	up	yes
MSTRG.8875	ENSSSCG00000016245	ENSSSCT00000017689	GO:0001501(skeletal system development);GO:0005201(extracellular matrix structural constituent);GO:0005581(collagen trimer);GO:0005587(collagen type IV trimer);GO:0005588(collagen type V trimer);GO:0005615(extracellular space);GO:0030198(extracellular matrix organization);GO:0030199(collagen fibril organization);GO:0030903(notochord development);GO:0031012(extracellular matrix)	04151(PI3K-Akt signaling pathway);04510(Focal adhesion);04512(ECM-receptor interaction);04926(Relaxin signaling pathway);04933(AGE-RAGE signaling pathway in diabetic complications);04974(Protein digestion and absorption);05146(Amoebiasis);05165(Human papillomavirus infection);05200(Pathways in cancer);05222(Small cell lung cancer)	K06237	NA	collagen type IV alpha 3 chain [Source:NCBI gene;Acc:100621504]	protein_coding	0.18082	0.083376	0.174245	0.683897	0.349942	0.940807	0.222035	-2.17114	2.34603e-06	0.000159942	down	yes
MSTRG.6540	ENSSSCG00000022506	ENSSSCT00000024347;ENSSSCT00000039559	GO:0005201(extracellular matrix structural constituent);GO:0005615(extracellular space);GO:0030198(extracellular matrix organization);GO:0031012(extracellular matrix);GO:0031012(extracellular matrix)	04151(PI3K-Akt signaling pathway);04510(Focal adhesion);04512(ECM-receptor interaction);04974(Protein digestion and absorption);05165(Human papillomavirus infection);05165(Human papillomavirus infection)	K06238	NA	collagen alpha-1(VI) chain [Source:NCBI gene;Acc:100623720]	protein_coding	281.622	156.315	181.383	59.6889	120.082	83.0337	2.35658	1.23669	3.25322e-06	0.000212458	up	yes
MSTRG.12557	CXCL14	ENSSSCT00000015634	GO:0005576(extracellular region);GO:0005794(Golgi apparatus);GO:0006955(immune response);GO:0008009(chemokine activity);GO:0045662(negative regulation of myoblast differentiation);GO:0048839(inner ear development);GO:0060326(cell chemotaxis);GO:2000503(positive regulation of natural killer cell chemotaxis)	04060(Cytokine-cytokine receptor interaction);04062(Chemokine signaling pathway)	K10033	NA	C-X-C motif chemokine ligand 14 [Source:NCBI gene;Acc:494467]	protein_coding	2.15547	1.35136	2.3158	0.817458	0.737157	0.7939	2.47928	1.30992	3.33298e-06	0.000217129	up	yes
MSTRG.23201	GP91-PHOX;ENSSSCG00000036246	ENSSSCT00000036076;ENSSSCT00000049725	GO:0016020(membrane);GO:0016021(integral component of membrane);GO:0016491(oxidoreductase activity);GO:0055114(oxidation-reduction process);GO:0016021(integral component of membrane)	04066(HIF-1 signaling pathway);04145(Phagosome);04216(Ferroptosis);04217(Necroptosis);04621(NOD-like receptor signaling pathway);04670(Leukocyte transendothelial migration);04933(AGE-RAGE signaling pathway in diabetic complications);05140(Leishmaniasis)	K21421	EC:1.-.-.-	NADPH oxidase heavy chain subunit [Source:NCBI gene;Acc:397108]	protein_coding	6.9222	4.01046	4.66244	0.774067	2.32162	1.94958	3.09103	1.62809	3.59855e-06	0.000230447	up	yes
MSTRG.7850	SHTN1	ENSSSCT00000011666;ENSSSCT00000066109	GO:0005737(cytoplasm);GO:0005874(microtubule);GO:0005875(microtubule associated complex);GO:0015630(microtubule cytoskeleton);GO:0019894(kinesin binding);GO:0030424(axon);GO:0030426(growth cone);GO:0031252(cell leading edge);GO:0043204(perikaryon);GO:0044295(axonal growth cone);GO:0048471(perinuclear region of cytoplasm);GO:0048812(neuron projection morphogenesis);GO:0061163(endoplasmic reticulum…	NA	NA	NA	shootin 1 [Source:NCBI gene;Acc:100156189]	protein_coding	0.893712	0.822749	1.16729	0.522777	0.400101	0.468988	2.07186	1.05093	3.96751e-06	0.000251632	up	yes
MSTRG.11404	FIBIN	ENSSSCT00000032511	GO:0005783(endoplasmic reticulum);GO:0010042(response to manganese ion);GO:0042803(protein homodimerization activity);GO:0070528(protein kinase C signaling);GO:0071548(response to dexamethasone)	NA	NA	NA	fin bud initiation factor homolog [Source:NCBI gene;Acc:100620302]	protein_coding	6.1114	8.64405	6.6827	3.89962	2.41068	2.20826	2.51664	1.3315	4.00453e-06	0.000252415	up	yes
ENSSSCG00000029186	SEZ6L2	ENSSSCT00000026459	GO:0005783(endoplasmic reticulum);GO:0008344(adult locomotory behavior);GO:0016020(membrane);GO:0016021(integral component of membrane);GO:0021680(cerebellar Purkinje cell layer development);GO:0043025(neuronal cell body);GO:0060074(synapse maturation);GO:0090036(regulation of protein kinase C signaling)	NA	NA	NA	seizure related 6 homolog like 2 [Source:NCBI gene;Acc:100622262]	protein_coding	0.224031	0.099802	0.046566	0	0	0	1234.66	10.2699	4.00856e-06	0.000252415	up	yes
MSTRG.16215	SLC16A7	ENSSSCT00000066015;ENSSSCT00000051564;ENSSSCT00000000492	GO:0005887(integral component of plasma membrane);GO:0008028(monocarboxylic acid transmembrane transporter activity);GO:0015129(lactate transmembrane transporter activity);GO:0015718(monocarboxylic acid transport);GO:0016020(membrane);GO:0016021(integral component of membrane);GO:0035873(lactate transmembrane transport);GO:0050833(pyruvate transmembrane transporter activity);GO:0055085(transmembr…	NA	K08184	NA	solute carrier family 16 member 7 [Source:NCBI gene;Acc:100158241]	protein_coding	5.67229	4.01257	6.87505	12.2041	11.6447	10.2472	0.485684	-1.04191	4.16514e-06	0.000261029	down	yes
MSTRG.13883	PLEK	ENSSSCT00000009142	GO:0002244(hematopoietic progenitor cell differentiation);GO:0002576(platelet degranulation);GO:0005080(protein kinase C binding);GO:0005737(cytoplasm);GO:0005886(plasma membrane);GO:0006904(vesicle docking involved in exocytosis);GO:0007229(integrin-mediated signaling pathway);GO:0010572(positive regulation of platelet activation);GO:0010920(negative regulation of inositol phosphate biosynthetic…	NA	K19993	NA	pleckstrin [Source:NCBI gene;Acc:100516257]	protein_coding	1.93421	1.1773	1.03277	0.521582	0.714028	0.41799	2.50622	1.32551	4.425e-06	0.000274059	up	yes
MSTRG.3437	FGF14	ENSSSCT00000010445	GO:0005576(extracellular region);GO:0007399(nervous system development);GO:0008083(growth factor activity);GO:0010469(regulation of signaling receptor activity);GO:1901843(positive regulation of high voltage-gated calcium channel activity)	NA	K22413	NA	fibroblast growth factor 14 [Source:NCBI gene;Acc:100156844]	protein_coding	0.785348	0.710955	0.348047	0.081725	0.080058	0.149337	5.9281	2.56757	4.67154e-06	0.000287305	up	yes
MSTRG.6572	LZTS1	ENSSSCT00000028463	GO:0008017(microtubule binding);GO:0016242(negative regulation of macroautophagy);GO:0044772(mitotic cell cycle phase transition)	NA	NA	NA	leucine zipper tumor suppressor 1 [Source:NCBI gene;Acc:100155722]	protein_coding	0.839353	0.567585	0.815786	1.55203	1.45688	1.62697	0.479461	-1.06052	5.19438e-06	0.000317242	down	yes
MSTRG.15927	TEX33	ENSSSCT00000000138;ENSSSCT00000062116	NA	NA	NA	NA	testis expressed 33 [Source:NCBI gene;Acc:100152026]	protein_coding	3.8872	3.58029	4.17064	1.09593	0.271761	1.22902	4.48186	2.1641	5.28065e-06	0.000321024	up	yes
MSTRG.5338	PDHB	ENSSSCT00000022684	GO:0003824(catalytic activity);GO:0004738(pyruvate dehydrogenase activity);GO:0005654(nucleoplasm);GO:0005739(mitochondrion);GO:0006086(acetyl-CoA biosynthetic process from pyruvate);GO:0006099(tricarboxylic acid cycle);GO:0034604(pyruvate dehydrogenase (NAD+) activity);GO:0045254(pyruvate dehydrogenase complex)	00010(Glycolysis / Gluconeogenesis);00020(Citrate cycle (TCA cycle));00620(Pyruvate metabolism);04066(HIF-1 signaling pathway);04922(Glucagon signaling pathway);05230(Central carbon metabolism in cancer)	K00162	EC:1.2.4.1	pyruvate dehydrogenase E1 beta subunit [Source:NCBI gene;Acc:100516042]	protein_coding	11.2642	11.8904	10.9907	33.2195	27.9688	16.3769	0.440215	-1.18372	5.55819e-06	0.000335479	down	yes
MSTRG.3751	RGS9	ENSSSCT00000052467;ENSSSCT00000040224	GO:0007186(G protein-coupled receptor signaling pathway);GO:0035556(intracellular signal transduction);GO:0098839(postsynaptic density membrane);GO:0098978(glutamatergic synapse);GO:0098978(glutamatergic synapse)	04744(Phototransduction);05030(Cocaine addiction);05030(Cocaine addiction)	K13765	NA	regulator of G protein signaling 9 [Source:NCBI gene;Acc:102166057]	protein_coding	1.11413	1.73306	1.46699	5.22921	4.90025	2.1797	0.350485	-1.51257	5.61336e-06	0.000337364	down	yes
ENSSSCG00000024800	DSC3	ENSSSCT00000022913;ENSSSCT00000029720;ENSSSCT00000048109;ENSSSCT00000023517;ENSSSCT00000004125	GO:0001701(in utero embryonic development);GO:0005509(calcium ion binding);GO:0005576(extracellular region);GO:0005737(cytoplasm);GO:0005886(plasma membrane);GO:0007155(cell adhesion);GO:0007156(homophilic cell adhesion via plasma membrane adhesion molecules);GO:0016020(membrane);GO:0016021(integral component of membrane);GO:0030054(cell junction);GO:0030057(desmosome);GO:0030057(desmosome)	05412(Arrhythmogenic right ventricular cardiomyopathy (ARVC));05412(Arrhythmogenic right ventricular cardiomyopathy (ARVC))	K07601;K07602	NA	desmocollin 2 [Source:NCBI gene;Acc:100623651]	protein_coding	0.322936	0.460473	0.545775	0.0495421	0.138997	0.160769	3.8052	1.92797	6.3346e-06	0.000373897	up	yes
MSTRG.10259	TMEM176A	ENSSSCT00000017905	GO:0016020(membrane);GO:0016021(integral component of membrane)	NA	NA	NA	transmembrane protein 176A [Source:NCBI gene;Acc:100523103]	protein_coding	4.3739	2.2704	0.727653	0.406687	0.417028	0.406885	5.99054	2.58269	6.86535e-06	0.000395492	up	yes
ENSSSCG00000035000	ENSSSCG00000035000	ENSSSCT00000054398;ENSSSCT00000066195;ENSSSCT00000042435;ENSSSCT00000046093;ENSSSCT00000043695;ENSSSCT00000055994	GO:0000166(nucleotide binding);GO:0005524(ATP binding);GO:0016020(membrane);GO:0016021(integral component of membrane);GO:0016887(ATPase activity);GO:0042626(ATPase activity, coupled to transmembrane movement of substances);GO:0055085(transmembrane transport);GO:0055085(transmembrane transport)	NA	NA	NA	ATP-binding cassette sub-family A member 3-like [Source:NCBI gene;Acc:100524794]	protein_coding	0.0102595	0.0193517	0.019655	0.266029	0.0978534	0.0913187	0.10823	-3.20783	7.14556e-06	0.000410289	down	yes
MSTRG.6816	ENSSSCG00000037735	ENSSSCT00000065403	GO:0001614(purinergic nucleotide receptor activity);GO:0004930(G protein-coupled receptor activity);GO:0005525(GTP binding);GO:0007165(signal transduction);GO:0007186(G protein-coupled receptor signaling pathway);GO:0016020(membrane);GO:0016021(integral component of membrane);GO:0035590(purinergic nucleotide receptor signaling pathway)	04024(cAMP signaling pathway)	K08402	NA	hydroxycarboxylic acid receptor 2 [Source:NCBI gene;Acc:102164386]	protein_coding	3.83794	3.63817	4.03268	7.55981	6.91434	12.4767	0.427029	-1.22759	7.30658e-06	0.000417266	down	yes
MSTRG.15276	S100A4	ENSSSCT00000033355;ENSSSCT00000007206	GO:0005509(calcium ion binding);GO:0005634(nucleus);GO:0042802(identical protein binding);GO:0043123(positive regulation of I-kappaB kinase/NF-kappaB signaling);GO:0046872(metal ion binding);GO:0046914(transition metal ion binding);GO:0048471(perinuclear region of cytoplasm);GO:0050786(RAGE receptor binding);GO:0050786(RAGE receptor binding)	NA	NA	NA	S100 calcium binding protein A4 [Source:NCBI gene;Acc:100156358]	protein_coding	13.9794	3.64541	5.45432	0.276957	2.08634	0.96839	6.92716	2.79226	7.78876e-06	0.000439099	up	yes
MSTRG.4517	SERPINF1	ENSSSCT00000019393;ENSSSCT00000041857;ENSSSCT00000061169	GO:0005576(extracellular region);GO:0005615(extracellular space);GO:0016525(negative regulation of angiogenesis);GO:0050769(positive regulation of neurogenesis);GO:0060770(negative regulation of epithelial cell proliferation involved in prostate gland development);GO:0060770(negative regulation of epithelial cell proliferation involved in prostate gland development)	04310(Wnt signaling pathway);04310(Wnt signaling pathway)	K19614	NA	serpin family F member 1 [Source:NCBI gene;Acc:780402]	protein_coding	28.4468	15.1259	24.1212	8.98155	13.3665	11.0681	2.02578	1.01848	8.00992e-06	0.000449332	up	yes
MSTRG.4068	SRCIN1	ENSSSCT00000019651;ENSSSCT00000053945;ENSSSCT00000043128;ENSSSCT00000040477	GO:0005737(cytoplasm);GO:0015629(actin cytoskeleton);GO:0019901(protein kinase binding);GO:0030334(regulation of cell migration);GO:0034446(substrate adhesion-dependent cell spreading);GO:0061001(regulation of dendritic spine morphogenesis);GO:0061098(positive regulation of protein tyrosine kinase activity);GO:0061099(negative regulation of protein tyrosine kinase activity);GO:0061099(negative re…	NA	K19930	NA	SRC kinase signaling inhibitor 1 [Source:NCBI gene;Acc:100513819]	protein_coding	0.273601	0.38008	0.186807	0.851935	0.818757	0.727993	0.350395	-1.51295	8.10338e-06	0.000452965	down	yes
MSTRG.22680	SEMA3E	ENSSSCT00000016774	GO:0001569(branching involved in blood vessel morphogenesis);GO:0001755(neural crest cell migration);GO:0001953(negative regulation of cell-matrix adhesion);GO:0002040(sprouting angiogenesis);GO:0005515(protein binding);GO:0005615(extracellular space);GO:0005887(integral component of plasma membrane);GO:0008360(regulation of cell shape);GO:0016525(negative regulation of angiogenesis);GO:0030215(s…	04360(Axon guidance)	K06840	NA	semaphorin 3E [Source:NCBI gene;Acc:100524100]	protein_coding	1.39675	0.702664	1.45342	0.166423	0.537235	0.288914	3.57942	1.83973	8.61509e-06	0.000475924	up	yes
MSTRG.20375	RPGRIP1	ENSSSCT00000002382	GO:0005929(cilium);GO:0005930(axoneme);GO:0007601(visual perception);GO:0032391(photoreceptor connecting cilium);GO:0042462(eye photoreceptor cell development);GO:0060041(retina development in camera-type eye);GO:0061351(neural precursor cell proliferation);GO:0097730(non-motile cilium)	NA	K16512	NA	RPGR interacting protein 1 [Source:NCBI gene;Acc:100155563]	protein_coding	0.716615	0.614516	0.49395	0.27273	0.196809	0.255919	2.51576	1.331	8.78526e-06	0.000482897	up	yes
MSTRG.21811	ENSSSCG00000038540	ENSSSCT00000066003	NA	NA	NA	NA	olfactomedin like 1 [Source:NCBI gene;Acc:100622122]	protein_coding	6.26654	2.1463	3.36471	1.10524	1.3396	1.50366	2.9828	1.57667	9.55768e-06	0.000519938	up	yes
MSTRG.21980	PAK1	ENSSSCT00000035648;ENSSSCT00000034801	GO:0000166(nucleotide binding);GO:0001726(ruffle);GO:0001934(positive regulation of protein phosphorylation);GO:0004672(protein kinase activity);GO:0004674(protein serine/threonine kinase activity);GO:0005518(collagen binding);GO:0005524(ATP binding);GO:0005654(nucleoplasm);GO:0005737(cytoplasm);GO:0005829(cytosol);GO:0005884(actin filament);GO:0005886(plasma membrane);GO:0005911(cell-cell juncti…	04010(MAPK signaling pathway);04012(ErbB signaling pathway);04014(Ras signaling pathway);04024(cAMP signaling pathway);04062(Chemokine signaling pathway);04360(Axon guidance);04392(Hippo signaling pathway - multiple species);04510(Focal adhesion);04625(C-type lectin receptor signaling pathway);04650(Natural killer cell mediated cytotoxicity);04660(T cell receptor signaling pathway);04666(Fc gamma…	K04409	EC:2.7.11.1	p21 (RAC1) activated kinase 1 [Source:NCBI gene;Acc:100525766]	protein_coding	1.89567	2.29939	1.43471	1.17434	0.707582	0.761111	2.13004	1.09088	1.04168e-05	0.00056319	up	yes
MSTRG.22416	FMO3;ENSSSCG00000022759	ENSSSCT00000028801;ENSSSCT00000051528;ENSSSCT00000063913;ENSSSCT00000029850	GO:0004497(monooxygenase activity);GO:0004499(N,N-dimethylaniline monooxygenase activity);GO:0005783(endoplasmic reticulum);GO:0005789(endoplasmic reticulum membrane);GO:0016020(membrane);GO:0016491(oxidoreductase activity);GO:0031090(organelle membrane);GO:0043231(intracellular membrane-bounded organelle);GO:0050660(flavin adenine dinucleotide binding);GO:0050661(NADP binding);GO:0055114(oxidati…	00982(Drug metabolism - cytochrome P450);00982(Drug metabolism - cytochrome P450)	K00485	EC:1.14.13.8	flavin containing monooxygenase 3 [Source:NCBI gene;Acc:100523562];putative dimethylaniline monooxygenase [N-oxide-forming] 6 [Source:NCBI gene;Acc:100523745]	protein_coding	1.11838	0.509715	1.05019	0.39306	0.352761	0.344094	2.45734	1.2971	1.06142e-05	0.000571519	up	yes
MSTRG.13115	PYCARD	ENSSSCT00000054028	GO:0000139(Golgi membrane);GO:0001773(myeloid dendritic cell activation);GO:0002020(protease binding);GO:0002218(activation of innate immune response);GO:0002230(positive regulation of defense response to virus by host);GO:0002277(myeloid dendritic cell activation involved in immune response);GO:0002588(positive regulation of antigen processing and presentation of peptide antigen via MHC class II…	04217(Necroptosis);04621(NOD-like receptor signaling pathway);04623(Cytosolic DNA-sensing pathway);04625(C-type lectin receptor signaling pathway);05132(Salmonella infection);05133(Pertussis);05134(Legionellosis);05164(Influenza A)	K12799	NA	apoptosis-associated speck-like protein containing a CARD [Source:NCBI gene;Acc:100522011]	protein_coding	1.87477	1.53913	1.09405	0.796186	0.608457	0.558847	2.29589	1.19905	1.12106e-05	0.00059996	up	yes
MSTRG.5599	SLCO2A1	ENSSSCT00000033693;ENSSSCT00000012742	GO:0005215(transporter activity);GO:0005515(protein binding);GO:0005886(plasma membrane);GO:0005887(integral component of plasma membrane);GO:0006811(ion transport);GO:0015132(prostaglandin transmembrane transporter activity);GO:0015347(sodium-independent organic anion transmembrane transporter activity);GO:0015732(prostaglandin transport);GO:0016020(membrane);GO:0016021(integral component of mem…	NA	K14345	NA	solute carrier organic anion transporter family member 2A1 [Source:NCBI gene;Acc:100144510]	protein_coding	4.97949	3.76511	5.55532	8.14822	9.18773	11.637	0.493561	-1.0187	1.26505e-05	0.000669327	down	yes
MSTRG.4144	COL1A1	ENSSSCT00000061988	GO:0001501(skeletal system development);GO:0001568(blood vessel development);GO:0001649(osteoblast differentiation);GO:0001957(intramembranous ossification);GO:0001958(endochondral ossification);GO:0002020(protease binding);GO:0005201(extracellular matrix structural constituent);GO:0005515(protein binding);GO:0005581(collagen trimer);GO:0005584(collagen type I trimer);GO:0005615(extracellular spa…	04151(PI3K-Akt signaling pathway);04510(Focal adhesion);04512(ECM-receptor interaction);04611(Platelet activation);04926(Relaxin signaling pathway);04933(AGE-RAGE signaling pathway in diabetic complications);04974(Protein digestion and absorption);05146(Amoebiasis);05165(Human papillomavirus infection)	K06236	NA	collagen type I alpha 1 chain [Source:NCBI gene;Acc:100738123]	protein_coding	1805.04	1392.8	1154.05	385.185	827.563	759.462	2.20661	1.14183	1.37854e-05	0.00072026	up	yes
ENSSSCG00000004093	IYD	ENSSSCT00000044721;ENSSSCT00000004525	GO:0004447(iodide peroxidase activity);GO:0005654(nucleoplasm);GO:0005886(plasma membrane);GO:0005887(integral component of plasma membrane);GO:0006570(tyrosine metabolic process);GO:0010181(FMN binding);GO:0016491(oxidoreductase activity);GO:0030659(cytoplasmic vesicle membrane);GO:0042403(thyroid hormone metabolic process);GO:0055114(oxidation-reduction process);GO:0098869(cellular oxidant deto…	04918(Thyroid hormone synthesis);04918(Thyroid hormone synthesis)	K17231	EC:1.21.1.1	iodotyrosine deiodinase [Source:NCBI gene;Acc:403124]	protein_coding	0.665235	0.653227	0.249801	0.141045	0.0639002	0.0607326	5.90289	2.56142	1.38187e-05	0.000720537	up	yes
MSTRG.11148	SYT7	ENSSSCT00000047036;ENSSSCT00000038474;ENSSSCT00000023036	GO:0000149(SNARE binding);GO:0001786(phosphatidylserine binding);GO:0005509(calcium ion binding);GO:0005544(calcium-dependent phospholipid binding);GO:0005829(cytosol);GO:0005886(plasma membrane);GO:0006887(exocytosis);GO:0014059(regulation of dopamine secretion);GO:0016020(membrane);GO:0016021(integral component of membrane);GO:0016192(vesicle-mediated transport);GO:0017156(calcium ion regulated…	NA	K19907	NA	synaptotagmin 7 [Source:NCBI gene;Acc:100521541]	protein_coding	0.996757	0.914723	0.630794	2.2275	1.6945	1.5323	0.466104	-1.10128	1.42579e-05	0.000739056	down	yes
MSTRG.9869	PROCR	ENSSSCT00000026905	GO:0005813(centrosome);GO:0016020(membrane);GO:0016021(integral component of membrane);GO:0038023(signaling receptor activity);GO:0050819(negative regulation of coagulation)	04610(Complement and coagulation cascades)	K06557	NA	protein C receptor [Source:NCBI gene;Acc:654289]	protein_coding	2.7869	1.48201	2.43974	0.664627	0.940237	1.17682	2.41172	1.27006	1.48814e-05	0.000765363	up	yes
MSTRG.1240	ITGA11	ENSSSCT00000005473;ENSSSCT00000047593	GO:0005518(collagen binding);GO:0005925(focal adhesion);GO:0006929(substrate-dependent cell migration);GO:0007155(cell adhesion);GO:0007160(cell-matrix adhesion);GO:0007229(integrin-mediated signaling pathway);GO:0008305(integrin complex);GO:0016020(membrane);GO:0016021(integral component of membrane);GO:0033627(cell adhesion mediated by integrin);GO:0034681(integrin alpha11-beta1 complex);GO:003…	04151(PI3K-Akt signaling pathway);04510(Focal adhesion);04512(ECM-receptor interaction);04810(Regulation of actin cytoskeleton);05165(Human papillomavirus infection);05410(Hypertrophic cardiomyopathy (HCM));05412(Arrhythmogenic right ventricular cardiomyopathy (ARVC));05414(Dilated cardiomyopathy (DCM));05414(Dilated cardiomyopathy (DCM))	K06587	NA	integrin subunit alpha 11 [Source:NCBI gene;Acc:100520350]	protein_coding	4.86782	2.46223	2.36102	1.14106	1.77657	1.25169	2.32438	1.21685	1.82674e-05	0.000915005	up	yes
MSTRG.13575	FBLN7	ENSSSCT00000008874	GO:0005509(calcium ion binding)	NA	K17342	NA	fibulin 7 [Source:NCBI gene;Acc:102162371]	protein_coding	8.26247	2.81135	6.39732	0.7902	2.6822	1.0738	3.84302	1.94224	1.85909e-05	0.000927227	up	yes
ENSSSCG00000012164	CNKSR2	ENSSSCT00000047948;ENSSSCT00000035336;ENSSSCT00000036130	GO:0005515(protein binding);GO:0005737(cytoplasm);GO:0009966(regulation of signal transduction);GO:0014069(postsynaptic density);GO:0016020(membrane);GO:0016020(membrane)	NA	K17536	NA	connector enhancer of kinase suppressor of Ras 2 [Source:NCBI gene;Acc:100523478]	protein_coding	0.28746	0.396713	0.411613	0.114838	0.191689	0.092003	2.74956	1.4592	1.89114e-05	0.000939254	up	yes
MSTRG.14952	CYP7A1	ENSSSCT00000037500;ENSSSCT00000006836;ENSSSCT00000060847;ENSSSCT00000064570	GO:0004497(monooxygenase activity);GO:0005506(iron ion binding);GO:0005623(cell);GO:0005783(endoplasmic reticulum);GO:0005789(endoplasmic reticulum membrane);GO:0006699(bile acid biosynthetic process);GO:0006707(cholesterol catabolic process);GO:0008123(cholesterol 7-alpha-monooxygenase activity);GO:0016020(membrane);GO:0016491(oxidoreductase activity);GO:0016705(oxidoreductase activity, acting o…	00120(Primary bile acid biosynthesis);00140(Steroid hormone biosynthesis);03320(PPAR signaling pathway);04976(Bile secretion);04979(Cholesterol metabolism);04979(Cholesterol metabolism)	K00489	EC:1.14.14.23	cytochrome P450, family 7, subfamily A, polypeptide 1 [Source:NCBI gene;Acc:448985]	protein_coding	1.41223	0.254997	0.70921	0.132289	0.204683	0.0645156	5.91908	2.56537	1.89389e-05	0.000939254	up	yes
MSTRG.3828	ENSSSCG00000017300	ENSSSCT00000033808;ENSSSCT00000018836;ENSSSCT00000055691	GO:0004888(transmembrane signaling receptor activity);GO:0005518(collagen binding);GO:0016020(membrane);GO:0016021(integral component of membrane);GO:0030246(carbohydrate binding);GO:0030574(collagen catabolic process);GO:0030574(collagen catabolic process)	04145(Phagosome);05152(Tuberculosis);05152(Tuberculosis)	K06560	NA	mannose receptor C type 2 [Source:NCBI gene;Acc:100516106]	protein_coding	24.6064	13.7902	16.7441	5.44425	10.6501	9.27951	2.17313	1.11977	1.93271e-05	0.00095492	up	yes
MSTRG.18239	SPSB1	ENSSSCT00000059018;ENSSSCT00000044089	GO:0005515(protein binding);GO:0005829(cytosol);GO:0006511(ubiquitin-dependent protein catabolic process);GO:0016567(protein ubiquitination);GO:0035556(intracellular signal transduction);GO:1990756(protein binding, bridging involved in substrate recognition for ubiquitination);GO:1990756(protein binding, bridging involved in substrate recognition for ubiquitination)	NA	K10343	NA	splA/ryanodine receptor domain and SOCS box containing 1 [Source:NCBI gene;Acc:110261092]	protein_coding	1.24483	2.18563	1.46938	0.989136	0.521803	0.594905	2.32678	1.21834	2.04271e-05	0.00100139	up	yes
MSTRG.23961	ENSSSCG00000039926	ENSSSCT00000014026	GO:0071559(response to transforming growth factor beta)	NA	NA	NA	matrix-remodeling-associated protein 5-like [Source:NCBI gene;Acc:110257935]	protein_coding	20.2579	7.55611	12.0816	4.90436	6.90039	4.81504	2.40049	1.26333	2.12875e-05	0.00103625	up	yes
MSTRG.20025	CFAP161	ENSSSCT00000002001	NA	NA	NA	NA	cilia and flagella associated protein 161 [Source:NCBI gene;Acc:100156420]	protein_coding	1.11309	1.38622	0.777685	3.38265	3.11436	1.8579	0.392224	-1.35025	2.18783e-05	0.00105721	down	yes
MSTRG.17900	ENSSSCG00000030492	ENSSSCT00000032148	GO:0005750(mitochondrial respiratory chain complex III);GO:0006122(mitochondrial electron transport, ubiquinol to cytochrome c)	NA	NA	NA		protein_coding	0	0	0	0.666585	0.621723	0.982113	0.000132134	-12.8857	2.20818e-05	0.00106315	down	yes
MSTRG.22483	STEAP2	ENSSSCT00000028779;ENSSSCT00000016673	GO:0005215(transporter activity);GO:0005768(endosome);GO:0005769(early endosome);GO:0005829(cytosol);GO:0005886(plasma membrane);GO:0006893(Golgi to plasma membrane transport);GO:0006897(endocytosis);GO:0008823(cupric reductase activity);GO:0009725(response to hormone);GO:0015677(copper ion import);GO:0016020(membrane);GO:0016021(integral component of membrane);GO:0030140(trans-Golgi network tran…	04978(Mineral absorption);04978(Mineral absorption)	K14738	EC:1.16.1.-	STEAP2 metalloreductase [Source:NCBI gene;Acc:100623287]	protein_coding	1.38819	1.26348	1.5348	0.102609	0.558831	0.437544	3.8094	1.92956	2.31169e-05	0.00110692	up	yes
MSTRG.11894	SH2D3A	ENSSSCT00000014805	GO:0005085(guanyl-nucleotide exchange factor activity);GO:0007264(small GTPase mediated signal transduction);GO:0033138(positive regulation of peptidyl-serine phosphorylation)	NA	NA	NA	SH2 domain containing 3A [Source:NCBI gene;Acc:100521544]	protein_coding	1.58367	1.48417	0.826764	0.561522	0.741191	0.44727	2.22551	1.15414	2.44234e-05	0.00115897	up	yes
MSTRG.15151	ENSSSCG00000006455;FCRL1	ENSSSCT00000059942;ENSSSCT00000037696;ENSSSCT00000007071;ENSSSCT00000040623;ENSSSCT00000007072	GO:0005044(scavenger receptor activity);GO:0006898(receptor-mediated endocytosis);GO:0016020(membrane);GO:0009986(cell surface);GO:0015026(coreceptor activity);GO:0016021(integral component of membrane);GO:0042113(B cell activation);GO:0042113(B cell activation)	NA	K06727	NA	CD5 molecule like [Source:NCBI gene;Acc:100154019];Fc receptor-like protein 1 [Source:NCBI gene;Acc:100152824]	protein_coding	0.40162	0.235468	0.289527	0.117826	0.174215	0.10741	2.31972	1.21395	2.46367e-05	0.00116699	up	yes
MSTRG.8423	SCN7A	ENSSSCT00000022654;ENSSSCT00000017328	GO:0001518(voltage-gated sodium channel complex);GO:0005216(ion channel activity);GO:0005244(voltage-gated ion channel activity);GO:0005248(voltage-gated sodium channel activity);GO:0005272(sodium channel activity);GO:0005886(plasma membrane);GO:0006811(ion transport);GO:0006814(sodium ion transport);GO:0006936(muscle contraction);GO:0009617(response to bacterium);GO:0016020(membrane);GO:0016021(…	04261(Adrenergic signaling in cardiomyocytes);04261(Adrenergic signaling in cardiomyocytes)	K04839	NA	sodium voltage-gated channel alpha subunit 7 [Source:NCBI gene;Acc:100516881]	protein_coding	0.519	1.085	1.42308	3.0885	2.30745	3.48773	0.340746	-1.55323	2.49605e-05	0.0011781	down	yes
MSTRG.15095	ADAMTS4	ENSSSCT00000006968	GO:0002020(protease binding);GO:0004222(metalloendopeptidase activity);GO:0005615(extracellular space);GO:0006508(proteolysis);GO:0008237(metallopeptidase activity);GO:0016607(nuclear speck)	NA	K07764	EC:3.4.24.82	ADAM metallopeptidase with thrombospondin type 1 motif 4 [Source:NCBI gene;Acc:100157276]	protein_coding	3.71081	2.6862	5.68982	9.62524	13.3644	7.58638	0.395304	-1.33897	2.62794e-05	0.00123154	down	yes
MSTRG.10484	KCP	ENSSSCT00000018046;ENSSSCT00000027047	GO:0002244(hematopoietic progenitor cell differentiation);GO:0005515(protein binding);GO:0005615(extracellular space);GO:0030513(positive regulation of BMP signaling pathway);GO:0030513(positive regulation of BMP signaling pathway)	NA	NA	NA	kielin cysteine rich BMP regulator [Source:NCBI gene;Acc:100517738]	protein_coding	1.83671	1.71459	0.976982	3.06173	3.47949	3.10221	0.469572	-1.09058	2.90781e-05	0.00133194	down	yes
MSTRG.13671	ENSSSCG00000008183	ENSSSCT00000008962	GO:0003735(structural constituent of ribosome);GO:0005739(mitochondrion);GO:0006412(translation);GO:0015934(large ribosomal subunit)	03010(Ribosome)	K02907	NA	mitochondrial ribosomal protein L30 [Source:NCBI gene;Acc:100521315]	protein_coding	5.9302	7.50489	4.15841	16.9389	11.76	11.4637	0.438056	-1.19081	3.26795e-05	0.00148041	down	yes
MSTRG.19797	PI16	ENSSSCT00000001749	GO:0005576(extracellular region);GO:0005615(extracellular space);GO:0016020(membrane);GO:0016021(integral component of membrane);GO:0061052(negative regulation of cell growth involved in cardiac muscle cell development)	NA	K20412	NA	peptidase inhibitor 16 [Source:NCBI gene;Acc:100155010]	protein_coding	9.49195	7.27919	6.40421	2.57026	2.4927	5.10596	2.27904	1.18843	3.34926e-05	0.0015054	up	yes
MSTRG.22909	COLGALT2	ENSSSCT00000060530;ENSSSCT00000030440	GO:0050211(procollagen galactosyltransferase activity);GO:0050211(procollagen galactosyltransferase activity)	00310(Lysine degradation);00514(Other types of O-glycan biosynthesis);00514(Other types of O-glycan biosynthesis)	K11703	EC:2.4.1.50	collagen beta(1-O)galactosyltransferase 2 [Source:NCBI gene;Acc:100624924]	protein_coding	0.454355	0.307846	0.196524	0.00784144	0.0355356	0.0878239	7.3073	2.86934	3.38303e-05	0.00151542	up	yes
ENSSSCG00000012053	CBR3	ENSSSCT00000013185	GO:0004090(carbonyl reductase (NADPH) activity);GO:0005654(nucleoplasm);GO:0005829(cytosol);GO:0016491(oxidoreductase activity);GO:0050890(cognition);GO:0055114(oxidation-reduction process);GO:0070402(NADPH binding)	00590(Arachidonic acid metabolism);00980(Metabolism of xenobiotics by cytochrome P450)	K00084	EC:1.1.1.184	carbonyl reductase 3 [Source:NCBI gene;Acc:100512990]	protein_coding	0.471733	0.723802	0.486976	0.270457	0.127211	0.181977	2.90266	1.53737	3.52335e-05	0.00156498	up	yes
ENSSSCG00000026210	ENSSSCG00000026210	ENSSSCT00000022538	GO:0016020(membrane);GO:0016021(integral component of membrane)	NA	K06727	NA	Fc receptor like 5 [Source:NCBI gene;Acc:100155684]	protein_coding	0.070206	0.035681	0.036805	0.215745	0.266273	0.199901	0.209251	-2.2567	3.8504e-05	0.00168605	down	yes
MSTRG.19179	ENSSSCG00000020872	ENSSSCT00000024574	GO:0016020(membrane);GO:0016021(integral component of membrane)	NA	NA	NA	PDZK1 interacting protein 1 [Source:NCBI gene;Acc:100626400]	protein_coding	2.00684	2.34413	1.6148	0.374644	0.835222	0.681106	3.15487	1.65758	3.85278e-05	0.00168605	up	yes
MSTRG.12781	ZFAND2A	ENSSSCT00000042957;ENSSSCT00000008286	GO:0000502(proteasome complex);GO:0008270(zinc ion binding);GO:0032436(positive regulation of proteasomal ubiquitin-dependent protein catabolic process);GO:0046872(metal ion binding);GO:0071243(cellular response to arsenic-containing substance);GO:0071243(cellular response to arsenic-containing substance)	NA	NA	NA	zinc finger AN1-type containing 2A [Source:NCBI gene;Acc:100521185]	protein_coding	3.83191	2.39349	1.36002	1.09021	1.12401	1.01982	2.34549	1.22989	3.91366e-05	0.00170674	up	yes
MSTRG.18542	COL16A1	ENSSSCT00000065960;ENSSSCT00000003998;ENSSSCT00000032016;ENSSSCT00000041126;ENSSSCT00000028180	GO:0005178(integrin binding);GO:0005201(extracellular matrix structural constituent);GO:0005615(extracellular space);GO:0007155(cell adhesion);GO:0030198(extracellular matrix organization);GO:0031012(extracellular matrix);GO:0033622(integrin activation);GO:0033627(cell adhesion mediated by integrin);GO:0051894(positive regulation of focal adhesion assembly);GO:0071230(cellular response to amino a…	NA	NA	NA	collagen type XVI alpha 1 chain [Source:NCBI gene;Acc:100737666]	protein_coding	13.6589	10.0444	7.12733	3.83322	6.45989	5.03758	2.01104	1.00794	3.94779e-05	0.00170793	up	yes
MSTRG.14004	ENSSSCG00000026180	ENSSSCT00000022921;ENSSSCT00000044158	GO:0016020(membrane);GO:0016021(integral component of membrane);GO:0016021(integral component of membrane)	04514(Cell adhesion molecules (CAMs));04514(Cell adhesion molecules (CAMs))	K07377	NA	neurexin 1 [Source:NCBI gene;Acc:100519087]	protein_coding	0.174239	0.158345	0.1652	0.460993	0.448365	0.318701	0.405343	-1.30279	4.15045e-05	0.00178348	down	yes
ENSSSCG00000033394	VWA3B	ENSSSCT00000041868;ENSSSCT00000042634	NA	NA	NA	NA	von Willebrand factor A domain containing 3B [Source:NCBI gene;Acc:100623963]	protein_coding	0.0511793	0.0259265	0.0432449	0	0	0	401.169	8.64807	4.17901e-05	0.00178992	up	yes
ENSSSCG00000011030	CUBN	ENSSSCT00000012072	GO:0005509(calcium ion binding);GO:0005737(cytoplasm);GO:0005768(endosome);GO:0005783(endoplasmic reticulum);GO:0005794(Golgi apparatus);GO:0005903(brush border);GO:0005905(clathrin-coated pit);GO:0006898(receptor-mediated endocytosis);GO:0009617(response to bacterium);GO:0016324(apical plasma membrane);GO:0030139(endocytic vesicle);GO:0042803(protein homodimerization activity);GO:0042953(lipopro…	04977(Vitamin digestion and absorption)	K14616	NA	cubilin [Source:NCBI gene;Acc:100521743]	protein_coding	0.305396	0.243385	0.415709	0.156736	0.148445	0.149121	2.12302	1.08611	4.51275e-05	0.0019173	up	yes
MSTRG.14483	ADGRB1	ENSSSCT00000039458	GO:0001530(lipopolysaccharide binding);GO:0001786(phosphatidylserine binding);GO:0001891(phagocytic cup);GO:0004888(transmembrane signaling receptor activity);GO:0004930(G protein-coupled receptor activity);GO:0005615(extracellular space);GO:0005886(plasma membrane);GO:0005925(focal adhesion);GO:0006910(phagocytosis, recognition);GO:0006911(phagocytosis, engulfment);GO:0007165(signal transduction…	04115(p53 signaling pathway)	K04596	NA	adhesion G protein-coupled receptor B1 [Source:NCBI gene;Acc:110260204]	protein_coding	0.251735	0.125417	0.123626	0.54048	0.369187	0.928815	0.272387	-1.87627	4.53252e-05	0.00192261	down	yes
MSTRG.6495	ENSSSCG00000040779	ENSSSCT00000036696;ENSSSCT00000062702;ENSSSCT00000057597	GO:0004122(cystathionine beta-synthase activity);GO:0005737(cytoplasm);GO:0006535(cysteine biosynthetic process from serine);GO:0008652(cellular amino acid biosynthetic process);GO:0016829(lyase activity);GO:0019343(cysteine biosynthetic process via cystathionine);GO:0019344(cysteine biosynthetic process);GO:0019344(cysteine biosynthetic process)	00260(Glycine, serine and threonine metabolism);00270(Cysteine and methionine metabolism);00270(Cysteine and methionine metabolism)	K01697	EC:4.2.1.22	cystathionine-beta-synthase [Source:NCBI gene;Acc:110256498]	protein_coding	1.13656	3.74091	1.54899	0.88272	0.532415	0.682418	3.06379	1.61532	4.57751e-05	0.00193755	up	yes
MSTRG.107	RGS17	ENSSSCT00000004504	NA	NA	K16449	NA	regulator of G protein signaling 17 [Source:NCBI gene;Acc:100514020]	protein_coding	0.989294	0.700925	0.8735	0.193769	0.430125	0.383147	2.54579	1.34812	4.80268e-05	0.00200814	up	yes
MSTRG.5454	BHLHE40	ENSSSCT00000056298	GO:0000122(negative regulation of transcription by RNA polymerase II);GO:0000978(RNA polymerase II proximal promoter sequence-specific DNA binding);GO:0000980(RNA polymerase II distal enhancer sequence-specific DNA binding);GO:0000981(DNA-binding transcription factor activity, RNA polymerase II-specific);GO:0001102(RNA polymerase II activating transcription factor binding);GO:0001227(DNA-binding …	04710(Circadian rhythm)	K03729	NA	basic helix-loop-helix family member e40 [Source:NCBI gene;Acc:100514873]	protein_coding	2.68906	4.66475	3.52989	2.3134	1.76161	1.22232	2.05456	1.03883	4.86583e-05	0.0020189	up	yes
MSTRG.3665	FBF1	ENSSSCT00000043579;ENSSSCT00000018722;ENSSSCT00000057212	GO:0000922(spindle pole);GO:0005813(centrosome);GO:0005814(centriole);GO:0043296(apical junction complex);GO:0043297(apical junction assembly);GO:0045095(keratin filament);GO:0060271(cilium assembly);GO:0090162(establishment of epithelial cell polarity);GO:0097539(ciliary transition fiber);GO:0097539(ciliary transition fiber)	NA	K16471	NA	Fas binding factor 1 [Source:NCBI gene;Acc:100520801]	protein_coding	2.57555	1.45256	1.71541	7.02536	4.49333	3.04413	0.394396	-1.34228	4.87171e-05	0.0020189	down	yes
MSTRG.5962	IGF2BP2	ENSSSCT00000035397;ENSSSCT00000035698;ENSSSCT00000033522;ENSSSCT00000012907	GO:0003676(nucleic acid binding);GO:0003723(RNA binding);GO:0003729(mRNA binding);GO:0003729(mRNA binding)	NA	K17392	NA	insulin like growth factor 2 mRNA binding protein 2 [Source:NCBI gene;Acc:100157731]	protein_coding	0.579967	0.926399	0.689906	1.54195	1.41627	1.60241	0.481572	-1.05418	4.87844e-05	0.0020189	down	yes
MSTRG.22599	DGKB	ENSSSCT00000062156;ENSSSCT00000045814;ENSSSCT00000055548	GO:0000166(nucleotide binding);GO:0003951(NAD+ kinase activity);GO:0004143(diacylglycerol kinase activity);GO:0005509(calcium ion binding);GO:0005524(ATP binding);GO:0005886(plasma membrane);GO:0007165(signal transduction);GO:0007205(protein kinase C-activating G protein-coupled receptor signaling pathway);GO:0009617(response to bacterium);GO:0016301(kinase activity);GO:0016310(phosphorylation);G…	00561(Glycerolipid metabolism);00564(Glycerophospholipid metabolism);04070(Phosphatidylinositol signaling system);04072(Phospholipase D signaling pathway);05231(Choline metabolism in cancer);05231(Choline metabolism in cancer)	K00901	EC:2.7.1.107	diacylglycerol kinase beta [Source:NCBI gene;Acc:100625799]	protein_coding	0.153255	0.53678	0.179798	1.14162	0.903329	1.3759	0.254274	-1.97555	5.01249e-05	0.0020664	down	yes
MSTRG.11484	DKK3	ENSSSCT00000014641;ENSSSCT00000061517	GO:0005576(extracellular region);GO:0007275(multicellular organism development);GO:0030178(negative regulation of Wnt signaling pathway);GO:0030178(negative regulation of Wnt signaling pathway)	NA	NA	NA	dickkopf WNT signaling pathway inhibitor 3 [Source:NCBI gene;Acc:664653]	protein_coding	7.5155	3.43607	4.55285	1.12455	2.66815	2.08188	2.63924	1.40012	5.10453e-05	0.00210106	up	yes
ENSSSCG00000015515	BRINP2	ENSSSCT00000064518;ENSSSCT00000016902	GO:0005783(endoplasmic reticulum);GO:0030425(dendrite);GO:0043025(neuronal cell body);GO:0045666(positive regulation of neuron differentiation);GO:0045930(negative regulation of mitotic cell cycle);GO:0071300(cellular response to retinoic acid);GO:0071300(cellular response to retinoic acid)	NA	NA	NA	BMP/retinoic acid inducible neural specific 2 [Source:NCBI gene;Acc:100522028]	protein_coding	0.0698127	0.107388	0.136022	0.367544	0.391342	0.294678	0.297298	-1.75002	5.1211e-05	0.0021046	down	yes
MSTRG.16563	MFAP5	ENSSSCT00000059209;ENSSSCT00000000722	GO:0001527(microfibril);GO:0031012(extracellular matrix);GO:0060216(definitive hemopoiesis);GO:0097435(supramolecular fiber organization);GO:0097435(supramolecular fiber organization)	NA	NA	NA	microfibril associated protein 5 [Source:NCBI gene;Acc:100512231]	protein_coding	14.188	5.54422	10.093	2.32401	4.51338	4.80651	2.56145	1.35696	5.13913e-05	0.00210872	up	yes
MSTRG.9737	NINL;ENSSSCG00000037226	ENSSSCT00000007807;ENSSSCT00000051018;ENSSSCT00000026945	GO:0005509(calcium ion binding);GO:0005813(centrosome);GO:0005829(cytosol);GO:0034454(microtubule anchoring at centrosome);GO:0045171(intercellular bridge);GO:0045171(intercellular bridge)	NA	K16477	NA	ninein like [Source:NCBI gene;Acc:100519522]	protein_coding	1.44807	0.74478	0.767492	0.345359	0.44701	0.444026	2.39434	1.25963	5.16933e-05	0.00211656	up	yes
MSTRG.19848	TREM2	ENSSSCT00000063763;ENSSSCT00000060326	GO:0001540(amyloid-beta binding);GO:0002588(positive regulation of antigen processing and presentation of peptide antigen via MHC class II);GO:0005543(phospholipid binding);GO:0005886(plasma membrane);GO:0008035(high-density lipoprotein particle binding);GO:0016020(membrane);GO:0016021(integral component of membrane);GO:0030169(low-density lipoprotein particle binding);GO:0030316(osteoclast diffe…	04380(Osteoclast differentiation);04380(Osteoclast differentiation)	K14378	NA	triggering receptor expressed on myeloid cells 2 [Source:NCBI gene;Acc:100737974]	protein_coding	0.678373	0.765151	0.917704	0.25396	0.410824	0.340612	2.34856	1.23177	5.23677e-05	0.0021355	up	yes
ENSSSCG00000010512	SLIT1	ENSSSCT00000011502	GO:0005509(calcium ion binding);GO:0005515(protein binding);GO:0005576(extracellular region);GO:0005615(extracellular space);GO:0005623(cell);GO:0007097(nuclear migration);GO:0007409(axonogenesis);GO:0007411(axon guidance);GO:0008045(motor neuron axon guidance);GO:0021772(olfactory bulb development);GO:0022028(tangential migration from the subventricular zone to the olfactory bulb);GO:0022029(tel…	04360(Axon guidance)	K06838	NA	slit guidance ligand 1 [Source:NCBI gene;Acc:100627880]	protein_coding	0.284519	0.22728	0.212586	0.115162	0.044878	0.074855	3.08387	1.62474	5.32021e-05	0.00216618	up	yes
MSTRG.9100	AGXT2	ENSSSCT00000018324;ENSSSCT00000048573;ENSSSCT00000037812	GO:0003824(catalytic activity);GO:0005739(mitochondrion);GO:0008453(alanine-glyoxylate transaminase activity);GO:0008483(transaminase activity);GO:0009436(glyoxylate catabolic process);GO:0019265(glycine biosynthetic process, by transamination of glyoxylate);GO:0019481(L-alanine catabolic process, by transamination);GO:0030170(pyridoxal phosphate binding);GO:0045429(positive regulation of nitric …	00250(Alanine, aspartate and glutamate metabolism);00260(Glycine, serine and threonine metabolism);00270(Cysteine and methionine metabolism);00280(Valine, leucine and isoleucine degradation);00280(Valine, leucine and isoleucine degradation)	K00827	2.6.1.40;EC:2.6.1.44	alanine--glyoxylate aminotransferase 2 [Source:NCBI gene;Acc:100513890]	protein_coding	0.0551444	0.105455	0.0324364	0.30503	0.36819	0.218206	0.216547	-2.20725	5.97854e-05	0.00240088	down	yes
MSTRG.6926	ENSSSCG00000036865	ENSSSCT00000045583	GO:0006520(cellular amino acid metabolic process);GO:0030170(pyridoxal phosphate binding)	00260(Glycine, serine and threonine metabolism);00270(Cysteine and methionine metabolism);00290(Valine, leucine and isoleucine biosynthesis)	K17989	4.3.1.19;EC:4.3.1.17	serine dehydratase [Source:NCBI gene;Acc:100155595]	protein_coding	1.07385	0.647013	0.858816	0.349828	0.231966	0.470464	2.45156	1.2937	6.24772e-05	0.00247791	up	yes
MSTRG.5437	CNTN4	ENSSSCT00000012616	GO:0005515(protein binding);GO:0007155(cell adhesion);GO:0007399(nervous system development);GO:0007411(axon guidance);GO:0045665(negative regulation of neuron differentiation)	NA	K06762	NA	contactin 4 [Source:NCBI gene;Acc:100153462]	protein_coding	0.598147	0.617264	0.543855	1.34072	0.990429	1.48318	0.461224	-1.11646	6.43102e-05	0.00252649	down	yes
ENSSSCG00000009092	TRPC3	ENSSSCT00000009958;ENSSSCT00000056607	GO:0005216(ion channel activity);GO:0005262(calcium channel activity);GO:0005515(protein binding);GO:0005887(integral component of plasma membrane);GO:0006811(ion transport);GO:0006828(manganese ion transport);GO:0007338(single fertilization);GO:0010524(positive regulation of calcium ion transport into cytosol);GO:0015279(store-operated calcium channel activity);GO:0016020(membrane);GO:0016021(in…	04360(Axon guidance);04360(Axon guidance)	K04966	NA	transient receptor potential cation channel subfamily C member 3 [Source:NCBI gene;Acc:397210]	protein_coding	0.298205	0.314876	0.465463	0.753146	0.847925	1.09413	0.400172	-1.32131	6.67139e-05	0.00259614	down	yes
MSTRG.17770	GIPR	ENSSSCT00000023909	GO:0004888(transmembrane signaling receptor activity);GO:0004930(G protein-coupled receptor activity);GO:0007165(signal transduction);GO:0007166(cell surface receptor signaling pathway);GO:0007186(G protein-coupled receptor signaling pathway);GO:0008528(G protein-coupled peptide receptor activity);GO:0016020(membrane);GO:0016021(integral component of membrane);GO:0016519(gastric inhibitory peptid…	04024(cAMP signaling pathway);04080(Neuroactive ligand-receptor interaction)	K04580	NA	gastric inhibitory polypeptide receptor [Source:NCBI gene;Acc:100626628]	protein_coding	0.571754	0.74964	0.858273	2.11746	1.90213	1.50113	0.394815	-1.34075	6.71417e-05	0.0026051	down	yes
ENSSSCG00000012651	XPNPEP2	ENSSSCT00000062821;ENSSSCT00000013832	GO:0004177(aminopeptidase activity);GO:0005886(plasma membrane);GO:0006508(proteolysis);GO:0008233(peptidase activity);GO:0008237(metallopeptidase activity);GO:0016020(membrane);GO:0016787(hydrolase activity);GO:0031225(anchored component of membrane);GO:0046872(metal ion binding);GO:0070006(metalloaminopeptidase activity);GO:0070062(extracellular exosome);GO:0070062(extracellular exosome)	04974(Protein digestion and absorption);04974(Protein digestion and absorption)	K14208	EC:3.4.11.9	X-prolyl aminopeptidase 2 [Source:NCBI gene;Acc:445538]	protein_coding	0.0531859	0.0397108	0.0556636	0.153058	0.165494	0.14551	0.32013	-1.64327	6.86348e-05	0.00265133	down	yes
MSTRG.19724	BEND6	ENSSSCT00000053774;ENSSSCT00000001670;ENSSSCT00000061050;ENSSSCT00000052436	GO:0003682(chromatin binding);GO:0003714(transcription corepressor activity);GO:0005634(nucleus);GO:0045666(positive regulation of neuron differentiation);GO:0045746(negative regulation of Notch signaling pathway);GO:1903507(negative regulation of nucleic acid-templated transcription);GO:1903507(negative regulation of nucleic acid-templated transcription)	NA	NA	NA	BEN domain containing 6 [Source:NCBI gene;Acc:100153820]	protein_coding	0.624101	0.312439	0.611011	0.223687	0.236909	0.210136	2.30726	1.20618	7.04199e-05	0.00270839	up	yes
MSTRG.5772	VEPH1	ENSSSCT00000012836	GO:0030512(negative regulation of transforming growth factor beta receptor signaling pathway);GO:0060392(negative regulation of SMAD protein signal transduction)	NA	NA	NA	ventricular zone expressed PH domain containing 1 [Source:NCBI gene;Acc:100512989]	protein_coding	0.703535	0.770965	0.672378	0.426428	0.258941	0.359334	2.05501	1.03915	7.35779e-05	0.00280806	up	yes
MSTRG.8347	ENSSSCG00000036078	ENSSSCT00000058392	GO:0005242(inward rectifier potassium channel activity);GO:0005244(voltage-gated ion channel activity);GO:0006811(ion transport);GO:0006813(potassium ion transport);GO:0015467(G-protein activated inward rectifier potassium channel activity);GO:0016020(membrane);GO:0016021(integral component of membrane);GO:0034220(ion transmembrane transport);GO:0034765(regulation of ion transmembrane transport);…	NA	NA	NA		protein_coding	0.392713	0.168163	0.091869	0.042258	0.026242	0.006665	8.68416	3.11839	7.36499e-05	0.00280806	up	yes
MSTRG.5074	CYP8B1	ENSSSCT00000059518	GO:0004497(monooxygenase activity);GO:0005506(iron ion binding);GO:0005783(endoplasmic reticulum);GO:0005789(endoplasmic reticulum membrane);GO:0016020(membrane);GO:0016021(integral component of membrane);GO:0016705(oxidoreductase activity, acting on paired donors, with incorporation or reduction of molecular oxygen);GO:0020037(heme binding);GO:0046872(metal ion binding);GO:0055114(oxidation-redu…	00120(Primary bile acid biosynthesis);03320(PPAR signaling pathway)	K07431	1.14.14.139;EC:1.14.18.8	cytochrome P-450 8B1 [Source:NCBI gene;Acc:403328]	protein_coding	1.92542	3.2519	2.97448	0.671893	1.26253	1.30649	2.51527	1.33071	7.72455e-05	0.00291942	up	yes
MSTRG.14853	PI15	ENSSSCT00000061958	GO:0005576(extracellular region);GO:0005615(extracellular space)	NA	NA	NA	peptidase inhibitor 15 [Source:NCBI gene;Acc:100158209]	protein_coding	2.30083	1.33521	4.03577	0.998751	1.15415	1.0545	2.39191	1.25816	7.82886e-05	0.00293677	up	yes
MSTRG.8968	HES6	ENSSSCT00000017797	GO:0000122(negative regulation of transcription by RNA polymerase II);GO:0000977(RNA polymerase II regulatory region sequence-specific DNA binding);GO:0001227(DNA-binding transcription repressor activity, RNA polymerase II-specific);GO:0001756(somitogenesis);GO:0003677(DNA binding);GO:0003700(DNA-binding transcription factor activity);GO:0003712(transcription coregulator activity);GO:0003714(tran…	05165(Human papillomavirus infection)	K09087	NA	hes family bHLH transcription factor 6 [Source:NCBI gene;Acc:100622397]	protein_coding	2.40822	1.93124	2.44441	5.77271	3.89812	3.94499	0.498234	-1.0051	8.08639e-05	0.00299651	down	yes
MSTRG.11335	PAMR1	ENSSSCT00000029479;ENSSSCT00000063373;ENSSSCT00000037421;ENSSSCT00000059965	GO:0004252(serine-type endopeptidase activity);GO:0005509(calcium ion binding);GO:0006508(proteolysis);GO:0006508(proteolysis)	NA	NA	NA	peptidase domain containing associated with muscle regeneration 1 [Source:NCBI gene;Acc:100626770]	protein_coding	8.40801	3.75089	6.52476	2.67427	3.62851	2.90257	2.02965	1.02123	8.34939e-05	0.00306384	up	yes
MSTRG.22892	CACNA1E	ENSSSCT00000016932	GO:0005216(ion channel activity);GO:0005244(voltage-gated ion channel activity);GO:0005245(voltage-gated calcium channel activity);GO:0005262(calcium channel activity);GO:0005509(calcium ion binding);GO:0005891(voltage-gated calcium channel complex);GO:0006811(ion transport);GO:0006816(calcium ion transport);GO:0007268(chemical synaptic transmission);GO:0016020(membrane);GO:0016021(integral compo…	04010(MAPK signaling pathway);04020(Calcium signaling pathway);04930(Type II diabetes mellitus)	K04852	NA	calcium voltage-gated channel subunit alpha1 E [Source:NCBI gene;Acc:100511769]	protein_coding	0.174144	0.150929	0.108618	0.382625	0.436007	0.289865	0.391242	-1.35387	8.40892e-05	0.0030814	down	yes
MSTRG.10260	TMEM176B	ENSSSCT00000017906	GO:0016020(membrane);GO:0016021(integral component of membrane)	NA	NA	NA	transmembrane protein 176B [Source:NCBI gene;Acc:100517619]	protein_coding	4.77811	2.54223	2.32814	1.22222	1.56953	1.46364	2.26735	1.18101	8.79899e-05	0.00319769	up	yes
MSTRG.8180	WDR17	ENSSSCT00000065370;ENSSSCT00000061858;ENSSSCT00000047965;ENSSSCT00000017166;ENSSSCT00000039829	GO:0003674(molecular_function);GO:0005515(protein binding);GO:0005575(cellular_component);GO:0008150(biological_process);GO:0008150(biological_process)	NA	NA	NA	WD repeat domain 17 [Source:NCBI gene;Acc:100157060]	protein_coding	0.362408	1.87333	0.904896	0.353586	0.233476	0.217807	3.90204	1.96423	9.55962e-05	0.00341763	up	yes
MSTRG.7352	COL13A1	ENSSSCT00000045080;ENSSSCT00000049125;ENSSSCT00000038336;ENSSSCT00000011226	GO:0001763(morphogenesis of a branching structure);GO:0001958(endochondral ossification);GO:0005201(extracellular matrix structural constituent);GO:0005615(extracellular space);GO:0005911(cell-cell junction);GO:0007160(cell-matrix adhesion);GO:0008201(heparin binding);GO:0030198(extracellular matrix organization);GO:0031012(extracellular matrix);GO:0098609(cell-cell adhesion);GO:0098609(cell-cell…	04974(Protein digestion and absorption);04974(Protein digestion and absorption)	K16617	NA	collagen type XIII alpha 1 chain [Source:NCBI gene;Acc:100157199]	protein_coding	0.30811	0.424406	0.515547	1.78016	0.804128	1.23183	0.32705	-1.61242	9.73842e-05	0.00346743	down	yes
MSTRG.17483	SCN1B	ENSSSCT00000026468;ENSSSCT00000053077	GO:0001518(voltage-gated sodium channel complex);GO:0005248(voltage-gated sodium channel activity);GO:0005887(integral component of plasma membrane);GO:0006814(sodium ion transport);GO:0007411(axon guidance);GO:0010765(positive regulation of sodium ion transport);GO:0010976(positive regulation of neuron projection development);GO:0014704(intercalated disc);GO:0016020(membrane);GO:0016021(integral…	04261(Adrenergic signaling in cardiomyocytes);04261(Adrenergic signaling in cardiomyocytes)	K04845	NA	sodium voltage-gated channel beta subunit 1 [Source:NCBI gene;Acc:100736963]	protein_coding	0.72495	1.01833	0.513908	0.271257	0.296255	0.207287	2.91326	1.54263	9.76849e-05	0.00346743	up	yes
MSTRG.13034	ELN	ENSSSCT00000040134;ENSSSCT00000032354	GO:0003151(outflow tract morphogenesis);GO:0005201(extracellular matrix structural constituent);GO:0007519(skeletal muscle tissue development);GO:0030198(extracellular matrix organization);GO:0030833(regulation of actin filament polymerization);GO:0043149(stress fiber assembly);GO:0050840(extracellular matrix binding);GO:0062023(collagen-containing extracellular matrix);GO:0071953(elastic fiber);…	04974(Protein digestion and absorption);04974(Protein digestion and absorption)	K14211	NA	elastin [Source:NCBI gene;Acc:100628118]	protein_coding	70.7568	41.2155	50.8315	16.9793	29.0937	34.7269	2.0149	1.01071	0.000102731	0.00358052	up	yes
MSTRG.19200	PIK3R3	ENSSSCT00000004324;ENSSSCT00000062846	GO:0001784(phosphotyrosine residue binding);GO:0001934(positive regulation of protein phosphorylation);GO:0002042(cell migration involved in sprouting angiogenesis);GO:0005942(phosphatidylinositol 3-kinase complex);GO:0008286(insulin receptor signaling pathway);GO:0010628(positive regulation of gene expression);GO:0035014(phosphatidylinositol 3-kinase regulator activity);GO:0043491(protein kinase…	01521(EGFR tyrosine kinase inhibitor resistance);01522(Endocrine resistance);01524(Platinum drug resistance);04012(ErbB signaling pathway);04014(Ras signaling pathway);04015(Rap1 signaling pathway);04024(cAMP signaling pathway);04062(Chemokine signaling pathway);04066(HIF-1 signaling pathway);04068(FoxO signaling pathway);04070(Phosphatidylinositol signaling system);04071(Sphingolipid signaling p…	K02649	NA	phosphatidylinositol 3-kinase regulatory subunit gamma [Source:NCBI gene;Acc:100511937]	protein_coding	1.04531	1.20102	1.48533	2.52399	1.85988	3.48284	0.474362	-1.07594	0.000104715	0.00364006	down	yes
MSTRG.2214	FCN2	ENSSSCT00000032543;ENSSSCT00000027887	GO:0001867(complement activation, lectin pathway);GO:0003823(antigen binding);GO:0008228(opsonization);GO:0043394(proteoglycan binding);GO:0043654(recognition of apoptotic cell);GO:0048306(calcium-dependent protein binding);GO:0050829(defense response to Gram-negative bacterium);GO:0050830(defense response to Gram-positive bacterium);GO:2001065(mannan binding);GO:2001065(mannan binding)	NA	K10104	NA	ficolin (collagen/fibrinogen domain containing lectin) 2 (hucolin) [Source:NCBI gene;Acc:396881]	protein_coding	17.9502	13.3143	11.5098	36.669	20.0544	39.785	0.443218	-1.17391	0.000105341	0.00365699	down	yes
MSTRG.9920	NNAT	ENSSSCT00000008027	GO:0005737(cytoplasm);GO:0007275(multicellular organism development);GO:0007420(brain development);GO:0032024(positive regulation of insulin secretion)	NA	NA	NA	neuronatin [Source:NCBI gene;Acc:449004]	protein_coding	4.39109	5.42592	6.25154	7.47492	12.2853	13.4922	0.483231	-1.04922	0.000108413	0.00373904	down	yes
MSTRG.9675	ISM1	ENSSSCT00000007744;ENSSSCT00000047051	GO:0016525(negative regulation of angiogenesis);GO:0016525(negative regulation of angiogenesis)	NA	NA	NA	isthmin 1 [Source:NCBI gene;Acc:100154170]	protein_coding	1.42163	1.71079	1.11388	0.203086	0.497764	0.682349	3.06991	1.6182	0.000110104	0.00378436	up	yes
MSTRG.13240	ZP2	ENSSSCT00000008601	GO:0005576(extracellular region);GO:0005771(multivesicular body);GO:0005783(endoplasmic reticulum);GO:0005886(plasma membrane);GO:0007339(binding of sperm to zona pellucida);GO:0016020(membrane);GO:0016021(integral component of membrane);GO:0032190(acrosin binding);GO:0042802(identical protein binding);GO:0060468(prevention of polyspermy);GO:0062023(collagen-containing extracellular matrix)	NA	K19927	NA	zona pellucida glycoprotein 2 [Source:NCBI gene;Acc:396846]	protein_coding	0.056709	0.193909	0.039531	0	0	0	967.163	9.91762	0.000112923	0.00386428	up	yes
ENSSSCG00000006187	MSC	ENSSSCT00000006781	GO:0000122(negative regulation of transcription by RNA polymerase II);GO:0000980(RNA polymerase II distal enhancer sequence-specific DNA binding);GO:0001227(DNA-binding transcription repressor activity, RNA polymerase II-specific);GO:0005634(nucleus);GO:0005654(nucleoplasm);GO:0014707(branchiomeric skeletal muscle development);GO:0046983(protein dimerization activity);GO:0060021(roof of mouth dev…	NA	K09072	NA	musculin [Source:NCBI gene;Acc:100155518]	protein_coding	0.339746	0.182511	0.277082	0.065599	0.099221	0.038394	3.93348	1.97581	0.000118366	0.00401927	up	yes
MSTRG.4242	ENSSSCG00000030262	ENSSSCT00000027408	GO:0004622(lysophospholipase activity);GO:0005789(endoplasmic reticulum membrane);GO:0006629(lipid metabolic process);GO:0006644(phospholipid metabolic process);GO:0008081(phosphoric diester hydrolase activity);GO:0016020(membrane);GO:0016021(integral component of membrane);GO:0046475(glycerophospholipid catabolic process);GO:0070291(N-acylethanolamine metabolic process)	00565(Ether lipid metabolism)	K22387	EC:3.1.4.39	glycerophosphodiester phosphodiesterase domain containing 1 [Source:NCBI gene;Acc:100626512]	protein_coding	0.871658	0.628151	0.779174	4.2205	1.76405	1.45724	0.306241	-1.70726	0.000120963	0.00408119	down	yes
MSTRG.430	GABRR2	ENSSSCT00000004771;ENSSSCT00000028234	GO:0004888(transmembrane signaling receptor activity);GO:0004890(GABA-A receptor activity);GO:0005216(ion channel activity);GO:0005230(extracellular ligand-gated ion channel activity);GO:0005886(plasma membrane);GO:0005887(integral component of plasma membrane);GO:0006811(ion transport);GO:0007165(signal transduction);GO:0007214(gamma-aminobutyric acid signaling pathway);GO:0007268(chemical synap…	04080(Neuroactive ligand-receptor interaction);04723(Retrograde endocannabinoid signaling);04727(GABAergic synapse);05032(Morphine addiction);05033(Nicotine addiction);05033(Nicotine addiction)	K05190	NA	gamma-aminobutyric acid type A receptor rho2 subunit [Source:NCBI gene;Acc:100522289]	protein_coding	0.50689	0.258192	0.83149	1.09569	2.18461	1.95781	0.304799	-1.71407	0.000121883	0.00410173	down	yes
ENSSSCG00000017638	TSPOAP1	ENSSSCT00000035757	GO:0005515(protein binding);GO:0005737(cytoplasm);GO:0005739(mitochondrion);GO:0030156(benzodiazepine receptor binding);GO:0044305(calyx of Held);GO:0098978(glutamatergic synapse);GO:0099509(regulation of presynaptic cytosolic calcium ion concentration);GO:0099626(voltage-gated calcium channel activity involved in regulation of presynaptic cytosolic calcium levels)	NA	K19922	NA	TSPO associated protein 1 [Source:NCBI gene;Acc:100514918]	protein_coding	0.248079	0.282321	0.245505	0.070898	0.119741	0.111407	2.56883	1.36111	0.000122257	0.00410263	up	yes
ENSSSCG00000035825	UBE2QL1	ENSSSCT00000045620	GO:0005634(nucleus);GO:0005886(plasma membrane);GO:0016567(protein ubiquitination);GO:0061631(ubiquitin conjugating enzyme activity)	04120(Ubiquitin mediated proteolysis)	K10582	EC:2.3.2.23	ubiquitin conjugating enzyme E2 Q family like 1 [Source:NCBI gene;Acc:100518586]	protein_coding	0.25396	0.51072	0.254303	0.135113	0.111702	0.069308	3.22338	1.68857	0.00012723	0.00424915	up	yes
MSTRG.19345	F13A1	ENSSSCT00000035671	GO:0003810(protein-glutamine gamma-glutamyltransferase activity);GO:0007596(blood coagulation);GO:0018149(peptide cross-linking);GO:0046872(metal ion binding);GO:0072378(blood coagulation, fibrin clot formation)	04610(Complement and coagulation cascades)	K03917	EC:2.3.2.13	coagulation factor XIII A chain [Source:NCBI gene;Acc:100153504]	protein_coding	3.8726	2.27389	2.04186	0.920087	1.26546	1.64596	2.13711	1.09566	0.000128733	0.00428603	up	yes
MSTRG.16083	HOXC10	ENSSSCT00000032318	GO:0000977(RNA polymerase II regulatory region sequence-specific DNA binding);GO:0001228(DNA-binding transcription activator activity, RNA polymerase II-specific);GO:0001501(skeletal system development);GO:0003677(DNA binding);GO:0005634(nucleus);GO:0005654(nucleoplasm);GO:0006355(regulation of transcription, DNA-templated);GO:0009952(anterior/posterior pattern specification);GO:0009954(proximal/…	NA	K17444	NA	homeobox C10 [Source:NCBI gene;Acc:100628125]	protein_coding	0.597504	0.769863	0.055625	0	0.039929	0.03797	18.2671	4.19118	0.000133813	0.00443534	up	yes
ENSSSCG00000011298	CDCP1	ENSSSCT00000012368;ENSSSCT00000012369	GO:0005515(protein binding);GO:0016020(membrane);GO:0016021(integral component of membrane);GO:0016021(integral component of membrane)	NA	K06732	NA	CUB domain containing protein 1 [Source:NCBI gene;Acc:100512497]	protein_coding	0.114431	0.0658364	0.0809063	0.210216	0.339982	0.274517	0.316683	-1.65889	0.000137957	0.00454981	down	yes
ENSSSCG00000000717	KCNA6	ENSSSCT00000000780	GO:0005216(ion channel activity);GO:0005244(voltage-gated ion channel activity);GO:0005249(voltage-gated potassium channel activity);GO:0005251(delayed rectifier potassium channel activity);GO:0005267(potassium channel activity);GO:0005515(protein binding);GO:0005887(integral component of plasma membrane);GO:0006811(ion transport);GO:0006813(potassium ion transport);GO:0008076(voltage-gated potas…	NA	K04879	NA	potassium voltage-gated channel subfamily A member 6 [Source:NCBI gene;Acc:100738346]	protein_coding	1.41206	1.54395	1.11908	0.404369	0.909269	0.400271	2.37766	1.24954	0.000147358	0.00481176	up	yes
MSTRG.11296	CHST1	ENSSSCT00000050439;ENSSSCT00000014497	GO:0000139(Golgi membrane);GO:0001517(N-acetylglucosamine 6-O-sulfotransferase activity);GO:0005802(trans-Golgi network);GO:0005975(carbohydrate metabolic process);GO:0006012(galactose metabolic process);GO:0006044(N-acetylglucosamine metabolic process);GO:0006790(sulfur compound metabolic process);GO:0008146(sulfotransferase activity);GO:0016740(transferase activity);GO:0042339(keratan sulfate m…	00533(Glycosaminoglycan biosynthesis - keratan sulfate);00533(Glycosaminoglycan biosynthesis - keratan sulfate)	K01022	EC:2.8.2.21	carbohydrate sulfotransferase 1 [Source:NCBI gene;Acc:100519885]	protein_coding	0.77063	0.528951	0.562859	1.7591	1.90872	0.866783	0.410717	-1.28378	0.000148446	0.00484109	down	yes
MSTRG.10559	MET	ENSSSCT00000018110;ENSSSCT00000032595	GO:0000166(nucleotide binding);GO:0001886(endothelial cell morphogenesis);GO:0001889(liver development);GO:0004672(protein kinase activity);GO:0004713(protein tyrosine kinase activity);GO:0004714(transmembrane receptor protein tyrosine kinase activity);GO:0005008(hepatocyte growth factor-activated receptor activity);GO:0005515(protein binding);GO:0005524(ATP binding);GO:0005887(integral component…	01521(EGFR tyrosine kinase inhibitor resistance);04010(MAPK signaling pathway);04014(Ras signaling pathway);04015(Rap1 signaling pathway);04151(PI3K-Akt signaling pathway);04360(Axon guidance);04510(Focal adhesion);04520(Adherens junction);05100(Bacterial invasion of epithelial cells);05144(Malaria);05200(Pathways in cancer);05202(Transcriptional misregulation in cancer);05205(Proteoglycans in ca…	K05099	EC:2.7.10.1	MET proto-oncogene, receptor tyrosine kinase [Source:NCBI gene;Acc:654328]	protein_coding	1.62067	1.14421	1.90564	2.61372	3.03188	3.94195	0.487144	-1.03758	0.000151145	0.00491716	down	yes
ENSSSCG00000017109	ADAMTS16	ENSSSCT00000018627	GO:0001658(branching involved in ureteric bud morphogenesis);GO:0004222(metalloendopeptidase activity);GO:0006508(proteolysis);GO:0008233(peptidase activity);GO:0008237(metallopeptidase activity)	NA	K08630	EC:3.4.24.-	ADAM metallopeptidase with thrombospondin type 1 motif 16 [Source:NCBI gene;Acc:100519115]	protein_coding	0.327498	0.136157	0.214747	0.654161	0.671985	0.656442	0.34218	-1.54717	0.000152673	0.00495091	down	yes
ENSSSCG00000040728	EYA1	ENSSSCT00000043516;ENSSSCT00000058077	GO:0001656(metanephros development);GO:0001657(ureteric bud development);GO:0001658(branching involved in ureteric bud morphogenesis);GO:0003151(outflow tract morphogenesis);GO:0003723(RNA binding);GO:0004721(phosphoprotein phosphatase activity);GO:0004725(protein tyrosine phosphatase activity);GO:0005634(nucleus);GO:0005654(nucleoplasm);GO:0005737(cytoplasm);GO:0006302(double-strand break repair…	05202(Transcriptional misregulation in cancer);05202(Transcriptional misregulation in cancer)	K15616	EC:3.1.3.48	EYA transcriptional coactivator and phosphatase 1 [Source:NCBI gene;Acc:100737938]	protein_coding	0.111228	0.0916774	0.0770518	0	0.0185366	0.00536373	11.7135	3.5501	0.000156833	0.00505236	up	yes
MSTRG.1237	CALML4	ENSSSCT00000022471	GO:0005509(calcium ion binding);GO:0019722(calcium-mediated signaling)	04014(Ras signaling pathway);04015(Rap1 signaling pathway);04020(Calcium signaling pathway);04022(cGMP-PKG signaling pathway);04024(cAMP signaling pathway);04070(Phosphatidylinositol signaling system);04114(Oocyte meiosis);04218(Cellular senescence);04261(Adrenergic signaling in cardiomyocytes);04270(Vascular smooth muscle contraction);04371(Apelin signaling pathway);04625(C-type lectin receptor …	K02183	NA	calmodulin like 4 [Source:NCBI gene;Acc:100519528]	protein_coding	1.1658	0.803946	0.611929	0.496125	0.307785	0.320479	2.29607	1.19917	0.000157956	0.00507613	up	yes
MSTRG.3198	LCP1	ENSSSCT00000064661;ENSSSCT00000055599;ENSSSCT00000055434;ENSSSCT00000058248;ENSSSCT00000010313	GO:0001725(stress fiber);GO:0001726(ruffle);GO:0001891(phagocytic cup);GO:0002102(podosome);GO:0002286(T cell activation involved in immune response);GO:0003779(actin binding);GO:0005178(integrin binding);GO:0005509(calcium ion binding);GO:0005515(protein binding);GO:0005737(cytoplasm);GO:0005829(cytosol);GO:0005884(actin filament);GO:0005886(plasma membrane);GO:0005925(focal adhesion);GO:0010737…	NA	K17276	NA	lymphocyte cytosolic protein 1 [Source:NCBI gene;Acc:100156254]	protein_coding	9.96333	6.9969	8.66865	2.359	6.11083	2.13632	2.41642	1.27287	0.000159666	0.00512484	up	yes
MSTRG.313	RSPO3	ENSSSCT00000004661;ENSSSCT00000065461	GO:0001525(angiogenesis);GO:0001974(blood vessel remodeling);GO:0002040(sprouting angiogenesis);GO:0005102(signaling receptor binding);GO:0005109(frizzled binding);GO:0005576(extracellular region);GO:0005615(extracellular space);GO:0008201(heparin binding);GO:0030177(positive regulation of Wnt signaling pathway);GO:0060670(branching involved in labyrinthine layer morphogenesis);GO:0090263(positiv…	04310(Wnt signaling pathway);04310(Wnt signaling pathway)	K23098	NA	R-spondin 3 [Source:NCBI gene;Acc:100155208]	protein_coding	1.28893	1.52909	1.97643	3.62808	2.67679	3.3773	0.495183	-1.01397	0.00016796	0.00532626	down	yes
ENSSSCG00000005490	WHRN	ENSSSCT00000038208;ENSSSCT00000055262;ENSSSCT00000006036	GO:0001895(retina homeostasis);GO:0001917(photoreceptor inner segment);GO:0002141(stereocilia ankle link);GO:0002142(stereocilia ankle link complex);GO:0005515(protein binding);GO:0005737(cytoplasm);GO:0005884(actin filament);GO:0005886(plasma membrane);GO:0005929(cilium);GO:0007605(sensory perception of sound);GO:0010628(positive regulation of gene expression);GO:0021694(cerebellar Purkinje cell…	NA	K21879	NA	whirlin [Source:NCBI gene;Acc:100520475]	protein_coding	0.103416	0.136349	0.110858	0.104251	0.950936	1.1794	0.156907	-2.67202	0.000169676	0.00536778	down	yes
MSTRG.22149	GRIA4	ENSSSCT00000047137;ENSSSCT00000027751;ENSSSCT00000058908;ENSSSCT00000042517;ENSSSCT00000054101;ENSSSCT00000037154	GO:0004970(ionotropic glutamate receptor activity);GO:0004971(AMPA glutamate receptor activity);GO:0005216(ion channel activity);GO:0005886(plasma membrane);GO:0006811(ion transport);GO:0016020(membrane);GO:0016021(integral component of membrane);GO:0030054(cell junction);GO:0032281(AMPA glutamate receptor complex);GO:0034220(ion transmembrane transport);GO:0035235(ionotropic glutamate receptor s…	04024(cAMP signaling pathway);04080(Neuroactive ligand-receptor interaction);04713(Circadian entrainment);04723(Retrograde endocannabinoid signaling);04724(Glutamatergic synapse);04728(Dopaminergic synapse);05031(Amphetamine addiction);05033(Nicotine addiction);05033(Nicotine addiction)	K05200	NA	glutamate ionotropic receptor AMPA type subunit 4 [Source:NCBI gene;Acc:100524886]	protein_coding	0.888991	0.550177	0.547909	0.279451	0.270155	0.402951	2.08605	1.06077	0.00019099	0.00591472	up	yes
MSTRG.14898	VXN	ENSSSCT00000032451	GO:0005634(nucleus);GO:0005886(plasma membrane);GO:0022008(neurogenesis);GO:0030182(neuron differentiation)	NA	NA	NA	vexin [Source:NCBI gene;Acc:100525161]	protein_coding	0.704255	0.313478	0.244974	0.138226	0.096767	0.040748	4.57932	2.19513	0.000197508	0.00608059	up	yes
MSTRG.6891	HSPB8	ENSSSCT00000046794	GO:0005634(nucleus);GO:0005737(cytoplasm);GO:0005829(cytosol);GO:0034620(cellular response to unfolded protein);GO:0042802(identical protein binding);GO:0042803(protein homodimerization activity);GO:0101031(chaperone complex);GO:1905337(positive regulation of aggrephagy)	NA	K08879	NA	heat shock protein family B (small) member 8 [Source:NCBI gene;Acc:100155338]	protein_coding	0.380728	1.36299	0.259877	0.1145	0.109104	0.223496	4.4813	2.16392	0.000199666	0.00611537	up	yes
MSTRG.23876	BGN	ENSSSCT00000034816;ENSSSCT00000035115;ENSSSCT00000013956	GO:0005515(protein binding);GO:0005539(glycosaminoglycan binding);GO:0009986(cell surface);GO:0019800(peptide cross-linking via chondroitin 4-sulfate glycosaminoglycan);GO:0030133(transport vesicle);GO:0031012(extracellular matrix);GO:0042383(sarcolemma);GO:0050840(extracellular matrix binding);GO:0050840(extracellular matrix binding)	NA	K08118	NA	biglycan [Source:NCBI gene;Acc:397396]	protein_coding	21.0565	9.84967	14.409	5.12104	9.91901	7.11247	2.0456	1.03252	0.000199797	0.00611537	up	yes
MSTRG.15076	OLFML2B	ENSSSCT00000054508	GO:0030198(extracellular matrix organization);GO:0031012(extracellular matrix);GO:0050840(extracellular matrix binding)	NA	NA	NA	olfactomedin like 2B [Source:NCBI gene;Acc:100156452]	protein_coding	5.24511	2.12078	3.72557	1.31816	2.07418	1.69685	2.17941	1.12394	0.000204864	0.00621995	up	yes
ENSSSCG00000004357	SIM1	ENSSSCT00000004814;ENSSSCT00000045978	GO:0001657(ureteric bud development);GO:0003677(DNA binding);GO:0003700(DNA-binding transcription factor activity);GO:0005515(protein binding);GO:0005634(nucleus);GO:0006355(regulation of transcription, DNA-templated);GO:0046982(protein heterodimerization activity);GO:0046983(protein dimerization activity);GO:0046983(protein dimerization activity)	NA	K09100	NA	SIM bHLH transcription factor 1 [Source:NCBI gene;Acc:100154026]	protein_coding	0.365703	0.194406	0.0841704	0.0340249	0.0604832	0.0249732	5.3923	2.4309	0.000206874	0.00626016	up	yes
MSTRG.11264	MYBPC3	ENSSSCT00000039375;ENSSSCT00000014456	GO:0003007(heart morphogenesis);GO:0005515(protein binding);GO:0005863(striated muscle myosin thick filament);GO:0005865(striated muscle thin filament);GO:0006936(muscle contraction);GO:0008307(structural constituent of muscle);GO:0017022(myosin binding);GO:0030017(sarcomere);GO:0030018(Z disc);GO:0030240(skeletal muscle thin filament assembly);GO:0030241(skeletal muscle myosin thick filament ass…	05410(Hypertrophic cardiomyopathy (HCM));05414(Dilated cardiomyopathy (DCM));05414(Dilated cardiomyopathy (DCM))	K12568	NA	myosin binding protein C, cardiac [Source:NCBI gene;Acc:100628050]	protein_coding	0.386307	0.269686	0.135132	0.0673794	0.089629	0.049254	3.83553	1.93943	0.000212634	0.00639697	up	yes
MSTRG.20	SMOC2	ENSSSCT00000054680;ENSSSCT00000004437	GO:0005509(calcium ion binding);GO:0005515(protein binding);GO:0005539(glycosaminoglycan binding);GO:0005604(basement membrane);GO:0005614(interstitial matrix);GO:0005615(extracellular space);GO:0008201(heparin binding);GO:0010595(positive regulation of endothelial cell migration);GO:0010811(positive regulation of cell-substrate adhesion);GO:0030198(extracellular matrix organization);GO:0031012(e…	NA	NA	NA	SPARC related modular calcium binding 2 [Source:NCBI gene;Acc:100737228]	protein_coding	4.15515	3.07456	2.10717	1.18811	1.59016	1.88067	2.00408	1.00294	0.000223504	0.00660351	up	yes
MSTRG.6613	STC1	ENSSSCT00000010570	GO:0001886(endothelial cell morphogenesis);GO:0003421(growth plate cartilage axis specification);GO:0005179(hormone activity);GO:0005576(extracellular region);GO:0005615(extracellular space);GO:0005634(nucleus);GO:0005737(cytoplasm);GO:0006874(cellular calcium ion homeostasis);GO:0010469(regulation of signaling receptor activity);GO:0010596(negative regulation of endothelial cell migration);GO:00…	NA	NA	NA	stanniocalcin 1 [Source:NCBI gene;Acc:100125345]	protein_coding	0.877545	1.51088	1.67731	3.89436	2.32382	2.76728	0.45248	-1.14407	0.000224242	0.0066105	down	yes
MSTRG.2406	CAPN8	ENSSSCT00000037864;ENSSSCT00000058078	GO:0004198(calcium-dependent cysteine-type endopeptidase activity);GO:0005509(calcium ion binding);GO:0005622(intracellular);GO:0006508(proteolysis);GO:0007586(digestion);GO:0008233(peptidase activity);GO:0008234(cysteine-type peptidase activity);GO:0016787(hydrolase activity);GO:0016787(hydrolase activity)	NA	K08577	EC:3.4.22.-	calpain 8 [Source:NCBI gene;Acc:100625563]	protein_coding	2.16965	1.03722	1.10436	0.725096	0.790523	0.504663	2.13398	1.09354	0.000234094	0.00682422	up	yes
MSTRG.11496	LYVE1	ENSSSCT00000027981	GO:0004888(transmembrane signaling receptor activity);GO:0005540(hyaluronic acid binding);GO:0005886(plasma membrane);GO:0006027(glycosaminoglycan catabolic process);GO:0007155(cell adhesion);GO:0016020(membrane);GO:0016021(integral component of membrane);GO:0071944(cell periphery)	NA	K19012	NA	lymphatic vessel endothelial hyaluronan receptor 1 [Source:NCBI gene;Acc:397626]	protein_coding	4.47027	3.09579	4.12961	1.23459	1.41769	2.7865	2.15042	1.10462	0.00023494	0.00682671	up	yes
MSTRG.12333	ENSSSCG00000014186	ENSSSCT00000051426	GO:0005515(protein binding)	NA	NA	NA		protein_coding	0	0.026504	0	0.079394	0.281612	0.303791	0.0398678	-4.64863	0.00024077	0.00696542	down	yes
ENSSSCG00000027872	MYBL1	ENSSSCT00000063802;ENSSSCT00000049525;ENSSSCT00000024074	GO:0000278(mitotic cell cycle);GO:0000978(RNA polymerase II proximal promoter sequence-specific DNA binding);GO:0001228(DNA-binding transcription activator activity, RNA polymerase II-specific);GO:0003677(DNA binding);GO:0005634(nucleus);GO:0006355(regulation of transcription, DNA-templated);GO:0045893(positive regulation of transcription, DNA-templated);GO:0045944(positive regulation of transcri…	NA	K09421	NA	MYB proto-oncogene like 1 [Source:NCBI gene;Acc:100524984]	protein_coding	0.869901	0.486367	0.76505	0.2725	0.403406	0.338589	2.09101	1.0642	0.000247762	0.00712863	up	yes
MSTRG.20480	PLEKHH1	ENSSSCT00000002553	GO:0005856(cytoskeleton)	NA	NA	NA	pleckstrin homology, MyTH4 and FERM domain containing H1 [Source:HGNC Symbol;Acc:HGNC:17733]	protein_coding	1.00311	0.844325	0.528687	0.362503	0.364797	0.409283	2.09058	1.06391	0.000255264	0.00731257	up	yes
ENSSSCG00000032145	IRX5	ENSSSCT00000042364	GO:0002027(regulation of heart rate);GO:0003677(DNA binding);GO:0005634(nucleus);GO:0006355(regulation of transcription, DNA-templated);GO:0008406(gonad development);GO:0010468(regulation of gene expression);GO:0042551(neuron maturation);GO:0043565(sequence-specific DNA binding);GO:0048468(cell development);GO:0048701(embryonic cranial skeleton morphogenesis);GO:0060040(retinal bipolar neuron dif…	NA	NA	NA	iroquois homeobox 5 [Source:NCBI gene;Acc:100620172]	protein_coding	1.11005	1.6295	1.05832	0.665997	0.432434	0.48253	2.40225	1.26439	0.000260434	0.00742041	up	yes
MSTRG.12717	GPR151	ENSSSCT00000015754	GO:0004930(G protein-coupled receptor activity);GO:0005887(integral component of plasma membrane);GO:0007186(G protein-coupled receptor signaling pathway);GO:0016020(membrane);GO:0016021(integral component of membrane)	NA	K08435	NA	G protein-coupled receptor 151 [Source:NCBI gene;Acc:100621805]	protein_coding	0.103968	0.357766	0.037211	0	0	0	1663.15	10.6997	0.000264065	0.00748159	up	yes
MSTRG.1047	SYNM	ENSSSCT00000038960;ENSSSCT00000037053	GO:0005198(structural molecule activity);GO:0005200(structural constituent of cytoskeleton);GO:0005882(intermediate filament);GO:0005912(adherens junction);GO:0008307(structural constituent of muscle);GO:0016020(membrane);GO:0017166(vinculin binding);GO:0019215(intermediate filament binding);GO:0031443(fast-twitch skeletal muscle fiber contraction);GO:0042383(sarcolemma);GO:0043034(costamere);GO:…	NA	NA	NA	synemin [Source:HGNC Symbol;Acc:HGNC:24466]	protein_coding	1.8773	4.32747	2.00219	1.39886	1.2207	1.29349	2.09733	1.06855	0.000266114	0.00750501	up	yes
MSTRG.14923	SGK3	ENSSSCT00000044235;ENSSSCT00000006801;ENSSSCT00000038380;ENSSSCT00000063807;ENSSSCT00000026097	GO:0000166(nucleotide binding);GO:0004672(protein kinase activity);GO:0004674(protein serine/threonine kinase activity);GO:0005524(ATP binding);GO:0005737(cytoplasm);GO:0005886(plasma membrane);GO:0006468(protein phosphorylation);GO:0015459(potassium channel regulator activity);GO:0016301(kinase activity);GO:0016310(phosphorylation);GO:0016740(transferase activity);GO:0018105(peptidyl-serine phos…	04068(FoxO signaling pathway);04151(PI3K-Akt signaling pathway);04151(PI3K-Akt signaling pathway)	K13304	EC:2.7.11.1	serine/threonine-protein kinase Sgk3 [Source:NCBI gene;Acc:100521447]	protein_coding	1.21284	1.15966	1.28121	3.36644	1.43199	3.33429	0.449261	-1.15438	0.000270949	0.00762937	down	yes
MSTRG.14517	SLA	ENSSSCT00000035545;ENSSSCT00000065614	GO:0005070(SH3/SH2 adaptor activity);GO:0005515(protein binding);GO:0009966(regulation of signal transduction);GO:0009967(positive regulation of signal transduction);GO:0009967(positive regulation of signal transduction)	NA	NA	NA	Src like adaptor [Source:NCBI gene;Acc:100156099]	protein_coding	0.793419	1.11649	0.906599	0.288913	0.632903	0.312279	2.28225	1.19046	0.000278472	0.00778306	up	yes
ENSSSCG00000000789	CNTN1	ENSSSCT00000055190;ENSSSCT00000048567;ENSSSCT00000064317	GO:0005515(protein binding);GO:0007399(nervous system development);GO:0010628(positive regulation of gene expression);GO:0010765(positive regulation of sodium ion transport);GO:0010976(positive regulation of neuron projection development);GO:0016020(membrane);GO:0016021(integral component of membrane);GO:0021549(cerebellum development);GO:0030246(carbohydrate binding);GO:0031175(neuron projection…	04514(Cell adhesion molecules (CAMs));04514(Cell adhesion molecules (CAMs))	K06759	NA	contactin 1 [Source:NCBI gene;Acc:100521555]	protein_coding	0.0455452	0.104072	0.0325439	0.167961	0.211569	0.267629	0.281478	-1.8289	0.000288409	0.00797628	down	yes
MSTRG.13239	CRYM	ENSSSCT00000008599	GO:0000122(negative regulation of transcription by RNA polymerase II);GO:0003714(transcription corepressor activity);GO:0005634(nucleus);GO:0005737(cytoplasm);GO:0005739(mitochondrion);GO:0005829(cytosol);GO:0007605(sensory perception of sound);GO:0016639(oxidoreductase activity, acting on the CH-NH2 group of donors, NAD or NADP as acceptor);GO:0042403(thyroid hormone metabolic process);GO:004256…	NA	K18258	EC:1.5.1.25	crystallin mu [Source:NCBI gene;Acc:100525333]	protein_coding	4.72585	8.11433	1.81566	2.26337	0.710335	1.00783	3.68095	1.88008	0.000309719	0.00844177	up	yes
MSTRG.21566	LEF1	ENSSSCT00000056140;ENSSSCT00000048517;ENSSSCT00000053864;ENSSSCT00000062889	GO:0000122(negative regulation of transcription by RNA polymerase II);GO:0000977(RNA polymerase II regulatory region sequence-specific DNA binding);GO:0000978(RNA polymerase II proximal promoter sequence-specific DNA binding);GO:0000981(DNA-binding transcription factor activity, RNA polymerase II-specific);GO:0001228(DNA-binding transcription activator activity, RNA polymerase II-specific);GO:000…	04310(Wnt signaling pathway);04390(Hippo signaling pathway);04520(Adherens junction);04916(Melanogenesis);04934(Cushing syndrome);05200(Pathways in cancer);05210(Colorectal cancer);05213(Endometrial cancer);05215(Prostate cancer);05216(Thyroid cancer);05217(Basal cell carcinoma);05221(Acute myeloid leukemia);05224(Breast cancer);05225(Hepatocellular carcinoma);05226(Gastric cancer);05412(Arrhythm…	K04492	NA	lymphoid enhancer binding factor 1 [Source:NCBI gene;Acc:100170126]	protein_coding	0.245083	0.320111	0.267273	0.15211	0.06226	0.101554	2.63502	1.39781	0.000323869	0.00878764	up	yes
MSTRG.3050	HSPH1	ENSSSCT00000010229;ENSSSCT00000038903	GO:0000166(nucleotide binding);GO:0000774(adenyl-nucleotide exchange factor activity);GO:0005524(ATP binding);GO:0005634(nucleus);GO:0005654(nucleoplasm);GO:0005737(cytoplasm);GO:0005829(cytosol);GO:0005874(microtubule);GO:0032991(protein-containing complex);GO:0043014(alpha-tubulin binding);GO:0050790(regulation of catalytic activity);GO:0051085(chaperone cofactor-dependent protein refolding);GO…	04141(Protein processing in endoplasmic reticulum);04141(Protein processing in endoplasmic reticulum)	K09485	NA	heat shock protein family H (Hsp110) member 1 [Source:NCBI gene;Acc:100048931]	protein_coding	40.0951	25.4454	8.86513	1.4794	6.71224	3.08704	6.59702	2.72181	0.000337314	0.00907681	up	yes
ENSSSCG00000009645	ADAMDEC1	ENSSSCT00000010573;ENSSSCT00000055181	GO:0004222(metalloendopeptidase activity);GO:0006508(proteolysis);GO:0008237(metallopeptidase activity);GO:0008237(metallopeptidase activity)	NA	K08634	EC:3.4.24.-	ADAM like decysin 1 [Source:NCBI gene;Acc:100517917]	protein_coding	0.186022	0.77903	0.247367	0.0869451	0.10242	0.121614	3.89871	1.963	0.000356795	0.00949917	up	yes
MSTRG.23563	KLHL4	ENSSSCT00000013634	GO:0005515(protein binding);GO:0005815(microtubule organizing center);GO:0015630(microtubule cytoskeleton)	NA	K10442	NA	kelch like family member 4 [Source:NCBI gene;Acc:100524840]	protein_coding	0.747146	0.971126	0.608565	1.80037	1.31817	1.76897	0.476078	-1.07073	0.000358235	0.00951804	down	yes
MSTRG.11415	NAV2	ENSSSCT00000042297;ENSSSCT00000027648	GO:0003025(regulation of systemic arterial blood pressure by baroreceptor feedback);GO:0005515(protein binding);GO:0005614(interstitial matrix);GO:0005654(nucleoplasm);GO:0007399(nervous system development);GO:0007605(sensory perception of sound);GO:0007608(sensory perception of smell);GO:0007626(locomotory behavior);GO:0008201(heparin binding);GO:0021554(optic nerve development);GO:0021563(gloss…	NA	K19483	EC:3.6.4.12	neuron navigator 2 [Source:NCBI gene;Acc:100521067]	protein_coding	0.467313	0.421715	0.495772	0.685465	2.03422	0.920972	0.380371	-1.39452	0.000373012	0.00979258	down	yes
MSTRG.3974	HAP1	ENSSSCT00000018973	GO:0005102(signaling receptor binding);GO:0005737(cytoplasm);GO:0005739(mitochondrion);GO:0005776(autophagosome);GO:0005813(centrosome);GO:0005814(centriole);GO:0006605(protein targeting);GO:0008089(anterograde axonal transport);GO:0008104(protein localization);GO:0016234(inclusion body);GO:0017022(myosin binding);GO:0017157(regulation of exocytosis);GO:0021549(cerebellum development);GO:0021979(…	04727(GABAergic synapse);05016(Huntington disease)	K04647	NA	huntingtin associated protein 1 [Source:NCBI gene;Acc:100736934]	protein_coding	2.15542	4.08263	2.03836	6.57706	6.73694	4.82132	0.45637	-1.13173	0.000375249	0.00984153	down	yes
ENSSSCG00000037425	NFAM1	ENSSSCT00000041015	GO:0001819(positive regulation of cytokine production);GO:0004888(transmembrane signaling receptor activity);GO:0007165(signal transduction);GO:0016020(membrane);GO:0016021(integral component of membrane);GO:0035556(intracellular signal transduction);GO:0045577(regulation of B cell differentiation);GO:0050861(positive regulation of B cell receptor signaling pathway);GO:0051091(positive regulation…	NA	NA	NA	NFAT activating protein with ITAM motif 1 [Source:HGNC Symbol;Acc:HGNC:29872]	protein_coding	0.949426	0.260137	0.533254	0	0.101618	0.054743	11.1461	3.47847	0.000391027	0.0101565	up	yes
ENSSSCG00000032438	FFAR2	ENSSSCT00000060561	GO:0002232(leukocyte chemotaxis involved in inflammatory response);GO:0002385(mucosal immune response);GO:0002673(regulation of acute inflammatory response);GO:0002720(positive regulation of cytokine production involved in immune response);GO:0002752(cell surface pattern recognition receptor signaling pathway);GO:0002879(positive regulation of acute inflammatory response to non-antigenic stimulus…	04024(cAMP signaling pathway)	K04328	NA	free fatty acid receptor 2 [Source:NCBI gene;Acc:100126285]	protein_coding	0.034547	0.05818	0.039216	0.149409	0.15282	0.141008	0.29768	-1.74816	0.000427397	0.0109162	down	yes
MSTRG.23094	TLR8	ENSSSCT00000064062;ENSSSCT00000013255;ENSSSCT00000033711;ENSSSCT00000033339	GO:0001932(regulation of protein phosphorylation);GO:0002224(toll-like receptor signaling pathway);GO:0002376(immune system process);GO:0002755(MyD88-dependent toll-like receptor signaling pathway);GO:0003677(DNA binding);GO:0003723(RNA binding);GO:0003725(double-stranded RNA binding);GO:0003727(single-stranded RNA binding);GO:0004888(transmembrane signaling receptor activity);GO:0005515(protein …	04620(Toll-like receptor signaling pathway);04620(Toll-like receptor signaling pathway)	K10170	NA	toll like receptor 8 [Source:NCBI gene;Acc:397384]	protein_coding	2.17656	0.792328	1.52352	0.511724	0.882929	0.523995	2.34145	1.2274	0.000431784	0.010991	up	yes
MSTRG.17360	GNAO1	ENSSSCT00000042429;ENSSSCT00000040568;ENSSSCT00000003123	GO:0000166(nucleotide binding);GO:0001664(G protein-coupled receptor binding);GO:0003924(GTPase activity);GO:0005525(GTP binding);GO:0005834(heterotrimeric G-protein complex);GO:0007165(signal transduction);GO:0007186(G protein-coupled receptor signaling pathway);GO:0007188(adenylate cyclase-modulating G protein-coupled receptor signaling pathway);GO:0007212(dopamine receptor signaling pathway);G…	04015(Rap1 signaling pathway);04713(Circadian entrainment);04723(Retrograde endocannabinoid signaling);04724(Glutamatergic synapse);04725(Cholinergic synapse);04726(Serotonergic synapse);04727(GABAergic synapse);04728(Dopaminergic synapse);04730(Long-term depression);04915(Estrogen signaling pathway);04916(Melanogenesis);04921(Oxytocin signaling pathway);04926(Relaxin signaling pathway);05032(Mor…	K04534	NA	G protein subunit alpha o1 [Source:NCBI gene;Acc:100516976]	protein_coding	1.12764	1.15484	1.03547	0.135269	0.618445	0.460558	2.73246	1.4502	0.000441293	0.011206	up	yes
MSTRG.19700	CYP21A2	ENSSSCT00000001571	GO:0004497(monooxygenase activity);GO:0005496(steroid binding);GO:0005506(iron ion binding);GO:0005783(endoplasmic reticulum);GO:0005789(endoplasmic reticulum membrane);GO:0006694(steroid biosynthetic process);GO:0008202(steroid metabolic process);GO:0008289(lipid binding);GO:0008395(steroid hydroxylase activity);GO:0016020(membrane);GO:0016491(oxidoreductase activity);GO:0016705(oxidoreductase a…	00140(Steroid hormone biosynthesis);04925(Aldosterone synthesis and secretion);04927(Cortisol synthesis and secretion);04934(Cushing syndrome)	K00513	EC:1.14.14.16	cytochrome P450, family 21, subfamily A, polypepide 2 [Source:NCBI gene;Acc:403337]	protein_coding	1.68477	1.75	0.472989	0.264134	0.560703	0.242878	3.65992	1.87181	0.00045484	0.0114509	up	yes
MSTRG.4595	ZMYND15	ENSSSCT00000019504	GO:0005634(nucleus);GO:0005737(cytoplasm);GO:0007286(spermatid development);GO:0042826(histone deacetylase binding);GO:0045892(negative regulation of transcription, DNA-templated);GO:0046872(metal ion binding)	NA	NA	NA	zinc finger MYND-type containing 15 [Source:NCBI gene;Acc:100513818]	protein_coding	0.309781	0.282666	0.152643	0.067257	0.057585	0.041157	4.48852	2.16624	0.000469244	0.0117129	up	yes
MSTRG.4765	LRRC75A	ENSSSCT00000063598	NA	NA	NA	NA	leucine rich repeat containing 75A [Source:NCBI gene;Acc:100626706]	protein_coding	1.78511	1.07604	0.638534	0.396072	0.574088	0.386525	2.57958	1.36714	0.000471874	0.0117563	up	yes
MSTRG.15995	DHH	ENSSSCT00000000199	GO:0001649(osteoblast differentiation);GO:0005113(patched binding);GO:0005509(calcium ion binding);GO:0005615(extracellular space);GO:0005886(plasma membrane);GO:0006508(proteolysis);GO:0007224(smoothened signaling pathway);GO:0007267(cell-cell signaling);GO:0007275(multicellular organism development);GO:0007286(spermatid development);GO:0008233(peptidase activity);GO:0008270(zinc ion binding);GO…	04340(Hedgehog signaling pathway)	K11990	NA	desert hedgehog signaling molecule [Source:NCBI gene;Acc:100505406]	protein_coding	0.266125	0.279986	0.375752	0.048899	0.095958	0.077473	4.14637	2.05185	0.000484007	0.0120019	up	yes
MSTRG.4719	MYH3	ENSSSCT00000019601	GO:0000146(microfilament motor activity);GO:0000166(nucleotide binding);GO:0003009(skeletal muscle contraction);GO:0003774(motor activity);GO:0003779(actin binding);GO:0005515(protein binding);GO:0005524(ATP binding);GO:0016459(myosin complex);GO:0042623(ATPase activity, coupled);GO:0043292(contractile fiber);GO:0046034(ATP metabolic process);GO:0051015(actin filament binding)	04530(Tight junction)	K10352	NA	myosin-3 [Source:NCBI gene;Acc:396711]	protein_coding	0.308297	0.446635	0.347223	0.134154	0.225401	0.137647	2.21671	1.14842	0.000487921	0.0120876	up	yes
MSTRG.19827	DNAH8	ENSSSCT00000001768;ENSSSCT00000062970	GO:0003777(microtubule motor activity);GO:0005524(ATP binding);GO:0007018(microtubule-based movement);GO:0008569(ATP-dependent microtubule motor activity, minus-end-directed);GO:0030286(dynein complex);GO:0036157(outer dynein arm);GO:0036158(outer dynein arm assembly);GO:0045503(dynein light chain binding);GO:0045505(dynein intermediate chain binding);GO:0051959(dynein light intermediate chain bi…	05016(Huntington disease);05016(Huntington disease)	K10408	NA	dynein axonemal heavy chain 8 [Source:NCBI gene;Acc:100156478]	protein_coding	0.207326	0.178853	0.230347	1.02141	0.392872	0.346105	0.350221	-1.51366	0.000502123	0.0123467	down	yes
ENSSSCG00000008134	EDAR	ENSSSCT00000008911	GO:0001942(hair follicle development);GO:0004888(transmembrane signaling receptor activity);GO:0005886(plasma membrane);GO:0010628(positive regulation of gene expression);GO:0016020(membrane);GO:0016021(integral component of membrane);GO:0038023(signaling receptor activity);GO:0042475(odontogenesis of dentin-containing tooth);GO:0043123(positive regulation of I-kappaB kinase/NF-kappaB signaling);…	04060(Cytokine-cytokine receptor interaction)	K05162	NA	ectodysplasin A receptor [Source:NCBI gene;Acc:100526213]	protein_coding	0.015032	0.012978	0.02654	0.176406	0.10183	0.071307	0.156061	-2.67982	0.000509083	0.0124946	down	yes
MSTRG.12904	ENSSSCG00000031485	ENSSSCT00000047203	GO:0003676(nucleic acid binding)	NA	NA	NA	zinc finger protein 286A-like [Source:NCBI gene;Acc:106508762]	protein_coding	0.490175	0.404502	0.423949	1.0086	1.14881	0.782229	0.448568	-1.1566	0.000522836	0.0127641	down	yes
MSTRG.22726	LHFPL3	ENSSSCT00000037971;ENSSSCT00000052948;ENSSSCT00000051259;ENSSSCT00000041994;ENSSSCT00000042550;ENSSSCT00000065202	GO:0016020(membrane);GO:0016021(integral component of membrane);GO:0016021(integral component of membrane)	NA	NA	NA	LHFPL tetraspan subfamily member 3 [Source:NCBI gene;Acc:100738576]	protein_coding	0.49016	0.784246	0.701135	2.34715	1.12597	1.23208	0.419863	-1.25201	0.000523452	0.0127641	down	yes
ENSSSCG00000015125	NECTIN1	ENSSSCT00000016491	GO:0002089(lens morphogenesis in camera-type eye);GO:0002934(desmosome organization);GO:0005911(cell-cell junction);GO:0005913(cell-cell adherens junction);GO:0006826(iron ion transport);GO:0007155(cell adhesion);GO:0007156(homophilic cell adhesion via plasma membrane adhesion molecules);GO:0007157(heterophilic cell-cell adhesion via plasma membrane cell adhesion molecules);GO:0016020(membrane);G…	04514(Cell adhesion molecules (CAMs));04520(Adherens junction);05168(Herpes simplex virus 1 infection)	K06081	NA	nectin cell adhesion molecule 1 [Source:NCBI gene;Acc:397247]	protein_coding	0.537438	0.71317	0.439231	0.155265	0.228615	0.347055	2.31189	1.20907	0.000539851	0.0130794	up	yes
ENSSSCG00000014987	MMP12	ENSSSCT00000038729;ENSSSCT00000016350	GO:0000122(negative regulation of transcription by RNA polymerase II);GO:0001047(core promoter binding);GO:0004222(metalloendopeptidase activity);GO:0005509(calcium ion binding);GO:0005518(collagen binding);GO:0005615(extracellular space);GO:0005634(nucleus);GO:0005737(cytoplasm);GO:0006508(proteolysis);GO:0006606(protein import into nucleus);GO:0008233(peptidase activity);GO:0008237(metallopepti…	NA	K01413	EC:3.4.24.65	matrix metallopeptidase 12 [Source:NCBI gene;Acc:100101475]	protein_coding	0.161248	0.200709	0.0272822	0	0	0.0117104	33.2386	5.05479	0.000541721	0.0130896	up	yes
MSTRG.22421	FMOD	ENSSSCT00000016639	GO:0005515(protein binding);GO:0030199(collagen fibril organization);GO:0062023(collagen-containing extracellular matrix)	04350(TGF-beta signaling pathway)	K08121	NA	fibromodulin [Source:NCBI gene;Acc:100526237]	protein_coding	28.6661	18.8854	23.2481	4.55011	15.0306	12.1745	2.22954	1.15675	0.000541763	0.0130896	up	yes
MSTRG.13980	EML6	ENSSSCT00000032131;ENSSSCT00000028655	GO:0005515(protein binding);GO:0008017(microtubule binding);GO:0015630(microtubule cytoskeleton);GO:0015630(microtubule cytoskeleton)	NA	K18598	NA	EMAP like 6 [Source:NCBI gene;Acc:100516074]	protein_coding	0.610971	0.957626	0.216751	0.24376	0.215208	0.167709	2.84891	1.51041	0.000568741	0.0136001	up	yes
ENSSSCG00000038255	ART1	ENSSSCT00000053547	GO:0003950(NAD+ ADP-ribosyltransferase activity);GO:0003956(NAD(P)+-protein-arginine ADP-ribosyltransferase activity);GO:0006471(protein ADP-ribosylation);GO:0009986(cell surface);GO:0016020(membrane);GO:0016021(integral component of membrane);GO:0016740(transferase activity);GO:0016757(transferase activity, transferring glycosyl groups);GO:0031225(anchored component of membrane)	NA	K06716	EC:2.4.2.31	ADP-ribosyltransferase 1 [Source:NCBI gene;Acc:100525416]	protein_coding	0.042931	0.627088	0.049602	0	0	0	2398.74	11.2281	0.00056972	0.0136001	up	yes
MSTRG.21291	CCDC158	ENSSSCT00000009840	NA	NA	NA	NA	coiled-coil domain containing 158 [Source:NCBI gene;Acc:100522937]	protein_coding	0.308163	0.081178	0.847787	0.101682	0.027457	0.09331	5.5614	2.47545	0.000570109	0.0136001	up	yes
ENSSSCG00000012233	SYTL5	ENSSSCT00000060714;ENSSSCT00000033575	GO:0005543(phospholipid binding);GO:0005623(cell);GO:0006886(intracellular protein transport);GO:0006887(exocytosis);GO:0017137(Rab GTPase binding);GO:0070382(exocytic vesicle);GO:0070382(exocytic vesicle)	NA	K17598	NA	synaptotagmin like 5 [Source:NCBI gene;Acc:100511543]	protein_coding	0.078363	0.118544	0.0437682	0.345662	0.369879	0.189763	0.26585	-1.91131	0.000579896	0.0137838	down	yes
ENSSSCG00000009954	CRYBB3	ENSSSCT00000010909	GO:0005212(structural constituent of eye lens);GO:0007601(visual perception)	NA	NA	NA	crystallin beta B3 [Source:NCBI gene;Acc:100157434]	protein_coding	0.158789	0.247405	0.268735	0	0	0	2249.76	11.1356	0.000594745	0.0140733	up	yes
MSTRG.11690	DNAJB1	ENSSSCT00000015061	GO:0000122(negative regulation of transcription by RNA polymerase II);GO:0001671(ATPase activator activity);GO:0003714(transcription corepressor activity);GO:0005634(nucleus);GO:0005737(cytoplasm);GO:0005829(cytosol);GO:0006457(protein folding);GO:0030544(Hsp70 protein binding);GO:0032781(positive regulation of ATPase activity);GO:0051082(unfolded protein binding);GO:0051085(chaperone cofactor-de…	04141(Protein processing in endoplasmic reticulum);05164(Influenza A)	K09507	NA	DnaJ heat shock protein family (Hsp40) member B1 [Source:NCBI gene;Acc:396741]	protein_coding	42.1735	32.0337	7.13471	2.05992	6.23953	4.75243	6.2322	2.63974	0.000607623	0.0143058	up	yes
MSTRG.20582	ZC2HC1C	ENSSSCT00000002647;ENSSSCT00000048700	NA	NA	NA	NA	zinc finger C2HC-type containing 1C [Source:NCBI gene;Acc:100153971]	protein_coding	0.342229	0.343453	0.136274	0.0898934	0.0607145	0.0238338	4.71192	2.23632	0.000634854	0.0147968	up	yes
MSTRG.2151	FIBCD1	ENSSSCT00000006276	GO:0008061(chitin binding);GO:0016020(membrane);GO:0016021(integral component of membrane)	NA	NA	NA	fibrinogen C domain containing 1 [Source:NCBI gene;Acc:100523302]	protein_coding	0.41504	0.872614	0.078878	0.03948	0.099791	0.106326	5.56412	2.47615	0.000642531	0.0149362	up	yes
MSTRG.4717	GLP2R	ENSSSCT00000063861;ENSSSCT00000019587	GO:0004888(transmembrane signaling receptor activity);GO:0004930(G protein-coupled receptor activity);GO:0004967(glucagon receptor activity);GO:0007165(signal transduction);GO:0007166(cell surface receptor signaling pathway);GO:0007186(G protein-coupled receptor signaling pathway);GO:0008528(G protein-coupled peptide receptor activity);GO:0016020(membrane);GO:0016021(integral component of membran…	04080(Neuroactive ligand-receptor interaction);04080(Neuroactive ligand-receptor interaction)	K04582	NA	glucagon like peptide 2 receptor [Source:NCBI gene;Acc:100515966]	protein_coding	0.783769	1.46406	1.1179	0.390476	0.716464	0.52613	2.06098	1.04333	0.000661514	0.015263	up	yes
MSTRG.10957	CARNS1	ENSSSCT00000050642;ENSSSCT00000062373;ENSSSCT00000014114	GO:0000166(nucleotide binding);GO:0005524(ATP binding);GO:0010181(FMN binding);GO:0016887(ATPase activity);GO:0035499(carnosine biosynthetic process);GO:0046872(metal ion binding);GO:0047730(carnosine synthase activity);GO:0047730(carnosine synthase activity)	00330(Arginine and proline metabolism);00340(Histidine metabolism);00410(beta-Alanine metabolism);00410(beta-Alanine metabolism)	K14755	EC:6.3.2.11	carnosine synthase 1 [Source:NCBI gene;Acc:100512885]	protein_coding	0.308743	0.708656	0.450751	0.232632	0.200602	0.120464	2.65154	1.40683	0.000671144	0.0154112	up	yes
MSTRG.23014	DDC	ENSSSCT00000025860;ENSSSCT00000036762	GO:0003824(catalytic activity);GO:0004058(aromatic-L-amino-acid decarboxylase activity);GO:0005737(cytoplasm);GO:0006520(cellular amino acid metabolic process);GO:0009636(response to toxic substance);GO:0016829(lyase activity);GO:0016831(carboxy-lyase activity);GO:0019752(carboxylic acid metabolic process);GO:0019899(enzyme binding);GO:0030170(pyridoxal phosphate binding);GO:0036468(L-dopa decarb…	00350(Tyrosine metabolism);00360(Phenylalanine metabolism);00380(Tryptophan metabolism);04726(Serotonergic synapse);04728(Dopaminergic synapse);05030(Cocaine addiction);05031(Amphetamine addiction);05034(Alcoholism);05034(Alcoholism)	K01593	4.1.1.105;EC:4.1.1.28	Sus scrofa dopa decarboxylase (DDC), mRNA. [Source:RefSeq mRNA;Acc:NM_213854]	protein_coding	0.25274	0.116718	0.329355	0	0	0.0352146	19.8444	4.31066	0.00068861	0.0156758	up	yes
MSTRG.7366	PRF1	ENSSSCT00000065338;ENSSSCT00000011242	GO:0001771(immunological synapse formation);GO:0001913(T cell mediated cytotoxicity);GO:0002357(defense response to tumor cell);GO:0002418(immune response to tumor cell);GO:0005509(calcium ion binding);GO:0005829(cytosol);GO:0016021(integral component of membrane);GO:0019835(cytolysis);GO:0022829(wide pore channel activity);GO:0031410(cytoplasmic vesicle);GO:0042802(identical protein binding);GO:…	04210(Apoptosis);04650(Natural killer cell mediated cytotoxicity);04940(Type I diabetes mellitus);05320(Autoimmune thyroid disease);05330(Allograft rejection);05332(Graft-versus-host disease);05416(Viral myocarditis);05416(Viral myocarditis)	K07818	NA	perforin 1 [Source:NCBI gene;Acc:396595]	protein_coding	0.467809	0.495172	0.413383	0.654787	1.39151	1.03306	0.446964	-1.16177	0.000702359	0.0159475	down	yes
ENSSSCG00000030026	SORCS1	ENSSSCT00000034800;ENSSSCT00000032873	GO:0005515(protein binding);GO:0016020(membrane);GO:0016021(integral component of membrane);GO:0016021(integral component of membrane)	NA	NA	NA	sortilin related VPS10 domain containing receptor 1 [Source:NCBI gene;Acc:100155686]	protein_coding	0.413775	0.689577	0.273249	0.0285609	0.171829	0.115026	4.3644	2.12578	0.000715936	0.0161862	up	yes
MSTRG.22769	NRCAM	ENSSSCT00000048820;ENSSSCT00000050153;ENSSSCT00000053415;ENSSSCT00000016826	GO:0001525(angiogenesis);GO:0005515(protein binding);GO:0005886(plasma membrane);GO:0007156(homophilic cell adhesion via plasma membrane adhesion molecules);GO:0007411(axon guidance);GO:0007417(central nervous system development);GO:0008104(protein localization);GO:0010975(regulation of neuron projection development);GO:0016020(membrane);GO:0016021(integral component of membrane);GO:0019227(neuro…	04514(Cell adhesion molecules (CAMs));04514(Cell adhesion molecules (CAMs))	K06756	NA	neuronal cell adhesion molecule [Source:NCBI gene;Acc:100520970]	protein_coding	0.0434425	0.0532108	0.0399894	0.0696539	0.223838	0.165939	0.297417	-1.74944	0.000732084	0.0164806	down	yes
MSTRG.20285	SDR39U1	ENSSSCT00000039179;ENSSSCT00000002219	GO:0003824(catalytic activity);GO:0050662(coenzyme binding);GO:0050662(coenzyme binding)	NA	K07071	NA	short chain dehydrogenase/reductase family 39U member 1 [Source:NCBI gene;Acc:100152844]	protein_coding	0.686563	0.906899	1.1648	1.62248	2.28908	2.40765	0.436489	-1.19598	0.000751673	0.0168531	down	yes
MSTRG.585	PRSS35	ENSSSCT00000004917	GO:0004252(serine-type endopeptidase activity);GO:0006508(proteolysis)	NA	NA	NA	serine protease 35 [Source:NCBI gene;Acc:100156168]	protein_coding	0.834171	0.920712	0.660552	2.51033	4.62308	0.888117	0.301119	-1.73159	0.000753157	0.0168687	down	yes
MSTRG.15997	KCNH3	ENSSSCT00000000216;ENSSSCT00000024572	GO:0005216(ion channel activity);GO:0005244(voltage-gated ion channel activity);GO:0005249(voltage-gated potassium channel activity);GO:0005267(potassium channel activity);GO:0005887(integral component of plasma membrane);GO:0006811(ion transport);GO:0006813(potassium ion transport);GO:0016020(membrane);GO:0016021(integral component of membrane);GO:0034765(regulation of ion transmembrane transpor…	NA	K04906	NA	potassium voltage-gated channel subfamily H member 3 [Source:NCBI gene;Acc:100514837]	protein_coding	0.307592	0.36346	0.279671	0.147252	0.109343	0.181654	2.16937	1.11727	0.000774976	0.0171639	up	yes
MSTRG.12968	ZAN	ENSSSCT00000008414	GO:0005515(protein binding);GO:0016020(membrane);GO:0016021(integral component of membrane)	NA	NA	NA	zonadhesin [Source:NCBI gene;Acc:397676]	protein_coding	0.052813	0.068377	0	0	0	0	403.967	8.65809	0.000778799	0.0171948	up	yes
MSTRG.20881	WFS1	ENSSSCT00000045466	GO:0000122(negative regulation of transcription by RNA polymerase II);GO:0001822(kidney development);GO:0003091(renal water homeostasis);GO:0005783(endoplasmic reticulum);GO:0007601(visual perception);GO:0007605(sensory perception of sound);GO:0016020(membrane);GO:0016021(integral component of membrane);GO:0030176(integral component of endoplasmic reticulum membrane);GO:0030433(ubiquitin-dependen…	NA	NA	NA	wolframin ER transmembrane glycoprotein [Source:HGNC Symbol;Acc:HGNC:12762]	protein_coding	2.50863	3.06048	2.31913	3.20265	6.77941	6.80953	0.469774	-1.08996	0.000783409	0.0172002	down	yes
MSTRG.22811	MYOC	ENSSSCT00000050117	GO:0001649(osteoblast differentiation);GO:0001952(regulation of cell-matrix adhesion);GO:0001953(negative regulation of cell-matrix adhesion);GO:0001968(fibronectin binding);GO:0005109(frizzled binding);GO:0005615(extracellular space);GO:0005741(mitochondrial outer membrane);GO:0005743(mitochondrial inner membrane);GO:0005758(mitochondrial intermembrane space);GO:0005783(endoplasmic reticulum);GO…	NA	K23027	NA	myocilin [Source:NCBI gene;Acc:397046]	protein_coding	64.0277	21.0138	33.6107	4.2633	14.2114	10.7959	4.05363	2.01921	0.000784201	0.0172002	up	yes
MSTRG.18942	ST6GALNAC3	ENSSSCT00000028573	GO:0001574(ganglioside biosynthetic process);GO:0001665(alpha-N-acetylgalactosaminide alpha-2,6-sialyltransferase activity);GO:0005654(nucleoplasm);GO:0005794(Golgi apparatus);GO:0006486(protein glycosylation);GO:0006677(glycosylceramide metabolic process);GO:0006687(glycosphingolipid metabolic process);GO:0008373(sialyltransferase activity);GO:0009100(glycoprotein metabolic process);GO:0016020(m…	00604(Glycosphingolipid biosynthesis - ganglio series)	K03373	EC:2.4.99.-	ST6 N-acetylgalactosaminide alpha-2,6-sialyltransferase 3 [Source:NCBI gene;Acc:100512173]	protein_coding	0.052124	0.132319	0.209951	0.522386	0.386221	0.614067	0.259014	-1.9489	0.000809003	0.0175532	down	yes
MSTRG.22386	ST14	ENSSSCT00000065952;ENSSSCT00000016615	GO:0001843(neural tube closure);GO:0004252(serine-type endopeptidase activity);GO:0005515(protein binding);GO:0005576(extracellular region);GO:0006508(proteolysis);GO:0008233(peptidase activity);GO:0008236(serine-type peptidase activity);GO:0016020(membrane);GO:0016021(integral component of membrane);GO:0016787(hydrolase activity);GO:0019897(extrinsic component of plasma membrane);GO:0030216(kera…	05206(MicroRNAs in cancer);05206(MicroRNAs in cancer)	K08670	EC:3.4.21.109	suppression of tumorigenicity 14 [Source:NCBI gene;Acc:100517843]	protein_coding	0.800204	0.361889	0.472063	0.11068	0.232609	0.231776	2.84169	1.50675	0.000814083	0.0176345	up	yes
MSTRG.13114	TRIM72	ENSSSCT00000008504	GO:0001778(plasma membrane repair);GO:0001786(phosphatidylserine binding);GO:0003012(muscle system process);GO:0005515(protein binding);GO:0007517(muscle organ development);GO:0008270(zinc ion binding);GO:0010832(negative regulation of myotube differentiation);GO:0016567(protein ubiquitination);GO:0030659(cytoplasmic vesicle membrane);GO:0031624(ubiquitin conjugating enzyme binding);GO:0042383(sa…	NA	K12036	NA	tripartite motif containing 72 [Source:NCBI gene;Acc:100511188]	protein_coding	0.078931	1.31214	0.088806	0.051992	0.0699	0.038063	9.25186	3.20974	0.000836682	0.0180204	up	yes
MSTRG.22865	ENSSSCG00000035617	ENSSSCT00000038414;ENSSSCT00000059951;ENSSSCT00000065432;ENSSSCT00000054617	GO:0016491(oxidoreductase activity);GO:0055114(oxidation-reduction process);GO:0055114(oxidation-reduction process)	NA	NA	NA	quinone oxidoreductase-like protein 2 [Source:NCBI gene;Acc:106505010]	protein_coding	0.474084	0.681159	0.517166	0.970216	1.14454	1.75733	0.431914	-1.21118	0.000841914	0.0180888	down	yes
MSTRG.21609	DDIT4L	ENSSSCT00000023747;ENSSSCT00000050860	GO:0005737(cytoplasm);GO:0009968(negative regulation of signal transduction);GO:0009968(negative regulation of signal transduction)	NA	NA	NA	DNA damage inducible transcript 4 like [Source:NCBI gene;Acc:100525762]	protein_coding	0.254179	0.524711	0.239672	0.152631	0.137765	0.106671	2.56521	1.35908	0.000848438	0.0181698	up	yes
ENSSSCG00000012153	RAI2	ENSSSCT00000013294	NA	NA	NA	NA	retinoic acid induced 2 [Source:NCBI gene;Acc:100154649]	protein_coding	0.515692	0.58797	0.431074	0.251269	0.240574	0.185155	2.26697	1.18077	0.000858238	0.0183202	up	yes
MSTRG.12944	ENSSSCG00000007644	ENSSSCT00000054900;ENSSSCT00000008395	GO:0016020(membrane);GO:0016021(integral component of membrane);GO:0042288(MHC class I protein binding);GO:0042288(MHC class I protein binding)	NA	NA	NA	paired immunoglobulin-like type 2 receptor beta [Source:NCBI gene;Acc:110255267]	protein_coding	0.597319	0.17079	0.480186	0.113598	0.084978	0.078687	4.50221	2.17063	0.000872742	0.0185697	up	yes
MSTRG.5555	GP9	ENSSSCT00000037037	GO:0016020(membrane);GO:0016021(integral component of membrane)	04512(ECM-receptor interaction);04611(Platelet activation);04640(Hematopoietic cell lineage)	K06263	NA	glycoprotein IX platelet [Source:NCBI gene;Acc:100216312]	protein_coding	0.935932	1.15701	0.721984	0.44331	0.509364	0.436868	2.02579	1.01849	0.0008789	0.0186376	up	yes
MSTRG.22083	NAALAD2	ENSSSCT00000016290;ENSSSCT00000038305	GO:0004180(carboxypeptidase activity);GO:0006508(proteolysis);GO:0008233(peptidase activity);GO:0016020(membrane);GO:0016021(integral component of membrane);GO:0042135(neurotransmitter catabolic process);GO:0050129(N-formylglutamate deformylase activity);GO:0050129(N-formylglutamate deformylase activity)	NA	K01301	EC:3.4.17.21	N-acetylated alpha-linked acidic dipeptidase 2 [Source:NCBI gene;Acc:100524386]	protein_coding	1.48912	1.56098	1.63022	0.322008	0.518175	1.13426	2.37045	1.24516	0.000884862	0.0187369	up	yes
MSTRG.22319	GRAMD1B	ENSSSCT00000042722;ENSSSCT00000027064;ENSSSCT00000052146;ENSSSCT00000059707;ENSSSCT00000016510;ENSSSCT00000037956;ENSSSCT00000040189	GO:0001786(phosphatidylserine binding);GO:0005789(endoplasmic reticulum membrane);GO:0005886(plasma membrane);GO:0015485(cholesterol binding);GO:0016020(membrane);GO:0016021(integral component of membrane);GO:0030301(cholesterol transport);GO:0042632(cholesterol homeostasis);GO:0070300(phosphatidic acid binding);GO:0071397(cellular response to cholesterol);GO:0120011(intermembrane sterol transfer…	NA	NA	NA	GRAM domain containing 1B [Source:NCBI gene;Acc:100512979]	protein_coding	0.27077	0.227253	0.208437	0.410563	0.851204	0.418484	0.42045	-1.24999	0.000899797	0.0189619	down	yes
MSTRG.20324	SLC7A8	ENSSSCT00000028312;ENSSSCT00000048610	GO:0003333(amino acid transmembrane transport);GO:0005886(plasma membrane);GO:0006865(amino acid transport);GO:0015101(organic cation transmembrane transporter activity);GO:0015171(amino acid transmembrane transporter activity);GO:0015175(neutral amino acid transmembrane transporter activity);GO:0015179(L-amino acid transmembrane transporter activity);GO:0015695(organic cation transport);GO:00158…	04974(Protein digestion and absorption);04974(Protein digestion and absorption)	K13781	NA	solute carrier family 7 member 8 [Source:NCBI gene;Acc:100522330]	protein_coding	0.650709	0.505215	0.49732	0.768261	1.47578	1.19512	0.480712	-1.05676	0.000924729	0.0193175	down	yes
MSTRG.10579	LSMEM1	ENSSSCT00000053161	GO:0005829(cytosol);GO:0016020(membrane);GO:0016021(integral component of membrane)	NA	NA	NA	leucine rich single-pass membrane protein 1 [Source:NCBI gene;Acc:100519992]	protein_coding	0.751981	0.765612	0.065682	0.116274	0.139181	0.050255	5.17901	2.37268	0.000929057	0.0193686	up	yes
MSTRG.22433	ETNK2	ENSSSCT00000016645	GO:0001701(in utero embryonic development);GO:0001890(placenta development);GO:0004305(ethanolamine kinase activity);GO:0006646(phosphatidylethanolamine biosynthetic process);GO:0009791(post-embryonic development);GO:0016310(phosphorylation);GO:0035264(multicellular organism growth)	00564(Glycerophospholipid metabolism)	K00894	EC:2.7.1.82	ethanolamine kinase 2 [Source:NCBI gene;Acc:100622861]	protein_coding	0.413833	0.316611	0.0775674	0.0335175	0.0394311	0.0622556	5.97623	2.57924	0.000941979	0.0195849	up	yes
ENSSSCG00000027852	ENSSSCG00000027852	ENSSSCT00000015713	GO:0005509(calcium ion binding);GO:0005886(plasma membrane);GO:0005887(integral component of plasma membrane);GO:0007155(cell adhesion);GO:0007156(homophilic cell adhesion via plasma membrane adhesion molecules);GO:0016020(membrane);GO:0016021(integral component of membrane)	NA	K16494	NA	protocadherin beta-11-like [Source:NCBI gene;Acc:100737316]	protein_coding	0.802264	0.539032	0.461444	1.05219	1.46688	1.51484	0.446896	-1.16199	0.000943966	0.0196107	down	yes
MSTRG.21397	FREM3	ENSSSCT00000044585	GO:0005604(basement membrane);GO:0007154(cell communication);GO:0016021(integral component of membrane)	NA	NA	NA	FRAS1 related extracellular matrix 3 [Source:NCBI gene;Acc:100526232]	protein_coding	0.046668	0.02858	0.03419	0.003807	0	0	28.7465	4.84532	0.000951663	0.0197395	up	yes
MSTRG.18445	TRIM63	ENSSSCT00000028044	GO:0005622(intracellular);GO:0005737(cytoplasm);GO:0008270(zinc ion binding);GO:0031432(titin binding);GO:0046872(metal ion binding)	NA	K10655	EC:2.3.2.27	tripartite motif containing 63 [Source:NCBI gene;Acc:100431101]	protein_coding	0.104188	0.716107	0.165241	0.08646	0.075351	0.038858	4.91125	2.29609	0.000954734	0.0197877	up	yes
MSTRG.18956	LRRIQ3	ENSSSCT00000059238;ENSSSCT00000041712;ENSSSCT00000004187	GO:0005515(protein binding);GO:0005515(protein binding)	NA	NA	NA	leucine rich repeats and IQ motif containing 3 [Source:NCBI gene;Acc:733655]	protein_coding	0.519514	0.456178	0.621259	1.75781	1.03652	0.780751	0.44669	-1.16265	0.00100379	0.0206261	down	yes
ENSSSCG00000037534	OPCML	ENSSSCT00000045908	NA	NA	K06773	NA	opioid binding protein/cell adhesion molecule like [Source:NCBI gene;Acc:100738337]	protein_coding	0.779573	0.612008	0.363155	0.226657	0.352437	0.24046	2.14109	1.09834	0.00100972	0.0206883	up	yes
MSTRG.2501	CTSL	ENSSSCT00000011983	GO:0001968(fibronectin binding);GO:0002250(adaptive immune response);GO:0004197(cysteine-type endopeptidase activity);GO:0005518(collagen binding);GO:0005615(extracellular space);GO:0005764(lysosome);GO:0006508(proteolysis);GO:0008233(peptidase activity);GO:0008234(cysteine-type peptidase activity);GO:0016787(hydrolase activity);GO:0030574(collagen catabolic process);GO:0042393(histone binding);G…	04140(Autophagy - animal);04142(Lysosome);04145(Phagosome);04210(Apoptosis);04612(Antigen processing and presentation);05205(Proteoglycans in cancer);05323(Rheumatoid arthritis);05418(Fluid shear stress and atherosclerosis)	K01365	EC:3.4.22.15	cathepsin L [Source:NCBI gene;Acc:100515919]	protein_coding	4.45748	8.40622	3.62846	3.4343	2.29766	1.07615	2.42243	1.27645	0.00100995	0.0206883	up	yes
MSTRG.5267	DNAH1	ENSSSCT00000025398	GO:0003341(cilium movement);GO:0003351(epithelial cilium movement);GO:0003777(microtubule motor activity);GO:0005524(ATP binding);GO:0005858(axonemal dynein complex);GO:0005930(axoneme);GO:0007018(microtubule-based movement);GO:0007288(sperm axoneme assembly);GO:0008569(ATP-dependent microtubule motor activity, minus-end-directed);GO:0016887(ATPase activity);GO:0030286(dynein complex);GO:0030317(…	05016(Huntington disease)	K10408	NA	dynein axonemal heavy chain 1 [Source:NCBI gene;Acc:100156016]	protein_coding	0.195365	0.278635	0.130606	0.109451	0.072133	0.09071	2.22042	1.15083	0.0010112	0.0206978	up	yes
MSTRG.459	KLHL32	ENSSSCT00000042078;ENSSSCT00000064737;ENSSSCT00000064080;ENSSSCT00000056993;ENSSSCT00000004799;ENSSSCT00000031034	GO:0005515(protein binding);GO:0005515(protein binding)	NA	K10468	NA	kelch like family member 32 [Source:NCBI gene;Acc:100621727]	protein_coding	0.363559	0.36307	0.282109	0.141918	0.218158	0.0985954	2.19926	1.13702	0.00101242	0.0207067	up	yes
ENSSSCG00000011591	H1FOO	ENSSSCT00000012687	GO:0000786(nucleosome);GO:0001674(female germ cell nucleus);GO:0003677(DNA binding);GO:0003690(double-stranded DNA binding);GO:0005515(protein binding);GO:0005634(nucleus);GO:0005694(chromosome);GO:0006334(nucleosome assembly);GO:0006355(regulation of transcription, DNA-templated);GO:0016584(nucleosome positioning);GO:0030261(chromosome condensation);GO:0031492(nucleosomal DNA binding);GO:0031936…	NA	NA	NA	oocyte-specific H1 histone [Source:NCBI gene;Acc:100512738]	protein_coding	0.233552	0.598777	0	0	0	0	2774.43	11.438	0.00101627	0.0207694	up	yes
MSTRG.15291	OAZ3	ENSSSCT00000045777;ENSSSCT00000029296	GO:0005634(nucleus);GO:0005654(nucleoplasm);GO:0005737(cytoplasm);GO:0007283(spermatogenesis);GO:0008073(ornithine decarboxylase inhibitor activity);GO:0043086(negative regulation of catalytic activity);GO:0045732(positive regulation of protein catabolic process);GO:0045732(positive regulation of protein catabolic process)	NA	K16614	NA	Sus scrofa ornithine decarboxylase antizyme 3 (OAZ3), transcript variant 2, mRNA. [Source:RefSeq mRNA;Acc:NM_001301406]	protein_coding	0.181885	0.0974512	0.264632	2.55704	1.53678	0.177407	0.127356	-2.97306	0.00103084	0.0210021	down	yes
MSTRG.15759	CDPF1	ENSSSCT00000000006	NA	NA	NA	NA	cysteine rich DPF motif domain containing 1 [Source:NCBI gene;Acc:100518729]	protein_coding	1.22903	1.51419	0.612576	0.235578	0.734673	0.263201	2.72065	1.44395	0.00103521	0.0210748	up	yes
MSTRG.23092	FRMPD4	ENSSSCT00000034697;ENSSSCT00000056243	GO:0005515(protein binding);GO:0005546(phosphatidylinositol-4,5-bisphosphate binding);GO:0005856(cytoskeleton);GO:0032991(protein-containing complex);GO:0043197(dendritic spine);GO:0051835(positive regulation of synapse structural plasticity);GO:0051835(positive regulation of synapse structural plasticity)	NA	NA	NA	FERM and PDZ domain containing 4 [Source:NCBI gene;Acc:100515458]	protein_coding	0.548573	0.663061	0.446779	0.212872	0.386037	0.224058	2.01516	1.0109	0.00104298	0.0211634	up	yes
MSTRG.8220	CENPU	ENSSSCT00000017188	GO:0005634(nucleus);GO:0005737(cytoplasm);GO:0005815(microtubule organizing center);GO:0043009(chordate embryonic development)	NA	K11513	NA	centromere protein U [Source:NCBI gene;Acc:100515416]	protein_coding	1.76062	2.27739	1.84482	0.521077	1.4914	0.714709	2.1571	1.1091	0.00104426	0.0211634	up	yes
MSTRG.6172	DRD3	ENSSSCT00000013034	GO:0001591(dopamine neurotransmitter receptor activity, coupled via Gi/Go);GO:0001963(synaptic transmission, dopaminergic);GO:0001975(response to amphetamine);GO:0002016(regulation of blood volume by renin-angiotensin);GO:0002031(G protein-coupled receptor internalization);GO:0004930(G protein-coupled receptor activity);GO:0004935(adrenergic receptor activity);GO:0004952(dopamine neurotransmitter…	04080(Neuroactive ligand-receptor interaction);04728(Dopaminergic synapse)	K04146	NA	dopamine receptor D3 [Source:NCBI gene;Acc:100513049]	protein_coding	0.442604	0.693227	0.43616	1.79798	1.26725	0.665734	0.421336	-1.24696	0.00104517	0.0211634	down	yes
MSTRG.18625	CSF3R	ENSSSCT00000026465	GO:0004896(cytokine receptor activity);GO:0004912(interleukin-3 receptor activity);GO:0005515(protein binding);GO:0009897(external side of plasma membrane);GO:0016020(membrane);GO:0016021(integral component of membrane);GO:0019221(cytokine-mediated signaling pathway);GO:0019955(cytokine binding);GO:0019978(interleukin-3 binding);GO:0030593(neutrophil chemotaxis);GO:0036016(cellular response to in…	04060(Cytokine-cytokine receptor interaction);04151(PI3K-Akt signaling pathway);04630(Jak-STAT signaling pathway);04640(Hematopoietic cell lineage);05200(Pathways in cancer)	K05061	NA	colony stimulating factor 3 receptor [Source:NCBI gene;Acc:100622336]	protein_coding	0.954477	0.572652	0.653451	0.216995	0.30195	0.435172	2.28544	1.19247	0.00104638	0.0211716	up	yes
MSTRG.2144	HMCN2	ENSSSCT00000006268	GO:0005509(calcium ion binding);GO:0005576(extracellular region);GO:0005604(basement membrane);GO:0005938(cell cortex);GO:0030054(cell junction)	NA	K17341	NA	hemicentin 2 [Source:NCBI gene;Acc:100623602]	protein_coding	5.29341	2.27148	6.97504	1.6875	2.836	2.37762	2.1069	1.07512	0.00104741	0.0211761	up	yes
ENSSSCG00000020924	MC1R	ENSSSCT00000022534	GO:0004930(G protein-coupled receptor activity);GO:0004977(melanocortin receptor activity);GO:0004980(melanocyte-stimulating hormone receptor activity);GO:0005886(plasma membrane);GO:0007165(signal transduction);GO:0007186(G protein-coupled receptor signaling pathway);GO:0007189(adenylate cyclase-activating G protein-coupled receptor signaling pathway);GO:0010739(positive regulation of protein ki…	04080(Neuroactive ligand-receptor interaction);04916(Melanogenesis)	K04199	NA	melanocortin 1 receptor [Source:NCBI gene;Acc:494018]	protein_coding	0.231657	0.118694	0.072484	0	0	0	1409.45	10.4609	0.00109616	0.022031	up	yes
ENSSSCG00000012072	DSCAM	ENSSSCT00000013204	GO:0005515(protein binding);GO:0005886(plasma membrane);GO:0005887(integral component of plasma membrane);GO:0007155(cell adhesion);GO:0007156(homophilic cell adhesion via plasma membrane adhesion molecules);GO:0007162(negative regulation of cell adhesion);GO:0007399(nervous system development);GO:0007411(axon guidance);GO:0007626(locomotory behavior);GO:0016020(membrane);GO:0016021(integral comp…	NA	K06767	NA	DS cell adhesion molecule [Source:NCBI gene;Acc:100517192]	protein_coding	0.013985	0.012074	0	0.522576	0.008225	0.059489	0.0441461	-4.50157	0.00111651	0.0223025	down	yes
MSTRG.16211	SLC26A10	ENSSSCT00000061017	GO:0008271(secondary active sulfate transmembrane transporter activity);GO:0008272(sulfate transport);GO:0015116(sulfate transmembrane transporter activity);GO:0016020(membrane);GO:0016021(integral component of membrane);GO:0055085(transmembrane transport);GO:1902358(sulfate transmembrane transport)	NA	K14707	NA	solute carrier family 26 member 10 [Source:NCBI gene;Acc:102164033]	protein_coding	0.322698	0.109728	0.35513	1.11976	0.630574	0.856343	0.30213	-1.72676	0.00113361	0.0225559	down	yes
MSTRG.8176	ENSSSCG00000034077	ENSSSCT00000063741	GO:0005576(extracellular region);GO:0006952(defense response);GO:0045087(innate immune response)	NA	NA	NA	beta-defensin 15-like [Source:NCBI gene;Acc:110257188]	protein_coding	0	0	0	0.304066	1.47036	0.255786	0.000147768	-12.7244	0.00115747	0.0228754	down	yes
MSTRG.21140	GLRB	ENSSSCT00000041507	GO:0001964(startle response);GO:0004888(transmembrane signaling receptor activity);GO:0005216(ion channel activity);GO:0005230(extracellular ligand-gated ion channel activity);GO:0005887(integral component of plasma membrane);GO:0006811(ion transport);GO:0006821(chloride transport);GO:0007218(neuropeptide signaling pathway);GO:0007268(chemical synaptic transmission);GO:0007340(acrosome reaction);…	04080(Neuroactive ligand-receptor interaction)	K05196	NA	glycine receptor beta [Source:NCBI gene;Acc:414284]	protein_coding	0.30002	0.275955	0.502173	0.693282	0.871827	0.697822	0.476439	-1.06964	0.00116032	0.0229146	down	yes
MSTRG.4558	P2RX1	ENSSSCT00000028016	GO:0001614(purinergic nucleotide receptor activity);GO:0002554(serotonin secretion by platelet);GO:0003056(regulation of vascular smooth muscle contraction);GO:0004931(extracellularly ATP-gated cation channel activity);GO:0005216(ion channel activity);GO:0005261(cation channel activity);GO:0005524(ATP binding);GO:0005639(integral component of nuclear inner membrane);GO:0005887(integral component …	04020(Calcium signaling pathway);04080(Neuroactive ligand-receptor interaction);04611(Platelet activation)	K05215	NA	purinergic receptor P2X 1 [Source:NCBI gene;Acc:106504105]	protein_coding	0.850716	0.818212	0.734122	2.06912	1.62714	1.16054	0.494781	-1.01514	0.00117435	0.0231052	down	yes
MSTRG.10189	VIPR2	ENSSSCT00000059584;ENSSSCT00000017860;ENSSSCT00000037201;ENSSSCT00000045341	GO:0004888(transmembrane signaling receptor activity);GO:0004930(G protein-coupled receptor activity);GO:0004999(vasoactive intestinal polypeptide receptor activity);GO:0007165(signal transduction);GO:0007166(cell surface receptor signaling pathway);GO:0007186(G protein-coupled receptor signaling pathway);GO:0008528(G protein-coupled peptide receptor activity);GO:0016020(membrane);GO:0016021(inte…	04024(cAMP signaling pathway);04080(Neuroactive ligand-receptor interaction);04080(Neuroactive ligand-receptor interaction)	K04590	NA	vasoactive intestinal peptide receptor 2 [Source:NCBI gene;Acc:100499553]	protein_coding	2.83145	2.05684	0.995127	0.538598	1.2128	0.818072	2.28974	1.19518	0.00118581	0.0232991	up	yes
MSTRG.23269	SLC9A7	ENSSSCT00000051411;ENSSSCT00000013413	GO:0005886(plasma membrane);GO:0006811(ion transport);GO:0006812(cation transport);GO:0006814(sodium ion transport);GO:0006885(regulation of pH);GO:0015297(antiporter activity);GO:0015299(solute:proton antiporter activity);GO:0015385(sodium:proton antiporter activity);GO:0015386(potassium:proton antiporter activity);GO:0016020(membrane);GO:0016021(integral component of membrane);GO:0035725(sodium…	NA	K12041	NA	solute carrier family 9 member A7 [Source:NCBI gene;Acc:100524182]	protein_coding	0.778062	1.0794	0.43254	0.339028	0.349221	0.411346	2.08259	1.05838	0.00118685	0.0232991	up	yes
MSTRG.9650	LRRN4	ENSSSCT00000007718	GO:0005515(protein binding);GO:0005887(integral component of plasma membrane);GO:0007616(long-term memory);GO:0008542(visual learning)	NA	NA	NA	leucine rich repeat neuronal 4 [Source:NCBI gene;Acc:100152719]	protein_coding	0.063487	0.03063	0.099857	0	0	0	646.58	9.33669	0.0012031	0.0235653	up	yes
MSTRG.19995	DNAJA4	ENSSSCT00000055843;ENSSSCT00000001965;ENSSSCT00000055463	GO:0005515(protein binding);GO:0005524(ATP binding);GO:0005829(cytosol);GO:0006457(protein folding);GO:0009408(response to heat);GO:0016020(membrane);GO:0031072(heat shock protein binding);GO:0042026(protein refolding);GO:0046872(metal ion binding);GO:0051082(unfolded protein binding);GO:0051087(chaperone binding);GO:0090084(negative regulation of inclusion body assembly);GO:0090084(negative regu…	NA	K09505	NA	DnaJ heat shock protein family (Hsp40) member A4 [Source:NCBI gene;Acc:397613]	protein_coding	3.9646	1.80178	0.661163	0.435883	0.573261	0.447865	4.41146	2.14126	0.00121628	0.0238059	up	yes
MSTRG.16619	NTF3	ENSSSCT00000051645	GO:0000187(activation of MAPK activity);GO:0002092(positive regulation of receptor internalization);GO:0005102(signaling receptor binding);GO:0005165(neurotrophin receptor binding);GO:0005576(extracellular region);GO:0007169(transmembrane receptor protein tyrosine kinase signaling pathway);GO:0008083(growth factor activity);GO:0008284(positive regulation of cell population proliferation);GO:00104…	04010(MAPK signaling pathway);04014(Ras signaling pathway);04151(PI3K-Akt signaling pathway);04722(Neurotrophin signaling pathway)	K04356	NA	neurotrophin 3 [Source:NCBI gene;Acc:100144493]	protein_coding	0.103329	0.151018	0.14353	0.435918	0.371684	0.242729	0.378811	-1.40045	0.00121863	0.0238342	down	yes
ENSSSCG00000006160	STMN2	ENSSSCT00000006754	GO:0005737(cytoplasm);GO:0007019(microtubule depolymerization);GO:0007026(negative regulation of microtubule depolymerization);GO:0010976(positive regulation of neuron projection development);GO:0010977(negative regulation of neuron projection development);GO:0015631(tubulin binding);GO:0030027(lamellipodium);GO:0030426(growth cone);GO:0031110(regulation of microtubule polymerization or depolymer…	NA	NA	NA	stathmin 2 [Source:NCBI gene;Acc:100156768]	protein_coding	0.465656	0.221527	0.091923	0.035989	0	0.0336	11.1958	3.48489	0.00122106	0.0238639	up	yes
MSTRG.10895	ENSSSCG00000039699	ENSSSCT00000042044	GO:0004930(G protein-coupled receptor activity);GO:0007186(G protein-coupled receptor signaling pathway);GO:0016020(membrane);GO:0016021(integral component of membrane)	NA	K08396	NA	mas-related G-protein coupled receptor member X2-like [Source:NCBI gene;Acc:102159152]	protein_coding	0.211529	0.554703	0.283391	1.96984	0.88452	0.625814	0.3016	-1.72929	0.00124612	0.0242103	down	yes
MSTRG.9590	ANK1;ENSSSCG00000031608	ENSSSCT00000052064;ENSSSCT00000057068;ENSSSCT00000049418;ENSSSCT00000046230;ENSSSCT00000053171;ENSSSCT00000047061;ENSSSCT00000007691	GO:0005515(protein binding);GO:0005737(cytoplasm);GO:0005886(plasma membrane);GO:0006888(endoplasmic reticulum to Golgi vesicle-mediated transport);GO:0008093(cytoskeletal adaptor activity);GO:0009898(cytoplasmic side of plasma membrane);GO:0014731(spectrin-associated cytoskeleton);GO:0016020(membrane);GO:0019899(enzyme binding);GO:0019903(protein phosphatase binding);GO:0030507(spectrin binding)…	05205(Proteoglycans in cancer);05205(Proteoglycans in cancer)	K10380	NA	ankyrin 1 [Source:NCBI gene;Acc:100157679]	protein_coding	0.161695	0.818971	0.283658	0.024469	0.105518	0.0176477	8.56389	3.09827	0.00124839	0.0242188	up	yes
ENSSSCG00000032662	FGF6	ENSSSCT00000052230	GO:0001502(cartilage condensation);GO:0005104(fibroblast growth factor receptor binding);GO:0005576(extracellular region);GO:0008083(growth factor activity);GO:0008284(positive regulation of cell population proliferation);GO:0008543(fibroblast growth factor receptor signaling pathway);GO:0010469(regulation of signaling receptor activity);GO:0045445(myoblast differentiation)	04010(MAPK signaling pathway);04014(Ras signaling pathway);04015(Rap1 signaling pathway);04151(PI3K-Akt signaling pathway);04810(Regulation of actin cytoskeleton);05200(Pathways in cancer);05218(Melanoma);05224(Breast cancer);05226(Gastric cancer)	K04358	NA	fibroblast growth factor 6 [Source:NCBI gene;Acc:100152116]	protein_coding	0	0.139277	0.029167	0	0	0	561.48	9.13309	0.00128068	0.0247492	up	yes
MSTRG.1975	ENSSSCG00000038200	ENSSSCT00000062168	GO:0005975(carbohydrate metabolic process);GO:0016020(membrane);GO:0016758(transferase activity, transferring hexosyl groups)	NA	NA	NA	N-acetyllactosaminide alpha-1,3-galactosyltransferase-like [Source:NCBI gene;Acc:100156618]	protein_coding	0.047732	0.056506	0	0.381272	0.255852	0.481845	0.0931554	-3.42422	0.0012903	0.0248854	down	yes
ENSSSCG00000040036	ENSSSCG00000040036	ENSSSCT00000041682;ENSSSCT00000059708;ENSSSCT00000047722	NA	NA	NA	NA	sialic acid binding Ig like lectin 11 [Source:NCBI gene;Acc:100523848]	protein_coding	0.614278	0.895051	0.399807	0.330804	0.352312	0.242144	2.06335	1.04499	0.00135665	0.0258164	up	yes
MSTRG.16189	ENSSSCG00000031591	ENSSSCT00000048335	GO:0016409(palmitoyltransferase activity);GO:0016740(transferase activity);GO:0016746(transferase activity, transferring acyl groups);GO:0019706(protein-cysteine S-palmitoyltransferase activity)	NA	NA	NA		protein_coding	0.251216	0.283936	0.027515	0	0	0	1875.56	10.8731	0.00135814	0.0258164	up	yes
MSTRG.15273	S100A2	ENSSSCT00000036193	GO:0005509(calcium ion binding);GO:0042802(identical protein binding);GO:0043542(endothelial cell migration);GO:0046872(metal ion binding);GO:0046914(transition metal ion binding)	NA	NA	NA	S100 calcium binding protein A2 [Source:NCBI gene;Acc:100152729]	protein_coding	1.23951	0.643844	0.97152	0	0.181591	0.181037	7.87273	2.97686	0.00136399	0.0258903	up	yes
MSTRG.13021	CLDN4	ENSSSCT00000033656	GO:0005198(structural molecule activity);GO:0005254(chloride channel activity);GO:0005886(plasma membrane);GO:0005887(integral component of plasma membrane);GO:0005923(bicellular tight junction);GO:0016020(membrane);GO:0016021(integral component of membrane);GO:0016327(apicolateral plasma membrane);GO:0030054(cell junction);GO:0061436(establishment of skin barrier);GO:0070293(renal absorption)	04514(Cell adhesion molecules (CAMs));04530(Tight junction);04670(Leukocyte transendothelial migration);05160(Hepatitis C)	K06087	NA	claudin 4 [Source:NCBI gene;Acc:733578]	protein_coding	0.542438	0.325196	0.551566	1.85204	0.939689	1.0279	0.371554	-1.42836	0.00140634	0.0264989	down	yes
MSTRG.4117	ENSSSCG00000040110	ENSSSCT00000044648	GO:0003924(GTPase activity);GO:0005834(heterotrimeric G-protein complex);GO:0005886(plasma membrane);GO:0007165(signal transduction);GO:0007186(G protein-coupled receptor signaling pathway);GO:0016020(membrane)	NA	NA	NA	guanine nucleotide-binding protein G(I)/G(S)/G(O) subunit gamma-T2 [Source:NCBI gene;Acc:110255211]	protein_coding	0.124735	0.28107	0.131795	1.60262	0.421314	0.568667	0.207359	-2.2698	0.00145392	0.0271548	down	yes
MSTRG.17124	ENSSSCG00000030698	ENSSSCT00000032037	GO:0004252(serine-type endopeptidase activity);GO:0006508(proteolysis);GO:0008233(peptidase activity);GO:0008236(serine-type peptidase activity);GO:0016787(hydrolase activity)	NA	K01310	EC:3.4.21.1	chymotrypsinogen 2-like [Source:NCBI gene;Acc:100621820]	protein_coding	0.20339	0.323752	0.035907	0	0	0	1876.83	10.8741	0.00145634	0.0271548	up	yes
ENSSSCG00000008446	SIX2	ENSSSCT00000009248	GO:0000976(transcription regulatory region sequence-specific DNA binding);GO:0000978(RNA polymerase II proximal promoter sequence-specific DNA binding);GO:0000981(DNA-binding transcription factor activity, RNA polymerase II-specific);GO:0001228(DNA-binding transcription activator activity, RNA polymerase II-specific);GO:0001656(metanephros development);GO:0001822(kidney development);GO:0002062(ch…	NA	K19472	NA	SIX homeobox 2 [Source:NCBI gene;Acc:100525814]	protein_coding	1.00622	0.525994	0.776328	0.255658	0.231529	0.384126	2.6495	1.40572	0.00145806	0.0271557	up	yes
MSTRG.2230	ESRRG	ENSSSCT00000011830;ENSSSCT00000060504;ENSSSCT00000037985	GO:0000977(RNA polymerase II regulatory region sequence-specific DNA binding);GO:0001228(DNA-binding transcription activator activity, RNA polymerase II-specific);GO:0003677(DNA binding);GO:0003700(DNA-binding transcription factor activity);GO:0003707(steroid hormone receptor activity);GO:0004879(nuclear receptor activity);GO:0005496(steroid binding);GO:0005634(nucleus);GO:0006355(regulation of t…	NA	K08554	NA	estrogen related receptor gamma [Source:NCBI gene;Acc:100622056]	protein_coding	0.0329072	0.0389518	0.0483175	0.0122994	1.64888	1.03999	0.0444905	-4.49036	0.00145844	0.0271557	down	yes
ENSSSCG00000036859	ENSSSCG00000036859	ENSSSCT00000037926	NA	NA	NA	NA		protein_coding	0	0.983476	0.384671	0	0	0	4560.49	12.155	0.0014691	0.0272771	up	yes
ENSSSCG00000034920	ENSSSCG00000034920	ENSSSCT00000035860	NA	NA	NA	NA		protein_coding	0.354086	0.099371	0.165566	0	0	0	2063.41	11.0108	0.00148905	0.0274927	up	yes
MSTRG.11586	COMP	ENSSSCT00000015202	GO:0001501(skeletal system development);GO:0001503(ossification);GO:0002020(protease binding);GO:0002063(chondrocyte development);GO:0003416(endochondral bone growth);GO:0003417(growth plate cartilage development);GO:0005178(integrin binding);GO:0005509(calcium ion binding);GO:0005518(collagen binding);GO:0005576(extracellular region);GO:0005615(extracellular space);GO:0006915(apoptotic process);…	04145(Phagosome);04151(PI3K-Akt signaling pathway);04510(Focal adhesion);04512(ECM-receptor interaction);05144(Malaria);05165(Human papillomavirus infection)	K04659	NA	cartilage oligomeric matrix protein [Source:NCBI gene;Acc:396554]	protein_coding	5.13694	6.78778	0.344109	0.177971	0.520134	0.481867	10.3976	3.37817	0.00149813	0.0275828	up	yes
ENSSSCG00000006950	WDR63	ENSSSCT00000051239;ENSSSCT00000051500	GO:0005515(protein binding);GO:0007018(microtubule-based movement);GO:0008574(ATP-dependent microtubule motor activity, plus-end-directed);GO:0030286(dynein complex);GO:0045503(dynein light chain binding);GO:0045504(dynein heavy chain binding);GO:0045504(dynein heavy chain binding)	NA	NA	NA	WD repeat domain 63 [Source:NCBI gene;Acc:100157444]	protein_coding	0.129965	0.088636	0.0650074	0.0253491	0.0282353	0.0433091	2.927	1.54943	0.00150701	0.0276887	up	yes
MSTRG.21719	MAPK10	ENSSSCT00000036195;ENSSSCT00000033080;ENSSSCT00000010107	GO:0000165(MAPK cascade);GO:0000166(nucleotide binding);GO:0004672(protein kinase activity);GO:0004674(protein serine/threonine kinase activity);GO:0004705(JUN kinase activity);GO:0004707(MAP kinase activity);GO:0005524(ATP binding);GO:0005634(nucleus);GO:0005737(cytoplasm);GO:0006468(protein phosphorylation);GO:0007254(JNK cascade);GO:0007258(JUN phosphorylation);GO:0010468(regulation of gene ex…	01522(Endocrine resistance);04010(MAPK signaling pathway);04012(ErbB signaling pathway);04014(Ras signaling pathway);04024(cAMP signaling pathway);04068(FoxO signaling pathway);04071(Sphingolipid signaling pathway);04137(Mitophagy - animal);04140(Autophagy - animal);04141(Protein processing in endoplasmic reticulum);04210(Apoptosis);04215(Apoptosis - multiple species);04217(Necroptosis);04310(Wnt…	K04440	EC:2.7.11.24	mitogen-activated protein kinase 10 [Source:NCBI gene;Acc:100521736]	protein_coding	0.33415	0.429638	0.426297	0.899705	0.590314	1.30406	0.42593	-1.23131	0.00154172	0.0282282	down	yes
MSTRG.15260	NUP210L	ENSSSCT00000052241	GO:0007286(spermatid development);GO:0016020(membrane);GO:0016021(integral component of membrane);GO:0060009(Sertoli cell development)	03013(RNA transport)	K14314	NA	nucleoporin 210 like [Source:NCBI gene;Acc:100157113]	protein_coding	0.300288	0.295613	0.2162	0.100567	0.099863	0.167113	2.20954	1.14375	0.00155672	0.0284829	up	yes
ENSSSCG00000017237	CD300LB	ENSSSCT00000018766	GO:0016020(membrane);GO:0016021(integral component of membrane)	NA	K20395	NA	CD300 molecule like family member b [Source:NCBI gene;Acc:100623358]	protein_coding	0.994273	1.22807	1.0049	0.271348	0.493371	0.192601	3.37112	1.75323	0.00159172	0.0288903	up	yes
MSTRG.9945	EMILIN3	ENSSSCT00000008050	GO:0005515(protein binding);GO:0005737(cytoplasm);GO:0010811(positive regulation of cell-substrate adhesion);GO:0030023(extracellular matrix constituent conferring elasticity);GO:0031012(extracellular matrix);GO:0062023(collagen-containing extracellular matrix)	NA	NA	NA	elastin microfibril interfacer 3 [Source:NCBI gene;Acc:100519117]	protein_coding	1.55071	0.800309	1.55416	0.337919	0.623794	0.732932	2.30442	1.20441	0.00159645	0.0289489	up	yes
MSTRG.11408	SVIP	ENSSSCT00000055493	GO:0005789(endoplasmic reticulum membrane);GO:0010508(positive regulation of autophagy);GO:0031225(anchored component of membrane);GO:0031333(negative regulation of protein complex assembly);GO:0043621(protein self-association);GO:0051117(ATPase binding);GO:1903061(positive regulation of protein lipidation);GO:1903070(negative regulation of ER-associated ubiquitin-dependent protein catabolic proc…	04141(Protein processing in endoplasmic reticulum)	K14014	NA	small VCP interacting protein [Source:NCBI gene;Acc:100625679]	protein_coding	0.259225	1.36701	1.11874	3.38646	2.71842	2.3806	0.32349	-1.62821	0.00160396	0.0290253	down	yes
ENSSSCG00000004839	CHRNA7	ENSSSCT00000005341	GO:0000187(activation of MAPK activity);GO:0001540(amyloid-beta binding);GO:0001666(response to hypoxia);GO:0001933(negative regulation of protein phosphorylation);GO:0001934(positive regulation of protein phosphorylation);GO:0001988(positive regulation of heart rate involved in baroreceptor response to decreased systemic arterial blood pressure);GO:0004888(transmembrane signaling receptor activi…	04020(Calcium signaling pathway);04080(Neuroactive ligand-receptor interaction);04725(Cholinergic synapse);05033(Nicotine addiction);05204(Chemical carcinogenesis)	K04809	NA	cholinergic receptor nicotinic alpha 7 subunit [Source:NCBI gene;Acc:100415931]	protein_coding	0	0	0	0.034014	0.00963788	0.0255314	0.00433631	-7.84932	0.0016716	0.0300024	down	yes
ENSSSCG00000003833	DAB1	ENSSSCT00000061588;ENSSSCT00000004243;ENSSSCT00000044139;ENSSSCT00000051368	GO:0001764(neuron migration);GO:0005515(protein binding);GO:0007162(negative regulation of cell adhesion);GO:0007264(small GTPase mediated signal transduction);GO:0007628(adult walking behavior);GO:0016358(dendrite development);GO:0021517(ventral spinal cord development);GO:0021589(cerebellum structural organization);GO:0021766(hippocampus development);GO:0021795(cerebral cortex cell migration);G…	NA	K20054	NA	DAB1, reelin adaptor protein [Source:NCBI gene;Acc:100037307]	protein_coding	0.293594	0.111223	0.18763	0.0834668	0.050946	0.0667982	2.94441	1.55798	0.00167779	0.030093	up	yes
MSTRG.21933	WNT11	ENSSSCT00000025742;ENSSSCT00000024218	GO:0001649(osteoblast differentiation);GO:0001822(kidney development);GO:0001837(epithelial to mesenchymal transition);GO:0003151(outflow tract morphogenesis);GO:0003402(planar cell polarity pathway involved in axis elongation);GO:0005096(GTPase activator activity);GO:0005102(signaling receptor binding);GO:0005109(frizzled binding);GO:0005576(extracellular region);GO:0005615(extracellular space);…	04150(mTOR signaling pathway);04310(Wnt signaling pathway);04390(Hippo signaling pathway);04550(Signaling pathways regulating pluripotency of stem cells);04916(Melanogenesis);04934(Cushing syndrome);05165(Human papillomavirus infection);05200(Pathways in cancer);05205(Proteoglycans in cancer);05217(Basal cell carcinoma);05224(Breast cancer);05225(Hepatocellular carcinoma);05226(Gastric cancer);05…	K01384	NA	Wnt family member 11 [Source:NCBI gene;Acc:100521912]	protein_coding	1.36374	1.01914	1.31565	0.297608	0.794973	0.689802	2.07505	1.05315	0.00171823	0.030631	up	yes
MSTRG.14074	HAAO	ENSSSCT00000064232;ENSSSCT00000060035;ENSSSCT00000060108	GO:0000334(3-hydroxyanthranilate 3,4-dioxygenase activity);GO:0005506(iron ion binding);GO:0005737(cytoplasm);GO:0005829(cytosol);GO:0006569(tryptophan catabolic process);GO:0008198(ferrous iron binding);GO:0009435(NAD biosynthetic process);GO:0010043(response to zinc ion);GO:0016491(oxidoreductase activity);GO:0019363(pyridine nucleotide biosynthetic process);GO:0019805(quinolinate biosynthetic …	00380(Tryptophan metabolism);00380(Tryptophan metabolism)	K00452	EC:1.13.11.6	3-hydroxyanthranilate 3,4-dioxygenase [Source:NCBI gene;Acc:100514283]	protein_coding	2.13845	1.13738	1.30816	0.523218	0.970306	0.326506	2.51863	1.33264	0.00174101	0.0309733	up	yes
MSTRG.1836	ENSSSCG00000035397	ENSSSCT00000065795	GO:0000166(nucleotide binding);GO:0003924(GTPase activity);GO:0005525(GTP binding);GO:0007165(signal transduction);GO:0016020(membrane)	04010(MAPK signaling pathway);04014(Ras signaling pathway);04024(cAMP signaling pathway);04072(Phospholipase D signaling pathway);04137(Mitophagy - animal);04140(Autophagy - animal);04218(Cellular senescence);04371(Apelin signaling pathway);04625(C-type lectin receptor signaling pathway);04810(Regulation of actin cytoskeleton);05205(Proteoglycans in cancer)	K07830	NA	ras-related protein R-Ras2 [Source:NCBI gene;Acc:100155308]	protein_coding	0.101594	0.167875	0.32297	1.59204	0.566275	1.00712	0.187158	-2.41767	0.00174213	0.0309733	down	yes
MSTRG.7724	KAZALD1	ENSSSCT00000027055;ENSSSCT00000051924	GO:0001558(regulation of cell growth);GO:0005515(protein binding);GO:0005520(insulin-like growth factor binding);GO:0005576(extracellular region);GO:0005614(interstitial matrix);GO:0030198(extracellular matrix organization);GO:0031012(extracellular matrix);GO:0031012(extracellular matrix)	NA	NA	NA	Kazal type serine peptidase inhibitor domain 1 [Source:NCBI gene;Acc:100624902]	protein_coding	0.869333	0.518367	0.642907	1.94857	1.59098	0.864069	0.461123	-1.11678	0.00174912	0.0310348	down	yes
ENSSSCG00000039193	HOXB9	ENSSSCT00000053695	GO:0000977(RNA polymerase II regulatory region sequence-specific DNA binding);GO:0003677(DNA binding);GO:0005634(nucleus);GO:0005654(nucleoplasm);GO:0005739(mitochondrion);GO:0006351(transcription, DNA-templated);GO:0006355(regulation of transcription, DNA-templated);GO:0007275(multicellular organism development);GO:0009952(anterior/posterior pattern specification);GO:0030879(mammary gland develo…	NA	NA	NA	homeobox B9 [Source:HGNC Symbol;Acc:HGNC:5120]	protein_coding	0.16633	0.238804	0.232517	0.414324	0.575155	0.398474	0.459418	-1.12212	0.00176093	0.0312234	down	yes
ENSSSCG00000013344	ANO5	ENSSSCT00000028769;ENSSSCT00000014572	GO:0005229(intracellular calcium activated chloride channel activity);GO:0005886(plasma membrane);GO:0006821(chloride transport);GO:0016020(membrane);GO:0016021(integral component of membrane);GO:0031982(vesicle);GO:0034220(ion transmembrane transport);GO:0046983(protein dimerization activity);GO:0046983(protein dimerization activity)	NA	K19480	NA	anoctamin 5 [Source:NCBI gene;Acc:100520542]	protein_coding	0.0114631	0.537609	0.0933943	0.0077707	0.0397642	0.00712885	11.7531	3.55496	0.00182806	0.0320049	up	yes
MSTRG.980	ENSSSCG00000035779	ENSSSCT00000026059	GO:0003735(structural constituent of ribosome);GO:0005622(intracellular);GO:0005840(ribosome);GO:0006412(translation);GO:0008270(zinc ion binding);GO:0022627(cytosolic small ribosomal subunit)	NA	NA	NA		protein_coding	1.25648	0.826294	0.632838	1.09368	2.99852	2.78806	0.394697	-1.34118	0.00184397	0.0322236	down	yes
ENSSSCG00000037949	ENSSSCG00000037949	ENSSSCT00000048027	NA	NA	NA	NA		protein_coding	0	0	0	0.30537	0.271634	0.311	0.000337836	-11.5314	0.0018845	0.0327325	down	yes
ENSSSCG00000002011	CPNE6	ENSSSCT00000002250	GO:0001786(phosphatidylserine binding);GO:0005544(calcium-dependent phospholipid binding);GO:0005737(cytoplasm);GO:0005886(plasma membrane);GO:0016020(membrane);GO:0030424(axon);GO:0030425(dendrite);GO:0045334(clathrin-coated endocytic vesicle);GO:0071277(cellular response to calcium ion);GO:1903861(positive regulation of dendrite extension)	NA	NA	NA	copine 6 [Source:NCBI gene;Acc:100155292]	protein_coding	0.190261	0.07091	0.166429	0.018146	0	0	23.5644	4.55854	0.00190533	0.0330291	up	yes
MSTRG.15737	TTLL8	ENSSSCT00000047120;ENSSSCT00000065642;ENSSSCT00000001072;ENSSSCT00000062630	GO:0005929(cilium);GO:0005930(axoneme);GO:0006464(cellular protein modification process);GO:0015630(microtubule cytoskeleton);GO:0018094(protein polyglycylation);GO:0060271(cilium assembly);GO:0070735(protein-glycine ligase activity);GO:0070736(protein-glycine ligase activity, initiating);GO:0070736(protein-glycine ligase activity, initiating)	NA	K16608	EC:6.3.2.-	tubulin tyrosine ligase like 8 [Source:NCBI gene;Acc:100520675]	protein_coding	0.444391	0.523842	0.364838	0.217801	0.258774	0.156093	2.10706	1.07523	0.00198383	0.0341876	up	yes
MSTRG.10713	ENSSSCG00000028997	ENSSSCT00000029161	GO:0000978(RNA polymerase II proximal promoter sequence-specific DNA binding);GO:0003677(DNA binding);GO:0005634(nucleus);GO:0005667(transcription factor complex);GO:0006351(transcription, DNA-templated);GO:0006355(regulation of transcription, DNA-templated);GO:0007275(multicellular organism development);GO:0007283(spermatogenesis);GO:0007338(single fertilization);GO:0008584(male gonad developmen…	05202(Transcriptional misregulation in cancer)	K21950	NA	homeobox A9 [Source:NCBI gene;Acc:100519066]	protein_coding	4.28796	1.02067	1.87102	0.285471	0.845661	0.209271	5.35634	2.42125	0.00199721	0.0343958	up	yes
ENSSSCG00000040111	MSANTD1	ENSSSCT00000046635	NA	NA	NA	NA	Myb/SANT DNA binding domain containing 1 [Source:HGNC Symbol;Acc:HGNC:33741]	protein_coding	0.096884	0.062612	0	0	0	0	531.653	9.05434	0.00200976	0.0345217	up	yes
MSTRG.13793	LOXL3	ENSSSCT00000009052	GO:0001837(epithelial to mesenchymal transition);GO:0001968(fibronectin binding);GO:0004720(protein-lysine 6-oxidase activity);GO:0005044(scavenger receptor activity);GO:0005507(copper ion binding);GO:0005576(extracellular region);GO:0005615(extracellular space);GO:0005634(nucleus);GO:0005737(cytoplasm);GO:0006898(receptor-mediated endocytosis);GO:0006954(inflammatory response);GO:0016020(membran…	NA	K00280	EC:1.4.3.-	lysyl oxidase like 3 [Source:NCBI gene;Acc:100512652]	protein_coding	3.89104	1.59037	1.95872	0.803252	1.52087	1.22304	2.09748	1.06866	0.00202744	0.0347802	up	yes
ENSSSCG00000008159	IL1RL1	ENSSSCT00000066320;ENSSSCT00000008936	GO:0002826(negative regulation of T-helper 1 type immune response);GO:0004908(interleukin-1 receptor activity);GO:0005515(protein binding);GO:0007165(signal transduction);GO:0009897(external side of plasma membrane);GO:0016020(membrane);GO:0016021(integral component of membrane);GO:0019221(cytokine-mediated signaling pathway);GO:0032689(negative regulation of interferon-gamma production);GO:00327…	04060(Cytokine-cytokine receptor interaction);04060(Cytokine-cytokine receptor interaction)	K05171	NA	interleukin 1 receptor like 1 [Source:NCBI gene;Acc:100127134]	protein_coding	0.180677	0.237256	0.316542	0.0485818	0.0494611	0.146072	3.00873	1.58916	0.00204056	0.0349599	up	yes
MSTRG.2851	CAMK1D	ENSSSCT00000026201;ENSSSCT00000012160	GO:0000166(nucleotide binding);GO:0004672(protein kinase activity);GO:0004674(protein serine/threonine kinase activity);GO:0004683(calmodulin-dependent protein kinase activity);GO:0005516(calmodulin binding);GO:0005524(ATP binding);GO:0005634(nucleus);GO:0005737(cytoplasm);GO:0006468(protein phosphorylation);GO:0009931(calcium-dependent protein serine/threonine kinase activity);GO:0010976(positiv…	04020(Calcium signaling pathway);04921(Oxytocin signaling pathway);04925(Aldosterone synthesis and secretion);05214(Glioma);05214(Glioma)	K08794	EC:2.7.11.17	calcium/calmodulin dependent protein kinase ID [Source:NCBI gene;Acc:100511150]	protein_coding	3.31079	1.09272	2.37657	1.04052	1.00317	1.08353	2.16809	1.11643	0.00207546	0.0354657	up	yes
MSTRG.7913	CPXM2	ENSSSCT00000050341;ENSSSCT00000011739	GO:0004181(metallocarboxypeptidase activity);GO:0005615(extracellular space);GO:0006508(proteolysis);GO:0006518(peptide metabolic process);GO:0008270(zinc ion binding);GO:0016485(protein processing);GO:0016485(protein processing)	NA	K08639	NA	carboxypeptidase X, M14 family member 2 [Source:NCBI gene;Acc:100153578]	protein_coding	2.67952	2.97263	1.30701	0.722761	1.09537	1.56535	2.05681	1.04041	0.00207748	0.0354772	up	yes
MSTRG.10758	NACAD	ENSSSCT00000026754;ENSSSCT00000018215	GO:0005854(nascent polypeptide-associated complex);GO:0005854(nascent polypeptide-associated complex)	NA	NA	NA	NAC alpha domain containing [Source:NCBI gene;Acc:100511728]	protein_coding	0.181081	0.323883	0.164631	0.110525	0.0823092	0.0707964	2.5399	1.34477	0.00208766	0.035628	up	yes
MSTRG.11176	TCN1	ENSSSCT00000051461;ENSSSCT00000051169;ENSSSCT00000023981	GO:0015889(cobalamin transport);GO:0031419(cobalamin binding);GO:0031419(cobalamin binding)	NA	NA	NA	transcobalamin 1 [Source:NCBI gene;Acc:396873]	protein_coding	0.228069	0.073163	0.192001	0.0120156	0.0122635	0.0556473	6.17108	2.62552	0.00211811	0.0360263	up	yes
MSTRG.19695	C2;ENSSSCG00000024914	ENSSSCT00000001563;ENSSSCT00000039670;ENSSSCT00000036375;ENSSSCT00000001564	GO:0004252(serine-type endopeptidase activity);GO:0005576(extracellular region);GO:0006508(proteolysis);GO:0006956(complement activation);GO:0006958(complement activation, classical pathway);GO:0008233(peptidase activity);GO:0008236(serine-type peptidase activity);GO:0016787(hydrolase activity);GO:2000427(positive regulation of apoptotic cell clearance);GO:0016787(hydrolase activity)	04610(Complement and coagulation cascades);05133(Pertussis);05150(Staphylococcus aureus infection);05322(Systemic lupus erythematosus);05150(Staphylococcus aureus infection)	K01332;K01335	EC:3.4.21.43;EC:3.4.21.47	complement C2 [Source:NCBI gene;Acc:448981];complement factor B [Source:NCBI gene;Acc:100124383]	protein_coding	6.13144	2.95949	5.15137	1.08629	3.50648	2.00535	2.15854	1.11006	0.00217342	0.0368059	up	yes
MSTRG.14810	CA3	ENSSSCT00000041006	GO:0004089(carbonate dehydratase activity);GO:0005737(cytoplasm);GO:0005829(cytosol);GO:0008270(zinc ion binding);GO:0009617(response to bacterium);GO:0016151(nickel cation binding);GO:0016829(lyase activity);GO:0046872(metal ion binding)	00910(Nitrogen metabolism)	K01672	EC:4.2.1.1	carbonic anhydrase 3 [Source:NCBI gene;Acc:494016]	protein_coding	84.4555	57.414	42.6565	25.8587	3.96192	10.4484	4.58234	2.19608	0.0021804	0.0368768	up	yes
MSTRG.5744	P2RY1	ENSSSCT00000012831	GO:0001973(adenosine receptor signaling pathway);GO:0004930(G protein-coupled receptor activity);GO:0005524(ATP binding);GO:0005886(plasma membrane);GO:0005887(integral component of plasma membrane);GO:0005929(cilium);GO:0007165(signal transduction);GO:0007186(G protein-coupled receptor signaling pathway);GO:0007200(phospholipase C-activating G protein-coupled receptor signaling pathway);GO:00083…	04015(Rap1 signaling pathway);04080(Neuroactive ligand-receptor interaction);04611(Platelet activation);04742(Taste transduction)	K04270	NA	purinergic receptor P2Y1 [Source:NCBI gene;Acc:503666]	protein_coding	1.04045	1.41695	0.522876	0.348882	0.547586	0.530172	2.08902	1.06282	0.0021834	0.0369038	up	yes
MSTRG.17090	VAT1L	ENSSSCT00000002989	GO:0008270(zinc ion binding);GO:0016491(oxidoreductase activity);GO:0055114(oxidation-reduction process)	NA	NA	NA	vesicle amine transport 1 like [Source:NCBI gene;Acc:100520197]	protein_coding	1.18964	1.73665	1.41514	0.737981	0.280136	0.91057	2.25098	1.17055	0.00219455	0.0370436	up	yes
MSTRG.16959	CPNE7	ENSSSCT00000037789;ENSSSCT00000052381	GO:0005634(nucleus);GO:0005737(cytoplasm);GO:0005886(plasma membrane);GO:0071277(cellular response to calcium ion);GO:0071277(cellular response to calcium ion)	NA	NA	NA	copine 7 [Source:NCBI gene;Acc:110261177]	protein_coding	0.148011	0.309044	0	0	0	0	1523.51	10.5732	0.00219589	0.0370436	up	yes
MSTRG.12973	SERPINE1	ENSSSCT00000026956	GO:0001300(chronological cell aging);GO:0001525(angiogenesis);GO:0002020(protease binding);GO:0004867(serine-type endopeptidase inhibitor activity);GO:0005102(signaling receptor binding);GO:0005576(extracellular region);GO:0005615(extracellular space);GO:0010469(regulation of signaling receptor activity);GO:0010757(negative regulation of plasminogen activation);GO:0010951(negative regulation of e…	04066(HIF-1 signaling pathway);04115(p53 signaling pathway);04218(Cellular senescence);04371(Apelin signaling pathway);04390(Hippo signaling pathway);04610(Complement and coagulation cascades);04933(AGE-RAGE signaling pathway in diabetic complications);05142(Chagas disease (American trypanosomiasis))	K03982	NA	serpin family E member 1 [Source:NCBI gene;Acc:396945]	protein_coding	3.9688	12.7747	4.12891	3.6993	2.95494	2.71064	2.2288	1.15627	0.0022805	0.0381781	up	yes
ENSSSCG00000030256	ZNF790	ENSSSCT00000003253	GO:0003676(nucleic acid binding)	NA	NA	NA	zinc finger protein 790 [Source:HGNC Symbol;Acc:HGNC:33114]	protein_coding	0.030635	0.117156	0	0.313347	0.554239	0.540596	0.104952	-3.2522	0.00235832	0.0392983	down	yes
MSTRG.1718	FAM166B	ENSSSCT00000005847	NA	NA	NA	NA	family with sequence similarity 166 member B [Source:NCBI gene;Acc:100156839]	protein_coding	1.61933	0.827413	0.68542	0.360821	0.489628	0.678704	2.0483	1.03443	0.00238412	0.0396113	up	yes
MSTRG.22796	ARHGEF5	ENSSSCT00000025725	GO:0002408(myeloid dendritic cell chemotaxis);GO:0005085(guanyl-nucleotide exchange factor activity);GO:0005089(Rho guanyl-nucleotide exchange factor activity);GO:0005515(protein binding);GO:0005634(nucleus);GO:0005654(nucleoplasm);GO:0005737(cytoplasm);GO:0005829(cytosol);GO:0005886(plasma membrane);GO:0030036(actin cytoskeleton organization);GO:0032956(regulation of actin cytoskeleton organizat…	NA	K20684	NA	Rho guanine nucleotide exchange factor 5 [Source:NCBI gene;Acc:100627158]	protein_coding	0.013292	0.018549	0.030978	0.036992	0.13078	0.154056	0.195194	-2.35702	0.00238866	0.0396617	down	yes
MSTRG.23702	HTR2C	ENSSSCT00000035084	GO:0001587(Gq/11-coupled serotonin receptor activity);GO:0001662(behavioral fear response);GO:0004930(G protein-coupled receptor activity);GO:0004993(G protein-coupled serotonin receptor activity);GO:0005886(plasma membrane);GO:0005887(integral component of plasma membrane);GO:0006874(cellular calcium ion homeostasis);GO:0007165(signal transduction);GO:0007186(G protein-coupled receptor signaling…	04020(Calcium signaling pathway);04080(Neuroactive ligand-receptor interaction);04540(Gap junction);04726(Serotonergic synapse);04750(Inflammatory mediator regulation of TRP channels)	K04157	NA	5-hydroxytryptamine (serotonin) receptor 2C, G protein-coupled [Source:NCBI gene;Acc:100524920]	protein_coding	0.024113	0.005188	0.011843	0.114309	0.047511	0.097881	0.158428	-2.6581	0.00242151	0.0400559	down	yes
MSTRG.11138	BEST1	ENSSSCT00000023752	GO:0005254(chloride channel activity);GO:0005886(plasma membrane);GO:0006811(ion transport);GO:0006821(chloride transport);GO:0016020(membrane);GO:0016021(integral component of membrane);GO:0016323(basolateral plasma membrane);GO:0030321(transepithelial chloride transport);GO:0034707(chloride channel complex);GO:0042802(identical protein binding);GO:0050908(detection of light stimulus involved in…	NA	K13878	NA	bestrophin 1 [Source:NCBI gene;Acc:397169]	protein_coding	0.298725	0.456795	0.058326	0.055945	0.056356	0.024965	5.92897	2.56778	0.00246868	0.0407085	up	yes
MSTRG.11382	WT1	ENSSSCT00000014542;ENSSSCT00000027177	GO:0000122(negative regulation of transcription by RNA polymerase II);GO:0000981(DNA-binding transcription factor activity, RNA polymerase II-specific);GO:0001228(DNA-binding transcription activator activity, RNA polymerase II-specific);GO:0001658(branching involved in ureteric bud morphogenesis);GO:0001822(kidney development);GO:0003676(nucleic acid binding);GO:0005634(nucleus);GO:0005654(nucleo…	05202(Transcriptional misregulation in cancer);05202(Transcriptional misregulation in cancer)	K09234	NA	Wilms tumor 1 [Source:NCBI gene;Acc:397338]	protein_coding	0.0970153	0.0477847	0.127094	0.00594415	0	0.0175557	11.57	3.53232	0.00247045	0.0407123	up	yes
MSTRG.14992	SNTG1	ENSSSCT00000048327	GO:0005198(structural molecule activity);GO:0005515(protein binding);GO:0005737(cytoplasm);GO:0005856(cytoskeleton);GO:0008022(protein C-terminus binding);GO:0032587(ruffle membrane)	NA	NA	NA	syntrophin gamma 1 [Source:NCBI gene;Acc:100620960]	protein_coding	0	0	0	0.012338	0.007904	0.034098	0.00552079	-7.50091	0.00247713	0.0407714	down	yes
MSTRG.15535	SYPL2	ENSSSCT00000037596;ENSSSCT00000007480	GO:0006874(cellular calcium ion homeostasis);GO:0007507(heart development);GO:0008021(synaptic vesicle);GO:0016020(membrane);GO:0016021(integral component of membrane);GO:0033292(T-tubule organization);GO:0033292(T-tubule organization)	NA	NA	NA	synaptophysin like 2 [Source:NCBI gene;Acc:100514960]	protein_coding	0.249402	1.29829	0.187855	0.029638	0.217273	0.027758	6.3187	2.65963	0.00254304	0.041514	up	yes
ENSSSCG00000021971	DPEP1	ENSSSCT00000028144	GO:0005634(nucleus);GO:0005886(plasma membrane);GO:0006508(proteolysis);GO:0006915(apoptotic process);GO:0008233(peptidase activity);GO:0008235(metalloexopeptidase activity);GO:0008237(metallopeptidase activity);GO:0008239(dipeptidyl-peptidase activity);GO:0008270(zinc ion binding);GO:0016020(membrane);GO:0016787(hydrolase activity);GO:0016805(dipeptidase activity);GO:0016999(antibiotic metabolic…	NA	K01273	EC:3.4.13.19	dipeptidase 1 [Source:NCBI gene;Acc:397196]	protein_coding	0.213951	0.118879	0.058216	0.012161	0.022908	0	11.1508	3.47907	0.00254616	0.041514	up	yes
ENSSSCG00000020988	ENSSSCG00000020988	ENSSSCT00000028953	GO:0003676(nucleic acid binding)	05168(Herpes simplex virus 1 infection)	K09228	NA	zinc finger protein 114 [Source:NCBI gene;Acc:106510560]	protein_coding	0.076187	0.141585	0.108129	0.32757	0.646553	0.27989	0.259886	-1.94405	0.00254959	0.041514	down	yes
ENSSSCG00000029199	SCN4B	ENSSSCT00000025729;ENSSSCT00000060640	GO:0001518(voltage-gated sodium channel complex);GO:0005248(voltage-gated sodium channel activity);GO:0006814(sodium ion transport);GO:0010765(positive regulation of sodium ion transport);GO:0014704(intercalated disc);GO:0016020(membrane);GO:0016021(integral component of membrane);GO:0017080(sodium channel regulator activity);GO:0031226(intrinsic component of plasma membrane);GO:0035725(sodium io…	04261(Adrenergic signaling in cardiomyocytes);04261(Adrenergic signaling in cardiomyocytes)	K04848	NA	sodium voltage-gated channel beta subunit 4 [Source:NCBI gene;Acc:100512800]	protein_coding	0.027737	0.621119	0.0560235	0.0247374	0.0283467	0	13.2785	3.73102	0.0025571	0.041569	up	yes
MSTRG.8569	TFPI	ENSSSCT00000017457;ENSSSCT00000040738	GO:0004867(serine-type endopeptidase inhibitor activity);GO:0005576(extracellular region);GO:0005615(extracellular space);GO:0005901(caveola);GO:0007596(blood coagulation);GO:0007599(hemostasis);GO:0009986(cell surface);GO:0010466(negative regulation of peptidase activity);GO:0010951(negative regulation of endopeptidase activity);GO:0030195(negative regulation of blood coagulation);GO:0030414(pep…	04610(Complement and coagulation cascades);04610(Complement and coagulation cascades)	K03909	NA	tissue factor pathway inhibitor [Source:NCBI gene;Acc:100155068]	protein_coding	0.370722	0.800508	0.968751	1.34648	1.42387	2.57064	0.400671	-1.31951	0.0025859	0.0418504	down	yes
ENSSSCG00000029675	MMP8	ENSSSCT00000037454;ENSSSCT00000016347	GO:0004175(endopeptidase activity);GO:0004222(metalloendopeptidase activity);GO:0004252(serine-type endopeptidase activity);GO:0005615(extracellular space);GO:0006508(proteolysis);GO:0008233(peptidase activity);GO:0008237(metallopeptidase activity);GO:0008270(zinc ion binding);GO:0010628(positive regulation of gene expression);GO:0010629(negative regulation of gene expression);GO:0016787(hydrolas…	NA	K01402	EC:3.4.24.34	matrix metallopeptidase 8 [Source:NCBI gene;Acc:100523811]	protein_coding	0.132267	0.2688	0.267524	0.031324	0.058385	0	7.45288	2.8978	0.00258869	0.0418504	up	yes
MSTRG.19330	FAM50B	ENSSSCT00000028061	GO:0005634(nucleus);GO:0005654(nucleoplasm);GO:0045171(intercellular bridge)	NA	K13119	NA	family with sequence similarity 50 member B [Source:NCBI gene;Acc:100156092]	protein_coding	0.108787	0.1454	0.082733	0	0	0	1123.07	10.1332	0.00262065	0.0423413	up	yes
MSTRG.15964	BTBD11	ENSSSCT00000000171;ENSSSCT00000064620	GO:0005515(protein binding);GO:0046982(protein heterodimerization activity);GO:0060395(SMAD protein signal transduction);GO:0060395(SMAD protein signal transduction)	NA	K10483	NA	BTB domain containing 11 [Source:NCBI gene;Acc:100520194]	protein_coding	0.131403	0.227622	0.177636	0.412757	0.389912	0.329247	0.474118	-1.07668	0.002675	0.0430611	down	yes
ENSSSCG00000000687	CD4	ENSSSCT00000030772;ENSSSCT00000000749;ENSSSCT00000034445	GO:0001934(positive regulation of protein phosphorylation);GO:0005886(plasma membrane);GO:0005887(integral component of plasma membrane);GO:0006948(induction by virus of host cell-cell fusion);GO:0006955(immune response);GO:0007155(cell adhesion);GO:0008270(zinc ion binding);GO:0009897(external side of plasma membrane);GO:0015026(coreceptor activity);GO:0016020(membrane);GO:0016021(integral compo…	04060(Cytokine-cytokine receptor interaction);04514(Cell adhesion molecules (CAMs));04612(Antigen processing and presentation);04640(Hematopoietic cell lineage);04658(Th1 and Th2 cell differentiation);04659(Th17 cell differentiation);04660(T cell receptor signaling pathway);05166(Human T-cell leukemia virus 1 infection);05170(Human immunodeficiency virus 1 infection);05340(Primary immunodeficienc…	K06454	NA	CD4 molecule [Source:NCBI gene;Acc:404704]	protein_coding	0.0486298	0.135564	0.0540929	0.329823	0.431732	0.1752	0.254374	-1.97497	0.00269651	0.0432754	down	yes
MSTRG.19979	GCM1	ENSSSCT00000042648	GO:0000978(RNA polymerase II proximal promoter sequence-specific DNA binding);GO:0000981(DNA-binding transcription factor activity, RNA polymerase II-specific);GO:0001228(DNA-binding transcription activator activity, RNA polymerase II-specific);GO:0003677(DNA binding);GO:0003700(DNA-binding transcription factor activity);GO:0005634(nucleus);GO:0005667(transcription factor complex);GO:0006355(regu…	04928(Parathyroid hormone synthesis, secretion and action)	K21598	NA	glial cells missing transcription factor 1 [Source:NCBI gene;Acc:414910]	protein_coding	0.136737	0.081877	0.135786	0.244828	0.252366	0.39668	0.396476	-1.33469	0.00274301	0.0438616	down	yes
MSTRG.17362	ENSSSCG00000039145	ENSSSCT00000049552	NA	NA	NA	NA		protein_coding	0.497239	0.376806	0.540569	0	0	0	4715.38	12.2032	0.0027478	0.0439115	up	yes
ENSSSCG00000004903	CDH20	ENSSSCT00000005409	GO:0000902(cell morphogenesis);GO:0005509(calcium ion binding);GO:0005886(plasma membrane);GO:0005913(cell-cell adherens junction);GO:0007043(cell-cell junction assembly);GO:0007155(cell adhesion);GO:0007156(homophilic cell adhesion via plasma membrane adhesion molecules);GO:0008092(cytoskeletal protein binding);GO:0009986(cell surface);GO:0016020(membrane);GO:0016021(integral component of membra…	NA	K06807	NA	cadherin 20 [Source:NCBI gene;Acc:100522414]	protein_coding	0.084494	0.119492	0	0	0	0	679.953	9.40929	0.00278864	0.0443493	up	yes
MSTRG.15421	ENSSSCG00000032492	ENSSSCT00000039825	NA	NA	NA	NA		protein_coding	0.136889	0	0	0.955068	0.425151	0.858751	0.0611393	-4.03176	0.00283736	0.0449608	down	yes
MSTRG.23812	ENSSSCG00000012693	ENSSSCT00000062875;ENSSSCT00000013876;ENSSSCT00000057498	NA	NA	NA	NA	cancer/testis antigen 55 [Source:NCBI gene;Acc:100521652]	protein_coding	0.291904	0.446769	0.218016	0.168619	0.136983	0.166972	2.02442	1.01751	0.00284021	0.0449608	up	yes
MSTRG.18644	FHL3	ENSSSCT00000004040;ENSSSCT00000004043	GO:0001725(stress fiber);GO:0003779(actin binding);GO:0005634(nucleus);GO:0030018(Z disc);GO:0030036(actin cytoskeleton organization);GO:0046872(metal ion binding);GO:0046872(metal ion binding)	NA	NA	NA	four and a half LIM domains 3 [Source:NCBI gene;Acc:396986]	protein_coding	1.81403	5.93992	2.11033	1.2528	1.55162	1.40092	2.34566	1.22999	0.00286958	0.0452546	up	yes
ENSSSCG00000040638	DIO2	ENSSSCT00000065367	GO:0004800(thyroxine 5'-deiodinase activity);GO:0005623(cell);GO:0016491(oxidoreductase activity);GO:0042404(thyroid hormone catabolic process);GO:0042446(hormone biosynthetic process);GO:0045454(cell redox homeostasis);GO:0055114(oxidation-reduction process);GO:0120162(positive regulation of cold-induced thermogenesis)	04919(Thyroid hormone signaling pathway)	K17904	EC:1.21.99.4	iodothyronine deiodinase 2 [Source:NCBI gene;Acc:414379]	protein_coding	0.152675	0.127209	0.068367	0.436564	0.481667	0.157621	0.323698	-1.62728	0.00291156	0.0458344	down	yes
MSTRG.19593	RNF39	ENSSSCT00000031373	GO:0005515(protein binding);GO:0046872(metal ion binding)	NA	NA	NA	ring finger protein 39 [Source:NCBI gene;Acc:100141418]	protein_coding	1.27702	0.97382	1.35751	0.676955	0.153898	0.404023	2.92203	1.54697	0.00292971	0.0460355	up	yes
MSTRG.4083	SCRN2	ENSSSCT00000059823;ENSSSCT00000019075	GO:0006508(proteolysis);GO:0006887(exocytosis);GO:0016805(dipeptidase activity);GO:0016805(dipeptidase activity)	NA	K14358	NA	secernin 2 [Source:NCBI gene;Acc:100519333]	protein_coding	0.345311	0.242201	0.26861	0.919845	0.548809	0.480566	0.439213	-1.18701	0.00293907	0.0461299	down	yes
ENSSSCG00000040329	ALX4	ENSSSCT00000052641	GO:0000977(RNA polymerase II regulatory region sequence-specific DNA binding);GO:0001228(DNA-binding transcription activator activity, RNA polymerase II-specific);GO:0001942(hair follicle development);GO:0003677(DNA binding);GO:0003700(DNA-binding transcription factor activity);GO:0005634(nucleus);GO:0005667(transcription factor complex);GO:0006355(regulation of transcription, DNA-templated);GO:0…	NA	NA	NA	ALX homeobox 4 [Source:HGNC Symbol;Acc:HGNC:450]	protein_coding	0.057861	0.134454	0.07446	0	0	0	889.25	9.79645	0.0029844	0.0467026	up	yes
ENSSSCG00000005486	KIF12	ENSSSCT00000063843;ENSSSCT00000065507;ENSSSCT00000006032	GO:0000166(nucleotide binding);GO:0003774(motor activity);GO:0003777(microtubule motor activity);GO:0005524(ATP binding);GO:0005815(microtubule organizing center);GO:0005871(kinesin complex);GO:0005874(microtubule);GO:0007018(microtubule-based movement);GO:0008017(microtubule binding);GO:0016887(ATPase activity);GO:0016887(ATPase activity)	NA	K10399	NA	kinesin family member 12 [Source:NCBI gene;Acc:100156816]	protein_coding	0.152304	0.0975215	0.0826047	0.0195287	0.0499209	0.0136805	3.99892	1.99961	0.00300943	0.0468442	up	yes
ENSSSCG00000021490	PRDM16	ENSSSCT00000051519;ENSSSCT00000025435	GO:0000122(negative regulation of transcription by RNA polymerase II);GO:0003676(nucleic acid binding);GO:0003713(transcription coactivator activity);GO:0005515(protein binding);GO:0005634(nucleus);GO:0005654(nucleoplasm);GO:0005829(cytosol);GO:0016235(aggresome);GO:0017053(transcriptional repressor complex);GO:0019827(stem cell population maintenance);GO:0022008(neurogenesis);GO:0030512(negative…	04714(Thermogenesis);04714(Thermogenesis)	K22410	NA	PR/SET domain 16 [Source:NCBI gene;Acc:100624476]	protein_coding	0.174461	0.222045	0.23264	0.395045	0.507566	0.422771	0.47469	-1.07494	0.00301905	0.0469662	down	yes
ENSSSCG00000038160	CNGA1	ENSSSCT00000058571	GO:0001750(photoreceptor outer segment);GO:0005216(ion channel activity);GO:0005221(intracellular cyclic nucleotide activated cation channel activity);GO:0006811(ion transport);GO:0007601(visual perception);GO:0016020(membrane);GO:0016021(integral component of membrane);GO:0042622(photoreceptor outer segment membrane);GO:0055085(transmembrane transport);GO:0098655(cation transmembrane transport)	NA	NA	NA	cyclic nucleotide gated channel alpha 1 [Source:HGNC Symbol;Acc:HGNC:2148]	protein_coding	0.09528	0	0.131421	0	0	0	755.67	9.56161	0.00306416	0.0475359	up	yes
MSTRG.5943	THPO	ENSSSCT00000028109	GO:0001934(positive regulation of protein phosphorylation);GO:0005102(signaling receptor binding);GO:0005125(cytokine activity);GO:0005179(hormone activity);GO:0005576(extracellular region);GO:0008283(cell population proliferation);GO:0008284(positive regulation of cell population proliferation);GO:0010469(regulation of signaling receptor activity);GO:0030099(myeloid cell differentiation);GO:0035…	04060(Cytokine-cytokine receptor interaction);04630(Jak-STAT signaling pathway);04640(Hematopoietic cell lineage)	K06854	NA	thrombopoietin [Source:NCBI gene;Acc:100620258]	protein_coding	0.58767	0.45499	0.281869	0.237318	0.097175	0.117994	2.92722	1.54953	0.00311138	0.0479782	up	yes
MSTRG.1710	C9orf131	ENSSSCT00000005835	NA	NA	NA	NA	chromosome 1 C9orf131 homolog [Source:NCBI gene;Acc:100516589]	protein_coding	1.42996	2.04753	0.63925	0.690106	0.700695	0.386162	2.31673	1.21209	0.00312014	0.0480571	up	yes
ENSSSCG00000026211	NRN1	ENSSSCT00000001109	GO:0005615(extracellular space);GO:0007399(nervous system development);GO:0032281(AMPA glutamate receptor complex);GO:0042803(protein homodimerization activity);GO:0046658(anchored component of plasma membrane);GO:0046982(protein heterodimerization activity);GO:0098978(glutamatergic synapse);GO:1990138(neuron projection extension);GO:2000300(regulation of synaptic vesicle exocytosis)	NA	NA	NA	neuritin 1 [Source:NCBI gene;Acc:100155948]	protein_coding	0	0.012554	0	0.113974	0.024516	0.169524	0.0407579	-4.61678	0.00312443	0.048095	down	yes
MSTRG.1576	GLDC	ENSSSCT00000005731	GO:0003824(catalytic activity);GO:0004375(glycine dehydrogenase (decarboxylating) activity);GO:0005634(nucleus);GO:0005739(mitochondrion);GO:0005886(plasma membrane);GO:0005960(glycine cleavage complex);GO:0006520(cellular amino acid metabolic process);GO:0006544(glycine metabolic process);GO:0006546(glycine catabolic process);GO:0016491(oxidoreductase activity);GO:0016594(glycine binding);GO:001…	00260(Glycine, serine and threonine metabolism);00630(Glyoxylate and dicarboxylate metabolism)	K00281	EC:1.4.4.2	glycine decarboxylase [Source:NCBI gene;Acc:100155425]	protein_coding	0.449889	0.354158	0.245326	0.114619	0.2049	0.186079	2.07551	1.05346	0.00316994	0.0486254	up	yes
ENSSSCG00000037517	RBM11	ENSSSCT00000066343	GO:0000381(regulation of alternative mRNA splicing, via spliceosome);GO:0003676(nucleic acid binding);GO:0003723(RNA binding);GO:0005634(nucleus);GO:0005654(nucleoplasm);GO:0008266(poly(U) RNA binding);GO:0016607(nuclear speck);GO:0034599(cellular response to oxidative stress);GO:0042803(protein homodimerization activity)	NA	NA	NA	RNA binding motif protein 11 [Source:NCBI gene;Acc:106505830]	protein_coding	0	0	0	0.012697	0.058088	0.048372	0.00251769	-8.63369	0.00325559	0.049708	down	yes
MSTRG.2069	PIP5KL1	ENSSSCT00000006190	GO:0000166(nucleotide binding);GO:0001933(negative regulation of protein phosphorylation);GO:0005524(ATP binding);GO:0005829(cytosol);GO:0010917(negative regulation of mitochondrial membrane potential);GO:0016301(kinase activity);GO:0016307(phosphatidylinositol phosphate kinase activity);GO:0016308(1-phosphatidylinositol-4-phosphate 5-kinase activity);GO:0016310(phosphorylation);GO:0016740(transf…	00562(Inositol phosphate metabolism);04144(Endocytosis)	K13712	EC:2.7.1.68	phosphatidylinositol-4-phosphate 5-kinase like 1 [Source:NCBI gene;Acc:100523714]	protein_coding	0.032982	0.104952	0.148571	0	0	0	955.017	9.89938	0.0032695	0.0497765	up	yes

## Sheet: 180d vs 120d
gene_id	gene_name	transcript_id	GO	KEGG	KO_ENTRY	EC	Description	trans_type	FPKM.Age180d1	FPKM.Age180d2	FPKM.Age180d3	FPKM.Age120d1	FPKM.Age120d2	FPKM.Age120d3	fc	log2(fc)	pval	qval	regulation	significant
MSTRG.21562	ETNPPL	ENSSSCT00000010013	GO:0003824(catalytic activity);GO:0008483(transaminase activity);GO:0030170(pyridoxal phosphate binding);GO:0050459(ethanolamine-phosphate phospho-lyase activity)	00564(Glycerophospholipid metabolism)	K14286	EC:4.2.3.2	ethanolamine-phosphate phospho-lyase [Source:NCBI gene;Acc:100519324]	protein_coding	0.0172614	0.0179363	0.017623	1.45912	1.58221	1.51185	0.0116008	-6.42963	1.53411e-86	4.04377e-82	down	yes
MSTRG.21696	SPP1	ENSSSCT00000010091	GO:0001503(ossification);GO:0001649(osteoblast differentiation);GO:0005125(cytokine activity);GO:0005576(extracellular region);GO:0005615(extracellular space);GO:0005794(Golgi apparatus);GO:0006710(androgen catabolic process);GO:0007155(cell adhesion);GO:0010469(regulation of signaling receptor activity);GO:0031214(biomineral tissue development);GO:0033280(response to vitamin D);GO:0045780(positi…	04151(PI3K-Akt signaling pathway);04371(Apelin signaling pathway);04510(Focal adhesion);04512(ECM-receptor interaction);04620(Toll-like receptor signaling pathway);05165(Human papillomavirus infection)	K06250	NA	secreted phosphoprotein 1 [Source:NCBI gene;Acc:397087]	protein_coding	3.11621	2.27517	2.01811	15.9853	13.9259	13.3395	0.171315	-2.54528	1.654e-32	2.17989e-28	down	yes
MSTRG.22421	FMOD	ENSSSCT00000016639	GO:0005515(protein binding);GO:0030199(collagen fibril organization);GO:0062023(collagen-containing extracellular matrix)	04350(TGF-beta signaling pathway)	K08121	NA	fibromodulin [Source:NCBI gene;Acc:100526237]	protein_coding	4.12102	3.40671	5.00722	28.6661	18.8854	23.2481	0.177048	-2.49779	5.84699e-28	3.85302e-24	down	yes
MSTRG.22422	PRELP	ENSSSCT00000016640;ENSSSCT00000040438	GO:0005201(extracellular matrix structural constituent);GO:0005515(protein binding);GO:0007569(cell aging);GO:0008201(heparin binding);GO:0030021(extracellular matrix structural constituent conferring compression resistance);GO:0062023(collagen-containing extracellular matrix);GO:0062023(collagen-containing extracellular matrix)	NA	K08125	NA	proline and arginine rich end leucine rich repeat protein [Source:NCBI gene;Acc:100511032]	protein_coding	10.3898	9.76502	10.5464	33.2488	26.2845	35.7913	0.322071	-1.63455	6.24062e-22	2.34995e-18	down	yes
MSTRG.15925	TST	ENSSSCT00000042546;ENSSSCT00000000139;ENSSSCT00000044466	GO:0004792(thiosulfate sulfurtransferase activity);GO:0005739(mitochondrion);GO:0008097(5S rRNA binding);GO:0016740(transferase activity);GO:0030855(epithelial cell differentiation);GO:0035928(rRNA import into mitochondrion);GO:0051029(rRNA transport);GO:0051029(rRNA transport)	00270(Cysteine and methionine metabolism);00920(Sulfur metabolism);04122(Sulfur relay system);04122(Sulfur relay system)	K01011	2.8.1.2;EC:2.8.1.1	thiosulfate sulfurtransferase [Source:NCBI gene;Acc:100153230]	protein_coding	12.8903	11.2567	12.1692	27.177	29.0077	27.1159	0.435967	-1.19771	1.65205e-20	5.44328e-17	down	yes
MSTRG.20881	WFS1	ENSSSCT00000045466	GO:0000122(negative regulation of transcription by RNA polymerase II);GO:0001822(kidney development);GO:0003091(renal water homeostasis);GO:0005783(endoplasmic reticulum);GO:0007601(visual perception);GO:0007605(sensory perception of sound);GO:0016020(membrane);GO:0016021(integral component of membrane);GO:0030176(integral component of endoplasmic reticulum membrane);GO:0030433(ubiquitin-dependen…	NA	NA	NA	wolframin ER transmembrane glycoprotein [Source:HGNC Symbol;Acc:HGNC:12762]	protein_coding	10.1503	8.10904	8.00598	2.50863	3.06048	2.31913	3.32968	1.73539	1.25806e-19	3.68457e-16	up	yes
MSTRG.13356	PPL	ENSSSCT00000008688	GO:0005198(structural molecule activity);GO:0005737(cytoplasm);GO:0005856(cytoskeleton);GO:0005882(intermediate filament);GO:0009612(response to mechanical stimulus);GO:0016020(membrane);GO:0042060(wound healing);GO:0045104(intermediate filament cytoskeleton organization)	NA	K10386	NA	periplakin [Source:NCBI gene;Acc:100512773]	protein_coding	4.45198	4.3463	3.95526	13.0511	9.89041	12.7418	0.357409	-1.48435	9.46996e-19	2.49619e-15	down	yes
MSTRG.1950	TNC	ENSSSCT00000037131;ENSSSCT00000032138;ENSSSCT00000041382;ENSSSCT00000026819;ENSSSCT00000036896;ENSSSCT00000058254;ENSSSCT00000023943;ENSSSCT00000006041	GO:0003674(molecular_function);GO:0005515(protein binding);GO:0005576(extracellular region);GO:0005604(basement membrane);GO:0005614(interstitial matrix);GO:0007155(cell adhesion);GO:0007528(neuromuscular junction development);GO:0008150(biological_process);GO:0008284(positive regulation of cell population proliferation);GO:0009611(response to wounding);GO:0010628(positive regulation of gene expr…	04151(PI3K-Akt signaling pathway);04510(Focal adhesion);04512(ECM-receptor interaction);05165(Human papillomavirus infection);05206(MicroRNAs in cancer);05206(MicroRNAs in cancer)	K06252	NA	tenascin C [Source:NCBI gene;Acc:397460]	protein_coding	2.28441	2.35851	2.61441	18.7353	11.7703	8.781	0.184728	-2.43653	1.20664e-18	2.89145e-15	down	yes
MSTRG.15291	OAZ3	ENSSSCT00000045777;ENSSSCT00000029296	GO:0005634(nucleus);GO:0005654(nucleoplasm);GO:0005737(cytoplasm);GO:0007283(spermatogenesis);GO:0008073(ornithine decarboxylase inhibitor activity);GO:0043086(negative regulation of catalytic activity);GO:0045732(positive regulation of protein catabolic process);GO:0045732(positive regulation of protein catabolic process)	NA	K16614	NA	Sus scrofa ornithine decarboxylase antizyme 3 (OAZ3), transcript variant 2, mRNA. [Source:RefSeq mRNA;Acc:NM_001301406]	protein_coding	2.96326	3.27048	2.06813	0.181885	0.0974512	0.264632	15.2617	3.93184	6.80869e-17	1.38054e-13	up	yes
MSTRG.18334	PADI2	ENSSSCT00000027772;ENSSSCT00000058302;ENSSSCT00000058704	GO:0004668(protein-arginine deiminase activity);GO:0005509(calcium ion binding);GO:0005634(nucleus);GO:0005737(cytoplasm);GO:0010848(regulation of chromatin disassembly);GO:0018101(protein citrullination);GO:0030331(estrogen receptor binding);GO:0030520(intracellular estrogen receptor signaling pathway);GO:0035327(transcriptionally active chromatin);GO:0036413(histone H3-R26 citrullination);GO:00…	NA	K01481	EC:3.5.3.15	peptidyl arginine deiminase 2 [Source:NCBI gene;Acc:100621356]	protein_coding	0.454428	0.554021	0.495036	3.59838	1.83914	2.23377	0.195988	-2.35116	6.21895e-16	1.1709e-12	down	yes
MSTRG.5077	GASK1A	ENSSSCT00000046213	GO:0005576(extracellular region);GO:0005783(endoplasmic reticulum);GO:0005794(Golgi apparatus);GO:0043231(intracellular membrane-bounded organelle)	NA	NA	NA	golgi associated kinase 1A [Source:NCBI gene;Acc:100525890]	protein_coding	0.692502	0.806797	0.891031	3.23098	2.00941	2.78203	0.297956	-1.74683	5.24999e-15	9.22563e-12	down	yes
MSTRG.4853	COL6A5;COL6A6	ENSSSCT00000058938;ENSSSCT00000053187;ENSSSCT00000053192;ENSSSCT00000042220;ENSSSCT00000049694;ENSSSCT00000012249	GO:0030020(extracellular matrix structural constituent conferring tensile strength);GO:0062023(collagen-containing extracellular matrix);GO:0005576(extracellular region);GO:0031012(extracellular matrix);GO:0062023(collagen-containing extracellular matrix)	04151(PI3K-Akt signaling pathway);04510(Focal adhesion);04512(ECM-receptor interaction);04974(Protein digestion and absorption);05165(Human papillomavirus infection);05165(Human papillomavirus infection)	K06238	NA	collagen type VI alpha 5 chain [Source:NCBI gene;Acc:100515967];collagen type VI alpha 6 chain [Source:HGNC Symbol;Acc:HGNC:27023]	protein_coding	5.07902	6.28123	4.31941	21.9524	13.7053	17.4497	0.295244	-1.76002	1.16259e-14	1.85125e-11	down	yes
MSTRG.13758	CAPG	ENSSSCT00000066341;ENSSSCT00000009022;ENSSSCT00000044503	GO:0005634(nucleus);GO:0005654(nucleoplasm);GO:0005730(nucleolus);GO:0005737(cytoplasm);GO:0005814(centriole);GO:0019904(protein domain specific binding);GO:0044877(protein-containing complex binding);GO:0051015(actin filament binding);GO:0051016(barbed-end actin filament capping);GO:0072686(mitotic spindle);GO:0090543(Flemming body);GO:0090543(Flemming body)	NA	K10368	NA	capping actin protein, gelsolin like [Source:NCBI gene;Acc:100519653]	protein_coding	3.00139	3.05948	3.08503	10.9603	7.19842	8.92833	0.337649	-1.5664	1.19395e-14	1.85125e-11	down	yes
MSTRG.18746	ARHGAP28	ENSSSCT00000028129	GO:0005096(GTPase activator activity);GO:0005737(cytoplasm);GO:0007165(signal transduction);GO:0030833(regulation of actin filament polymerization);GO:0032956(regulation of actin cytoskeleton organization);GO:0043547(positive regulation of GTPase activity);GO:0051056(regulation of small GTPase mediated signal transduction);GO:0051497(negative regulation of stress fiber assembly);GO:1904425(negati…	NA	K20639	NA	Rho GTPase activating protein 28 [Source:NCBI gene;Acc:100520745]	protein_coding	2.55765	2.72662	2.28489	1.2913	1.20749	1.11519	2.09441	1.06655	4.83152e-14	6.06448e-11	up	yes
MSTRG.23603	TNMD	ENSSSCT00000013647	GO:0001886(endothelial cell morphogenesis);GO:0001937(negative regulation of endothelial cell proliferation);GO:0016020(membrane);GO:0016021(integral component of membrane);GO:0016525(negative regulation of angiogenesis);GO:0030948(negative regulation of vascular endothelial growth factor receptor signaling pathway)	NA	NA	NA	tenomodulin [Source:NCBI gene;Acc:100048961]	protein_coding	0.022937	0	0.040131	3.18806	2.64583	0.530161	0.00991004	-6.65689	1.02977e-13	1.2338e-10	down	yes
MSTRG.7160	COMT	ENSSSCT00000011093;ENSSSCT00000063201	GO:0000287(magnesium ion binding);GO:0006584(catecholamine metabolic process);GO:0008171(O-methyltransferase activity);GO:0016020(membrane);GO:0016036(cellular response to phosphate starvation);GO:0016206(catechol O-methyltransferase activity);GO:0030424(axon);GO:0030425(dendrite);GO:0032259(methylation);GO:0032502(developmental process);GO:0042135(neurotransmitter catabolic process);GO:0042417(d…	00140(Steroid hormone biosynthesis);00350(Tyrosine metabolism);04728(Dopaminergic synapse);04728(Dopaminergic synapse)	K00545	EC:2.1.1.6	catechol-O-methyltransferase [Source:NCBI gene;Acc:100155530]	protein_coding	38.2776	27.1676	25.7092	10.5521	10.8516	7.72455	3.12941	1.64589	1.74517e-13	2.00004e-10	up	yes
MSTRG.15026	DPT	ENSSSCT00000060107	GO:0008285(negative regulation of cell population proliferation);GO:0030199(collagen fibril organization)	NA	NA	NA	dermatopontin [Source:NCBI gene;Acc:100516366]	protein_coding	11.4487	12.211	15.398	52.4015	32.6266	39.1013	0.314653	-1.66817	2.30796e-13	2.53481e-10	down	yes
MSTRG.23952	ENSSSCG00000034469	ENSSSCT00000051780	GO:0005515(protein binding);GO:0016020(membrane);GO:0016021(integral component of membrane)	NA	NA	NA	cytokine receptor-like factor 2 [Source:NCBI gene;Acc:110257900]	protein_coding	0.552436	0.544939	0.682418	3.95183	1.67383	3.04032	0.205377	-2.28365	7.18287e-13	7.28205e-10	down	yes
MSTRG.8173	ENSSSCG00000020934;ENSSSCG00000032248	ENSSSCT00000063624;ENSSSCT00000045219;ENSSSCT00000025568	GO:0005576(extracellular region);GO:0005615(extracellular space);GO:0006935(chemotaxis);GO:0006952(defense response);GO:0031731(CCR6 chemokine receptor binding);GO:0042056(chemoattractant activity);GO:0042742(defense response to bacterium);GO:0050918(positive chemotaxis);GO:0060326(cell chemotaxis);GO:0060326(cell chemotaxis)	04621(NOD-like receptor signaling pathway);05150(Staphylococcus aureus infection);05150(Staphylococcus aureus infection)	K23126	NA	prepro-beta-defensin 3 [Source:NCBI gene;Acc:404703];sperm associated antigen 11B [Source:NCBI gene;Acc:100188900]	protein_coding	0.392557	0.227194	0.466359	0	0	0	3620.37	11.8219	1.26732e-12	1.1519e-09	up	yes
MSTRG.22775	AMPH	ENSSSCT00000023536	GO:0005515(protein binding);GO:0005543(phospholipid binding);GO:0005737(cytoplasm);GO:0005886(plasma membrane);GO:0008021(synaptic vesicle);GO:0031256(leading edge membrane);GO:0048488(synaptic vesicle endocytosis)	04144(Endocytosis);04666(Fc gamma R-mediated phagocytosis)	K12562	NA	amphiphysin [Source:NCBI gene;Acc:100626324]	protein_coding	0.132487	0.227917	0.251485	1.65544	1.70449	0.898015	0.143705	-2.79881	1.37184e-12	1.16646e-09	down	yes
MSTRG.3198	LCP1	ENSSSCT00000064661;ENSSSCT00000055434;ENSSSCT00000055599;ENSSSCT00000010313;ENSSSCT00000058248	GO:0001725(stress fiber);GO:0001726(ruffle);GO:0001891(phagocytic cup);GO:0002102(podosome);GO:0002286(T cell activation involved in immune response);GO:0003779(actin binding);GO:0005178(integrin binding);GO:0005509(calcium ion binding);GO:0005515(protein binding);GO:0005737(cytoplasm);GO:0005829(cytosol);GO:0005884(actin filament);GO:0005886(plasma membrane);GO:0005925(focal adhesion);GO:0010737…	NA	K17276	NA	lymphocyte cytosolic protein 1 [Source:NCBI gene;Acc:100156254]	protein_coding	2.81232	2.95942	3.65926	9.96333	6.9969	8.66865	0.367984	-1.44229	1.49893e-12	1.2347e-09	down	yes
MSTRG.23876	BGN	ENSSSCT00000035115;ENSSSCT00000013956;ENSSSCT00000034816	GO:0005515(protein binding);GO:0005539(glycosaminoglycan binding);GO:0009986(cell surface);GO:0019800(peptide cross-linking via chondroitin 4-sulfate glycosaminoglycan);GO:0030133(transport vesicle);GO:0031012(extracellular matrix);GO:0042383(sarcolemma);GO:0050840(extracellular matrix binding);GO:0050840(extracellular matrix binding)	NA	K08118	NA	biglycan [Source:NCBI gene;Acc:397396]	protein_coding	4.28907	3.91384	4.27586	21.0565	9.84967	14.409	0.275377	-1.86052	7.56458e-12	5.38905e-09	down	yes
MSTRG.13034	ELN	ENSSSCT00000032354;ENSSSCT00000040134	GO:0003151(outflow tract morphogenesis);GO:0005201(extracellular matrix structural constituent);GO:0007519(skeletal muscle tissue development);GO:0030198(extracellular matrix organization);GO:0030833(regulation of actin filament polymerization);GO:0043149(stress fiber assembly);GO:0050840(extracellular matrix binding);GO:0062023(collagen-containing extracellular matrix);GO:0071953(elastic fiber);…	04974(Protein digestion and absorption);04974(Protein digestion and absorption)	K14211	NA	elastin [Source:NCBI gene;Acc:100628118]	protein_coding	17.5733	13.7606	19.5023	70.7568	41.2155	50.8315	0.312255	-1.67921	9.70741e-12	6.73362e-09	down	yes
MSTRG.20737	C14orf132	ENSSSCT00000048034	GO:0016020(membrane);GO:0016021(integral component of membrane)	NA	NA	NA	chromosome 7 C14orf132 homolog [Source:NCBI gene;Acc:100154278]	protein_coding	0.75644	0.612921	0.596402	1.4947	1.71194	1.83042	0.39026	-1.35749	1.02035e-11	6.89624e-09	down	yes
MSTRG.5588	CHST13	ENSSSCT00000012722	GO:0000139(Golgi membrane);GO:0001537(N-acetylgalactosamine 4-O-sulfotransferase activity);GO:0005794(Golgi apparatus);GO:0005975(carbohydrate metabolic process);GO:0008146(sulfotransferase activity);GO:0016021(integral component of membrane);GO:0016051(carbohydrate biosynthetic process);GO:0016740(transferase activity);GO:0030206(chondroitin sulfate biosynthetic process);GO:0047756(chondroitin 4…	00532(Glycosaminoglycan biosynthesis - chondroitin sulfate / dermatan sulfate)	K07779	EC:2.8.2.5	carbohydrate sulfotransferase 13 [Source:NCBI gene;Acc:100519444]	protein_coding	0.95766	0.990924	0.884466	2.19388	1.70723	2.13366	0.469455	-1.09094	1.50494e-11	9.91717e-09	down	yes
MSTRG.20719	ISG12(A)	ENSSSCT00000049988;ENSSSCT00000061351	GO:0005739(mitochondrion);GO:0016020(membrane);GO:0016021(integral component of membrane);GO:0016021(integral component of membrane)	NA	NA	NA	putative ISG12(a) protein [Source:NCBI gene;Acc:100153902]	protein_coding	10.4313	8.99264	12.2495	4.92957	4.73501	4.00153	2.31766	1.21267	2.89587e-11	1.86176e-08	up	yes
MSTRG.6309	CADM2	ENSSSCT00000044306;ENSSSCT00000013130	GO:0016020(membrane);GO:0016021(integral component of membrane);GO:0016021(integral component of membrane)	NA	K06782	NA	cell adhesion molecule 2 [Source:NCBI gene;Acc:100626294]	protein_coding	3.76276	1.27339	2.53442	0.181755	0.498691	0.301007	7.71363	2.94741	6.12037e-11	3.75179e-08	up	yes
MSTRG.22595	SCIN	ENSSSCT00000016727;ENSSSCT00000066126;ENSSSCT00000058206	GO:0005509(calcium ion binding);GO:0005886(plasma membrane);GO:0005903(brush border);GO:0008285(negative regulation of cell population proliferation);GO:0042989(sequestering of actin monomers);GO:0043065(positive regulation of apoptotic process);GO:0045654(positive regulation of megakaryocyte differentiation);GO:0051014(actin filament severing);GO:0051015(actin filament binding);GO:0051127(positi…	04666(Fc gamma R-mediated phagocytosis);04810(Regulation of actin cytoskeleton);05203(Viral carcinogenesis);05203(Viral carcinogenesis)	K05768	NA	scinderin [Source:NCBI gene;Acc:100512981]	protein_coding	1.19153	1.25267	1.0794	4.67288	2.74448	3.38538	0.326177	-1.61627	7.88781e-11	4.62033e-08	down	yes
MSTRG.16295	LYZ	ENSSSCT00000000530	GO:0003796(lysozyme activity);GO:0003824(catalytic activity);GO:0005615(extracellular space);GO:0008152(metabolic process);GO:0016787(hydrolase activity);GO:0016798(hydrolase activity, acting on glycosyl bonds);GO:0019835(cytolysis);GO:0031640(killing of cells of other organism);GO:0042742(defense response to bacterium);GO:0042802(identical protein binding);GO:0050830(defense response to Gram-pos…	04970(Salivary secretion)	K13915	EC:3.2.1.17	lysozyme [Source:NCBI gene;Acc:100157211]	protein_coding	2.46239	1.75505	3.01415	7.32488	7.67072	9.44748	0.295855	-1.75704	1.43987e-10	8.25077e-08	down	yes
MSTRG.11484	DKK3	ENSSSCT00000061517;ENSSSCT00000014641	GO:0005576(extracellular region);GO:0007275(multicellular organism development);GO:0030178(negative regulation of Wnt signaling pathway);GO:0030178(negative regulation of Wnt signaling pathway)	NA	NA	NA	dickkopf WNT signaling pathway inhibitor 3 [Source:NCBI gene;Acc:664653]	protein_coding	0.78976	1.07643	1.41398	7.5155	3.43607	4.55285	0.211563	-2.24084	2.10722e-10	1.18179e-07	down	yes
MSTRG.3969	ACLY	ENSSSCT00000052649;ENSSSCT00000018965	GO:0000166(nucleotide binding);GO:0003824(catalytic activity);GO:0003878(ATP citrate synthase activity);GO:0005524(ATP binding);GO:0005654(nucleoplasm);GO:0005737(cytoplasm);GO:0005829(cytosol);GO:0005886(plasma membrane);GO:0006085(acetyl-CoA biosynthetic process);GO:0006101(citrate metabolic process);GO:0006107(oxaloacetate metabolic process);GO:0006629(lipid metabolic process);GO:0006633(fatty…	00020(Citrate cycle (TCA cycle));00020(Citrate cycle (TCA cycle))	K01648	EC:2.3.3.8	ATP citrate lyase [Source:NCBI gene;Acc:100125957]	protein_coding	159.242	148.125	106.384	65.8538	59.017	53.7287	2.31664	1.21204	2.6026e-10	1.42921e-07	up	yes
MSTRG.7843	ATRNL1	ENSSSCT00000032203;ENSSSCT00000011653	GO:0005515(protein binding);GO:0007186(G protein-coupled receptor signaling pathway);GO:0016020(membrane);GO:0016021(integral component of membrane);GO:0016021(integral component of membrane)	NA	NA	NA	attractin like 1 [Source:NCBI gene;Acc:100157106]	protein_coding	1.11202	1.44188	1.50504	3.18429	2.89167	2.75887	0.459424	-1.1221	6.65809e-10	3.37501e-07	down	yes
MSTRG.2905	ENSSSCG00000021815	ENSSSCT00000032534;ENSSSCT00000038946	GO:0016020(membrane);GO:0016021(integral component of membrane);GO:0016021(integral component of membrane)	04060(Cytokine-cytokine receptor interaction);04630(Jak-STAT signaling pathway);04672(Intestinal immune network for IgA production);05166(Human T-cell leukemia virus 1 infection);05200(Pathways in cancer);05200(Pathways in cancer)	K05074	NA	interleukin 15 receptor subunit alpha [Source:NCBI gene;Acc:733692]	protein_coding	0.099479	0.110481	0.171995	0.727911	0.382113	0.756629	0.204621	-2.28898	6.85321e-10	3.40837e-07	down	yes
MSTRG.6264	COL8A1	ENSSSCT00000046576;ENSSSCT00000013101	GO:0005201(extracellular matrix structural constituent);GO:0005515(protein binding);GO:0005576(extracellular region);GO:0005581(collagen trimer);GO:0005615(extracellular space);GO:0010811(positive regulation of cell-substrate adhesion);GO:0030198(extracellular matrix organization);GO:0031012(extracellular matrix);GO:0035987(endodermal cell differentiation);GO:0048593(camera-type eye morphogenesis…	NA	NA	NA	collagen type VIII alpha 1 chain [Source:NCBI gene;Acc:397430]	protein_coding	1.32584	1.07669	2.74608	11.0639	6.33662	8.0285	0.20247	-2.30422	7.2482e-10	3.53806e-07	down	yes
MSTRG.20570	LTBP2	ENSSSCT00000002632;ENSSSCT00000052036	GO:0005509(calcium ion binding);GO:0097435(supramolecular fiber organization);GO:0097435(supramolecular fiber organization)	NA	K08023	NA	latent transforming growth factor beta binding protein 2 [Source:NCBI gene;Acc:100514300]	protein_coding	0.611574	0.570091	1.58244	8.02182	4.03613	4.69636	0.164979	-2.59965	1.12191e-09	5.37681e-07	down	yes
MSTRG.6293	EPHA3	ENSSSCT00000022760;ENSSSCT00000044063	GO:0000166(nucleotide binding);GO:0004672(protein kinase activity);GO:0004713(protein tyrosine kinase activity);GO:0004714(transmembrane receptor protein tyrosine kinase activity);GO:0005003(ephrin receptor activity);GO:0005004(GPI-linked ephrin receptor activity);GO:0005005(transmembrane-ephrin receptor activity);GO:0005515(protein binding);GO:0005524(ATP binding);GO:0005769(early endosome);GO:0…	04360(Axon guidance);04360(Axon guidance)	K05104	EC:2.7.10.1	EPH receptor A3 [Source:NCBI gene;Acc:100337658]	protein_coding	0.963096	0.815717	0.845285	3.11181	1.96915	2.08903	0.365984	-1.45015	1.21492e-09	5.71857e-07	down	yes
MSTRG.11560	CILP2;ENSSSCG00000013935	ENSSSCT00000015220;ENSSSCT00000015221	GO:0005739(mitochondrion);GO:0052856(NADHX epimerase activity);GO:0052857(NADPHX epimerase activity)	NA	NA	NA	cartilage intermediate layer protein 2 [Source:NCBI gene;Acc:100518061];YjeF N-terminal domain containing 3 [Source:NCBI gene;Acc:100514276]	protein_coding	0.0219283	0.011063	0.0054681	1.29958	0.62876	0.0548067	0.0193931	-5.68831	1.5243e-09	7.04893e-07	down	yes
MSTRG.22862	PAPPA2	ENSSSCT00000016899	GO:0005515(protein binding);GO:0006508(proteolysis);GO:0008237(metallopeptidase activity);GO:0008270(zinc ion binding);GO:0060349(bone morphogenesis)	NA	K08647	EC:3.4.24.-	pappalysin 2 [Source:NCBI gene;Acc:100521390]	protein_coding	0.678463	0.692714	0.555638	1.29932	1.90497	1.95731	0.373299	-1.4216	1.59632e-09	7.21842e-07	down	yes
MSTRG.15277	S100A6	ENSSSCT00000030184;ENSSSCT00000042654	GO:0001726(ruffle);GO:0005509(calcium ion binding);GO:0005523(tropomyosin binding);GO:0005634(nucleus);GO:0005635(nuclear envelope);GO:0005737(cytoplasm);GO:0005829(cytosol);GO:0005886(plasma membrane);GO:0008270(zinc ion binding);GO:0031234(extrinsic component of cytoplasmic side of plasma membrane);GO:0042803(protein homodimerization activity);GO:0044548(S100 protein binding);GO:0046872(metal i…	NA	NA	NA	S100 calcium binding protein A6 [Source:NCBI gene;Acc:733608]	protein_coding	5.08012	4.82236	6.3668	17.2566	10.7351	15.5572	0.373586	-1.42049	1.61572e-09	7.21842e-07	down	yes
MSTRG.10189	VIPR2	ENSSSCT00000017860;ENSSSCT00000045341;ENSSSCT00000059584;ENSSSCT00000037201	GO:0004888(transmembrane signaling receptor activity);GO:0004930(G protein-coupled receptor activity);GO:0004999(vasoactive intestinal polypeptide receptor activity);GO:0007165(signal transduction);GO:0007166(cell surface receptor signaling pathway);GO:0007186(G protein-coupled receptor signaling pathway);GO:0008528(G protein-coupled peptide receptor activity);GO:0016020(membrane);GO:0016021(inte…	04024(cAMP signaling pathway);04080(Neuroactive ligand-receptor interaction);04080(Neuroactive ligand-receptor interaction)	K04590	NA	vasoactive intestinal peptide receptor 2 [Source:NCBI gene;Acc:100499553]	protein_coding	0.399804	0.464808	0.406823	2.83145	2.05684	0.995127	0.216105	-2.2102	1.75108e-09	7.69279e-07	down	yes
MSTRG.8847	OBSL1	ENSSSCT00000056125;ENSSSCT00000058924;ENSSSCT00000023627	GO:0000226(microtubule cytoskeleton organization);GO:0005515(protein binding);GO:0005737(cytoplasm);GO:0005794(Golgi apparatus);GO:0005813(centrosome);GO:0005865(striated muscle thin filament);GO:0006936(muscle contraction);GO:0007030(Golgi organization);GO:0007088(regulation of mitotic nuclear division);GO:0008307(structural constituent of muscle);GO:0030017(sarcomere);GO:0030018(Z disc);GO:0030…	NA	K19574	NA	obscurin like 1 [Source:NCBI gene;Acc:100624019]	protein_coding	0.610257	0.4532	0.526202	1.46824	1.09161	1.40908	0.400525	-1.32003	2.38959e-09	9.84174e-07	down	yes
MSTRG.4873	GALNT15	ENSSSCT00000012260;ENSSSCT00000050771	GO:0000139(Golgi membrane);GO:0005794(Golgi apparatus);GO:0006486(protein glycosylation);GO:0016020(membrane);GO:0016021(integral component of membrane);GO:0016740(transferase activity);GO:0016757(transferase activity, transferring glycosyl groups);GO:0030133(transport vesicle);GO:0030246(carbohydrate binding);GO:0030246(carbohydrate binding)	00512(Mucin type O-glycan biosynthesis);00512(Mucin type O-glycan biosynthesis)	K00710	EC:2.4.1.41	polypeptide N-acetylgalactosaminyltransferase 15 [Source:NCBI gene;Acc:100157572]	protein_coding	2.07798	1.81873	2.08394	3.75906	4.13545	5.39151	0.450146	-1.15154	3.08823e-09	1.23337e-06	down	yes
MSTRG.585	PRSS35	ENSSSCT00000004917	GO:0004252(serine-type endopeptidase activity);GO:0006508(proteolysis)	NA	NA	NA	serine protease 35 [Source:NCBI gene;Acc:100156168]	protein_coding	6.23568	1.86198	8.75597	0.834171	0.920712	0.660552	6.97747	2.8027	3.22893e-09	1.26432e-06	up	yes
MSTRG.626	ENSSSCG00000034949;COL12A1	ENSSSCT00000041079;ENSSSCT00000004955	GO:0005515(protein binding);GO:0005595(collagen type XII trimer);GO:0030199(collagen fibril organization);GO:0035987(endodermal cell differentiation);GO:0062023(collagen-containing extracellular matrix)	04974(Protein digestion and absorption)	K08132	NA	collagen type XII alpha 1 chain [Source:NCBI gene;Acc:100156689]	protein_coding	20.0512	18.8777	14.131	40.1216	38.4767	33.5499	0.473123	-1.07971	3.26165e-09	1.26432e-06	down	yes
MSTRG.21373	EDNRA	ENSSSCT00000009890	GO:0001569(branching involved in blood vessel morphogenesis);GO:0001666(response to hypoxia);GO:0001701(in utero embryonic development);GO:0004930(G protein-coupled receptor activity);GO:0004962(endothelin receptor activity);GO:0007165(signal transduction);GO:0007186(G protein-coupled receptor signaling pathway);GO:0007193(adenylate cyclase-inhibiting G protein-coupled receptor signaling pathway)…	04020(Calcium signaling pathway);04022(cGMP-PKG signaling pathway);04024(cAMP signaling pathway);04080(Neuroactive ligand-receptor interaction);04270(Vascular smooth muscle contraction);04924(Renin secretion);05200(Pathways in cancer)	K04197	NA	endothelin receptor type A [Source:NCBI gene;Acc:397457]	protein_coding	3.46073	3.61717	4.32514	1.61849	1.84844	1.97964	2.09362	1.066	3.31359e-09	1.26584e-06	up	yes
MSTRG.10777	AEBP1	ENSSSCT00000045049;ENSSSCT00000062840	GO:0000122(negative regulation of transcription by RNA polymerase II);GO:0000977(RNA polymerase II regulatory region sequence-specific DNA binding);GO:0001227(DNA-binding transcription repressor activity, RNA polymerase II-specific);GO:0003714(transcription corepressor activity);GO:0004180(carboxypeptidase activity);GO:0004181(metallocarboxypeptidase activity);GO:0005518(collagen binding);GO:0005…	NA	K21392	NA	AE binding protein 1 [Source:NCBI gene;Acc:733628]	protein_coding	10.9821	8.27574	9.81276	25.9537	18.3503	21.2553	0.443424	-1.17324	3.58768e-09	1.35097e-06	down	yes
ENSSSCG00000036656	ENSSSCG00000036656	ENSSSCT00000047101	GO:0016020(membrane);GO:0016021(integral component of membrane)	NA	NA	NA		protein_coding	0	0	0	0	0.870272	0	0.00034472	-11.5023	4.13037e-09	1.53341e-06	down	yes
MSTRG.407	NT5E	ENSSSCT00000034230	GO:0000166(nucleotide binding);GO:0005654(nucleoplasm);GO:0005829(cytosol);GO:0005886(plasma membrane);GO:0006196(AMP catabolic process);GO:0007159(leukocyte cell-cell adhesion);GO:0008253(5'-nucleotidase activity);GO:0009166(nucleotide catabolic process);GO:0016020(membrane);GO:0016311(dephosphorylation);GO:0016787(hydrolase activity);GO:0016788(hydrolase activity, acting on ester bonds);GO:0046…	00230(Purine metabolism);00240(Pyrimidine metabolism);00760(Nicotinate and nicotinamide metabolism)	K19970	EC:3.1.3.5	5'-nucleotidase ecto [Source:NCBI gene;Acc:100157995]	protein_coding	1.96948	1.67705	2.08649	8.34738	4.03345	6.0959	0.310283	-1.68834	4.56717e-09	1.67203e-06	down	yes
MSTRG.1531	SLC24A2	ENSSSCT00000005695	GO:0005262(calcium channel activity);GO:0005802(trans-Golgi network);GO:0006811(ion transport);GO:0006816(calcium ion transport);GO:0006874(cellular calcium ion homeostasis);GO:0007601(visual perception);GO:0007612(learning);GO:0007613(memory);GO:0008273(calcium, potassium:sodium antiporter activity);GO:0016020(membrane);GO:0016021(integral component of membrane);GO:0030318(melanocyte differentia…	NA	K13750	NA	solute carrier family 24 member 2 [Source:NCBI gene;Acc:100625506]	protein_coding	0.084314	0.066774	0.044711	0.287231	0.344966	0.269057	0.217252	-2.20256	4.75167e-09	1.71574e-06	down	yes
MSTRG.1827	GRIN3A	ENSSSCT00000039649	GO:0004970(ionotropic glutamate receptor activity);GO:0004972(NMDA glutamate receptor activity);GO:0005216(ion channel activity);GO:0005262(calcium channel activity);GO:0005886(plasma membrane);GO:0006811(ion transport);GO:0006816(calcium ion transport);GO:0016020(membrane);GO:0016021(integral component of membrane);GO:0016358(dendrite development);GO:0016594(glycine binding);GO:0017146(NMDA sele…	04024(cAMP signaling pathway);04080(Neuroactive ligand-receptor interaction);04724(Glutamatergic synapse);05030(Cocaine addiction);05031(Amphetamine addiction);05033(Nicotine addiction);05034(Alcoholism)	K05213	NA	glutamate ionotropic receptor NMDA type subunit 3A [Source:NCBI gene;Acc:100153054]	protein_coding	0.176099	0.22559	0.193937	0.548634	0.494031	0.471253	0.393433	-1.34581	6.28647e-09	2.23926e-06	down	yes
MSTRG.23201	GP91-PHOX;ENSSSCG00000036246	ENSSSCT00000036076;ENSSSCT00000049725	GO:0016020(membrane);GO:0016021(integral component of membrane);GO:0016491(oxidoreductase activity);GO:0055114(oxidation-reduction process);GO:0016021(integral component of membrane)	04066(HIF-1 signaling pathway);04145(Phagosome);04216(Ferroptosis);04217(Necroptosis);04621(NOD-like receptor signaling pathway);04670(Leukocyte transendothelial migration);04933(AGE-RAGE signaling pathway in diabetic complications);05140(Leishmaniasis)	K21421	EC:1.-.-.-	NADPH oxidase heavy chain subunit [Source:NCBI gene;Acc:397108]	protein_coding	1.74271	1.38876	2.1174	6.9222	4.01046	4.66244	0.336572	-1.57101	9.81372e-09	3.31641e-06	down	yes
MSTRG.1488	IFN-ALPHA-15;IFN-ALPHA-13;IFN-DELTA-4;IFN-ALPHA-16;IFN-DELTA-10	ENSSSCT00000056846;ENSSSCT00000033170;ENSSSCT00000035415;ENSSSCT00000035181;ENSSSCT00000036097	GO:0005125(cytokine activity);GO:0005126(cytokine receptor binding);GO:0005576(extracellular region);GO:0005615(extracellular space);GO:0006952(defense response);GO:0010469(regulation of signaling receptor activity);GO:0051607(defense response to virus);GO:0002250(adaptive immune response);GO:0002286(T cell activation involved in immune response);GO:0002323(natural killer cell activation involved…	04060(Cytokine-cytokine receptor interaction);04151(PI3K-Akt signaling pathway);04217(Necroptosis);04620(Toll-like receptor signaling pathway);04621(NOD-like receptor signaling pathway);04622(RIG-I-like receptor signaling pathway);04623(Cytosolic DNA-sensing pathway);04630(Jak-STAT signaling pathway);04650(Natural killer cell mediated cytotoxicity);05152(Tuberculosis);05160(Hepatitis C);05161(Hep…	K05414	NA	interferon-alpha-15 [Source:NCBI gene;Acc:100152504];interferon-alpha-13 [Source:NCBI gene;Acc:100152100];interferon-delta-4 [Source:NCBI gene;Acc:100152899];interferon-alpha-16 [Source:NCBI gene;Acc:100157735];interferon-delta-10 [Source:NCBI gene;Acc:100152129]	protein_coding	0.97816	1.66049	1.67397	3.25608	3.80001	4.14416	0.385047	-1.37689	2.45171e-08	7.88105e-06	down	yes
MSTRG.12306	ENSSSCG00000039731	ENSSSCT00000051052;ENSSSCT00000048927	GO:0005623(cell);GO:0005737(cytoplasm);GO:0009055(electron transfer activity);GO:0015035(protein disulfide oxidoreductase activity);GO:0022900(electron transport chain);GO:0045454(cell redox homeostasis);GO:0055114(oxidation-reduction process);GO:0055114(oxidation-reduction process)	NA	K03676	NA	glutaredoxin [Source:NCBI gene;Acc:397463]	protein_coding	9.77121	12.9211	8.21615	3.89333	3.5388	5.08388	2.46951	1.30423	2.62912e-08	8.34951e-06	up	yes
MSTRG.8956	COL6A3	ENSSSCT00000028799;ENSSSCT00000059316;ENSSSCT00000057728;ENSSSCT00000049596;ENSSSCT00000064455	GO:0003429(growth plate cartilage chondrocyte morphogenesis);GO:0004867(serine-type endopeptidase inhibitor activity);GO:0005515(protein binding);GO:0005581(collagen trimer);GO:0005615(extracellular space);GO:0010951(negative regulation of endopeptidase activity);GO:0031012(extracellular matrix);GO:0042383(sarcolemma);GO:0062023(collagen-containing extracellular matrix);GO:0062023(collagen-contai…	04151(PI3K-Akt signaling pathway);04510(Focal adhesion);04512(ECM-receptor interaction);04974(Protein digestion and absorption);05165(Human papillomavirus infection);05165(Human papillomavirus infection)	K06238	NA	collagen type VI alpha 3 chain [Source:NCBI gene;Acc:100101551]	protein_coding	74.6916	49.2857	51.2566	184.831	116.783	149.047	0.388838	-1.36276	2.92959e-08	9.08485e-06	down	yes
ENSSSCG00000020845	CDH9	ENSSSCT00000061511;ENSSSCT00000028848	GO:0000902(cell morphogenesis);GO:0005509(calcium ion binding);GO:0005886(plasma membrane);GO:0005913(cell-cell adherens junction);GO:0007043(cell-cell junction assembly);GO:0007155(cell adhesion);GO:0007156(homophilic cell adhesion via plasma membrane adhesion molecules);GO:0008092(cytoskeletal protein binding);GO:0009986(cell surface);GO:0016020(membrane);GO:0016021(integral component of membra…	NA	K06801	NA	cadherin 9 [Source:NCBI gene;Acc:100626823]	protein_coding	0	0	0	0.0505837	0.0479229	0.123338	0.0013523	-9.53037	3.54473e-08	1.04569e-05	down	yes
MSTRG.586	ME1	ENSSSCT00000047131;ENSSSCT00000004920	GO:0004470(malic enzyme activity);GO:0004471(malate dehydrogenase (decarboxylating) (NAD+) activity);GO:0004473(malate dehydrogenase (decarboxylating) (NADP+) activity);GO:0005739(mitochondrion);GO:0006090(pyruvate metabolic process);GO:0006108(malate metabolic process);GO:0016491(oxidoreductase activity);GO:0030145(manganese ion binding);GO:0046872(metal ion binding);GO:0051262(protein tetrameri…	00620(Pyruvate metabolism);00620(Pyruvate metabolism)	K00029	EC:1.1.1.40	malic enzyme 1 [Source:NCBI gene;Acc:397538]	protein_coding	115.801	117.379	128.561	41.1697	63.0896	31.3498	2.66752	1.4155	3.62912e-08	1.05121e-05	up	yes
MSTRG.16574	ENSSSCG00000035531	ENSSSCT00000039656	GO:0030246(carbohydrate binding)	NA	NA	NA	C-type lectin domain family 4 member A-like [Source:NCBI gene;Acc:110260747]	protein_coding	0.330613	0.181456	0.148045	2.30379	0.95807	1.89317	0.128053	-2.96519	3.94694e-08	1.13084e-05	down	yes
MSTRG.3725	KCNJ2	ENSSSCT00000061811;ENSSSCT00000050128	GO:0005242(inward rectifier potassium channel activity);GO:0005244(voltage-gated ion channel activity);GO:0005546(phosphatidylinositol-4,5-bisphosphate binding);GO:0006811(ion transport);GO:0006813(potassium ion transport);GO:0008076(voltage-gated potassium channel complex);GO:0014861(regulation of skeletal muscle contraction via regulation of action potential);GO:0015693(magnesium ion transport)…	04725(Cholinergic synapse);04921(Oxytocin signaling pathway);04924(Renin secretion);04971(Gastric acid secretion);04971(Gastric acid secretion)	K04996	NA	potassium voltage-gated channel subfamily J member 2 [Source:NCBI gene;Acc:397293]	protein_coding	2.51138	1.18169	1.87623	0.564285	0.633172	0.437949	3.40545	1.76784	4.14567e-08	1.17501e-05	up	yes
MSTRG.13537	ASPN	ENSSSCT00000008845	GO:0005509(calcium ion binding);GO:0005515(protein binding);GO:0005518(collagen binding);GO:0030512(negative regulation of transforming growth factor beta receptor signaling pathway);GO:0031012(extracellular matrix);GO:0070171(negative regulation of tooth mineralization)	NA	K08120	NA	asporin [Source:NCBI gene;Acc:100511749]	protein_coding	4.70494	4.72079	5.98344	14.6103	9.4248	11.3709	0.435214	-1.2002	4.58067e-08	1.25773e-05	down	yes
MSTRG.14074	HAAO	ENSSSCT00000064232;ENSSSCT00000060035;ENSSSCT00000060108	GO:0000334(3-hydroxyanthranilate 3,4-dioxygenase activity);GO:0005506(iron ion binding);GO:0005737(cytoplasm);GO:0005829(cytosol);GO:0006569(tryptophan catabolic process);GO:0008198(ferrous iron binding);GO:0009435(NAD biosynthetic process);GO:0010043(response to zinc ion);GO:0016491(oxidoreductase activity);GO:0019363(pyridine nucleotide biosynthetic process);GO:0019805(quinolinate biosynthetic …	00380(Tryptophan metabolism);00380(Tryptophan metabolism)	K00452	EC:1.13.11.6	3-hydroxyanthranilate 3,4-dioxygenase [Source:NCBI gene;Acc:100514283]	protein_coding	0.429806	0.399028	0.295668	2.13845	1.13738	1.30816	0.245311	-2.02732	6.59286e-08	1.72061e-05	down	yes
MSTRG.10403	AKR1B1	ENSSSCT00000065341	GO:0001523(retinoid metabolic process);GO:0001758(retinal dehydrogenase activity);GO:0003091(renal water homeostasis);GO:0004032(alditol:NADP+ 1-oxidoreductase activity);GO:0005654(nucleoplasm);GO:0005829(cytosol);GO:0016491(oxidoreductase activity);GO:0035809(regulation of urine volume);GO:0043066(negative regulation of apoptotic process);GO:0043795(glyceraldehyde oxidoreductase activity);GO:004…	00040(Pentose and glucuronate interconversions);00051(Fructose and mannose metabolism);00052(Galactose metabolism);00561(Glycerolipid metabolism);00790(Folate biosynthesis)	K00011	EC:1.1.1.21	aldo-keto reductase family 1 member B [Source:NCBI gene;Acc:396816]	protein_coding	3.79992	3.68145	4.12771	1.92722	2.13887	1.42086	2.11576	1.08118	6.87818e-08	1.74329e-05	up	yes
MSTRG.15502	DENND2D	ENSSSCT00000007445;ENSSSCT00000057937;ENSSSCT00000024251;ENSSSCT00000045732	GO:0005654(nucleoplasm);GO:0005829(cytosol);GO:0017112(Rab guanyl-nucleotide exchange factor activity);GO:0017112(Rab guanyl-nucleotide exchange factor activity)	NA	K20161	NA	DENN domain containing 2D [Source:NCBI gene;Acc:100157652]	protein_coding	1.64271	1.04504	0.79278	3.72652	3.50838	3.13648	0.33559	-1.57523	7.35147e-08	1.8455e-05	down	yes
MSTRG.11972	HDGFL2	ENSSSCT00000014758	GO:0005634(nucleus);GO:0030307(positive regulation of cell growth)	NA	NA	NA	HDGF like 2 [Source:NCBI gene;Acc:100526035]	protein_coding	1.88502	1.44155	1.10776	5.80943	3.30743	3.80282	0.343223	-1.54278	7.72235e-08	1.92032e-05	down	yes
MSTRG.15571	COL11A1	ENSSSCT00000007510	GO:0001502(cartilage condensation);GO:0002063(chondrocyte development);GO:0003007(heart morphogenesis);GO:0005201(extracellular matrix structural constituent);GO:0005581(collagen trimer);GO:0005592(collagen type XI trimer);GO:0005615(extracellular space);GO:0006029(proteoglycan metabolic process);GO:0007601(visual perception);GO:0007605(sensory perception of sound);GO:0030198(extracellular matrix…	04974(Protein digestion and absorption)	K19721	NA	collagen type XI alpha 1 chain [Source:NCBI gene;Acc:397175]	protein_coding	0.165728	0.0971147	0.496444	2.48982	3.04201	1.02551	0.115792	-3.1104	7.95364e-08	1.95935e-05	down	yes
MSTRG.9875	ACSS2	ENSSSCT00000048008;ENSSSCT00000007971	GO:0003824(catalytic activity);GO:0003987(acetate-CoA ligase activity);GO:0005654(nucleoplasm);GO:0005737(cytoplasm);GO:0005829(cytosol);GO:0006085(acetyl-CoA biosynthetic process);GO:0008610(lipid biosynthetic process);GO:0016208(AMP binding);GO:0019427(acetyl-CoA biosynthetic process from acetate);GO:0043231(intracellular membrane-bounded organelle);GO:0043231(intracellular membrane-bounded org…	00010(Glycolysis / Gluconeogenesis);00620(Pyruvate metabolism);00630(Glyoxylate and dicarboxylate metabolism);00640(Propanoate metabolism);00640(Propanoate metabolism)	K01895	EC:6.2.1.1	acyl-CoA synthetase short chain family member 2 [Source:NCBI gene;Acc:100153866]	protein_coding	14.6379	14.7259	10.0102	6.91951	6.50716	5.40919	2.09038	1.06376	9.69942e-08	2.34557e-05	up	yes
MSTRG.10381	PTN	ENSSSCT00000017990;ENSSSCT00000045414	GO:0001503(ossification);GO:0004864(protein phosphatase inhibitor activity);GO:0005178(integrin binding);GO:0005576(extracellular region);GO:0005615(extracellular space);GO:0005783(endoplasmic reticulum);GO:0005886(plasma membrane);GO:0007229(integrin-mediated signaling pathway);GO:0007406(negative regulation of neuroblast proliferation);GO:0007612(learning);GO:0007613(memory);GO:0008083(growth f…	NA	K16642	NA	pleiotrophin [Source:NCBI gene;Acc:397609]	protein_coding	0.685571	0.468833	0.562779	1.68875	1.34515	1.31833	0.394553	-1.34171	9.98315e-08	2.39223e-05	down	yes
MSTRG.13277	XYLT1	ENSSSCT00000008627	GO:0000139(Golgi membrane);GO:0005615(extracellular space);GO:0006024(glycosaminoglycan biosynthetic process);GO:0008375(acetylglucosaminyltransferase activity);GO:0015012(heparan sulfate proteoglycan biosynthetic process);GO:0016020(membrane);GO:0030158(protein xylosyltransferase activity);GO:0030166(proteoglycan biosynthetic process);GO:0050650(chondroitin sulfate proteoglycan biosynthetic proc…	00532(Glycosaminoglycan biosynthesis - chondroitin sulfate / dermatan sulfate);00534(Glycosaminoglycan biosynthesis - heparan sulfate / heparin)	K00771	EC:2.4.2.26	xylosyltransferase 1 [Source:NCBI gene;Acc:100514160]	protein_coding	0.0946029	0.061868	0.0925904	0.240851	0.180429	0.198226	0.402031	-1.31462	1.81544e-07	4.02128e-05	down	yes
MSTRG.7716	PKD2L1	ENSSSCT00000011544	GO:0001581(detection of chemical stimulus involved in sensory perception of sour taste);GO:0005227(calcium activated cation channel activity);GO:0005261(cation channel activity);GO:0005262(calcium channel activity);GO:0005272(sodium channel activity);GO:0005509(calcium ion binding);GO:0005783(endoplasmic reticulum);GO:0005886(plasma membrane);GO:0005887(integral component of plasma membrane);GO:0…	04742(Taste transduction)	K04990	NA	polycystin 2 like 1, transient receptor potential cation channel [Source:NCBI gene;Acc:100154788]	protein_coding	0.828598	0.276879	0.355955	0	0.032507	0.025904	25.0198	4.645	2.57809e-07	5.61619e-05	up	yes
MSTRG.5338	PDHB	ENSSSCT00000022684	GO:0003824(catalytic activity);GO:0004738(pyruvate dehydrogenase activity);GO:0005654(nucleoplasm);GO:0005739(mitochondrion);GO:0006086(acetyl-CoA biosynthetic process from pyruvate);GO:0006099(tricarboxylic acid cycle);GO:0034604(pyruvate dehydrogenase (NAD+) activity);GO:0045254(pyruvate dehydrogenase complex)	00010(Glycolysis / Gluconeogenesis);00020(Citrate cycle (TCA cycle));00620(Pyruvate metabolism);04066(HIF-1 signaling pathway);04922(Glucagon signaling pathway);05230(Central carbon metabolism in cancer)	K00162	EC:1.2.4.1	pyruvate dehydrogenase E1 beta subunit [Source:NCBI gene;Acc:100516042]	protein_coding	25.4217	36.2183	18.8207	11.2642	11.8904	10.9907	2.35642	1.2366	2.72816e-07	5.89439e-05	up	yes
MSTRG.19827	DNAH8	ENSSSCT00000001768;ENSSSCT00000062970	GO:0003777(microtubule motor activity);GO:0005524(ATP binding);GO:0007018(microtubule-based movement);GO:0008569(ATP-dependent microtubule motor activity, minus-end-directed);GO:0030286(dynein complex);GO:0036157(outer dynein arm);GO:0036158(outer dynein arm assembly);GO:0045503(dynein light chain binding);GO:0045505(dynein intermediate chain binding);GO:0051959(dynein light intermediate chain bi…	05016(Huntington disease);05016(Huntington disease)	K10408	NA	dynein axonemal heavy chain 8 [Source:NCBI gene;Acc:100156478]	protein_coding	0.53219	0.682895	0.393091	0.207326	0.178853	0.230347	2.60845	1.38319	3.10081e-07	6.64506e-05	up	yes
MSTRG.14807	MMP16	ENSSSCT00000006725;ENSSSCT00000048791	GO:0001501(skeletal system development);GO:0001503(ossification);GO:0001958(endochondral ossification);GO:0004222(metalloendopeptidase activity);GO:0005615(extracellular space);GO:0005887(integral component of plasma membrane);GO:0006508(proteolysis);GO:0008233(peptidase activity);GO:0008237(metallopeptidase activity);GO:0008270(zinc ion binding);GO:0016020(membrane);GO:0016021(integral component…	04928(Parathyroid hormone synthesis, secretion and action);05206(MicroRNAs in cancer);05206(MicroRNAs in cancer)	K07996	EC:3.4.24.-	matrix metallopeptidase 16 [Source:NCBI gene;Acc:100153257]	protein_coding	1.42885	0.684355	1.05549	4.54638	2.32179	3.93498	0.293312	-1.76949	3.12941e-07	6.65226e-05	down	yes
MSTRG.11586	COMP	ENSSSCT00000015202	GO:0001501(skeletal system development);GO:0001503(ossification);GO:0002020(protease binding);GO:0002063(chondrocyte development);GO:0003416(endochondral bone growth);GO:0003417(growth plate cartilage development);GO:0005178(integrin binding);GO:0005509(calcium ion binding);GO:0005518(collagen binding);GO:0005576(extracellular region);GO:0005615(extracellular space);GO:0006915(apoptotic process);…	04145(Phagosome);04151(PI3K-Akt signaling pathway);04510(Focal adhesion);04512(ECM-receptor interaction);05144(Malaria);05165(Human papillomavirus infection)	K04659	NA	cartilage oligomeric matrix protein [Source:NCBI gene;Acc:396554]	protein_coding	0.086758	0.065401	0.122749	5.13694	6.78778	0.344109	0.022407	-5.4799	3.22276e-07	6.7959e-05	down	yes
MSTRG.18840	CHST9	ENSSSCT00000004121;ENSSSCT00000048055	GO:0000139(Golgi membrane);GO:0001537(N-acetylgalactosamine 4-O-sulfotransferase activity);GO:0005794(Golgi apparatus);GO:0005975(carbohydrate metabolic process);GO:0006790(sulfur compound metabolic process);GO:0008146(sulfotransferase activity);GO:0016020(membrane);GO:0016021(integral component of membrane);GO:0016051(carbohydrate biosynthetic process);GO:0016740(transferase activity);GO:0016740…	NA	K09673	EC:2.8.2.-	carbohydrate sulfotransferase 9 [Source:NCBI gene;Acc:100515146]	protein_coding	0.62362	1.26456	0.672609	0.20623	0.11613	0.054291	6.79883	2.76529	3.36169e-07	6.97724e-05	up	yes
MSTRG.18	THBS2	ENSSSCT00000004436;ENSSSCT00000044270;ENSSSCT00000064251	GO:0005509(calcium ion binding);GO:0005515(protein binding);GO:0005576(extracellular region);GO:0005604(basement membrane);GO:0007155(cell adhesion);GO:0016525(negative regulation of angiogenesis);GO:0031012(extracellular matrix);GO:0031091(platelet alpha granule);GO:0062023(collagen-containing extracellular matrix);GO:0062023(collagen-containing extracellular matrix)	04145(Phagosome);04151(PI3K-Akt signaling pathway);04510(Focal adhesion);04512(ECM-receptor interaction);05144(Malaria);05165(Human papillomavirus infection);05165(Human papillomavirus infection)	K04659	NA	thrombospondin 2 [Source:NCBI gene;Acc:100153940]	protein_coding	10.8466	13.7361	11.9508	19.7562	30.558	26.1143	0.47801	-1.06489	3.9329e-07	8.03622e-05	down	yes
MSTRG.20294	CARMIL3;DHRS4	ENSSSCT00000048451;ENSSSCT00000043526;ENSSSCT00000002251;ENSSSCT00000046051;ENSSSCT00000002252	GO:0005515(protein binding);GO:0005886(plasma membrane);GO:0000253(3-keto sterol reductase activity);GO:0001758(retinal dehydrogenase activity);GO:0004090(carbonyl reductase (NADPH) activity);GO:0005739(mitochondrion);GO:0005777(peroxisome);GO:0016491(oxidoreductase activity);GO:0042574(retinal metabolic process);GO:0042802(identical protein binding);GO:0055114(oxidation-reduction process);GO:005…	00830(Retinol metabolism);04146(Peroxisome);04146(Peroxisome)	K20493;K11147	EC:1.1.-.-	capping protein regulator and myosin 1 linker 3 [Source:NCBI gene;Acc:100154847];dehydrogenase/reductase (SDR family) member 4 [Source:NCBI gene;Acc:397082]	protein_coding	6.62887	9.27466	7.52555	16.2242	23.0406	14.3167	0.43726	-1.19344	4.14391e-07	8.32176e-05	down	yes
MSTRG.23978	ENSSSCG00000026430	ENSSSCT00000048674;ENSSSCT00000028884;ENSSSCT00000061829	GO:0000166(nucleotide binding);GO:0003676(nucleic acid binding);GO:0004386(helicase activity);GO:0005524(ATP binding);GO:0016787(hydrolase activity);GO:0016787(hydrolase activity)	NA	NA	NA	ATP-dependent RNA helicase DDX3X [Source:NCBI gene;Acc:100624590]	protein_coding	0.031442	0.0427379	0.059041	12.3232	0.0574853	13.6441	0.005119	-7.60992	4.16735e-07	8.32176e-05	down	yes
MSTRG.14853	PI15	ENSSSCT00000061958	GO:0005576(extracellular region);GO:0005615(extracellular space)	NA	NA	NA	peptidase inhibitor 15 [Source:NCBI gene;Acc:100158209]	protein_coding	0.843512	0.431614	0.547244	2.30083	1.33521	4.03577	0.237541	-2.07375	5.02413e-07	9.78494e-05	down	yes
ENSSSCG00000037751	OTOF	ENSSSCT00000055072;ENSSSCT00000056076	GO:0005509(calcium ion binding);GO:0016020(membrane);GO:0016021(integral component of membrane);GO:0016079(synaptic vesicle exocytosis);GO:0045202(synapse);GO:0098793(presynapse);GO:0098793(presynapse)	NA	K19949	NA	otoferlin [Source:NCBI gene;Acc:100737937]	protein_coding	0.0350913	0.221791	0.126464	0.00390134	0.00282845	0	56.9626	5.83194	5.57959e-07	0.000107352	up	yes
MSTRG.19007	LEPR	ENSSSCT00000049356	GO:0001525(angiogenesis);GO:0004896(cytokine receptor activity);GO:0005515(protein binding);GO:0005977(glycogen metabolic process);GO:0006909(phagocytosis);GO:0008203(cholesterol metabolic process);GO:0009897(external side of plasma membrane);GO:0010507(negative regulation of autophagy);GO:0014009(glial cell proliferation);GO:0016020(membrane);GO:0016021(integral component of membrane);GO:0017046…	04060(Cytokine-cytokine receptor interaction);04080(Neuroactive ligand-receptor interaction);04152(AMPK signaling pathway);04630(Jak-STAT signaling pathway);04920(Adipocytokine signaling pathway);04932(Non-alcoholic fatty liver disease (NAFLD))	K05062	NA	leptin receptor [Source:NCBI gene;Acc:396836]	protein_coding	0.0695334	0.042299	0.0316639	0.342454	0.285489	0.141452	0.186506	-2.42271	6.19387e-07	0.000117305	down	yes
MSTRG.15276	S100A4	ENSSSCT00000007206;ENSSSCT00000033355	GO:0005509(calcium ion binding);GO:0005634(nucleus);GO:0042802(identical protein binding);GO:0043123(positive regulation of I-kappaB kinase/NF-kappaB signaling);GO:0046872(metal ion binding);GO:0046914(transition metal ion binding);GO:0048471(perinuclear region of cytoplasm);GO:0050786(RAGE receptor binding);GO:0050786(RAGE receptor binding)	NA	NA	NA	S100 calcium binding protein A4 [Source:NCBI gene;Acc:100156358]	protein_coding	0.764464	1.17374	1.76391	13.9794	3.64541	5.45432	0.16041	-2.64017	6.23039e-07	0.000117305	down	yes
ENSSSCG00000007082	ENSSSCG00000007082	ENSSSCT00000007754	GO:0005515(protein binding)	NA	NA	NA	otoraplin [Source:NCBI gene;Acc:100521590]	protein_coding	0	0.072659	0	1.76641	2.32239	0.80615	0.0148437	-6.07401	7.86711e-07	0.000146035	down	yes
MSTRG.1718	FAM166B	ENSSSCT00000005847	NA	NA	NA	NA	family with sequence similarity 166 member B [Source:NCBI gene;Acc:100156839]	protein_coding	0.297375	0.32779	0.160037	1.61933	0.827413	0.68542	0.25069	-1.99602	1.05643e-06	0.000190729	down	yes
MSTRG.17289	CES3;ENSSSCG00000035810	ENSSSCT00000023639;ENSSSCT00000037332;ENSSSCT00000043576;ENSSSCT00000050249	GO:0004771(sterol esterase activity);GO:0004806(triglyceride lipase activity);GO:0005615(extracellular space);GO:0016042(lipid catabolic process);GO:0016787(hydrolase activity);GO:0052689(carboxylic ester hydrolase activity)	NA	K15743	EC:3.1.1.1	carboxylesterase 3 [Source:NCBI gene;Acc:100626873]	protein_coding	1.72096	1.46935	0.978535	0.606816	0.355091	0.530538	2.7933	1.48197	1.18151e-06	0.000209017	up	yes
MSTRG.23995	KDM5D	ENSSSCT00000063777	GO:0001650(fibrillar center);GO:0002457(T cell antigen processing and presentation);GO:0003677(DNA binding);GO:0005634(nucleus);GO:0032453(histone demethylase activity (H3-K4 specific));GO:0034720(histone H3-K4 demethylation);GO:0046872(metal ion binding);GO:0050681(androgen receptor binding);GO:0060765(regulation of androgen receptor signaling pathway)	NA	K11446	EC:1.14.11.-	lysine-specific demethylase 5D-like [Source:NCBI gene;Acc:110257883]	protein_coding	0.00607255	0.00844558	0.00818714	2.36192	0.00586117	2.15284	0.0050226	-7.63735	1.28222e-06	0.000220902	down	yes
MSTRG.14599	COL14A1	ENSSSCT00000006580;ENSSSCT00000035287;ENSSSCT00000006581;ENSSSCT00000034473	GO:0003429(growth plate cartilage chondrocyte morphogenesis);GO:0005515(protein binding);GO:0005615(extracellular space);GO:0006469(negative regulation of protein kinase activity);GO:0030020(extracellular matrix structural constituent conferring tensile strength);GO:0031012(extracellular matrix);GO:0032007(negative regulation of TOR signaling);GO:0035556(intracellular signal transduction);GO:0062…	04140(Autophagy - animal);04150(mTOR signaling pathway);04974(Protein digestion and absorption);04974(Protein digestion and absorption)	K08133;K20402	NA	collagen type XIV alpha 1 chain [Source:NCBI gene;Acc:100158059]	protein_coding	10.5361	9.60448	14.9866	38.4442	20.0816	33.3177	0.382467	-1.38659	1.34414e-06	0.000228582	down	yes
MSTRG.22483	STEAP2	ENSSSCT00000016673;ENSSSCT00000028779	GO:0005215(transporter activity);GO:0005768(endosome);GO:0005769(early endosome);GO:0005829(cytosol);GO:0005886(plasma membrane);GO:0006893(Golgi to plasma membrane transport);GO:0006897(endocytosis);GO:0008823(cupric reductase activity);GO:0009725(response to hormone);GO:0015677(copper ion import);GO:0016020(membrane);GO:0016021(integral component of membrane);GO:0030140(trans-Golgi network tran…	04978(Mineral absorption);04978(Mineral absorption)	K14738	EC:1.16.1.-	STEAP2 metalloreductase [Source:NCBI gene;Acc:100623287]	protein_coding	0.235153	0.0979439	0.484143	1.38819	1.26348	1.5348	0.19521	-2.3569	1.49248e-06	0.000250213	down	yes
MSTRG.8802	SLC11A1	ENSSSCT00000050912;ENSSSCT00000031352	GO:0001818(negative regulation of cytokine production);GO:0001819(positive regulation of cytokine production);GO:0002309(T cell proliferation involved in immune response);GO:0002369(T cell cytokine production);GO:0002606(positive regulation of dendritic cell antigen processing and presentation);GO:0002827(positive regulation of T-helper 1 type immune response);GO:0005384(manganese ion transmembra…	04142(Lysosome);04142(Lysosome)	K12347	NA	solute carrier family 11 member 1 [Source:NCBI gene;Acc:396764]	protein_coding	0.366948	0.628076	0.623008	1.99818	1.08213	1.51576	0.352047	-1.50616	1.49981e-06	0.000250213	down	yes
MSTRG.20293	PCK2	ENSSSCT00000002248;ENSSSCT00000038424;ENSSSCT00000039500	GO:0004611(phosphoenolpyruvate carboxykinase activity);GO:0004613(phosphoenolpyruvate carboxykinase (GTP) activity);GO:0005525(GTP binding);GO:0005739(mitochondrion);GO:0005829(cytosol);GO:0006090(pyruvate metabolic process);GO:0006094(gluconeogenesis);GO:0016301(kinase activity);GO:0016310(phosphorylation);GO:0017076(purine nucleotide binding);GO:0019543(propionate catabolic process);GO:0030145(…	00010(Glycolysis / Gluconeogenesis);00020(Citrate cycle (TCA cycle));00620(Pyruvate metabolism);03320(PPAR signaling pathway);04068(FoxO signaling pathway);04151(PI3K-Akt signaling pathway);04152(AMPK signaling pathway);04910(Insulin signaling pathway);04920(Adipocytokine signaling pathway);04922(Glucagon signaling pathway);04931(Insulin resistance);04964(Proximal tubule bicarbonate reclamation);…	K01596	EC:4.1.1.32	phosphoenolpyruvate carboxykinase 2, mitochondrial [Source:NCBI gene;Acc:403165]	protein_coding	0.999275	0.508417	0.54166	2.19458	2.28168	1.86272	0.323293	-1.62908	1.66799e-06	0.000274791	down	yes
MSTRG.23976	ENSSSCG00000025253	ENSSSCT00000039867;ENSSSCT00000034861;ENSSSCT00000041076;ENSSSCT00000044850;ENSSSCT00000062016;ENSSSCT00000031202;ENSSSCT00000034919;ENSSSCT00000054030	GO:0000978(RNA polymerase II proximal promoter sequence-specific DNA binding);GO:0003682(chromatin binding);GO:0005515(protein binding);GO:0005634(nucleus);GO:0010468(regulation of gene expression);GO:0031490(chromatin DNA binding);GO:0043565(sequence-specific DNA binding);GO:0044666(MLL3/4 complex);GO:0046872(metal ion binding);GO:0071557(histone H3-K27 demethylation);GO:0071558(histone demethyl…	NA	NA	NA	lysine-specific demethylase 6A-like [Source:NCBI gene;Acc:110255320]	protein_coding	0.00569455	0.0116889	0.0102747	2.18308	0.00836711	2.3575	0.00608011	-7.36169	1.69995e-06	0.000276598	down	yes
MSTRG.18874	FHOD3	ENSSSCT00000058682;ENSSSCT00000038204;ENSSSCT00000042323;ENSSSCT00000029253;ENSSSCT00000025775	GO:0007015(actin filament organization);GO:0030837(negative regulation of actin filament polymerization);GO:0045214(sarcomere organization);GO:0055003(cardiac myofibril assembly);GO:0055003(cardiac myofibril assembly)	NA	NA	NA	formin homology 2 domain containing 3 [Source:NCBI gene;Acc:100622006]	protein_coding	0.629855	0.463823	0.453546	1.00713	1.13217	1.28421	0.45194	-1.1458	1.7287e-06	0.000279551	down	yes
MSTRG.1420	C14orf39	ENSSSCT00000005605;ENSSSCT00000061372	GO:0000801(central element);GO:0007129(synapsis);GO:0007283(spermatogenesis);GO:0010705(meiotic DNA double-strand break processing involved in reciprocal meiotic recombination);GO:0048477(oogenesis);GO:0048477(oogenesis)	NA	NA	NA	chromosome 1 C14orf39 homolog [Source:NCBI gene;Acc:100157646]	protein_coding	0.0840254	0.20189	0.0914468	1.14667	0.204083	1.16548	0.149971	-2.73724	1.74016e-06	0.000279688	down	yes
MSTRG.5049	ENTPD3	ENSSSCT00000028217	GO:0005886(plasma membrane);GO:0009134(nucleoside diphosphate catabolic process);GO:0009143(nucleoside triphosphate catabolic process);GO:0016020(membrane);GO:0016021(integral component of membrane);GO:0016787(hydrolase activity);GO:0017110(nucleoside-diphosphatase activity);GO:0017111(nucleoside-triphosphatase activity)	00230(Purine metabolism);00240(Pyrimidine metabolism);05169(Epstein-Barr virus infection)	K01510	EC:3.6.1.5	ectonucleoside triphosphate diphosphohydrolase 3 [Source:NCBI gene;Acc:100623360]	protein_coding	0.896647	0.65562	0.809104	0.329138	0.31067	0.267535	2.60251	1.3799	1.80745e-06	0.00028828	up	yes
ENSSSCG00000000717	KCNA6	ENSSSCT00000000780	GO:0005216(ion channel activity);GO:0005244(voltage-gated ion channel activity);GO:0005249(voltage-gated potassium channel activity);GO:0005251(delayed rectifier potassium channel activity);GO:0005267(potassium channel activity);GO:0005515(protein binding);GO:0005887(integral component of plasma membrane);GO:0006811(ion transport);GO:0006813(potassium ion transport);GO:0008076(voltage-gated potas…	NA	K04879	NA	potassium voltage-gated channel subfamily A member 6 [Source:NCBI gene;Acc:100738346]	protein_coding	0.596924	0.321218	0.228408	1.41206	1.54395	1.11908	0.281356	-1.82953	1.81549e-06	0.00028828	down	yes
MSTRG.335	SMPDL3A	ENSSSCT00000004678	GO:0004767(sphingomyelin phosphodiesterase activity);GO:0005576(extracellular region);GO:0005615(extracellular space);GO:0006685(sphingomyelin catabolic process);GO:0008081(phosphoric diester hydrolase activity);GO:0008270(zinc ion binding);GO:0009143(nucleoside triphosphate catabolic process);GO:0016787(hydrolase activity);GO:0046872(metal ion binding)	NA	K01128	EC:3.1.4.-	sphingomyelin phosphodiesterase acid like 3A [Source:NCBI gene;Acc:100153442]	protein_coding	15.4183	19.2495	13.9624	6.22987	9.76163	7.56011	2.06484	1.04603	1.95982e-06	0.000309334	up	yes
MSTRG.23981	ENSSSCG00000027046	ENSSSCT00000029625;ENSSSCT00000053862;ENSSSCT00000047846;ENSSSCT00000059744;ENSSSCT00000058129	GO:0004197(cysteine-type endopeptidase activity);GO:0004843(thiol-dependent ubiquitin-specific protease activity);GO:0005737(cytoplasm);GO:0006511(ubiquitin-dependent protein catabolic process);GO:0016579(protein deubiquitination);GO:0036459(thiol-dependent ubiquitinyl hydrolase activity);GO:0036459(thiol-dependent ubiquitinyl hydrolase activity)	NA	K11840	EC:3.4.19.12	probable ubiquitin carboxyl-terminal hydrolase FAF-X [Source:NCBI gene;Acc:100625207]	protein_coding	0.0152122	0.0411177	0.0401797	7.39726	0.0338962	7.24592	0.00657554	-7.24868	2.03253e-06	0.000318902	down	yes
MSTRG.9201	FST	ENSSSCT00000018397	GO:0000122(negative regulation of transcription by RNA polymerase II);GO:0002244(hematopoietic progenitor cell differentiation);GO:0005515(protein binding);GO:0032926(negative regulation of activin receptor signaling pathway);GO:0038102(activin receptor antagonist activity);GO:0048185(activin binding);GO:0051798(positive regulation of hair follicle development)	04350(TGF-beta signaling pathway)	K04661	NA	follistatin [Source:NCBI gene;Acc:445002]	protein_coding	3.71461	3.91374	2.44393	8.58338	6.09797	8.38169	0.436728	-1.19519	2.23263e-06	0.000346177	down	yes
MSTRG.15759	CDPF1	ENSSSCT00000000006	NA	NA	NA	NA	cysteine rich DPF motif domain containing 1 [Source:NCBI gene;Acc:100518729]	protein_coding	0.394902	0.280797	0.167767	1.22903	1.51419	0.612576	0.251346	-1.99225	2.47733e-06	0.000377456	down	yes
ENSSSCG00000024800	DSC3	ENSSSCT00000048109;ENSSSCT00000022913;ENSSSCT00000029720;ENSSSCT00000023517;ENSSSCT00000004125	GO:0001701(in utero embryonic development);GO:0005509(calcium ion binding);GO:0005576(extracellular region);GO:0005737(cytoplasm);GO:0005886(plasma membrane);GO:0007155(cell adhesion);GO:0007156(homophilic cell adhesion via plasma membrane adhesion molecules);GO:0016020(membrane);GO:0016021(integral component of membrane);GO:0030054(cell junction);GO:0030057(desmosome);GO:0030057(desmosome)	05412(Arrhythmogenic right ventricular cardiomyopathy (ARVC));05412(Arrhythmogenic right ventricular cardiomyopathy (ARVC))	K07601;K07602	NA	desmocollin 2 [Source:NCBI gene;Acc:100623651]	protein_coding	0.047796	0.154457	0.0444747	0.322936	0.460473	0.545775	0.185624	-2.42955	2.56329e-06	0.000388309	down	yes
MSTRG.4593	TM4SF5	ENSSSCT00000056891	GO:0016020(membrane);GO:0016021(integral component of membrane)	NA	NA	NA	transmembrane 4 L six family member 5 [Source:NCBI gene;Acc:100513308]	protein_coding	0.39862	0.295255	0.480411	0.973528	0.993016	0.885885	0.411679	-1.28041	2.70061e-06	0.000404462	down	yes
MSTRG.22653	SEMA3D	ENSSSCT00000016771;ENSSSCT00000038662;ENSSSCT00000025180;ENSSSCT00000044569	GO:0001755(neural crest cell migration);GO:0005515(protein binding);GO:0005615(extracellular space);GO:0005887(integral component of plasma membrane);GO:0016020(membrane);GO:0016021(integral component of membrane);GO:0030215(semaphorin receptor binding);GO:0030335(positive regulation of cell migration);GO:0038191(neuropilin binding);GO:0045499(chemorepellent activity);GO:0048843(negative regulati…	04360(Axon guidance);04360(Axon guidance)	K06840	NA	semaphorin 3D [Source:NCBI gene;Acc:100523915]	protein_coding	1.55174	1.25551	1.43438	3.55897	2.2715	4.23445	0.421427	-1.24665	2.76123e-06	0.000411205	down	yes
MSTRG.2935	ENSSSCG00000029066	ENSSSCT00000024912	GO:0004452(isopentenyl-diphosphate delta-isomerase activity);GO:0008299(isoprenoid biosynthetic process);GO:0009240(isopentenyl diphosphate biosynthetic process);GO:0016787(hydrolase activity)	00900(Terpenoid backbone biosynthesis)	K01823	EC:5.3.3.2	isopentenyl-diphosphate Delta-isomerase 1 [Source:NCBI gene;Acc:100625049]	protein_coding	33.3885	51.3261	23.6909	9.69456	17.3562	9.38333	2.97539	1.57308	2.89262e-06	0.000428351	up	yes
MSTRG.22645	GPNMB	ENSSSCT00000062784;ENSSSCT00000054094;ENSSSCT00000041855	GO:0001818(negative regulation of cytokine production);GO:0001934(positive regulation of protein phosphorylation);GO:0005178(integrin binding);GO:0005887(integral component of plasma membrane);GO:0007155(cell adhesion);GO:0007165(signal transduction);GO:0007267(cell-cell signaling);GO:0008201(heparin binding);GO:0010469(regulation of signaling receptor activity);GO:0016020(membrane);GO:0016021(in…	NA	K20732	NA	glycoprotein nmb [Source:NCBI gene;Acc:100049669]	protein_coding	7.27013	9.04193	12.543	43.5754	17.2272	28.1376	0.324432	-1.62401	3.06756e-06	0.000449211	down	yes
MSTRG.521	ENSSSCG00000004414	ENSSSCT00000033167;ENSSSCT00000004877	GO:0005764(lysosome);GO:0005768(endosome);GO:0016020(membrane);GO:0016021(integral component of membrane);GO:0031410(cytoplasmic vesicle);GO:0031410(cytoplasmic vesicle)	04142(Lysosome);04142(Lysosome)	K06546	NA	CD164 molecule [Source:NCBI gene;Acc:100152548]	protein_coding	256.559	147.06	158.099	84.3905	87.7632	90.7738	2.1364	1.09518	3.47211e-06	0.00049471	up	yes
MSTRG.11296	CHST1	ENSSSCT00000050439;ENSSSCT00000014497	GO:0000139(Golgi membrane);GO:0001517(N-acetylglucosamine 6-O-sulfotransferase activity);GO:0005802(trans-Golgi network);GO:0005975(carbohydrate metabolic process);GO:0006012(galactose metabolic process);GO:0006044(N-acetylglucosamine metabolic process);GO:0006790(sulfur compound metabolic process);GO:0008146(sulfotransferase activity);GO:0016740(transferase activity);GO:0042339(keratan sulfate m…	00533(Glycosaminoglycan biosynthesis - keratan sulfate);00533(Glycosaminoglycan biosynthesis - keratan sulfate)	K01022	EC:2.8.2.21	carbohydrate sulfotransferase 1 [Source:NCBI gene;Acc:100519885]	protein_coding	1.30425	1.1118	1.47526	0.77063	0.528951	0.562859	2.08936	1.06306	3.79685e-06	0.000528182	up	yes
MSTRG.23984	ZFY	ENSSSCT00000013323;ENSSSCT00000045348;ENSSSCT00000046322;ENSSSCT00000044303	GO:0003676(nucleic acid binding);GO:0003677(DNA binding);GO:0005634(nucleus);GO:0005654(nucleoplasm);GO:0005730(nucleolus);GO:0006355(regulation of transcription, DNA-templated);GO:0046872(metal ion binding);GO:0046872(metal ion binding)	NA	NA	NA	zinc finger X-chromosomal protein [Source:NCBI gene;Acc:100624329]	protein_coding	0.0122335	0.0181317	0.022593	2.90144	0.015709	3.24858	0.00858911	-6.86328	3.92732e-06	0.000541991	down	yes
MSTRG.18996	ENSSSCG00000040903;PDE4B	ENSSSCT00000057457;ENSSSCT00000004211;ENSSSCT00000045816;ENSSSCT00000047592;ENSSSCT00000065972	GO:0000930(gamma-tubulin complex);GO:0001780(neutrophil homeostasis);GO:0004114(3',5'-cyclic-nucleotide phosphodiesterase activity);GO:0004115(3',5'-cyclic-AMP phosphodiesterase activity);GO:0005515(protein binding);GO:0005813(centrosome);GO:0005829(cytosol);GO:0007165(signal transduction);GO:0008021(synaptic vesicle);GO:0008081(phosphoric diester hydrolase activity);GO:0014069(postsynaptic densi…	00230(Purine metabolism);04024(cAMP signaling pathway);04928(Parathyroid hormone synthesis, secretion and action);05032(Morphine addiction);05032(Morphine addiction)	K13293	EC:3.1.4.53	phosphodiesterase 4B [Source:NCBI gene;Acc:100037941]	protein_coding	1.46522	1.98974	2.58697	0.817497	1.03379	0.996503	2.12162	1.08517	5.83455e-06	0.000778998	up	yes
ENSSSCG00000001473	COL11A2	ENSSSCT00000036382;ENSSSCT00000036253;ENSSSCT00000001640	GO:0001894(tissue homeostasis);GO:0002062(chondrocyte differentiation);GO:0005201(extracellular matrix structural constituent);GO:0005581(collagen trimer);GO:0005615(extracellular space);GO:0007605(sensory perception of sound);GO:0030198(extracellular matrix organization);GO:0030199(collagen fibril organization);GO:0031012(extracellular matrix);GO:0048705(skeletal system morphogenesis);GO:0051216…	04974(Protein digestion and absorption);04974(Protein digestion and absorption)	K19721	NA	collagen type XI alpha 2 chain [Source:NCBI gene;Acc:100520915]	protein_coding	0.0297356	0.0824498	0.049483	0.644219	0.894771	0.0858905	0.0994956	-3.32922	5.84091e-06	0.000778998	down	yes
MSTRG.6540	ENSSSCG00000022506	ENSSSCT00000024347;ENSSSCT00000039559	GO:0005201(extracellular matrix structural constituent);GO:0005615(extracellular space);GO:0030198(extracellular matrix organization);GO:0031012(extracellular matrix);GO:0031012(extracellular matrix)	04151(PI3K-Akt signaling pathway);04510(Focal adhesion);04512(ECM-receptor interaction);04974(Protein digestion and absorption);05165(Human papillomavirus infection);05165(Human papillomavirus infection)	K06238	NA	collagen alpha-1(VI) chain [Source:NCBI gene;Acc:100623720]	protein_coding	110.246	60.9826	66.1516	281.622	156.315	181.383	0.383291	-1.38349	6.1497e-06	0.000806467	down	yes
ENSSSCG00000016832	IL7R	ENSSSCT00000033303	GO:0000902(cell morphogenesis);GO:0001915(negative regulation of T cell mediated cytotoxicity);GO:0002377(immunoglobulin production);GO:0004896(cytokine receptor activity);GO:0005515(protein binding);GO:0008284(positive regulation of cell population proliferation);GO:0008361(regulation of cell size);GO:0009897(external side of plasma membrane);GO:0010628(positive regulation of gene expression);GO…	04060(Cytokine-cytokine receptor interaction);04068(FoxO signaling pathway);04151(PI3K-Akt signaling pathway);04630(Jak-STAT signaling pathway);04640(Hematopoietic cell lineage);05200(Pathways in cancer);05340(Primary immunodeficiency)	K05072	NA	interleukin 7 receptor [Source:NCBI gene;Acc:100271930]	protein_coding	0.129687	0.067909	0.232948	0.850247	0.620929	0.937742	0.178729	-2.48415	6.56694e-06	0.000848519	down	yes
MSTRG.18330	MFAP2	ENSSSCT00000003865;ENSSSCT00000058044	GO:0001527(microfibril);GO:0048048(embryonic eye morphogenesis);GO:0048050(post-embryonic eye morphogenesis);GO:0048050(post-embryonic eye morphogenesis)	NA	NA	NA	microfibril associated protein 2 [Source:NCBI gene;Acc:100523794]	protein_coding	2.32324	1.61093	1.36437	5.0687	3.43537	4.15272	0.418632	-1.25625	6.80073e-06	0.000857911	down	yes
MSTRG.17618	GMFG	ENSSSCT00000060855;ENSSSCT00000064377;ENSSSCT00000011711	GO:0003779(actin binding);GO:0005622(intracellular);GO:0030479(actin cortical patch);GO:0034316(negative regulation of Arp2/3 complex-mediated actin nucleation);GO:0071846(actin filament debranching);GO:0071933(Arp2/3 complex binding);GO:2000249(regulation of actin cytoskeleton reorganization);GO:2000249(regulation of actin cytoskeleton reorganization)	NA	NA	NA	glia maturation factor gamma [Source:NCBI gene;Acc:100515973]	protein_coding	0.293616	0.238352	0.434492	0.810431	0.939642	0.806581	0.378018	-1.40347	8.02522e-06	0.00100254	down	yes
MSTRG.1380	LGALS3	ENSSSCT00000005572	GO:0001772(immunological synapse);GO:0002548(monocyte chemotaxis);GO:0005634(nucleus);GO:0005737(cytoplasm);GO:0005743(mitochondrial inner membrane);GO:0019863(IgE binding);GO:0019903(protein phosphatase binding);GO:0030246(carbohydrate binding);GO:0030593(neutrophil chemotaxis);GO:0030855(epithelial cell differentiation);GO:0042056(chemoattractant activity);GO:0042129(regulation of T cell prolif…	NA	K06831	NA	galectin 3 [Source:NCBI gene;Acc:100038033]	protein_coding	4.10378	2.13177	2.26918	8.81961	5.84537	6.82564	0.395741	-1.33737	8.47266e-06	0.00104295	down	yes
MSTRG.15927	TEX33	ENSSSCT00000062116;ENSSSCT00000000138	NA	NA	NA	NA	testis expressed 33 [Source:NCBI gene;Acc:100152026]	protein_coding	0.964594	0.187969	0.0831576	3.8872	3.58029	4.17064	0.106179	-3.23543	8.50693e-06	0.00104295	down	yes
MSTRG.6259	ABI3BP	ENSSSCT00000040507;ENSSSCT00000045758;ENSSSCT00000013085;ENSSSCT00000057677	GO:0005515(protein binding);GO:0005518(collagen binding);GO:0005539(glycosaminoglycan binding);GO:0005614(interstitial matrix);GO:0008201(heparin binding);GO:0010811(positive regulation of cell-substrate adhesion);GO:0030198(extracellular matrix organization);GO:0031012(extracellular matrix);GO:0031012(extracellular matrix)	NA	NA	NA	ABI family member 3 binding protein [Source:NCBI gene;Acc:100154641]	protein_coding	4.33847	3.10337	2.59078	10.6768	5.40788	9.02193	0.3996	-1.32337	8.59006e-06	0.00104827	down	yes
MSTRG.23980	EIF1AY	ENSSSCT00000061389	GO:0003723(RNA binding);GO:0003743(translation initiation factor activity);GO:0006412(translation);GO:0006413(translational initiation)	03013(RNA transport)	K03236	NA	eukaryotic translation initiation factor 1A, Y-linked [Source:NCBI gene;Acc:100625415]	protein_coding	0.018913	0.0279029	0.0110533	4.37608	0.0141608	4.89969	0.00622924	-7.32673	8.98813e-06	0.00108678	down	yes
MSTRG.3447	EFNB2	ENSSSCT00000051178;ENSSSCT00000010453	GO:0001945(lymph vessel development);GO:0002042(cell migration involved in sprouting angiogenesis);GO:0005102(signaling receptor binding);GO:0005886(plasma membrane);GO:0007155(cell adhesion);GO:0007411(axon guidance);GO:0008284(positive regulation of cell population proliferation);GO:0009887(animal organ morphogenesis);GO:0010839(negative regulation of keratinocyte proliferation);GO:0010977(nega…	04360(Axon guidance);04360(Axon guidance)	K05463	NA	ephrin B2 [Source:NCBI gene;Acc:100135673]	protein_coding	1.8512	2.69233	3.55806	1.33053	1.22926	1.23818	2.13314	1.09298	9.11026e-06	0.00109153	up	yes
MSTRG.2144	HMCN2	ENSSSCT00000006268	GO:0005509(calcium ion binding);GO:0005576(extracellular region);GO:0005604(basement membrane);GO:0005938(cell cortex);GO:0030054(cell junction)	NA	K17341	NA	hemicentin 2 [Source:NCBI gene;Acc:100623602]	protein_coding	0.666121	0.670237	1.91335	5.29341	2.27148	6.97504	0.223502	-2.16164	9.32052e-06	0.00111167	down	yes
MSTRG.12233	THBS4	ENSSSCT00000029318;ENSSSCT00000015422	GO:0001938(positive regulation of endothelial cell proliferation);GO:0005178(integrin binding);GO:0005509(calcium ion binding);GO:0005576(extracellular region);GO:0005604(basement membrane);GO:0005615(extracellular space);GO:0005783(endoplasmic reticulum);GO:0007155(cell adhesion);GO:0008201(heparin binding);GO:0016525(negative regulation of angiogenesis);GO:0016529(sarcoplasmic reticulum);GO:003…	04145(Phagosome);04151(PI3K-Akt signaling pathway);04510(Focal adhesion);04512(ECM-receptor interaction);05144(Malaria);05165(Human papillomavirus infection);05165(Human papillomavirus infection)	K04659	NA	thrombospondin 4 [Source:NCBI gene;Acc:100513005]	protein_coding	2.04962	1.65543	8.42777	63.0766	31.9083	68.6823	0.0741311	-3.75378	9.81879e-06	0.00114908	down	yes
MSTRG.19168	SLC5A9	ENSSSCT00000004294	GO:0005412(glucose:sodium symporter activity);GO:0005886(plasma membrane);GO:0016020(membrane);GO:0016021(integral component of membrane);GO:0022857(transmembrane transporter activity);GO:0055085(transmembrane transport);GO:1904659(glucose transmembrane transport)	NA	K14389	NA	solute carrier family 5 member 9 [Source:NCBI gene;Acc:100522082]	protein_coding	0.059569	0.092044	0.184835	0.501989	0.561328	0.49287	0.2162	-2.20956	9.85213e-06	0.00114908	down	yes
MSTRG.9968	GDAP1L1	ENSSSCT00000045357	GO:0005515(protein binding);GO:0016020(membrane);GO:0016021(integral component of membrane)	NA	K22077	NA	ganglioside induced differentiation associated protein 1 like 1 [Source:NCBI gene;Acc:100625236]	protein_coding	0.069075	0.106314	0.087926	0.24947	0.249184	0.292837	0.332682	-1.58778	9.9328e-06	0.00115339	down	yes
MSTRG.996	DLL4	ENSSSCT00000005254;ENSSSCT00000057109;ENSSSCT00000062422	GO:0000122(negative regulation of transcription by RNA polymerase II);GO:0001525(angiogenesis);GO:0001569(branching involved in blood vessel morphogenesis);GO:0001974(blood vessel remodeling);GO:0003208(cardiac ventricle morphogenesis);GO:0003209(cardiac atrium morphogenesis);GO:0003222(ventricular trabecula myocardium morphogenesis);GO:0003344(pericardium morphogenesis);GO:0005112(Notch binding)…	01522(Endocrine resistance);04330(Notch signaling pathway);04658(Th1 and Th2 cell differentiation);05200(Pathways in cancer);05224(Breast cancer);05224(Breast cancer)	K06051	NA	delta like canonical Notch ligand 4 [Source:NCBI gene;Acc:100152163]	protein_coding	2.75385	3.75136	4.82863	1.35757	1.99164	1.78243	2.20862	1.14314	9.9931e-06	0.0011553	up	yes
MSTRG.1659	ALDH1A1	ENSSSCT00000027607;ENSSSCT00000050861	GO:0004029(aldehyde dehydrogenase (NAD) activity);GO:0005829(cytosol);GO:0016491(oxidoreductase activity);GO:0016620(oxidoreductase activity, acting on the aldehyde or oxo group of donors, NAD or NADP as acceptor);GO:0018479(benzaldehyde dehydrogenase (NAD+) activity);GO:0055114(oxidation-reduction process);GO:0055114(oxidation-reduction process)	00830(Retinol metabolism);00830(Retinol metabolism)	K07249	EC:1.2.1.36	aldehyde dehydrogenase 1 family member A1 [Source:NCBI gene;Acc:100517137]	protein_coding	33.4399	36.2838	21.1081	8.37199	16.8268	10.8255	2.5214	1.33423	1.08683e-05	0.00122952	up	yes
MSTRG.3244	ENOX1	ENSSSCT00000045599;ENSSSCT00000062725;ENSSSCT00000022928	GO:0003676(nucleic acid binding);GO:0003723(RNA binding);GO:0005886(plasma membrane);GO:0007624(ultradian rhythm);GO:0009897(external side of plasma membrane);GO:0016491(oxidoreductase activity);GO:0055114(oxidation-reduction process);GO:0055114(oxidation-reduction process)	NA	NA	NA	ecto-NOX disulfide-thiol exchanger 1 [Source:NCBI gene;Acc:100525605]	protein_coding	0.862258	0.585909	0.70819	1.45323	1.24228	1.77439	0.482417	-1.05165	1.12392e-05	0.00126151	down	yes
MSTRG.4517	SERPINF1	ENSSSCT00000041857;ENSSSCT00000061169;ENSSSCT00000019393	GO:0005576(extracellular region);GO:0005615(extracellular space);GO:0016525(negative regulation of angiogenesis);GO:0050769(positive regulation of neurogenesis);GO:0060770(negative regulation of epithelial cell proliferation involved in prostate gland development);GO:0060770(negative regulation of epithelial cell proliferation involved in prostate gland development)	04310(Wnt signaling pathway);04310(Wnt signaling pathway)	K19614	NA	serpin family F member 1 [Source:NCBI gene;Acc:780402]	protein_coding	11.1756	8.98978	10.8857	28.4468	15.1259	24.1212	0.458699	-1.12438	1.14563e-05	0.00127956	down	yes
MSTRG.11027	LTBP3	ENSSSCT00000014195;ENSSSCT00000041153	GO:0005509(calcium ion binding);GO:0036363(transforming growth factor beta activation);GO:0050431(transforming growth factor beta binding);GO:0062023(collagen-containing extracellular matrix);GO:1902462(positive regulation of mesenchymal stem cell proliferation);GO:2000741(positive regulation of mesenchymal stem cell differentiation);GO:2000741(positive regulation of mesenchymal stem cell differe…	NA	K08023	NA	latent transforming growth factor beta binding protein 3 [Source:NCBI gene;Acc:100517877]	protein_coding	3.6505	2.67942	4.22425	8.9839	6.19473	6.80043	0.480192	-1.05832	1.21007e-05	0.00134017	down	yes
MSTRG.17536	CLIP3	ENSSSCT00000022327;ENSSSCT00000003226	GO:0001934(positive regulation of protein phosphorylation);GO:0005515(protein binding);GO:0005802(trans-Golgi network);GO:0005886(plasma membrane);GO:0008017(microtubule binding);GO:0010828(positive regulation of glucose transmembrane transport);GO:0018230(peptidyl-L-cysteine S-palmitoylation);GO:0031115(negative regulation of microtubule polymerization);GO:0031901(early endosome membrane);GO:003…	NA	K10423	NA	CAP-Gly domain containing linker protein 3 [Source:NCBI gene;Acc:100524809]	protein_coding	0.916676	0.824587	1.0553	2.17979	1.46715	2.02072	0.493425	-1.0191	1.21763e-05	0.0013429	down	yes
MSTRG.19724	BEND6	ENSSSCT00000053774;ENSSSCT00000052436;ENSSSCT00000001670;ENSSSCT00000061050	GO:0003682(chromatin binding);GO:0003714(transcription corepressor activity);GO:0005634(nucleus);GO:0045666(positive regulation of neuron differentiation);GO:0045746(negative regulation of Notch signaling pathway);GO:1903507(negative regulation of nucleic acid-templated transcription);GO:1903507(negative regulation of nucleic acid-templated transcription)	NA	NA	NA	BEN domain containing 6 [Source:NCBI gene;Acc:100153820]	protein_coding	0.198498	0.146481	0.170528	0.624101	0.312439	0.611011	0.333112	-1.58592	1.22614e-05	0.00134666	down	yes
MSTRG.20085	ACAN	ENSSSCT00000051705;ENSSSCT00000042657;ENSSSCT00000064359	GO:0001501(skeletal system development);GO:0001502(cartilage condensation);GO:0002063(chondrocyte development);GO:0005509(calcium ion binding);GO:0005540(hyaluronic acid binding);GO:0005604(basement membrane);GO:0007155(cell adhesion);GO:0007417(central nervous system development);GO:0007507(heart development);GO:0030166(proteoglycan biosynthetic process);GO:0030199(collagen fibril organization);…	NA	K06792	NA	aggrecan [Source:NCBI gene;Acc:397255]	protein_coding	0.0479486	0.0215106	0.0292254	0.524188	0.230022	0.0678235	0.120049	-3.0583	1.28039e-05	0.00138088	down	yes
MSTRG.6709	MFAP3L	ENSSSCT00000055005;ENSSSCT00000010645	GO:0005634(nucleus);GO:0005737(cytoplasm);GO:0005886(plasma membrane);GO:0016020(membrane);GO:0016021(integral component of membrane);GO:0016021(integral component of membrane)	NA	NA	NA	microfibril associated protein 3 like [Source:NCBI gene;Acc:100519447]	protein_coding	1.55984	1.4303	0.946957	0.542457	0.695357	0.53414	2.2219	1.15179	1.38328e-05	0.00147619	up	yes
MSTRG.15069	RGS4	ENSSSCT00000006943	GO:0005096(GTPase activator activity);GO:0005634(nucleus);GO:0005737(cytoplasm);GO:0007186(G protein-coupled receptor signaling pathway);GO:0043547(positive regulation of GTPase activity)	NA	K16449	NA	regulator of G protein signaling 4 [Source:NCBI gene;Acc:100157437]	protein_coding	1.14711	0.967828	1.43648	0.422806	0.584781	0.369127	2.57964	1.36717	1.39747e-05	0.00148531	up	yes
MSTRG.14931	NKAIN3	ENSSSCT00000050194;ENSSSCT00000056004	GO:0016020(membrane);GO:0016021(integral component of membrane);GO:0016021(integral component of membrane)	NA	K22735	NA	sodium/potassium transporting ATPase interacting 3 [Source:NCBI gene;Acc:100157871]	protein_coding	2.30305	1.63692	1.08557	0.429012	0.738259	0.434717	3.13706	1.64942	1.45683e-05	0.0015299	up	yes
MSTRG.12030	GAMT	ENSSSCT00000048537;ENSSSCT00000026588	GO:0005634(nucleus);GO:0005737(cytoplasm);GO:0006601(creatine biosynthetic process);GO:0007283(spermatogenesis);GO:0008168(methyltransferase activity);GO:0008757(S-adenosylmethionine-dependent methyltransferase activity);GO:0009887(animal organ morphogenesis);GO:0016740(transferase activity);GO:0030731(guanidinoacetate N-methyltransferase activity);GO:0032259(methylation);GO:0040014(regulation of…	00260(Glycine, serine and threonine metabolism);00330(Arginine and proline metabolism);00330(Arginine and proline metabolism)	K00542	EC:2.1.1.2	guanidinoacetate N-methyltransferase [Source:NCBI gene;Acc:100625146]	protein_coding	2.22636	2.85381	3.48475	1.11916	1.48713	0.973344	2.39268	1.25863	1.47293e-05	0.00154068	up	yes
MSTRG.85	SYNJ2	ENSSSCT00000025405;ENSSSCT00000032465	GO:0003676(nucleic acid binding);GO:0003723(RNA binding);GO:0004439(phosphatidylinositol-4,5-bisphosphate 5-phosphatase activity);GO:0007420(brain development);GO:0016787(hydrolase activity);GO:0017124(SH3 domain binding);GO:0034595(phosphatidylinositol phosphate 5-phosphatase activity);GO:0042578(phosphoric ester hydrolase activity);GO:0046855(inositol phosphate dephosphorylation);GO:0046856(pho…	00562(Inositol phosphate metabolism);04070(Phosphatidylinositol signaling system);04070(Phosphatidylinositol signaling system)	K20279	EC:3.1.3.36	synaptojanin 2 [Source:NCBI gene;Acc:100516167]	protein_coding	3.06433	1.26021	1.94714	6.39355	6.00797	4.46575	0.371825	-1.4273	1.53477e-05	0.00159271	down	yes
MSTRG.6098	ADCY5	ENSSSCT00000029344	GO:0000166(nucleotide binding);GO:0001973(adenosine receptor signaling pathway);GO:0004016(adenylate cyclase activity);GO:0005524(ATP binding);GO:0005886(plasma membrane);GO:0005887(integral component of plasma membrane);GO:0005929(cilium);GO:0006171(cAMP biosynthetic process);GO:0007189(adenylate cyclase-activating G protein-coupled receptor signaling pathway);GO:0007191(adenylate cyclase-activa…	00230(Purine metabolism);01522(Endocrine resistance);04015(Rap1 signaling pathway);04022(cGMP-PKG signaling pathway);04024(cAMP signaling pathway);04062(Chemokine signaling pathway);04072(Phospholipase D signaling pathway);04114(Oocyte meiosis);04211(Longevity regulating pathway);04213(Longevity regulating pathway - multiple species);04261(Adrenergic signaling in cardiomyocytes);04270(Vascular sm…	K08045	EC:4.6.1.1	adenylate cyclase 5 [Source:NCBI gene;Acc:100155970]	protein_coding	4.73114	2.64824	2.444	1.13521	1.65065	1.38948	2.35271	1.23433	1.72979e-05	0.00177415	up	yes
MSTRG.4038	PLXDC1	ENSSSCT00000019064	GO:0001525(angiogenesis);GO:0005737(cytoplasm);GO:0005886(plasma membrane);GO:0016020(membrane);GO:0016021(integral component of membrane);GO:0043235(receptor complex)	NA	NA	NA	plexin domain containing 1 [Source:NCBI gene;Acc:100517914]	protein_coding	2.53454	1.79788	2.92331	8.9195	3.75801	7.04968	0.367804	-1.44299	2.24555e-05	0.0022336	down	yes
MSTRG.8766	FN1	ENSSSCT00000048029	GO:0001932(regulation of protein phosphorylation);GO:0002020(protease binding);GO:0005102(signaling receptor binding);GO:0005178(integrin binding);GO:0005201(extracellular matrix structural constituent);GO:0005515(protein binding);GO:0005576(extracellular region);GO:0005577(fibrinogen complex);GO:0005604(basement membrane);GO:0005615(extracellular space);GO:0005793(endoplasmic reticulum-Golgi int…	04151(PI3K-Akt signaling pathway);04510(Focal adhesion);04512(ECM-receptor interaction);04810(Regulation of actin cytoskeleton);04933(AGE-RAGE signaling pathway in diabetic complications);05100(Bacterial invasion of epithelial cells);05146(Amoebiasis);05165(Human papillomavirus infection);05200(Pathways in cancer);05205(Proteoglycans in cancer);05222(Small cell lung cancer)	K05717	NA	fibronectin 1 [Source:NCBI gene;Acc:397620]	protein_coding	87.6382	60.8296	115.483	301.344	146.03	230.366	0.389457	-1.36046	2.25886e-05	0.00223839	down	yes
ENSSSCG00000011812	TPRG1	ENSSSCT00000012924	GO:0005737(cytoplasm)	NA	NA	NA	tumor protein p63 regulated 1 [Source:NCBI gene;Acc:100519924]	protein_coding	0.908491	1.14131	1.17822	0.185292	0.387248	0.160918	4.4011	2.13786	2.27955e-05	0.00225044	up	yes
MSTRG.1426	SIX1	ENSSSCT00000005607	GO:0000122(negative regulation of transcription by RNA polymerase II);GO:0000976(transcription regulatory region sequence-specific DNA binding);GO:0000978(RNA polymerase II proximal promoter sequence-specific DNA binding);GO:0000981(DNA-binding transcription factor activity, RNA polymerase II-specific);GO:0001228(DNA-binding transcription activator activity, RNA polymerase II-specific);GO:0001657…	05202(Transcriptional misregulation in cancer)	K15614	NA	SIX homeobox 1 [Source:NCBI gene;Acc:100156847]	protein_coding	0.591321	0.837328	0.644431	2.19019	0.953391	2.53328	0.365181	-1.45332	2.34864e-05	0.00230645	down	yes
MSTRG.7719	SCD	ENSSSCT00000011546	GO:0004768(stearoyl-CoA 9-desaturase activity);GO:0005506(iron ion binding);GO:0005730(nucleolus);GO:0005783(endoplasmic reticulum);GO:0005789(endoplasmic reticulum membrane);GO:0006629(lipid metabolic process);GO:0006633(fatty acid biosynthetic process);GO:0006636(unsaturated fatty acid biosynthetic process);GO:0016020(membrane);GO:0016021(integral component of membrane);GO:0016491(oxidoreductas…	01040(Biosynthesis of unsaturated fatty acids);03320(PPAR signaling pathway);04152(AMPK signaling pathway)	K00507	EC:1.14.19.1	stearoyl-CoA desaturase [Source:NCBI gene;Acc:396670]	protein_coding	2814.23	1898.71	2364.29	1173.71	1286.66	633.223	2.28771	1.1939	2.35379e-05	0.00230645	up	yes
MSTRG.11195	LPXN	ENSSSCT00000031344	GO:0002102(podosome);GO:0003712(transcription coregulator activity);GO:0005634(nucleus);GO:0005737(cytoplasm);GO:0005829(cytosol);GO:0005886(plasma membrane);GO:0005925(focal adhesion);GO:0007155(cell adhesion);GO:0007162(negative regulation of cell adhesion);GO:0016607(nuclear speck);GO:0033628(regulation of cell adhesion mediated by integrin);GO:0046872(metal ion binding);GO:0050859(negative re…	NA	NA	NA	leupaxin [Source:NCBI gene;Acc:102165492]	protein_coding	0.827544	1.00655	1.48578	3.68743	1.99419	3.48524	0.36216	-1.4653	2.4177e-05	0.00235159	down	yes
MSTRG.9945	EMILIN3	ENSSSCT00000008050	GO:0005515(protein binding);GO:0005737(cytoplasm);GO:0010811(positive regulation of cell-substrate adhesion);GO:0030023(extracellular matrix constituent conferring elasticity);GO:0031012(extracellular matrix);GO:0062023(collagen-containing extracellular matrix)	NA	NA	NA	elastin microfibril interfacer 3 [Source:NCBI gene;Acc:100519117]	protein_coding	0.466841	0.147548	0.120686	1.55071	0.800309	1.55416	0.188231	-2.40943	2.55156e-05	0.00247266	down	yes
ENSSSCG00000008134	EDAR	ENSSSCT00000008911	GO:0001942(hair follicle development);GO:0004888(transmembrane signaling receptor activity);GO:0005886(plasma membrane);GO:0010628(positive regulation of gene expression);GO:0016020(membrane);GO:0016021(integral component of membrane);GO:0038023(signaling receptor activity);GO:0042475(odontogenesis of dentin-containing tooth);GO:0043123(positive regulation of I-kappaB kinase/NF-kappaB signaling);…	04060(Cytokine-cytokine receptor interaction)	K05162	NA	ectodysplasin A receptor [Source:NCBI gene;Acc:100526213]	protein_coding	0.153378	0.114498	0.110053	0.015032	0.012978	0.02654	6.92812	2.79246	2.57208e-05	0.00247918	up	yes
MSTRG.17166	HYDIN	ENSSSCT00000042048	GO:0002064(epithelial cell development);GO:0003341(cilium movement);GO:0007275(multicellular organism development);GO:0007420(brain development);GO:0021591(ventricular system development);GO:0060438(trachea development);GO:1904158(axonemal central apparatus assembly);GO:1990718(axonemal central pair projection)	NA	K17570	NA	HYDIN, axonemal central pair apparatus protein [Source:NCBI gene;Acc:100513208]	protein_coding	0.526363	0.435785	0.380693	0.222507	0.18126	0.256833	2.03276	1.02344	2.57709e-05	0.00247918	up	yes
MSTRG.2088	DNM1	ENSSSCT00000027918	GO:0000166(nucleotide binding);GO:0001917(photoreceptor inner segment);GO:0003924(GTPase activity);GO:0005525(GTP binding);GO:0005634(nucleus);GO:0005654(nucleoplasm);GO:0005737(cytoplasm);GO:0005886(plasma membrane);GO:0006897(endocytosis);GO:0006898(receptor-mediated endocytosis);GO:0007032(endosome organization);GO:0008017(microtubule binding);GO:0014069(postsynaptic density);GO:0016020(membra…	04072(Phospholipase D signaling pathway);04144(Endocytosis);04721(Synaptic vesicle cycle);04961(Endocrine and other factor-regulated calcium reabsorption);05100(Bacterial invasion of epithelial cells)	K01528	EC:3.6.5.5	dynamin 1 [Source:NCBI gene;Acc:100153921]	protein_coding	2.40732	1.87286	2.80531	6.25935	3.7159	4.96551	0.474239	-1.07631	2.85507e-05	0.00271685	down	yes
MSTRG.633	CD109	ENSSSCT00000035127;ENSSSCT00000035901;ENSSSCT00000004956	GO:0001933(negative regulation of protein phosphorylation);GO:0001942(hair follicle development);GO:0004866(endopeptidase inhibitor activity);GO:0005576(extracellular region);GO:0005615(extracellular space);GO:0010839(negative regulation of keratinocyte proliferation);GO:0010951(negative regulation of endopeptidase activity);GO:0016020(membrane);GO:0016021(integral component of membrane);GO:00305…	NA	K06530	NA	CD109 molecule [Source:NCBI gene;Acc:100155478]	protein_coding	3.06527	3.08017	3.5339	8.54493	4.48603	7.30706	0.475923	-1.0712	2.89557e-05	0.00274548	down	yes
MSTRG.17058	BCO1	ENSSSCT00000041490	GO:0001523(retinoid metabolic process);GO:0003834(beta-carotene 15,15'-monooxygenase activity);GO:0016702(oxidoreductase activity, acting on single donors with incorporation of molecular oxygen, incorporation of two atoms of oxygen);GO:0042574(retinal metabolic process);GO:0046872(metal ion binding);GO:0055114(oxidation-reduction process);GO:1901810(beta-carotene metabolic process)	00830(Retinol metabolism)	K00515	EC:1.13.11.63	beta-carotene oxygenase 1 [Source:NCBI gene;Acc:100192320]	protein_coding	1.32193	2.80857	1.07766	4.89245	4.73752	4.15493	0.377817	-1.40424	2.947e-05	0.00278423	down	yes
MSTRG.16173	HSD17B6	ENSSSCT00000023141;ENSSSCT00000058887	GO:0016491(oxidoreductase activity);GO:0055114(oxidation-reduction process);GO:0055114(oxidation-reduction process)	00140(Steroid hormone biosynthesis);00830(Retinol metabolism);00830(Retinol metabolism)	K13369	1.1.1.105;1.1.1.239;EC:1.1.1.62	17-beta-hydroxysteroid dehydrogenase type 6 [Source:NCBI gene;Acc:100620470]	protein_coding	0.511164	0.774703	0.329832	2.15119	1.11962	2.6964	0.270762	-1.8849	3.00004e-05	0.00281417	down	yes
MSTRG.21933	WNT11	ENSSSCT00000025742;ENSSSCT00000024218	GO:0001649(osteoblast differentiation);GO:0001822(kidney development);GO:0001837(epithelial to mesenchymal transition);GO:0003151(outflow tract morphogenesis);GO:0003402(planar cell polarity pathway involved in axis elongation);GO:0005096(GTPase activator activity);GO:0005102(signaling receptor binding);GO:0005109(frizzled binding);GO:0005576(extracellular region);GO:0005615(extracellular space);…	04150(mTOR signaling pathway);04310(Wnt signaling pathway);04390(Hippo signaling pathway);04550(Signaling pathways regulating pluripotency of stem cells);04916(Melanogenesis);04934(Cushing syndrome);05165(Human papillomavirus infection);05200(Pathways in cancer);05205(Proteoglycans in cancer);05217(Basal cell carcinoma);05224(Breast cancer);05225(Hepatocellular carcinoma);05226(Gastric cancer);05…	K01384	NA	Wnt family member 11 [Source:NCBI gene;Acc:100521912]	protein_coding	0.497533	0.343645	0.657038	1.36374	1.01914	1.31565	0.405084	-1.30371	3.01677e-05	0.00281982	down	yes
MSTRG.18605	COL8A2	ENSSSCT00000061866	GO:0005515(protein binding);GO:0005576(extracellular region);GO:0005581(collagen trimer);GO:0048593(camera-type eye morphogenesis);GO:0050673(epithelial cell proliferation)	NA	NA	NA	collagen type VIII alpha 2 chain [Source:NCBI gene;Acc:100525585]	protein_coding	0.181196	0.0246191	0.137711	1.31862	0.832891	0.326556	0.138627	-2.85072	3.04523e-05	0.00283637	down	yes
MSTRG.310	ECHDC1	ENSSSCT00000004659;ENSSSCT00000057506	GO:0003824(catalytic activity);GO:0004300(enoyl-CoA hydratase activity);GO:0005829(cytosol);GO:0006635(fatty acid beta-oxidation);GO:0016831(carboxy-lyase activity);GO:0016831(carboxy-lyase activity)	00640(Propanoate metabolism);00640(Propanoate metabolism)	K18426	4.1.1.-;EC:4.1.1.94	ethylmalonyl-CoA decarboxylase 1 [Source:NCBI gene;Acc:100512509]	protein_coding	26.7899	55.6142	31.965	14.0389	20.4537	14.3435	2.3419	1.22768	3.09321e-05	0.00286084	up	yes
MSTRG.18542	COL16A1	ENSSSCT00000041126;ENSSSCT00000065960;ENSSSCT00000003998;ENSSSCT00000028180;ENSSSCT00000032016	GO:0005178(integrin binding);GO:0005201(extracellular matrix structural constituent);GO:0005615(extracellular space);GO:0007155(cell adhesion);GO:0030198(extracellular matrix organization);GO:0031012(extracellular matrix);GO:0033622(integrin activation);GO:0033627(cell adhesion mediated by integrin);GO:0051894(positive regulation of focal adhesion assembly);GO:0071230(cellular response to amino a…	NA	NA	NA	collagen type XVI alpha 1 chain [Source:NCBI gene;Acc:100737666]	protein_coding	5.64647	3.80509	4.47091	13.6589	10.0444	7.12733	0.451578	-1.14695	3.34609e-05	0.00302599	down	yes
MSTRG.9818	CCM2L	ENSSSCT00000007920	GO:0003209(cardiac atrium morphogenesis);GO:0003222(ventricular trabecula myocardium morphogenesis);GO:0032091(negative regulation of protein binding);GO:0034111(negative regulation of homotypic cell-cell adhesion);GO:0042060(wound healing);GO:0055017(cardiac muscle tissue growth);GO:0090271(positive regulation of fibroblast growth factor production)	NA	NA	NA	CCM2 like scaffold protein [Source:NCBI gene;Acc:100739177]	protein_coding	1.43246	2.50368	1.76672	0.976201	0.817353	0.992756	2.04674	1.03333	3.45914e-05	0.00309083	up	yes
MSTRG.22016	DDIAS	ENSSSCT00000016253	GO:0097752(regulation of DNA stability);GO:1902230(negative regulation of intrinsic apoptotic signaling pathway in response to DNA damage)	NA	NA	NA	DNA damage induced apoptosis suppressor [Source:NCBI gene;Acc:100517842]	protein_coding	1.88672	1.28572	0.863362	0.46976	0.529893	0.551486	2.60183	1.37953	3.50213e-05	0.00309992	up	yes
MSTRG.22599	DGKB	ENSSSCT00000062156;ENSSSCT00000045814;ENSSSCT00000055548	GO:0000166(nucleotide binding);GO:0003951(NAD+ kinase activity);GO:0004143(diacylglycerol kinase activity);GO:0005509(calcium ion binding);GO:0005524(ATP binding);GO:0005886(plasma membrane);GO:0007165(signal transduction);GO:0007205(protein kinase C-activating G protein-coupled receptor signaling pathway);GO:0009617(response to bacterium);GO:0016301(kinase activity);GO:0016310(phosphorylation);G…	00561(Glycerolipid metabolism);00564(Glycerophospholipid metabolism);04070(Phosphatidylinositol signaling system);04072(Phospholipase D signaling pathway);05231(Choline metabolism in cancer);05231(Choline metabolism in cancer)	K00901	EC:2.7.1.107	diacylglycerol kinase beta [Source:NCBI gene;Acc:100625799]	protein_coding	0.931893	1.43406	1.06068	0.153255	0.53678	0.179798	3.93941	1.97798	3.73032e-05	0.00327221	up	yes
ENSSSCG00000002011	CPNE6	ENSSSCT00000002250	GO:0001786(phosphatidylserine binding);GO:0005544(calcium-dependent phospholipid binding);GO:0005737(cytoplasm);GO:0005886(plasma membrane);GO:0016020(membrane);GO:0030424(axon);GO:0030425(dendrite);GO:0045334(clathrin-coated endocytic vesicle);GO:0071277(cellular response to calcium ion);GO:1903861(positive regulation of dendrite extension)	NA	NA	NA	copine 6 [Source:NCBI gene;Acc:100155292]	protein_coding	0	0	0	0.190261	0.07091	0.166429	0.00070159	-10.4771	4.21378e-05	0.00358293	down	yes
MSTRG.17714	ENSSSCG00000003047	ENSSSCT00000061933;ENSSSCT00000036080;ENSSSCT00000043846	GO:0016020(membrane);GO:0016021(integral component of membrane);GO:0016021(integral component of membrane)	NA	NA	NA		protein_coding	0	0.00513378	0	0.344694	0.0571544	0.0654973	0.010985	-6.50832	4.30309e-05	0.00364711	down	yes
MSTRG.8066	ACMSD	ENSSSCT00000017099	GO:0001760(aminocarboxymuconate-semialdehyde decarboxylase activity);GO:0005737(cytoplasm);GO:0005829(cytosol);GO:0008270(zinc ion binding);GO:0016787(hydrolase activity);GO:0016831(carboxy-lyase activity);GO:0019748(secondary metabolic process);GO:0051259(protein complex oligomerization);GO:1904985(negative regulation of quinolinate biosynthetic process)	00380(Tryptophan metabolism)	K03392	EC:4.1.1.45	aminocarboxymuconate semialdehyde decarboxylase [Source:NCBI gene;Acc:100154768]	protein_coding	0.138339	0.160996	0.171532	0.375358	0.679809	0.943486	0.235592	-2.08564	4.38099e-05	0.00370124	down	yes
MSTRG.5027	DLEC1	ENSSSCT00000012316	GO:0005737(cytoplasm);GO:0005829(cytosol);GO:0008285(negative regulation of cell population proliferation)	NA	NA	NA	DLEC1, cilia and flagella associated protein [Source:NCBI gene;Acc:100153766]	protein_coding	1.31445	1.2911	2.16439	3.34905	3.76129	2.8832	0.477303	-1.06702	4.58971e-05	0.00384064	down	yes
MSTRG.22226	ENSSSCG00000038372	ENSSSCT00000059172	NA	NA	NA	NA		protein_coding	0.817774	1.28007	0.715076	1.74228	2.37355	2.49577	0.425453	-1.23293	4.70172e-05	0.00392192	down	yes
MSTRG.22458	RAB7B	ENSSSCT00000042476;ENSSSCT00000042688	GO:0003924(GTPase activity);GO:0005525(GTP binding);GO:0005764(lysosome);GO:0005770(late endosome);GO:0005794(Golgi apparatus);GO:0005802(trans-Golgi network);GO:0032755(positive regulation of interleukin-6 production);GO:0034144(negative regulation of toll-like receptor 4 signaling pathway);GO:0034164(negative regulation of toll-like receptor 9 signaling pathway);GO:0034499(late endosome to Golg…	04137(Mitophagy - animal);04140(Autophagy - animal);04145(Phagosome);05132(Salmonella infection);05146(Amoebiasis);05146(Amoebiasis)	K07898	NA	RAB7B, member RAS oncogene family [Source:NCBI gene;Acc:100627693]	protein_coding	0.415668	0.785515	0.470053	1.59424	1.10135	1.30501	0.417746	-1.2593	5.01729e-05	0.00415671	down	yes
ENSSSCG00000021368	ENSSSCG00000021368	ENSSSCT00000032097	NA	NA	NA	NA		protein_coding	0.398262	0.45296	0.565625	0	0	0	4722.82	12.2054	5.10563e-05	0.0041925	up	yes
MSTRG.22083	NAALAD2	ENSSSCT00000038305;ENSSSCT00000016290	GO:0004180(carboxypeptidase activity);GO:0006508(proteolysis);GO:0008233(peptidase activity);GO:0016020(membrane);GO:0016021(integral component of membrane);GO:0042135(neurotransmitter catabolic process);GO:0050129(N-formylglutamate deformylase activity);GO:0050129(N-formylglutamate deformylase activity)	NA	K01301	EC:3.4.17.21	N-acetylated alpha-linked acidic dipeptidase 2 [Source:NCBI gene;Acc:100524386]	protein_coding	0.805917	0.645569	0.302358	1.48912	1.56098	1.63022	0.374727	-1.41609	5.22455e-05	0.00426766	down	yes
MSTRG.23983	ENSSSCG00000012178	ENSSSCT00000064947;ENSSSCT00000013322	GO:0001731(formation of translation preinitiation complex);GO:0003743(translation initiation factor activity);GO:0003924(GTPase activity);GO:0005525(GTP binding);GO:0005737(cytoplasm);GO:0005829(cytosol);GO:0005850(eukaryotic translation initiation factor 2 complex);GO:0005850(eukaryotic translation initiation factor 2 complex)	NA	NA	NA	eukaryotic translation initiation factor 2 subunit 3 [Source:NCBI gene;Acc:100624149]	protein_coding	0	0.0246829	0.0415592	12.6845	0.0283017	14.2852	0.00245359	-8.67089	5.24573e-05	0.00426766	down	yes
MSTRG.13158	C16orf54	ENSSSCT00000031601	GO:0016020(membrane);GO:0016021(integral component of membrane)	NA	NA	NA	chromosome 3 C16orf54 homolog [Source:NCBI gene;Acc:100623246]	protein_coding	0.773599	0.57518	0.768573	2.46138	1.24388	1.87754	0.379264	-1.39873	5.36992e-05	0.00434521	down	yes
MSTRG.9783	ENSSSCG00000027665;ENSSSCG00000007181;ENSSSCG00000007186	ENSSSCT00000026498;ENSSSCT00000007856;ENSSSCT00000007862;ENSSSCT00000051984;ENSSSCT00000034240;ENSSSCT00000038169;ENSSSCT00000033347;ENSSSCT00000034585	GO:0005886(plasma membrane);GO:0016020(membrane);GO:0016021(integral component of membrane);GO:0022409(positive regulation of cell-cell adhesion);GO:0050766(positive regulation of phagocytosis);GO:0050870(positive regulation of T cell activation);GO:0050870(positive regulation of T cell activation)	04380(Osteoclast differentiation);04380(Osteoclast differentiation)	K06551	NA	tyrosine-protein phosphatase non-receptor type substrate 1 [Source:NCBI gene;Acc:102161654]	protein_coding	0.104027	0.117868	0.164647	0.342913	0.25471	0.298282	0.431455	-1.21272	5.4189e-05	0.0043681	down	yes
MSTRG.21596	SLC9B2;ENSSSCG00000009162	ENSSSCT00000047847;ENSSSCT00000022582;ENSSSCT00000010033;ENSSSCT00000010034	GO:0005886(plasma membrane);GO:0006812(cation transport);GO:0006814(sodium ion transport);GO:0010008(endosome membrane);GO:0010348(lithium:proton antiporter activity);GO:0015299(solute:proton antiporter activity);GO:0015385(sodium:proton antiporter activity);GO:0016020(membrane);GO:0016021(integral component of membrane);GO:0016323(basolateral plasma membrane);GO:0030317(flagellated sperm motilit…	NA	NA	NA	solute carrier family 9 member B2 [Source:NCBI gene;Acc:100522336];solute carrier family 9 member B1 [Source:NCBI gene;Acc:100522506]	protein_coding	0.315137	0.381679	0.518528	1.07582	0.753876	0.951494	0.436987	-1.19434	5.47925e-05	0.00440328	down	yes
MSTRG.16616	CD9	ENSSSCT00000023950;ENSSSCT00000000773	GO:0005178(integrin binding);GO:0005886(plasma membrane);GO:0005887(integral component of plasma membrane);GO:0007155(cell adhesion);GO:0007166(cell surface receptor signaling pathway);GO:0007338(single fertilization);GO:0007342(fusion of sperm to egg plasma membrane involved in single fertilization);GO:0008285(negative regulation of cell population proliferation);GO:0009897(external side of plas…	04640(Hematopoietic cell lineage);04640(Hematopoietic cell lineage)	K06460	NA	CD9 molecule [Source:NCBI gene;Acc:397067]	protein_coding	30.2076	26.3504	25.5087	78.4963	40.9765	49.7242	0.485036	-1.04384	5.7286e-05	0.00451676	down	yes
MSTRG.4551	ENSSSCG00000017868	ENSSSCT00000046194;ENSSSCT00000062924;ENSSSCT00000049096	GO:0001614(purinergic nucleotide receptor activity);GO:0004931(extracellularly ATP-gated cation channel activity);GO:0005216(ion channel activity);GO:0005524(ATP binding);GO:0005639(integral component of nuclear inner membrane);GO:0005887(integral component of plasma membrane);GO:0006811(ion transport);GO:0006812(cation transport);GO:0016020(membrane);GO:0016021(integral component of membrane);GO…	04020(Calcium signaling pathway);04080(Neuroactive ligand-receptor interaction);04080(Neuroactive ligand-receptor interaction)	K05219	NA	purinergic receptor P2X 5 [Source:NCBI gene;Acc:100519563]	protein_coding	9.50492	5.87445	10.2353	3.17067	4.80828	1.96768	2.57521	1.36469	5.92235e-05	0.00459139	up	yes
ENSSSCG00000025523	COL2A1	ENSSSCT00000047570;ENSSSCT00000031054;ENSSSCT00000046319	GO:0001501(skeletal system development);GO:0001502(cartilage condensation);GO:0001503(ossification);GO:0001894(tissue homeostasis);GO:0001958(endochondral ossification);GO:0002062(chondrocyte differentiation);GO:0003007(heart morphogenesis);GO:0005201(extracellular matrix structural constituent);GO:0005515(protein binding);GO:0005581(collagen trimer);GO:0005585(collagen type II trimer);GO:0005604…	04151(PI3K-Akt signaling pathway);04510(Focal adhesion);04512(ECM-receptor interaction);04974(Protein digestion and absorption);05165(Human papillomavirus infection);05165(Human papillomavirus infection)	K19719	NA	collagen type II alpha 1 chain [Source:NCBI gene;Acc:397323]	protein_coding	0.183003	0.061615	0.0619011	1.13689	0.886942	0.171414	0.139629	-2.84033	6.03751e-05	0.0046533	down	yes
MSTRG.6842	HPD	ENSSSCT00000062975;ENSSSCT00000048142;ENSSSCT00000010747;ENSSSCT00000065312	GO:0000139(Golgi membrane);GO:0003868(4-hydroxyphenylpyruvate dioxygenase activity);GO:0005789(endoplasmic reticulum membrane);GO:0006572(tyrosine catabolic process);GO:0009072(aromatic amino acid family metabolic process);GO:0016701(oxidoreductase activity, acting on single donors with incorporation of molecular oxygen);GO:0046872(metal ion binding);GO:0055114(oxidation-reduction process);GO:005…	00130(Ubiquinone and other terpenoid-quinone biosynthesis);00350(Tyrosine metabolism);00360(Phenylalanine metabolism);00360(Phenylalanine metabolism)	K00457	EC:1.13.11.27	4-hydroxyphenylpyruvate dioxygenase [Source:NCBI gene;Acc:397443]	protein_coding	0.0223336	0.0116628	0.0414101	0.236912	0.303091	0.109563	0.116087	-3.10672	6.06604e-05	0.00466165	down	yes
MSTRG.16505	APOLD1	ENSSSCT00000046919	GO:0005576(extracellular region);GO:0005654(nucleoplasm);GO:0005829(cytosol);GO:0006869(lipid transport);GO:0008289(lipid binding);GO:0016020(membrane);GO:0016021(integral component of membrane);GO:0042157(lipoprotein metabolic process)	NA	NA	NA	apolipoprotein L domain containing 1 [Source:HGNC Symbol;Acc:HGNC:25268]	protein_coding	6.46511	14.6517	14.139	4.75804	5.64528	4.92746	2.29968	1.20143	6.42818e-05	0.00485502	up	yes
MSTRG.785	FAM81A	ENSSSCT00000062699;ENSSSCT00000005065;ENSSSCT00000036706	NA	NA	NA	NA	family with sequence similarity 81 member A [Source:NCBI gene;Acc:100156658]	protein_coding	0.556594	0.46215	0.47638	1.67738	0.770733	1.40208	0.388325	-1.36466	7.25778e-05	0.00534379	down	yes
MSTRG.2509	DAPK1	ENSSSCT00000026142;ENSSSCT00000057089;ENSSSCT00000011984;ENSSSCT00000053317;ENSSSCT00000011985;ENSSSCT00000061618;ENSSSCT00000044482;ENSSSCT00000038981	GO:0004672(protein kinase activity);GO:0004674(protein serine/threonine kinase activity);GO:0004683(calmodulin-dependent protein kinase activity);GO:0005515(protein binding);GO:0005516(calmodulin binding);GO:0005524(ATP binding);GO:0005634(nucleus);GO:0005737(cytoplasm);GO:0005886(plasma membrane);GO:0006468(protein phosphorylation);GO:0006915(apoptotic process);GO:0007165(signal transduction);GO…	04140(Autophagy - animal);05200(Pathways in cancer);05219(Bladder cancer);05219(Bladder cancer)	K08803	EC:2.7.11.1	death associated protein kinase 1 [Source:NCBI gene;Acc:100516103]	protein_coding	2.62535	1.5071	2.72708	4.78169	4.42039	4.65909	0.494874	-1.01487	7.3059e-05	0.00535402	down	yes
ENSSSCG00000004966	NOX5	ENSSSCT00000005478;ENSSSCT00000052443	GO:0001935(endothelial cell proliferation);GO:0005509(calcium ion binding);GO:0005886(plasma membrane);GO:0006952(defense response);GO:0015252(proton channel activity);GO:0016020(membrane);GO:0016021(integral component of membrane);GO:0016175(superoxide-generating NADPH oxidase activity);GO:0016491(oxidoreductase activity);GO:0042554(superoxide anion generation);GO:0043020(NADPH oxidase complex);…	NA	K21424	EC:1.6.3.-	NADPH oxidase 5 [Source:NCBI gene;Acc:100156068]	protein_coding	0.454118	0.256809	0.7783	0.0802938	0.165007	0.109474	4.19767	2.06959	7.68154e-05	0.00552433	up	yes
MSTRG.5111	CCR1	ENSSSCT00000012397	GO:0004435(phosphatidylinositol phospholipase C activity);GO:0004930(G protein-coupled receptor activity);GO:0004950(chemokine receptor activity);GO:0005737(cytoplasm);GO:0005886(plasma membrane);GO:0006816(calcium ion transport);GO:0006874(cellular calcium ion homeostasis);GO:0006887(exocytosis);GO:0006935(chemotaxis);GO:0006954(inflammatory response);GO:0006955(immune response);GO:0007165(signa…	04060(Cytokine-cytokine receptor interaction);04062(Chemokine signaling pathway);05163(Human cytomegalovirus infection);05167(Kaposi sarcoma-associated herpesvirus infection)	K04176	NA	C-C motif chemokine receptor 1 [Source:NCBI gene;Acc:414374]	protein_coding	1.3429	1.50529	1.63967	4.35351	2.2702	3.14685	0.459324	-1.12242	7.97894e-05	0.00566892	down	yes
ENSSSCG00000033352	FAM163A	ENSSSCT00000059629	GO:0016020(membrane);GO:0016021(integral component of membrane)	NA	NA	NA	family with sequence similarity 163 member A [Source:NCBI gene;Acc:100524515]	protein_coding	0.425846	0.25031	0.084279	0.047078	0.039963	0.014854	7.46293	2.89974	8.46851e-05	0.005921	up	yes
MSTRG.22268	TREH	ENSSSCT00000027894	GO:0003824(catalytic activity);GO:0004555(alpha,alpha-trehalase activity);GO:0005991(trehalose metabolic process);GO:0005993(trehalose catabolic process);GO:0008152(metabolic process);GO:0016787(hydrolase activity);GO:0016798(hydrolase activity, acting on glycosyl bonds)	00500(Starch and sucrose metabolism)	K01194	EC:3.2.1.28	trehalase [Source:NCBI gene;Acc:100623094]	protein_coding	1.04918	0.462584	0.296207	2.60012	2.37719	1.40755	0.283166	-1.82028	8.8119e-05	0.00605418	down	yes
MSTRG.7007	DAO	ENSSSCT00000043498;ENSSSCT00000010894;ENSSSCT00000041453	GO:0003884(D-amino-acid oxidase activity);GO:0005102(signaling receptor binding);GO:0005515(protein binding);GO:0005741(mitochondrial outer membrane);GO:0005777(peroxisome);GO:0005778(peroxisomal membrane);GO:0005829(cytosol);GO:0006562(proline catabolic process);GO:0016491(oxidoreductase activity);GO:0036088(D-serine catabolic process);GO:0042416(dopamine biosynthetic process);GO:0046416(D-amino…	00260(Glycine, serine and threonine metabolism);00330(Arginine and proline metabolism);00472(D-Arginine and D-ornithine metabolism);04146(Peroxisome);04146(Peroxisome)	K00273	EC:1.4.3.3	D-amino acid oxidase [Source:NCBI gene;Acc:397134]	protein_coding	1.36561	1.18675	0.437001	0.235155	0.369276	0.246954	3.51118	1.81196	9.2682e-05	0.00634547	up	yes
MSTRG.1971	GSN	ENSSSCT00000056233;ENSSSCT00000061208;ENSSSCT00000051811;ENSSSCT00000054653;ENSSSCT00000056042;ENSSSCT00000039685;ENSSSCT00000059979	GO:0002102(podosome);GO:0003779(actin binding);GO:0005509(calcium ion binding);GO:0005576(extracellular region);GO:0005615(extracellular space);GO:0005634(nucleus);GO:0005737(cytoplasm);GO:0005829(cytosol);GO:0005886(plasma membrane);GO:0005925(focal adhesion);GO:0006911(phagocytosis, engulfment);GO:0010628(positive regulation of gene expression);GO:0014891(striated muscle atrophy);GO:0016192(ves…	NA	NA	NA	gelsolin [Source:HGNC Symbol;Acc:HGNC:4620]	protein_coding	54.6186	34.5699	57.3707	140.264	72.9349	112.907	0.449422	-1.15386	9.48621e-05	0.00642795	down	yes
ENSSSCG00000027279	ENSSSCG00000027279	ENSSSCT00000029823	GO:0005515(protein binding);GO:0016020(membrane)	NA	NA	NA		protein_coding	0.442206	0.43538	0.063627	0	0	0	3137.38	11.6153	9.64252e-05	0.00651711	up	yes
MSTRG.9737	NINL;ENSSSCG00000037226	ENSSSCT00000007807;ENSSSCT00000026945;ENSSSCT00000051018	GO:0005509(calcium ion binding);GO:0005813(centrosome);GO:0005829(cytosol);GO:0034454(microtubule anchoring at centrosome);GO:0045171(intercellular bridge);GO:0045171(intercellular bridge)	NA	K16477	NA	ninein like [Source:NCBI gene;Acc:100519522]	protein_coding	0.447749	0.344101	0.348521	1.44807	0.74478	0.767492	0.385215	-1.37626	0.00010213	0.00686747	down	yes
ENSSSCG00000016715	OSBPL3	ENSSSCT00000018196;ENSSSCT00000030453	GO:0005829(cytosol);GO:0005886(plasma membrane);GO:0006869(lipid transport);GO:0015485(cholesterol binding);GO:0031965(nuclear membrane);GO:0097038(perinuclear endoplasmic reticulum);GO:0097038(perinuclear endoplasmic reticulum)	NA	K20463	NA	oxysterol binding protein like 3 [Source:NCBI gene;Acc:100523342]	protein_coding	0.718925	0.465256	0.653611	1.47002	0.978491	1.52047	0.463039	-1.1108	0.000103092	0.00691448	down	yes
MSTRG.1041	GREM1	ENSSSCT00000050519;ENSSSCT00000062618	GO:0000902(cell morphogenesis);GO:0001525(angiogenesis);GO:0001658(branching involved in ureteric bud morphogenesis);GO:0002042(cell migration involved in sprouting angiogenesis);GO:0002092(positive regulation of receptor internalization);GO:0003257(positive regulation of transcription from RNA polymerase II promoter involved in myocardial precursor cell differentiation);GO:0003337(mesenchymal to…	04350(TGF-beta signaling pathway);04350(TGF-beta signaling pathway)	NA	NA	gremlin 1, DAN family BMP antagonist [Source:NCBI gene;Acc:100156280]	protein_coding	0.088865	0.0944075	0.212376	0.519162	0.424477	0.454885	0.282904	-1.82161	0.000105501	0.0070291	down	yes
MSTRG.3050	HSPH1	ENSSSCT00000038903;ENSSSCT00000010229	GO:0000166(nucleotide binding);GO:0000774(adenyl-nucleotide exchange factor activity);GO:0005524(ATP binding);GO:0005634(nucleus);GO:0005654(nucleoplasm);GO:0005737(cytoplasm);GO:0005829(cytosol);GO:0005874(microtubule);GO:0032991(protein-containing complex);GO:0043014(alpha-tubulin binding);GO:0050790(regulation of catalytic activity);GO:0051085(chaperone cofactor-dependent protein refolding);GO…	04141(Protein processing in endoplasmic reticulum);04141(Protein processing in endoplasmic reticulum)	K09485	NA	heat shock protein family H (Hsp110) member 1 [Source:NCBI gene;Acc:100048931]	protein_coding	10.4224	5.34351	4.48946	40.0951	25.4454	8.86513	0.272229	-1.87711	0.000106128	0.0070291	down	yes
MSTRG.21	ENSSSCG00000031703	ENSSSCT00000050017	NA	NA	K22154	NA	dishevelled binding antagonist of beta catenin 2 [Source:NCBI gene;Acc:100512933]	protein_coding	1.2104	0.649457	2.3165	0.20713	0.453351	0.381695	4.00734	2.00265	0.000106346	0.0070291	up	yes
ENSSSCG00000017638	TSPOAP1	ENSSSCT00000035757	GO:0005515(protein binding);GO:0005737(cytoplasm);GO:0005739(mitochondrion);GO:0030156(benzodiazepine receptor binding);GO:0044305(calyx of Held);GO:0098978(glutamatergic synapse);GO:0099509(regulation of presynaptic cytosolic calcium ion concentration);GO:0099626(voltage-gated calcium channel activity involved in regulation of presynaptic cytosolic calcium levels)	NA	K19922	NA	TSPO associated protein 1 [Source:NCBI gene;Acc:100514918]	protein_coding	0.116757	0.099218	0.09038	0.248079	0.282321	0.245505	0.394836	-1.34068	0.000111831	0.00731453	down	yes
ENSSSCG00000024796	UPK3B	ENSSSCT00000022752	GO:0010629(negative regulation of gene expression);GO:0016020(membrane);GO:0016021(integral component of membrane)	NA	NA	NA	uroplakin 3B [Source:NCBI gene;Acc:100511685]	protein_coding	0	0	0	0.160634	0.366277	0.180825	0.000423887	-11.204	0.000115021	0.00744792	down	yes
MSTRG.7448	KCNMA1	ENSSSCT00000058903;ENSSSCT00000056413;ENSSSCT00000036820;ENSSSCT00000054031;ENSSSCT00000042465	GO:0001666(response to hypoxia);GO:0003779(actin binding);GO:0005216(ion channel activity);GO:0005244(voltage-gated ion channel activity);GO:0005249(voltage-gated potassium channel activity);GO:0005267(potassium channel activity);GO:0005515(protein binding);GO:0005886(plasma membrane);GO:0005901(caveola);GO:0006811(ion transport);GO:0006813(potassium ion transport);GO:0006970(response to osmotic …	04022(cGMP-PKG signaling pathway);04270(Vascular smooth muscle contraction);04911(Insulin secretion);04924(Renin secretion);04970(Salivary secretion);04972(Pancreatic secretion);04972(Pancreatic secretion)	K04936	NA	potassium calcium-activated channel subfamily M alpha 1 [Source:NCBI gene;Acc:397434]	protein_coding	0.151679	0.0390096	0.0984468	0.300827	0.429595	0.374039	0.261789	-1.93352	0.000115058	0.00744792	down	yes
MSTRG.1989	LHX6	ENSSSCT00000006081	GO:0000977(RNA polymerase II regulatory region sequence-specific DNA binding);GO:0000981(DNA-binding transcription factor activity, RNA polymerase II-specific);GO:0003677(DNA binding);GO:0005634(nucleus);GO:0006355(regulation of transcription, DNA-templated);GO:0021884(forebrain neuron development);GO:0030182(neuron differentiation);GO:0043565(sequence-specific DNA binding);GO:0045944(positive re…	NA	K09375	NA	LIM homeobox 6 [Source:NCBI gene;Acc:100739090]	protein_coding	0.868273	1.35049	2.99227	0.57002	0.542171	0.487676	3.25717	1.70362	0.000115283	0.00744792	up	yes
MSTRG.15534	ENSSSCG00000033790;ENSSSCG00000037808;ENSSSCG00000033730	ENSSSCT00000059509;ENSSSCT00000063235;ENSSSCT00000052481;ENSSSCT00000047907;ENSSSCT00000045665;ENSSSCT00000045643;ENSSSCT00000052774;ENSSSCT00000040600;ENSSSCT00000036823;ENSSSCT00000064776;ENSSSCT00000038184;ENSSSCT00000049628;ENSSSCT00000046426;ENSSSCT00000057092;ENSSSCT00000059439	GO:0004364(glutathione transferase activity);GO:0005515(protein binding);GO:0005515(protein binding)	00480(Glutathione metabolism);00980(Metabolism of xenobiotics by cytochrome P450);00982(Drug metabolism - cytochrome P450);00983(Drug metabolism - other enzymes);01524(Platinum drug resistance);05200(Pathways in cancer);05204(Chemical carcinogenesis);05225(Hepatocellular carcinoma);05418(Fluid shear stress and atherosclerosis);05418(Fluid shear stress and atherosclerosis)	K00799	EC:2.5.1.18	glutathione S-transferase Mu 1-like [Source:NCBI gene;Acc:110260348]	protein_coding	2.90919	4.42201	2.69723	1.29265	1.31198	2.14131	2.11306	1.07933	0.000117808	0.00757391	up	yes
ENSSSCG00000013494	MATK	ENSSSCT00000055115;ENSSSCT00000052630;ENSSSCT00000014740;ENSSSCT00000062061	GO:0000166(nucleotide binding);GO:0004672(protein kinase activity);GO:0004713(protein tyrosine kinase activity);GO:0004715(non-membrane spanning protein tyrosine kinase activity);GO:0005515(protein binding);GO:0005524(ATP binding);GO:0006468(protein phosphorylation);GO:0016301(kinase activity);GO:0016310(phosphorylation);GO:0016740(transferase activity);GO:0018108(peptidyl-tyrosine phosphorylatio…	NA	NA	NA	megakaryocyte-associated tyrosine kinase [Source:NCBI gene;Acc:110255242]	protein_coding	0.323763	0.287507	0.222018	0.111352	0.102474	0.115265	2.53209	1.34033	0.000121745	0.00775138	up	yes
MSTRG.1422	SIX6	ENSSSCT00000005606	GO:0000976(transcription regulatory region sequence-specific DNA binding);GO:0000981(DNA-binding transcription factor activity, RNA polymerase II-specific);GO:0001228(DNA-binding transcription activator activity, RNA polymerase II-specific);GO:0001654(eye development);GO:0003677(DNA binding);GO:0005634(nucleus);GO:0005667(transcription factor complex);GO:0006355(regulation of transcription, DNA-t…	NA	K19473	NA	SIX homeobox 6 [Source:NCBI gene;Acc:100519236]	protein_coding	0.087638	0.282066	0.115181	0.84135	0.301458	1.4092	0.190002	-2.39592	0.000127781	0.00802649	down	yes
ENSSSCG00000030031	ENSSSCG00000030031	ENSSSCT00000027342;ENSSSCT00000022440	GO:0001533(cornified envelope);GO:0005198(structural molecule activity);GO:0005509(calcium ion binding);GO:0030280(structural constituent of epidermis);GO:0036457(keratohyalin granule);GO:0046872(metal ion binding);GO:0046914(transition metal ion binding);GO:0061436(establishment of skin barrier);GO:0061436(establishment of skin barrier)	NA	NA	NA		protein_coding	0	0	0	0.0310156	0.00935691	0.0199159	0.00497608	-7.65077	0.000139424	0.00862695	down	yes
MSTRG.8220	CENPU	ENSSSCT00000017188	GO:0005634(nucleus);GO:0005737(cytoplasm);GO:0005815(microtubule organizing center);GO:0043009(chordate embryonic development)	NA	K11513	NA	centromere protein U [Source:NCBI gene;Acc:100515416]	protein_coding	1.16475	0.571372	0.447711	1.76062	2.27739	1.84482	0.371223	-1.42964	0.000140065	0.00864631	down	yes
MSTRG.18549	FAM167B	ENSSSCT00000004011	NA	NA	NA	NA	family with sequence similarity 167 member B [Source:NCBI gene;Acc:100519719]	protein_coding	1.69755	2.77905	2.4593	4.30515	6.21966	4.87517	0.450383	-1.15077	0.000141542	0.00867651	down	yes
[truncated: 104 more rows]

## Sheet: 240d vs 180d
gene_id	gene_name	transcript_id	GO	KEGG	KO_ENTRY	EC	Description	trans_type	FPKM.Age240d1	FPKM.Age240d2	FPKM.Age240d3	FPKM.Age180d1	FPKM.Age180d2	FPKM.Age180d3	fc	log2(fc)	pval	qval	regulation	significant
[truncated: 148 more rows]

[truncated: 2 more sheets: 300d vs 240d, 360d vs 300d]
