# Supplementary material for: Identification of crucial modules and genes associated with backfat tissue development by WGCNA in Ningxiang pigs
Source: Front Genet. 2023 Aug 17;14:1234757. doi: 10.3389/fgene.2023.1234757 (PMC10469685; doi:10.3389/fgene.2023.1234757)
Supplement: Supplementary file 3 [file Table6.XLSX]

## Sheet: turquoise
Pathway_ID	KEGG_Level_1	KEGG_Level_2	Pathway_Name	IDs	S	TS	B	TB	Rich.Factor	P.value	Sig.Sign.P	Q.value	Sig.Sign.Q
map05168	Human Diseases	Infectious disease: viral	Herpes simplex virus 1 infection	MSTRG.18394|ZNF436, MSTRG.242|IFNGR1, MSTRG.6728|ZNF268, MSTRG.18113|ZNF584, MSTRG.8172|ENSSSCG00000036877, MSTRG.17731|ZNF45, MSTRG.17930|ZNF331, MSTRG.17942|ENSSSCG00000032978;ENSSSCG00000027741, MSTRG.19687|ENSSSCG00000025593, MSTRG.8903|ENSSSCG00000016263, MSTRG.17550|ZNF382, MSTRG.19200|PIK3R3, MSTRG.17729|ZNF283;ENSSSCG00000038168, MSTRG.17549|ZNF461, MSTRG.11737|ENSSSCG00000021757, MSTRG.1…	54	794	292	27883	0.1849	3.28222e-28	****	1.00436e-25	****
map05200	Human Diseases	Cancer: overview	Pathways in cancer	MSTRG.242|IFNGR1, MSTRG.21405|IL15, MSTRG.3184|LPAR6, MSTRG.16469|ENSSSCG00000036142;MGST1;LMO3, MSTRG.10559|MET, MSTRG.22513|GNG11, MSTRG.1307|SOS2;VCPKMT;L2HGDH, MSTRG.2900|IL2RA, MSTRG.7576|ENSSSCG00000010440, MSTRG.12807|GNA12, MSTRG.672|SMAD2, MSTRG.741|DAPK2, MSTRG.2905|ENSSSCG00000021815, MSTRG.19200|PIK3R3, MSTRG.1025|RASGRP1, MSTRG.7539|CXCL12, MSTRG.1139|KDSR, MSTRG.18371|CDC42, MSTRG.1…	63	794	466	27883	0.1352	7.17826e-25	****	1.09827e-22	****
map04141	Genetic Information Processing	Folding, sorting and degradation	Protein processing in endoplasmic reticulum	MSTRG.4587|ENSSSCG00000031530, MSTRG.18258|NMNAT1;RBP7;UBE4B, MSTRG.12134|LMAN2;MXD3, MSTRG.431|UBE2J1, MSTRG.1800|SEC61B, MSTRG.15196|SSR2, MSTRG.7392|DNAJB12, MSTRG.19668|RNF5, MSTRG.12083|CANX, MSTRG.9704|SEC23B, MSTRG.20340|DAD1, MSTRG.1139|KDSR, MSTRG.15418|MAN1A2;RF00026, MSTRG.4965|STT3B, MSTRG.1162|LMAN1, MSTRG.7203|ERO1B, MSTRG.2859|SEC61A2, MSTRG.5967|ENSSSCG00000011798, MSTRG.23885|SSR…	33	794	150	27883	0.22	3.68226e-20	****	3.75591e-18	****
map04144	Cellular Processes	Transport and catabolism	Endocytosis	MSTRG.2900|IL2RA, MSTRG.12890|ENSSSCG00000007609, MSTRG.6012|ACAP2, MSTRG.672|SMAD2, MSTRG.15479|CAPZA1, MSTRG.14813|WWP1, MSTRG.6994|GIT2, MSTRG.6859|ARPC3, MSTRG.18371|CDC42, MSTRG.15703|SH3GLB1;ENSSSCG00000035099, MSTRG.14260|RAB10, MSTRG.16208|KIF5A;PIP4K2C;DTX3;ARHGEF25, MSTRG.20303|MDP1;ENSSSCG00000001999;CHMP4A;IPO4, MSTRG.12441|SNX2, MSTRG.5942|AP2M1;ABCF3, MSTRG.4883|RAB5A, MSTRG.15309|P…	37	794	222	27883	0.1667	3.92152e-18	****	2.99996e-16	****
map04151	Environmental Information Processing	Signal transduction	PI3K-Akt signaling pathway	MSTRG.21104|KDR, MSTRG.3184|LPAR6, MSTRG.9961|SGK2;IFT52, MSTRG.10559|MET, MSTRG.22513|GNG11, MSTRG.1307|SOS2;VCPKMT;L2HGDH, MSTRG.10108|PCK1, MSTRG.2900|IL2RA, MSTRG.7576|ENSSSCG00000010440, MSTRG.22194|PPP2R1B;ENSSSCG00000015023, MSTRG.8738|CREB1, MSTRG.19200|PIK3R3, MSTRG.12355|EFNA5, MSTRG.1139|KDSR, MSTRG.14698|YWHAZ, MSTRG.1955|TLR4, MSTRG.18899|ENSSSCG00000037081, MSTRG.22982|PPP2R5A;RF000…	42	794	301	27883	0.1395	1.80285e-17	****	1.06112e-15	****
map03040	Genetic Information Processing	Transcription	Spliceosome	MSTRG.23754|THOC2, MSTRG.20327|ACIN1, MSTRG.17920|CNOT3;PRPF31, MSTRG.12637|HARS2;ZMAT2, MSTRG.18783|THOC1, MSTRG.19924|CDC5L, MSTRG.6030|ENSSSCG00000029291;NCBP2, MSTRG.16097|HNRNPA1, MSTRG.22427|SNRPE, MSTRG.20621|SNW1, MSTRG.18526|SNRNP40, MSTRG.20376|ENSSSCG00000038947, MSTRG.15371|RBM8A, MSTRG.19272|PPIH, MSTRG.3589|EIF4A3, MSTRG.4515|SCARF1;PRPF8, MSTRG.20950|DHX15, MSTRG.19791|SRSF3, MSTRG…	27	794	116	27883	0.2328	2.08062e-17	****	1.06112e-15	****
map04146	Cellular Processes	Transport and catabolism	Peroxisome	MSTRG.8223|ACSL1, MSTRG.5029|ACAA1, MSTRG.16578|PEX5;CLSTN3, MSTRG.3663|ACOX1, MSTRG.8745|ENSSSCG00000023264, MSTRG.17607|LGALS4;ECH1, MSTRG.212|PEX3, MSTRG.10276|GSTK1, MSTRG.18250|PEX14, MSTRG.5340|ACOX2;FAM107A, MSTRG.16700|ABCD2, MSTRG.15124|ENSSSCG00000023091;ENSSSCG00000006388, MSTRG.6743|PGAM5, MSTRG.15848|SLC25A17, MSTRG.18408|GALE;HMGCL, MSTRG.15630|ABCD3, MSTRG.4348|PEX12;SLFN11, MSTRG.…	23	794	81	27883	0.284	4.16943e-17	****	1.82264e-15	****
map05203	Human Diseases	Cancer: overview	Viral carcinogenesis	MSTRG.19604|MRPS18B, MSTRG.6795|GTF2H3, MSTRG.6025|DLG1, MSTRG.8738|CREB1, MSTRG.8903|ENSSSCG00000016263, MSTRG.19200|PIK3R3, MSTRG.18371|CDC42, MSTRG.14698|YWHAZ, MSTRG.1159|PMAIP1, MSTRG.20621|SNW1, MSTRG.3961|STAT5B, MSTRG.12676|HDAC3, MSTRG.7763|NFKB2, MSTRG.15864|ATF4, MSTRG.16125|CDK2;ENSSSCG00000037597, MSTRG.23305|HDAC6, MSTRG.16610|LTBR, MSTRG.9318|ENSSSCG00000028786, MSTRG.9232|IL6ST, M…	29	794	158	27883	0.1835	1.19805e-15	****	4.58252e-14	****
map05166	Human Diseases	Infectious disease: viral	Human T-cell leukemia virus 1 infection	MSTRG.21405|IL15, MSTRG.17341|NFATC3;SLC7A6, MSTRG.23732|SLC25A5, MSTRG.2900|IL2RA, MSTRG.6856|ANAPC5, MSTRG.7576|ENSSSCG00000010440, MSTRG.15220|RUSC1;FDPS, MSTRG.12083|CANX, MSTRG.6025|DLG1, MSTRG.8738|CREB1, MSTRG.672|SMAD2, MSTRG.2905|ENSSSCG00000021815, MSTRG.19200|PIK3R3, MSTRG.12883|TRRAP, MSTRG.911|B2M, MSTRG.3961|STAT5B, MSTRG.5690|ATR, MSTRG.1224|SMAD3, MSTRG.8225|SLC25A4, MSTRG.7763|NF…	31	794	197	27883	0.1574	1.07007e-14	****	3.63823e-13	****
map03320	Organismal Systems	Endocrine system	PPAR signaling pathway	MSTRG.8223|ACSL1, MSTRG.5029|ACAA1, MSTRG.18528|FABP3, MSTRG.3663|ACOX1, MSTRG.19116|CZIB;CPT2, MSTRG.10108|PCK1, MSTRG.23205|ENSSSCG00000012202, MSTRG.8754|ACADL, MSTRG.11848|ANGPTL4, MSTRG.5975|ADIPOQ, MSTRG.5340|ACOX2;FAM107A, MSTRG.22691|ENSSSCG00000031405;ENSSSCG00000015405;ENSSSCG00000037311;ENSSSCG00000037410;ENSSSCG00000030638, MSTRG.14826|FABP4, MSTRG.6769|UBC;SCARB1, MSTRG.10003|ENSSSCG…	19	794	69	27883	0.2754	4.24345e-14	****	1.2985e-12	****
map03015	Genetic Information Processing	Translation	mRNA surveillance pathway	MSTRG.20327|ACIN1, MSTRG.22194|PPP2R1B;ENSSSCG00000015023, MSTRG.10102|CSTF1, MSTRG.13428|RNPS1;ECI1, MSTRG.20319|PABPN1, MSTRG.6030|ENSSSCG00000029291;NCBP2, MSTRG.11151|CPSF7, MSTRG.20691|CPSF2, MSTRG.17356|NUDT21, MSTRG.22982|PPP2R5A;RF00026, MSTRG.18425|SRRM1, MSTRG.14378|CPSF3, MSTRG.15371|RBM8A, MSTRG.3589|EIF4A3, MSTRG.6867|PPP1CC, MSTRG.18148|ENSSSCG00000003348, MSTRG.428|RNGTT, MSTRG.151…	20	794	79	27883	0.2532	5.30738e-14	****	1.47642e-12	****
map05165	Human Diseases	Infectious disease: viral	Human papillomavirus infection	MSTRG.1307|SOS2;VCPKMT;L2HGDH, MSTRG.7576|ENSSSCG00000010440, MSTRG.2589|NFX1, MSTRG.22194|PPP2R1B;ENSSSCG00000015023, MSTRG.6025|DLG1, MSTRG.8738|CREB1, MSTRG.19200|PIK3R3, MSTRG.18371|CDC42, MSTRG.3955|ATP6V0A1, MSTRG.3544|RFNG, MSTRG.22982|PPP2R5A;RF00026, MSTRG.9670|JAG1, MSTRG.4257|ENSSSCG00000017670, MSTRG.15481|WNT2B, MSTRG.10486|ATP6V1FNB;ATP6V1F, MSTRG.5690|ATR, MSTRG.3462|COL4A2, MSTRG.…	36	794	284	27883	0.1268	7.38798e-14	****	1.88393e-12	****
map04014	Environmental Information Processing	Signal transduction	Ras signaling pathway	MSTRG.21104|KDR, MSTRG.10559|MET, MSTRG.22513|GNG11, MSTRG.1307|SOS2;VCPKMT;L2HGDH, MSTRG.4386|NF1, MSTRG.16284|RAP1B, MSTRG.19200|PIK3R3, MSTRG.1025|RASGRP1, MSTRG.12355|EFNA5, MSTRG.18371|CDC42, MSTRG.18899|ENSSSCG00000037081, MSTRG.4883|RAB5A, MSTRG.5884|GNB4, MSTRG.11663|RASAL3, MSTRG.16125|CDK2;ENSSSCG00000037597, MSTRG.23113|PIR;VEGFD, MSTRG.22875|ABL2;TOR3A, MSTRG.15485|RAP1A, MSTRG.9303|P…	31	794	212	27883	0.1462	8.36967e-14	****	1.97009e-12	****
map05170	Human Diseases	Infectious disease: viral	Human immunodeficiency virus 1 infection	MSTRG.17341|NFATC3;SLC7A6, MSTRG.22513|GNG11, MSTRG.19687|ENSSSCG00000025593, MSTRG.19200|PIK3R3, MSTRG.1139|KDSR, MSTRG.1955|TLR4, MSTRG.911|B2M, MSTRG.18899|ENSSSCG00000037081, MSTRG.4257|ENSSSCG00000017670, MSTRG.17177|AP1G1;RF00576, MSTRG.5884|GNB4, MSTRG.5690|ATR, MSTRG.17360|GNAO1, MSTRG.5669|RNF7, MSTRG.7145|CRKL, MSTRG.12588|CDC25C, MSTRG.19744|ITPR3, MSTRG.20308|JPH4;AP1G2, MSTRG.11318|T…	28	794	180	27883	0.1556	2.79914e-13	****	6.11811e-12	****
map05163	Human Diseases	Infectious disease: viral	Human cytomegalovirus infection	MSTRG.17341|NFATC3;SLC7A6, MSTRG.22513|GNG11, MSTRG.1307|SOS2;VCPKMT;L2HGDH, MSTRG.12807|GNA12, MSTRG.19687|ENSSSCG00000025593, MSTRG.8738|CREB1, MSTRG.19200|PIK3R3, MSTRG.7539|CXCL12, MSTRG.18964|PTGER3, MSTRG.911|B2M, MSTRG.18899|ENSSSCG00000037081, MSTRG.4257|ENSSSCG00000017670, MSTRG.5884|GNB4, MSTRG.17360|GNAO1, MSTRG.7145|CRKL, MSTRG.19744|ITPR3, MSTRG.15864|ATF4, MSTRG.16072|SP1, MSTRG.150…	28	794	193	27883	0.1451	1.62698e-12	****	3.31904e-11	****
map00510	Metabolism	Glycan biosynthesis and metabolism	N-Glycan biosynthesis	MSTRG.11557|ZFP62;MGAT1, MSTRG.3129|ALG11, MSTRG.22194|PPP2R1B;ENSSSCG00000015023, MSTRG.1799|ALG2, MSTRG.20340|DAD1, MSTRG.15418|MAN1A2;RF00026, MSTRG.4965|STT3B, MSTRG.23699|ALG13, MSTRG.21996|ALG8, MSTRG.2115|DOLK, MSTRG.22282|DPAGT1, MSTRG.11127|GANAB, MSTRG.15097|ENSSSCG00000006360, MSTRG.5946|ALG3, MSTRG.15744|ALG12	15	794	47	27883	0.3191	1.85542e-12	****	3.54849e-11	****
map04140	Cellular Processes	Transport and catabolism	Autophagy - animal	MSTRG.7309|NRBF2, MSTRG.7576|ENSSSCG00000010440, MSTRG.1812|STX17, MSTRG.7063|MTMR3, MSTRG.741|DAPK2, MSTRG.19200|PIK3R3, MSTRG.1139|KDSR, MSTRG.12956|AGFG2;ENSSSCG00000007665, MSTRG.15703|SH3GLB1;ENSSSCG00000035099, MSTRG.3491|LAMP1, MSTRG.3041|HMGB1, MSTRG.4257|ENSSSCG00000017670, MSTRG.2501|CTSL, MSTRG.23746|LAMP2, MSTRG.18882|PIK3C3, MSTRG.20749|ATG2B, MSTRG.8671|CFLAR;CASP10, MSTRG.11318|TRA…	22	794	119	27883	0.1849	2.86118e-12	****	5.15013e-11	****
map04024	Environmental Information Processing	Signal transduction	cAMP signaling pathway	MSTRG.6815|HCAR1, MSTRG.3663|ACOX1, MSTRG.17770|GIPR, MSTRG.6816|ENSSSCG00000037735, MSTRG.8738|CREB1, MSTRG.7833|ADRB1, MSTRG.16284|RAP1B, MSTRG.4035|PPP1R1B, MSTRG.19200|PIK3R3, MSTRG.8481|RAPGEF4, MSTRG.18964|PTGER3, MSTRG.16450|PDE3A, MSTRG.38|PDE10A, MSTRG.21142|GRIA2, MSTRG.6867|PPP1CC, MSTRG.15428|ATP1A1, MSTRG.5670|ENSSSCG00000011676, MSTRG.18388|LUZP1;ENSSSCG00000025500, MSTRG.15025|ATP1…	27	794	191	27883	0.1414	7.57579e-12	****	1.28788e-10	****
map04145	Cellular Processes	Transport and catabolism	Phagosome	MSTRG.1800|SEC61B, MSTRG.6772|SCARB1, MSTRG.12083|CANX, MSTRG.19687|ENSSSCG00000025593, MSTRG.22560|DYNC1I1, MSTRG.1955|TLR4, MSTRG.3955|ATP6V0A1, MSTRG.3491|LAMP1, MSTRG.22691|ENSSSCG00000031405;ENSSSCG00000015405;ENSSSCG00000037311;ENSSSCG00000037410;ENSSSCG00000030638, MSTRG.2859|SEC61A2, MSTRG.2501|CTSL, MSTRG.4883|RAB5A, MSTRG.23746|LAMP2, MSTRG.10486|ATP6V1FNB;ATP6V1F, MSTRG.18882|PIK3C3, M…	22	794	129	27883	0.1705	1.5317e-11	****	2.46685e-10	****
map05152	Human Diseases	Infectious disease: bacterial	Tuberculosis	MSTRG.1168|MALT1, MSTRG.242|IFNGR1, MSTRG.15094|FCER1G;NDUFS2, MSTRG.11573|RFXANK, MSTRG.8738|CREB1, MSTRG.1139|KDSR, MSTRG.1955|TLR4, MSTRG.3955|ATP6V0A1, MSTRG.3491|LAMP1, MSTRG.4883|RAB5A, MSTRG.23746|LAMP2, MSTRG.19293|NFYC;ssc-mir-30c-1;ssc-mir-30e, MSTRG.18882|PIK3C3, MSTRG.16125|CDK2;ENSSSCG00000037597, MSTRG.8671|CFLAR;CASP10, MSTRG.11318|TRAF6, MSTRG.1502|ENSSSCG00000039987;IFN-OMEGA-7;I…	23	794	145	27883	0.1586	2.4735e-11	****	3.78445e-10	****
map03010	Genetic Information Processing	Translation	Ribosome	MSTRG.5830|ENSSSCG00000036114, MSTRG.21004|RPL9, MSTRG.13671|ENSSSCG00000008183, MSTRG.14598|MRPL13, MSTRG.4043|RPL23;RF00412;C17orf98, MSTRG.13090|ZNF713;ENSSSCG00000007749, MSTRG.2193|ENSSSCG00000035904;RF00069;RF00049, MSTRG.4846|MRPL3, MSTRG.10785|ENSSSCG00000025060, MSTRG.13598|MRPS5, MSTRG.23904|RPL10;RF00156, MSTRG.12028|RPS15, MSTRG.11614|ENSSSCG00000013889, MSTRG.19914|MRPS18A, MSTRG.525…	21	794	121	27883	0.1736	3.14239e-11	****	4.38894e-10	****
map04010	Environmental Information Processing	Signal transduction	MAPK signaling pathway	MSTRG.21104|KDR, MSTRG.17341|NFATC3;SLC7A6, MSTRG.10559|MET, MSTRG.1307|SOS2;VCPKMT;L2HGDH, MSTRG.4386|NF1, MSTRG.12807|GNA12, MSTRG.16284|RAP1B, MSTRG.8308|DUSP4, MSTRG.1025|RASGRP1, MSTRG.12355|EFNA5, MSTRG.23155|RPS6KA3, MSTRG.18371|CDC42, MSTRG.13167|TAOK2;INO80E;ENSSSCG00000037075, MSTRG.32|RPS6KA2, MSTRG.11062|MAP4K2, MSTRG.1228|MAP2K5, MSTRG.7145|CRKL, MSTRG.19190|MOB3C;MKNK1, MSTRG.7763|N…	31	794	265	27883	0.117	3.28261e-11	****	4.38894e-10	****
map05225	Human Diseases	Cancer: specific types	Hepatocellular carcinoma	MSTRG.16017|SMARCD1;GPD1, MSTRG.16469|ENSSSCG00000036142;MGST1;LMO3, MSTRG.10559|MET, MSTRG.1307|SOS2;VCPKMT;L2HGDH, MSTRG.7576|ENSSSCG00000010440, MSTRG.672|SMAD2, MSTRG.19200|PIK3R3, MSTRG.4257|ENSSSCG00000017670, MSTRG.15481|WNT2B, MSTRG.1224|SMAD3, MSTRG.10246|SMARCD3, MSTRG.3754|AXIN2;CEP112, ENSSSCG00000024671|WNT9A, MSTRG.16141|SMARCC2, MSTRG.96|ARID1B, MSTRG.7825|TCF7L2, MSTRG.2844|FZD8;E…	23	794	147	27883	0.1565	3.29888e-11	****	4.38894e-10	****
map04722	Organismal Systems	Nervous system	Neurotrophin signaling pathway	MSTRG.1307|SOS2;VCPKMT;L2HGDH, MSTRG.16284|RAP1B, MSTRG.19200|PIK3R3, MSTRG.23155|RPS6KA3, MSTRG.1139|KDSR, MSTRG.18371|CDC42, MSTRG.14382|KIDINS220, MSTRG.32|RPS6KA2, MSTRG.1228|MAP2K5, MSTRG.7145|CRKL, MSTRG.15864|ATF4, MSTRG.18104|ZNF274, MSTRG.20542|PSEN1, MSTRG.11318|TRAF6, MSTRG.15485|RAP1A, MSTRG.9303|PIK3R1, MSTRG.16276|IRAK3, MSTRG.3554|ARHGDIA, MSTRG.11072|BAD, MSTRG.11020|RELA	20	794	111	27883	0.1802	4.55882e-11	****	5.8125e-10	****
map05161	Human Diseases	Infectious disease: viral	Hepatitis B	MSTRG.17341|NFATC3;SLC7A6, MSTRG.1307|SOS2;VCPKMT;L2HGDH, MSTRG.8738|CREB1, MSTRG.672|SMAD2, MSTRG.19200|PIK3R3, MSTRG.1139|KDSR, MSTRG.14698|YWHAZ, MSTRG.1955|TLR4, MSTRG.3961|STAT5B, MSTRG.1224|SMAD3, MSTRG.15864|ATF4, MSTRG.16125|CDK2;ENSSSCG00000037597, MSTRG.2599|DDX58;NDUFB6;TOPORS, MSTRG.8671|CFLAR;CASP10, MSTRG.11318|TRAF6, MSTRG.1502|ENSSSCG00000039987;IFN-OMEGA-7;IFN-OMEGA-4;IFN-OMEGA-3…	22	794	145	27883	0.1517	1.63011e-10	****	1.99525e-09	****
map04022	Environmental Information Processing	Signal transduction	cGMP-PKG signaling pathway	MSTRG.13041|GTF2I, MSTRG.17341|NFATC3;SLC7A6, MSTRG.23732|SLC25A5, MSTRG.12807|GNA12, MSTRG.22411|GUCY1A2, MSTRG.8738|CREB1, MSTRG.7833|ADRB1, MSTRG.2225|RGS2, MSTRG.20844|ADRA2C, MSTRG.12956|AGFG2;ENSSSCG00000007665, MSTRG.16450|PDE3A, MSTRG.13040|GTF2IRD1, MSTRG.6867|PPP1CC, MSTRG.15428|ATP1A1, MSTRG.8225|SLC25A4, MSTRG.19744|ITPR3, MSTRG.15864|ATF4, MSTRG.5670|ENSSSCG00000011676, MSTRG.6640|AD…	22	794	150	27883	0.1467	3.18836e-10	****	3.75246e-09	****
map04120	Genetic Information Processing	Folding, sorting and degradation	Ubiquitin mediated proteolysis	MSTRG.18258|NMNAT1;RBP7;UBE4B, MSTRG.431|UBE2J1, MSTRG.4236|TRIM37, MSTRG.6856|ANAPC5, MSTRG.14813|WWP1, MSTRG.21008|UBE2K, MSTRG.749|HERC1, MSTRG.10467|UBE2H, MSTRG.1448|ENSSSCG00000005103, MSTRG.17497|ENSSSCG00000031169;ENSSSCG00000002876;WTIP, ENSSSCG00000035825|UBE2QL1, MSTRG.5669|RNF7, MSTRG.1171|NEDD4L, MSTRG.17813|SAE1, MSTRG.10739|UBE2D4, MSTRG.53|PRKN, MSTRG.11318|TRAF6, MSTRG.21684|ENSS…	20	794	125	27883	0.16	4.18727e-10	****	4.74557e-09	****
map04142	Cellular Processes	Transport and catabolism	Lysosome	MSTRG.7428|AP3M1, MSTRG.14305|LAPTM4A, MSTRG.13215|GGA2, MSTRG.3955|ATP6V0A1, MSTRG.3491|LAMP1, MSTRG.16802|GNPTAB, MSTRG.20805|IDUA, MSTRG.2501|CTSL, MSTRG.10002|CTSA, MSTRG.17177|AP1G1;RF00576, MSTRG.23746|LAMP2, MSTRG.12155|CLTB;ENSSSCG00000032389, MSTRG.20256|AP4S1, MSTRG.20308|JPH4;AP1G2, MSTRG.20568|NPC2, MSTRG.3698|MIF4GD;GGA3, MSTRG.12939|AP4M1, MSTRG.4684|ENSSSCG00000032469;EIF4A1;RF0055…	19	794	113	27883	0.1681	4.78022e-10	****	5.2241e-09	****
map00071	Metabolism	Lipid metabolism	Fatty acid degradation	MSTRG.8223|ACSL1, MSTRG.5029|ACAA1, MSTRG.3663|ACOX1, MSTRG.14257|HADHA, MSTRG.19116|CZIB;CPT2, MSTRG.4644|ACADVL, MSTRG.14253|HADHB, MSTRG.8754|ACADL, MSTRG.13428|RNPS1;ECI1, MSTRG.6982|ACADS, MSTRG.4788|ALDH3A2, MSTRG.8857|ACSL3	12	794	39	27883	0.3077	5.05378e-10	****	5.33261e-09	****
map04810	Cellular Processes	Cell motility	Regulation of actin cytoskeleton	MSTRG.1307|SOS2;VCPKMT;L2HGDH, MSTRG.12890|ENSSSCG00000007609, MSTRG.12807|GNA12, MSTRG.23370|FGD1, MSTRG.19200|PIK3R3, MSTRG.7539|CXCL12, MSTRG.6859|ARPC3, MSTRG.18371|CDC42, MSTRG.7424|VCL, MSTRG.16208|KIF5A;PIP4K2C;DTX3;ARHGEF25, MSTRG.22161|RDX, MSTRG.15309|PIP5K1A, MSTRG.7145|CRKL, MSTRG.6867|PPP1CC, ENSSSCG00000012445|LPAR4, MSTRG.10970|SSH3;ANKRD13D, MSTRG.2771|PIP4K2A, MSTRG.22903|ARPC5, …	24	794	190	27883	0.1263	1.15296e-09	****	1.1705e-08	****
map04926	Organismal Systems	Endocrine system	Relaxin signaling pathway	MSTRG.22513|GNG11, MSTRG.1307|SOS2;VCPKMT;L2HGDH, MSTRG.8738|CREB1, MSTRG.672|SMAD2, MSTRG.19200|PIK3R3, MSTRG.18899|ENSSSCG00000037081, MSTRG.5884|GNB4, MSTRG.1224|SMAD3, MSTRG.17360|GNAO1, MSTRG.3462|COL4A2, MSTRG.15864|ATF4, MSTRG.23113|PIR;VEGFD, MSTRG.9303|PIK3R1, MSTRG.9918|SRC, MSTRG.11020|RELA, MSTRG.11990|GNG7, MSTRG.11700|PRKACA, MSTRG.846|GNB5, MSTRG.11079|VEGFB;FERMT3;ENSSSCG000000130…	19	794	119	27883	0.1597	1.1858e-09	****	1.1705e-08	****
map04152	Environmental Information Processing	Signal transduction	AMPK signaling pathway	MSTRG.5167|PFKFB4, MSTRG.10108|PCK1, MSTRG.22194|PPP2R1B;ENSSSCG00000015023, MSTRG.8738|CREB1, MSTRG.13231|EEF2K, MSTRG.5975|ADIPOQ, MSTRG.19200|PIK3R3, MSTRG.12956|AGFG2;ENSSSCG00000007665, MSTRG.14260|RAB10, MSTRG.22691|ENSSSCG00000031405;ENSSSCG00000015405;ENSSSCG00000037311;ENSSSCG00000037410;ENSSSCG00000030638, MSTRG.22982|PPP2R5A;RF00026, MSTRG.4257|ENSSSCG00000017670, MSTRG.6640|ADRA1A, MS…	18	794	110	27883	0.1636	2.15082e-09	****	2.05673e-08	****
map05202	Human Diseases	Cancer: overview	Transcriptional misregulation in cancer	MSTRG.2313|H3F3A, MSTRG.8068|RAB3GAP1;ENSSSCG00000033241;CCNT2, MSTRG.10559|MET, MSTRG.7312|JMJD1C;ENSSSCG00000038697, MSTRG.4335|TAF15, ENSSSCG00000005089|SIX4, MSTRG.22492|CDK14, MSTRG.20989|KLF3, MSTRG.21710|AFF1, MSTRG.19786|ETV7, MSTRG.14774|RUNX1T1, MSTRG.22598|ETV1, MSTRG.22263|ENSSSCG00000023324;TMEM25;TTC36, MSTRG.20828|NSD2;RF00427, MSTRG.6437|RUNX1, MSTRG.16072|SP1, MSTRG.15059|PBX1;EN…	21	794	153	27883	0.1373	2.76237e-09	****	2.56147e-08	****
map04612	Organismal Systems	Immune system	Antigen processing and presentation	MSTRG.12083|CANX, MSTRG.11573|RFXANK, MSTRG.19687|ENSSSCG00000025593, MSTRG.8738|CREB1, MSTRG.20297|DCAF11;PSME1;FITM1, MSTRG.911|B2M, MSTRG.2501|CTSL, MSTRG.19293|NFYC;ssc-mir-30c-1;ssc-mir-30e, MSTRG.19634|ENSSSCG00000001396, MSTRG.19678|SLA-DQB1, MSTRG.20307|ENSSSCG00000002004;EMC9, MSTRG.19921|SLC29A1;ENSSSCG00000001701	12	794	46	27883	0.2609	4.18763e-09	****	3.76887e-08	****
map04931	Human Diseases	Endocrine and metabolic disease	Insulin resistance	MSTRG.10108|PCK1, MSTRG.7576|ENSSSCG00000010440, MSTRG.8738|CREB1, MSTRG.19200|PIK3R3, MSTRG.23155|RPS6KA3, MSTRG.22691|ENSSSCG00000031405;ENSSSCG00000015405;ENSSSCG00000037311;ENSSSCG00000037410;ENSSSCG00000030638, MSTRG.32|RPS6KA2, MSTRG.4257|ENSSSCG00000017670, MSTRG.7253|AGT, MSTRG.6867|PPP1CC, MSTRG.10133|PPP1R3D, MSTRG.9303|PIK3R1, MSTRG.20321|PPP1R3E, MSTRG.11020|RELA, MSTRG.15266|CRTC2, M…	17	794	103	27883	0.165	5.24153e-09	****	4.5584e-08	****
map04714	Organismal Systems	Environmental adaptation	Thermogenesis	MSTRG.8223|ACSL1, MSTRG.16017|SMARCD1;GPD1, MSTRG.19116|CZIB;CPT2, MSTRG.1307|SOS2;VCPKMT;L2HGDH, MSTRG.15094|FCER1G;NDUFS2, MSTRG.8738|CREB1, MSTRG.21005|KLB, MSTRG.5198|SLC25A20, MSTRG.23155|RPS6KA3, MSTRG.32|RPS6KA2, MSTRG.4257|ENSSSCG00000017670, MSTRG.14751|NDUFAF6, MSTRG.16081|ATP5MC2, MSTRG.8672|ENSSSCG00000016100, MSTRG.10246|SMARCD3, MSTRG.16141|SMARCC2, MSTRG.96|ARID1B, MSTRG.2599|DDX58…	24	794	205	27883	0.1171	5.36283e-09	****	4.5584e-08	****
map04070	Environmental Information Processing	Signal transduction	Phosphatidylinositol signaling system	MSTRG.12349|PPIP5K2, MSTRG.7576|ENSSSCG00000010440, MSTRG.7063|MTMR3, MSTRG.20706|ITPK1, MSTRG.19200|PIK3R3, MSTRG.16208|KIF5A;PIP4K2C;DTX3;ARHGEF25, MSTRG.23406|MTMR8, MSTRG.15309|PIP5K1A, MSTRG.18882|PIK3C3, MSTRG.7888|INPP5F;ENSSSCG00000039630, MSTRG.19744|ITPR3, MSTRG.5107|SACM1L, MSTRG.2771|PIP4K2A, MSTRG.9303|PIK3R1, MSTRG.23768|OCRL, MSTRG.13159|CDIPT	16	794	93	27883	0.172	7.94449e-09	****	6.57031e-08	****
map04062	Organismal Systems	Immune system	Chemokine signaling pathway	MSTRG.22513|GNG11, MSTRG.1307|SOS2;VCPKMT;L2HGDH, MSTRG.16284|RAP1B, MSTRG.19200|PIK3R3, MSTRG.7539|CXCL12, MSTRG.18371|CDC42, MSTRG.3961|STAT5B, MSTRG.18899|ENSSSCG00000037081, MSTRG.5884|GNB4, MSTRG.12557|CXCL14, MSTRG.7145|CRKL, MSTRG.4326|ENSSSCG00000033457, MSTRG.15485|RAP1A, MSTRG.9303|PIK3R1, MSTRG.9918|SRC, MSTRG.11072|BAD, MSTRG.11020|RELA, MSTRG.21980|PAK1, MSTRG.11990|GNG7, MSTRG.11700…	21	794	163	27883	0.1288	8.76472e-09	****	7.05791e-08	****
map04137	Cellular Processes	Transport and catabolism	Mitophagy - animal	MSTRG.6635|BNIP3L, MSTRG.16682|BCL2L13;BID, MSTRG.6743|PGAM5, MSTRG.5881|MFN1, MSTRG.12095|SQSTM1, MSTRG.4374|RHOT1, MSTRG.15864|ATF4, MSTRG.22635|TOMM7, MSTRG.53|PRKN, MSTRG.16072|SP1, MSTRG.873|USP8, MSTRG.9918|SRC, MSTRG.11020|RELA	13	794	61	27883	0.2131	1.36684e-08	****	1.07244e-07	****
map04218	Cellular Processes	Cell growth and death	Cellular senescence	MSTRG.17341|NFATC3;SLC7A6, MSTRG.12517|ENSSSCG00000014280, MSTRG.23732|SLC25A5, MSTRG.7576|ENSSSCG00000010440, MSTRG.672|SMAD2, MSTRG.19200|PIK3R3, MSTRG.18562|RBBP4, MSTRG.15451|HIPK1, MSTRG.5690|ATR, MSTRG.1224|SMAD3, MSTRG.12095|SQSTM1, MSTRG.6867|PPP1CC, MSTRG.8225|SLC25A4, MSTRG.19744|ITPR3, MSTRG.16125|CDK2;ENSSSCG00000037597, MSTRG.558|TRAF3IP2, MSTRG.9303|PIK3R1, MSTRG.19634|ENSSSCG000000…	19	794	139	27883	0.1367	1.67472e-08	****	1.28116e-07	****
map05167	Human Diseases	Infectious disease: viral	Kaposi sarcoma-associated herpesvirus infection	MSTRG.242|IFNGR1, MSTRG.17341|NFATC3;SLC7A6, MSTRG.22513|GNG11, MSTRG.8738|CREB1, MSTRG.19200|PIK3R3, MSTRG.18899|ENSSSCG00000037081, MSTRG.5884|GNB4, MSTRG.18882|PIK3C3, MSTRG.19744|ITPR3, MSTRG.9232|IL6ST, MSTRG.1502|ENSSSCG00000039987;IFN-OMEGA-7;IFN-OMEGA-4;IFN-OMEGA-3;IFN-ALPHA-10;IFN-ALPHA-8;IFN-ALPHA-9, MSTRG.1518|IFNA1, MSTRG.9303|PIK3R1, MSTRG.19634|ENSSSCG00000001396, MSTRG.9918|SRC, MS…	20	794	155	27883	0.129	1.92234e-08	****	1.43472e-07	****
map04910	Organismal Systems	Endocrine system	Insulin signaling pathway	MSTRG.22756|HBP1;PRKAR2B, MSTRG.1307|SOS2;VCPKMT;L2HGDH, MSTRG.10108|PCK1, MSTRG.19200|PIK3R3, MSTRG.3740|PRKAR1A, MSTRG.12956|AGFG2;ENSSSCG00000007665, MSTRG.16859|CRADD, MSTRG.4257|ENSSSCG00000017670, MSTRG.7145|CRKL, MSTRG.6867|PPP1CC, MSTRG.19190|MOB3C;MKNK1, MSTRG.10133|PPP1R3D, MSTRG.9303|PIK3R1, MSTRG.20321|PPP1R3E, MSTRG.17688|LIPE, MSTRG.11072|BAD, MSTRG.11700|PRKACA, MSTRG.3902|G6PC3	18	794	126	27883	0.1429	1.971e-08	****	1.43602e-07	****
map04150	Environmental Information Processing	Signal transduction	mTOR signaling pathway	MSTRG.1307|SOS2;VCPKMT;L2HGDH, MSTRG.7576|ENSSSCG00000010440, MSTRG.18689|CEP192, MSTRG.19200|PIK3R3, MSTRG.23155|RPS6KA3, MSTRG.13054|ENSSSCG00000024045, MSTRG.5235|ZMYND10;NPRL2, MSTRG.32|RPS6KA2, MSTRG.4257|ENSSSCG00000017670, MSTRG.15481|WNT2B, MSTRG.10486|ATP6V1FNB;ATP6V1F, MSTRG.23025|GRB10, ENSSSCG00000024671|WNT9A, MSTRG.6824|CLIP1;ENSSSCG00000028005, MSTRG.2844|FZD8;ENSSSCG00000033166, M…	19	794	141	27883	0.1348	2.12331e-08	****	1.51101e-07	****
map04510	Cellular Processes	Cellular community - eukaryotes	Focal adhesion	MSTRG.21104|KDR, MSTRG.10559|MET, MSTRG.1307|SOS2;VCPKMT;L2HGDH, MSTRG.7576|ENSSSCG00000010440, MSTRG.16284|RAP1B, MSTRG.19200|PIK3R3, MSTRG.1139|KDSR, MSTRG.18371|CDC42, MSTRG.7424|VCL, MSTRG.7145|CRKL, MSTRG.6867|PPP1CC, MSTRG.3462|COL4A2, MSTRG.23113|PIR;VEGFD, MSTRG.15485|RAP1A, MSTRG.9303|PIK3R1, MSTRG.12748|PDGFRB, MSTRG.9918|SRC, MSTRG.11072|BAD, MSTRG.21980|PAK1, MSTRG.20492|ACTN1, MSTRG.…	21	794	172	27883	0.1221	2.29305e-08	****	1.59471e-07	****
map03013	Genetic Information Processing	Translation	Nucleocytoplasmic transport	MSTRG.23754|THOC2, MSTRG.18689|CEP192, MSTRG.20327|ACIN1, MSTRG.18783|THOC1, MSTRG.13428|RNPS1;ECI1, MSTRG.5439|TRNT1, MSTRG.6030|ENSSSCG00000029291;NCBP2, MSTRG.9117|NUP155, MSTRG.4746|ELAC2, MSTRG.18425|SRRM1, MSTRG.15371|RBM8A, MSTRG.3589|EIF4A3, MSTRG.19434|NUP153, MSTRG.3700|NUP85, MSTRG.5334|HTD2, MSTRG.4684|ENSSSCG00000032469;EIF4A1;RF00554;RF01290;RF00272;CD68;MPDU1, MSTRG.13181|ENSSSCG00…	19	794	144	27883	0.1319	3.00658e-08	****	2.04448e-07	****
map00230	Metabolism	Nucleotide metabolism	Purine metabolism	MSTRG.6488|PDE9A, MSTRG.5204|QRICH1;DALRD3;ssc-mir-425;ssc-mir-191;IMPDH2;QARS, MSTRG.22411|GUCY1A2, MSTRG.7645|ENTPD1;ENSSSCG00000010498, MSTRG.10495|IMPDH1, MSTRG.8765|ATIC, MSTRG.7570|PAPSS2, MSTRG.10649|ENSSSCG00000022912, MSTRG.11499|ENSSSCG00000040978;AMPD3, MSTRG.16450|PDE3A, MSTRG.38|PDE10A, MSTRG.13816|DGUOK, MSTRG.16106|PDE1B, ENSSSCG00000027070|ENTPD6, MSTRG.2370|ADSS, MSTRG.2857|NUDT5…	17	794	118	27883	0.1441	4.28048e-08	****	2.84745e-07	****
map05206	Human Diseases	Cancer: overview	MicroRNAs in cancer	MSTRG.4472|NSRP1;ssc-mir-423, MSTRG.2014|ssc-mir-181b-2;ssc-mir-181a-2;NR6A1, MSTRG.10559|MET, MSTRG.1307|SOS2;VCPKMT;L2HGDH, MSTRG.7576|ENSSSCG00000010440, MSTRG.22439|MDM4, MSTRG.14492|ssc-mir-30d;ssc-mir-30b, MSTRG.14274|DNMT3A, MSTRG.4414|ssc-mir-451, MSTRG.20319|PABPN1, MSTRG.1139|KDSR, MSTRG.10447|ENSSSCG00000038347;MKLN1;ssc-mir-29b-1;ssc-mir-29a, MSTRG.22161|RDX, MSTRG.19293|NFYC;ssc-mir-…	22	794	198	27883	0.1111	5.9674e-08	****	3.88516e-07	****
map04923	Organismal Systems	Endocrine system	Regulation of lipolysis in adipocytes	MSTRG.5085|ABHD5, MSTRG.7833|ADRB1, MSTRG.19200|PIK3R3, MSTRG.12956|AGFG2;ENSSSCG00000007665, MSTRG.18964|PTGER3, MSTRG.14826|FABP4, MSTRG.10858|RPLP2;CRACR2B;RF00419;PNPLA2, MSTRG.9303|PIK3R1, MSTRG.17688|LIPE, MSTRG.11700|PRKACA, MSTRG.11103|PLA2G16	11	794	47	27883	0.234	6.37045e-08	****	4.06116e-07	****
map00562	Metabolism	Carbohydrate metabolism	Inositol phosphate metabolism	MSTRG.7576|ENSSSCG00000010440, MSTRG.7063|MTMR3, MSTRG.20706|ITPK1, MSTRG.16208|KIF5A;PIP4K2C;DTX3;ARHGEF25, MSTRG.23406|MTMR8, MSTRG.15309|PIP5K1A, MSTRG.18882|PIK3C3, MSTRG.7888|INPP5F;ENSSSCG00000039630, MSTRG.526|FIG4, MSTRG.5107|SACM1L, MSTRG.2771|PIP4K2A, MSTRG.23768|OCRL, MSTRG.13159|CDIPT	13	794	69	27883	0.1884	6.52391e-08	****	4.07412e-07	****
map04962	Organismal Systems	Excretory system	Vasopressin-regulated water reabsorption	MSTRG.16207|DCTN2, MSTRG.8738|CREB1, MSTRG.22560|DYNC1I1, MSTRG.3850|NSF, MSTRG.4883|RAB5A, MSTRG.2586|AQP3, MSTRG.4213|DYNLL2, MSTRG.16125|CDK2;ENSSSCG00000037597, MSTRG.3554|ARHGDIA, MSTRG.11700|PRKACA	10	794	38	27883	0.2632	7.6078e-08	****	4.65598e-07	****
map05100	Human Diseases	Infectious disease: bacterial	Bacterial invasion of epithelial cells	MSTRG.10559|MET, MSTRG.12890|ENSSSCG00000007609, MSTRG.19200|PIK3R3, MSTRG.21365|ARHGAP10, MSTRG.6859|ARPC3, MSTRG.18371|CDC42, MSTRG.7424|VCL, MSTRG.9005|ENSSSCG00000016370, MSTRG.12155|CLTB;ENSSSCG00000032389, MSTRG.7145|CRKL, MSTRG.22903|ARPC5, MSTRG.9303|PIK3R1, MSTRG.9918|SRC	13	794	70	27883	0.1857	7.8047e-08	****	4.68282e-07	****
map05169	Human Diseases	Infectious disease: viral	Epstein-Barr virus infection	MSTRG.19687|ENSSSCG00000025593, MSTRG.7645|ENTPD1;ENSSSCG00000010498, MSTRG.19200|PIK3R3, MSTRG.1139|KDSR, MSTRG.3816|PSMC5, MSTRG.20621|SNW1, MSTRG.911|B2M, MSTRG.2669|VIM, MSTRG.11257|PSMC3, MSTRG.7763|NFKB2, MSTRG.16125|CDK2;ENSSSCG00000037597, MSTRG.2599|DDX58;NDUFB6;TOPORS, MSTRG.11318|TRAF6, MSTRG.1502|ENSSSCG00000039987;IFN-OMEGA-7;IFN-OMEGA-4;IFN-OMEGA-3;IFN-ALPHA-10;IFN-ALPHA-8;IFN-ALPHA…	20	794	169	27883	0.1183	8.33373e-08	****	4.90408e-07	****
map04015	Environmental Information Processing	Signal transduction	Rap1 signaling pathway	MSTRG.21104|KDR, MSTRG.10559|MET, MSTRG.11202|CTNND1, MSTRG.12495|ENSSSCG00000014267, MSTRG.16284|RAP1B, MSTRG.19200|PIK3R3, MSTRG.12355|EFNA5, MSTRG.18371|CDC42, MSTRG.8481|RAPGEF4, MSTRG.17360|GNAO1, MSTRG.20525|SIPA1L1, MSTRG.7145|CRKL, ENSSSCG00000012445|LPAR4, MSTRG.23113|PIR;VEGFD, MSTRG.15485|RAP1A, MSTRG.9303|PIK3R1, MSTRG.12748|PDGFRB, MSTRG.9918|SRC, MSTRG.11079|VEGFB;FERMT3;ENSSSCG0000…	21	794	186	27883	0.1129	9.01655e-08	****	5.20578e-07	****
map05205	Human Diseases	Cancer: overview	Proteoglycans in cancer	MSTRG.21104|KDR, MSTRG.10559|MET, MSTRG.1307|SOS2;VCPKMT;L2HGDH, MSTRG.19200|PIK3R3, MSTRG.18371|CDC42, MSTRG.1955|TLR4, MSTRG.22161|RDX, MSTRG.4257|ENSSSCG00000017670, MSTRG.2501|CTSL, MSTRG.15481|WNT2B, MSTRG.6867|PPP1CC, MSTRG.19744|ITPR3, MSTRG.22198|ENSSSCG00000015027;C11orf52, ENSSSCG00000024671|WNT9A, MSTRG.8986|GPC1, MSTRG.2844|FZD8;ENSSSCG00000033166, MSTRG.9303|PIK3R1, MSTRG.9918|SRC, M…	21	794	187	27883	0.1123	9.88975e-08	****	5.54751e-07	****
map03022	Genetic Information Processing	Transcription	Basal transcription factors	MSTRG.13041|GTF2I, MSTRG.6795|GTF2H3, MSTRG.4335|TAF15, MSTRG.9324|CDK7;RF00026, MSTRG.83|GTF2H5, MSTRG.17756|ERCC2;ERCC1, MSTRG.13040|GTF2IRD1, MSTRG.1428|MNAT1, MSTRG.9318|ENSSSCG00000028786, MSTRG.14605|TAF2	10	794	39	27883	0.2564	9.97102e-08	****	5.54751e-07	****
map04934	Human Diseases	Endocrine and metabolic disease	Cushing syndrome	MSTRG.6772|SCARB1, MSTRG.8738|CREB1, MSTRG.16284|RAP1B, MSTRG.15481|WNT2B, MSTRG.7253|AGT, MSTRG.22263|ENSSSCG00000023324;TMEM25;TTC36, MSTRG.3754|AXIN2;CEP112, MSTRG.19744|ITPR3, MSTRG.15864|ATF4, MSTRG.16125|CDK2;ENSSSCG00000037597, ENSSSCG00000024671|WNT9A, MSTRG.7825|TCF7L2, MSTRG.2844|FZD8;ENSSSCG00000033166, MSTRG.16072|SP1, MSTRG.873|USP8, MSTRG.15059|PBX1;ENSSSCG00000029321, MSTRG.15485|R…	18	794	142	27883	0.1268	1.28759e-07	****	7.03578e-07	****
map05160	Human Diseases	Infectious disease: viral	Hepatitis C	MSTRG.1307|SOS2;VCPKMT;L2HGDH, MSTRG.6772|SCARB1, MSTRG.22194|PPP2R1B;ENSSSCG00000015023, MSTRG.19200|PIK3R3, MSTRG.14698|YWHAZ, MSTRG.13021|CLDN4, MSTRG.16125|CDK2;ENSSSCG00000037597, MSTRG.2599|DDX58;NDUFB6;TOPORS, MSTRG.8671|CFLAR;CASP10, MSTRG.11318|TRAF6, MSTRG.1502|ENSSSCG00000039987;IFN-OMEGA-7;IFN-OMEGA-4;IFN-OMEGA-3;IFN-ALPHA-10;IFN-ALPHA-8;IFN-ALPHA-9, MSTRG.1518|IFNA1, MSTRG.9303|PIK3R…	17	794	129	27883	0.1318	1.62113e-07	****	8.68133e-07	****
map04060	Environmental Information Processing	Signaling molecules and interaction	Cytokine-cytokine receptor interaction	MSTRG.242|IFNGR1, MSTRG.8365|ACVR1C, MSTRG.21405|IL15, MSTRG.2548|ENSSSCG00000010968, MSTRG.5495|JAGN1, MSTRG.2900|IL2RA, MSTRG.2905|ENSSSCG00000021815, MSTRG.7539|CXCL12, MSTRG.12527|GDF9, MSTRG.17159|IL34;MTSS1L, MSTRG.12557|CXCL14, MSTRG.4326|ENSSSCG00000033457, MSTRG.1357|BMP4, MSTRG.16610|LTBR, MSTRG.9232|IL6ST, MSTRG.4831|TNFRSF13B, MSTRG.1502|ENSSSCG00000039987;IFN-OMEGA-7;IFN-OMEGA-4;IFN-…	23	794	227	27883	0.1013	1.64548e-07	****	8.68133e-07	****
map04728	Organismal Systems	Nervous system	Dopaminergic synapse	MSTRG.22513|GNG11, MSTRG.22194|PPP2R1B;ENSSSCG00000015023, MSTRG.8738|CREB1, MSTRG.4035|PPP1R1B, MSTRG.16208|KIF5A;PIP4K2C;DTX3;ARHGEF25, MSTRG.18899|ENSSSCG00000037081, MSTRG.22982|PPP2R5A;RF00026, MSTRG.5884|GNB4, MSTRG.21142|GRIA2, MSTRG.17360|GNAO1, MSTRG.6867|PPP1CC, MSTRG.19744|ITPR3, MSTRG.15864|ATF4, MSTRG.11990|GNG7, MSTRG.11700|PRKACA, MSTRG.846|GNB5	16	794	115	27883	0.1391	1.74622e-07	****	9.05667e-07	****
map05162	Human Diseases	Infectious disease: viral	Measles	MSTRG.2900|IL2RA, MSTRG.19200|PIK3R3, MSTRG.1139|KDSR, MSTRG.1955|TLR4, MSTRG.3961|STAT5B, MSTRG.16125|CDK2;ENSSSCG00000037597, MSTRG.2599|DDX58;NDUFB6;TOPORS, MSTRG.11318|TRAF6, MSTRG.1502|ENSSSCG00000039987;IFN-OMEGA-7;IFN-OMEGA-4;IFN-OMEGA-3;IFN-ALPHA-10;IFN-ALPHA-8;IFN-ALPHA-9, MSTRG.1518|IFNA1, MSTRG.9303|PIK3R1, MSTRG.11072|BAD, MSTRG.12862|EIF2AK1, MSTRG.11020|RELA, MSTRG.23412|MSN, MSTRG.…	16	794	116	27883	0.1379	1.97278e-07	****	1.00612e-06	****
map04530	Cellular Processes	Cellular community - eukaryotes	Tight junction	MSTRG.744|RAB8B, MSTRG.22194|PPP2R1B;ENSSSCG00000015023, MSTRG.6025|DLG1, MSTRG.23785|RAP2C, MSTRG.12495|ENSSSCG00000014267, MSTRG.18371|CDC42, MSTRG.22161|RDX, MSTRG.13021|CLDN4, MSTRG.1171|NEDD4L, MSTRG.6437|RUNX1, MSTRG.15485|RAP1A, MSTRG.19906|TJAP1, MSTRG.9918|SRC, MSTRG.20492|ACTN1, MSTRG.11700|PRKACA, MSTRG.23412|MSN, MSTRG.1640|ENSSSCG00000005247, MSTRG.21161|RAPGEF2	18	794	148	27883	0.1216	2.42535e-07	****	1.21665e-06	****
map00310	Metabolism	Amino acid metabolism	Lysine degradation	MSTRG.6847|SETD1B;TMEM120B, MSTRG.8264|NSD3;PLPP5;DDHD2, MSTRG.14257|HADHA, MSTRG.3167|SETDB2;PHF11, MSTRG.23933|TMLHE, MSTRG.20761|SETD3, MSTRG.4788|ALDH3A2, MSTRG.22263|ENSSSCG00000023324;TMEM25;TTC36, MSTRG.20828|NSD2;RF00427, MSTRG.15326|SETDB1, MSTRG.20576|DLST	11	794	54	27883	0.2037	2.92021e-07	****	1.44127e-06	****
map04630	Environmental Information Processing	Signal transduction	JAK-STAT signaling pathway	MSTRG.242|IFNGR1, MSTRG.21405|IL15, MSTRG.2548|ENSSSCG00000010968, MSTRG.1307|SOS2;VCPKMT;L2HGDH, MSTRG.2900|IL2RA, MSTRG.2905|ENSSSCG00000021815, MSTRG.19200|PIK3R3, MSTRG.1139|KDSR, MSTRG.16859|CRADD, MSTRG.3961|STAT5B, MSTRG.9232|IL6ST, MSTRG.1502|ENSSSCG00000039987;IFN-OMEGA-7;IFN-OMEGA-4;IFN-OMEGA-3;IFN-ALPHA-10;IFN-ALPHA-8;IFN-ALPHA-9, MSTRG.1518|IFNA1, MSTRG.9303|PIK3R1, MSTRG.12748|PDGFRB…	17	794	135	27883	0.1259	3.15261e-07	****	1.53127e-06	****
map05226	Human Diseases	Cancer: specific types	Gastric cancer	MSTRG.10559|MET, MSTRG.1307|SOS2;VCPKMT;L2HGDH, MSTRG.672|SMAD2, MSTRG.19200|PIK3R3, MSTRG.1139|KDSR, MSTRG.4257|ENSSSCG00000017670, MSTRG.15481|WNT2B, MSTRG.1224|SMAD3, MSTRG.3754|AXIN2;CEP112, MSTRG.16125|CDK2;ENSSSCG00000037597, ENSSSCG00000024671|WNT9A, MSTRG.7825|TCF7L2, MSTRG.2844|FZD8;ENSSSCG00000033166, MSTRG.9303|PIK3R1, MSTRG.19705|RXRB, MSTRG.22666|ENSSSCG00000015390;ENSSSCG00000032456…	17	794	136	27883	0.125	3.50883e-07	****	1.67766e-06	****
map00520	Metabolism	Carbohydrate metabolism	Amino sugar and nucleotide sugar metabolism	MSTRG.1348|ENSSSCG00000005040, MSTRG.591|PGM3, MSTRG.2551|GALT, MSTRG.1792|NANS, MSTRG.15796|CYB5R3, MSTRG.13341|ENSSSCG00000021236, MSTRG.18408|GALE;HMGCL, MSTRG.12684|GNPDA1, MSTRG.15495|ENSSSCG00000006793;CHIA, MSTRG.13415|ENSSSCG00000008057;ATP6V0C	10	794	48	27883	0.2083	8.13789e-07	****	3.83107e-06	****
map04725	Organismal Systems	Nervous system	Cholinergic synapse	MSTRG.22513|GNG11, MSTRG.8738|CREB1, MSTRG.19200|PIK3R3, MSTRG.1139|KDSR, MSTRG.18899|ENSSSCG00000037081, MSTRG.5884|GNB4, MSTRG.17360|GNAO1, MSTRG.19744|ITPR3, MSTRG.15864|ATF4, MSTRG.9303|PIK3R1, MSTRG.19287|KCNQ4, MSTRG.11990|GNG7, MSTRG.11700|PRKACA, MSTRG.846|GNB5	14	794	101	27883	0.1386	1.06741e-06	****	4.92585e-06	****
map05215	Human Diseases	Cancer: specific types	Prostate cancer	MSTRG.1307|SOS2;VCPKMT;L2HGDH, MSTRG.7576|ENSSSCG00000010440, MSTRG.8738|CREB1, MSTRG.19200|PIK3R3, MSTRG.1139|KDSR, MSTRG.15864|ATF4, MSTRG.16125|CDK2;ENSSSCG00000037597, MSTRG.7825|TCF7L2, MSTRG.9303|PIK3R1, MSTRG.12748|PDGFRB, MSTRG.11072|BAD, MSTRG.11020|RELA, MSTRG.19921|SLC29A1;ENSSSCG00000001701	13	794	87	27883	0.1494	1.07854e-06	****	4.92585e-06	****
map01521	Human Diseases	Drug resistance: antineoplastic	EGFR tyrosine kinase inhibitor resistance	MSTRG.21104|KDR, MSTRG.10559|MET, MSTRG.1307|SOS2;VCPKMT;L2HGDH, MSTRG.4386|NF1, MSTRG.7576|ENSSSCG00000010440, MSTRG.19200|PIK3R3, MSTRG.1139|KDSR, MSTRG.4257|ENSSSCG00000017670, MSTRG.9303|PIK3R1, MSTRG.12748|PDGFRB, MSTRG.9918|SRC, MSTRG.11072|BAD	12	794	74	27883	0.1622	1.1383e-06	****	5.12233e-06	****
map02010	Environmental Information Processing	Membrane transport	ABC transporters	MSTRG.23504|ABCB7, MSTRG.19687|ENSSSCG00000025593, MSTRG.16700|ABCD2, MSTRG.15630|ABCD3, MSTRG.13426|ABCA3, MSTRG.6484|ABCG1, MSTRG.21697|ABCG2;ENSSSCG00000009213, MSTRG.22666|ENSSSCG00000015390;ENSSSCG00000032456, MSTRG.4160|ABCC3	9	794	39	27883	0.2308	1.15873e-06	****	5.13871e-06	****
map04550	Cellular Processes	Cellular community - eukaryotes	Signaling pathways regulating pluripotency of stem cells	MSTRG.8365|ACVR1C, MSTRG.6911|TBX3, MSTRG.672|SMAD2, MSTRG.19200|PIK3R3, MSTRG.21649|SMARCAD1, MSTRG.15481|WNT2B, MSTRG.1224|SMAD3, MSTRG.3754|AXIN2;CEP112, ENSSSCG00000024671|WNT9A, MSTRG.1357|BMP4, MSTRG.2844|FZD8;ENSSSCG00000033166, MSTRG.9232|IL6ST, MSTRG.9303|PIK3R1, MSTRG.15326|SETDB1, MSTRG.8016|ACVR2A	15	794	119	27883	0.1261	1.52681e-06	****	6.67432e-06	****
map04072	Environmental Information Processing	Signal transduction	Phospholipase D signaling pathway	MSTRG.3184|LPAR6, MSTRG.1307|SOS2;VCPKMT;L2HGDH, MSTRG.15094|FCER1G;NDUFS2, MSTRG.12807|GNA12, MSTRG.19200|PIK3R3, MSTRG.8481|RAPGEF4, MSTRG.15309|PIP5K1A, MSTRG.15120|FCER1A, MSTRG.7253|AGT, ENSSSCG00000012445|LPAR4, MSTRG.19667|AGPAT1, MSTRG.9303|PIK3R1, MSTRG.18911|PTGFR, MSTRG.12748|PDGFRB, MSTRG.2188|ENSSSCG00000005738, MSTRG.6505|AGPAT3	16	794	135	27883	0.1185	1.58575e-06	****	6.83435e-06	****
map04919	Organismal Systems	Endocrine system	Thyroid hormone signaling pathway	MSTRG.23225|MED14, MSTRG.19200|PIK3R3, MSTRG.12676|HDAC3, MSTRG.15428|ATP1A1, MSTRG.5670|ENSSSCG00000011676, MSTRG.1357|BMP4, MSTRG.15025|ATP1B1, MSTRG.9303|PIK3R1, MSTRG.19705|RXRB, MSTRG.9918|SRC, MSTRG.11072|BAD, MSTRG.11700|PRKACA, MSTRG.6436|RCAN1, MSTRG.4926|THRB	14	794	105	27883	0.1333	1.71902e-06	****	7.27613e-06	****
map03060	Genetic Information Processing	Folding, sorting and degradation	Protein export	MSTRG.1800|SEC61B, MSTRG.20337|OXA1L, MSTRG.5586|SRPRB, MSTRG.21191|PAICS;SRP72, MSTRG.22361|SRPRA, MSTRG.2859|SEC61A2, MSTRG.504|SEC63	7	794	22	27883	0.3182	1.73581e-06	****	7.27613e-06	****
map05418	Human Diseases	Cardiovascular disease	Fluid shear stress and atherosclerosis	MSTRG.21104|KDR, MSTRG.16469|ENSSSCG00000036142;MGST1;LMO3, MSTRG.19200|PIK3R3, MSTRG.1139|KDSR, MSTRG.2501|CTSL, MSTRG.1228|MAP2K5, MSTRG.12095|SQSTM1, MSTRG.1357|BMP4, MSTRG.8986|GPC1, MSTRG.9303|PIK3R1, MSTRG.9918|SRC, MSTRG.11790|KEAP1, MSTRG.11020|RELA, MSTRG.8016|ACVR2A, MSTRG.19921|SLC29A1;ENSSSCG00000001701	15	794	121	27883	0.124	1.88977e-06	****	7.73052e-06	****
map04360	Organismal Systems	Development and regeneration	Axon guidance	MSTRG.15314|SEMA6C, MSTRG.15735|PLXNB2, MSTRG.17341|NFATC3;SLC7A6, MSTRG.10559|MET, MSTRG.19200|PIK3R3, MSTRG.7539|CXCL12, MSTRG.12355|EFNA5, MSTRG.18371|CDC42, ENSSSCG00000009092|TRPC3, MSTRG.900|SEMA6D, MSTRG.20423|RGMA, MSTRG.10970|SSH3;ANKRD13D, MSTRG.10502|LRRC4, MSTRG.9303|PIK3R1, MSTRG.9918|SRC, MSTRG.6192|BOC, MSTRG.21980|PAK1, MSTRG.22123|TRPC6	18	794	170	27883	0.1059	1.89474e-06	****	7.73052e-06	****
map04727	Organismal Systems	Nervous system	GABAergic synapse	MSTRG.22513|GNG11, MSTRG.3974|HAP1, MSTRG.8646|PLCL1, MSTRG.430|GABRR2, MSTRG.3850|NSF, MSTRG.18899|ENSSSCG00000037081, MSTRG.5884|GNB4, MSTRG.17360|GNAO1, MSTRG.9918|SRC, MSTRG.11990|GNG7, MSTRG.11700|PRKACA, MSTRG.846|GNB5	12	794	78	27883	0.1538	2.03036e-06	****	8.17488e-06	****
map05016	Human Diseases	Neurodegenerative disease	Huntington disease	MSTRG.23732|SLC25A5, MSTRG.3974|HAP1, MSTRG.15094|FCER1G;NDUFS2, MSTRG.16207|DCTN2, MSTRG.12041|POLR2E, MSTRG.8738|CREB1, MSTRG.4643|DLG4, MSTRG.10469|NRF1, MSTRG.5942|AP2M1;ABCF3, MSTRG.16081|ATP5MC2, MSTRG.8672|ENSSSCG00000016100, MSTRG.12155|CLTB;ENSSSCG00000032389, MSTRG.8225|SLC25A4, MSTRG.17244|POLR2C, MSTRG.2599|DDX58;NDUFB6;TOPORS, MSTRG.15896|POLR2F, MSTRG.7722|SEC31B;NDUFB8, MSTRG.16072…	18	794	171	27883	0.1053	2.06228e-06	****	8.19554e-06	****
map04933	Human Diseases	Endocrine and metabolic disease	AGE-RAGE signaling pathway in diabetic complications	MSTRG.672|SMAD2, MSTRG.19200|PIK3R3, MSTRG.1139|KDSR, MSTRG.18371|CDC42, MSTRG.3961|STAT5B, MSTRG.7253|AGT, MSTRG.1224|SMAD3, MSTRG.3462|COL4A2, MSTRG.23113|PIR;VEGFD, MSTRG.15628|F3, MSTRG.9303|PIK3R1, MSTRG.11020|RELA, MSTRG.11079|VEGFB;FERMT3;ENSSSCG00000013038;NUDT22;STIP1	13	794	93	27883	0.1398	2.33901e-06	****	9.17612e-06	****
map04659	Organismal Systems	Immune system	Th17 cell differentiation	MSTRG.242|IFNGR1, MSTRG.17341|NFATC3;SLC7A6, MSTRG.2900|IL2RA, MSTRG.672|SMAD2, MSTRG.3961|STAT5B, MSTRG.1224|SMAD3, MSTRG.6437|RUNX1, MSTRG.9232|IL6ST, MSTRG.19705|RXRB, MSTRG.19678|SLA-DQB1, MSTRG.11020|RELA, MSTRG.19921|SLC29A1;ENSSSCG00000001701, MSTRG.5995|IL1RAP	13	794	95	27883	0.1368	2.98479e-06	****	1.15613e-05	****
map05210	Human Diseases	Cancer: specific types	Colorectal cancer	MSTRG.1307|SOS2;VCPKMT;L2HGDH, MSTRG.672|SMAD2, MSTRG.19200|PIK3R3, MSTRG.1139|KDSR, MSTRG.1159|PMAIP1, MSTRG.4257|ENSSSCG00000017670, MSTRG.1224|SMAD3, MSTRG.3754|AXIN2;CEP112, MSTRG.7825|TCF7L2, MSTRG.9303|PIK3R1, MSTRG.11072|BAD, MSTRG.2188|ENSSSCG00000005738	12	794	81	27883	0.1481	3.05837e-06	****	1.16982e-05	****
map04261	Organismal Systems	Circulatory system	Adrenergic signaling in cardiomyocytes	MSTRG.22194|PPP2R1B;ENSSSCG00000015023, MSTRG.8738|CREB1, MSTRG.7833|ADRB1, MSTRG.1139|KDSR, MSTRG.8481|RAPGEF4, MSTRG.22982|PPP2R5A;RF00026, MSTRG.8423|SCN7A, MSTRG.7253|AGT, MSTRG.6867|PPP1CC, MSTRG.15428|ATP1A1, MSTRG.15864|ATF4, MSTRG.5670|ENSSSCG00000011676, MSTRG.6640|ADRA1A, MSTRG.15025|ATP1B1, MSTRG.11700|PRKACA	15	794	126	27883	0.119	3.15745e-06	****	1.19282e-05	****
map00601	Metabolism	Glycan biosynthesis and metabolism	Glycosphingolipid biosynthesis - lacto and neolacto series	MSTRG.6827|B3GNT4, MSTRG.13916|B3GNT2, MSTRG.5919|B3GNT5, MSTRG.2219|B3GALT2, MSTRG.1978|ENSSSCG00000005518, MSTRG.15097|ENSSSCG00000006360, MSTRG.22101|FUT4	7	794	24	27883	0.2917	3.35179e-06	****	1.25079e-05	****
map04650	Organismal Systems	Immune system	Natural killer cell mediated cytotoxicity	MSTRG.242|IFNGR1, MSTRG.1307|SOS2;VCPKMT;L2HGDH, MSTRG.15094|FCER1G;NDUFS2, MSTRG.19200|PIK3R3, MSTRG.7366|PRF1, MSTRG.3812|ICAM2, MSTRG.1502|ENSSSCG00000039987;IFN-OMEGA-7;IFN-OMEGA-4;IFN-OMEGA-3;IFN-ALPHA-10;IFN-ALPHA-8;IFN-ALPHA-9, MSTRG.1518|IFNA1, MSTRG.9303|PIK3R1, MSTRG.19634|ENSSSCG00000001396, MSTRG.21980|PAK1, MSTRG.6408|IFNAR1, MSTRG.20851|SH3BP2;ADD1	13	794	97	27883	0.134	3.78387e-06	****	1.39502e-05	****
map04390	Environmental Information Processing	Signal transduction	Hippo signaling pathway	MSTRG.22194|PPP2R1B;ENSSSCG00000015023, MSTRG.6025|DLG1, MSTRG.672|SMAD2, MSTRG.4643|DLG4, MSTRG.14698|YWHAZ, MSTRG.15481|WNT2B, MSTRG.17497|ENSSSCG00000031169;ENSSSCG00000002876;WTIP, MSTRG.1224|SMAD3, MSTRG.6867|PPP1CC, MSTRG.673|SMAD7, MSTRG.3754|AXIN2;CEP112, ENSSSCG00000024671|WNT9A, MSTRG.7825|TCF7L2, MSTRG.1357|BMP4, MSTRG.2844|FZD8;ENSSSCG00000033166, MSTRG.19707|BMP5	16	794	145	27883	0.1103	4.08368e-06	****	1.48763e-05	****
map04979	Organismal Systems	Digestive system	Cholesterol metabolism	MSTRG.6772|SCARB1, MSTRG.11848|ANGPTL4, MSTRG.22878|SOAT1, MSTRG.22691|ENSSSCG00000031405;ENSSSCG00000015405;ENSSSCG00000037311;ENSSSCG00000037410;ENSSSCG00000030638, MSTRG.19422|ENSSSCG00000001063, MSTRG.10003|ENSSSCG00000007435, MSTRG.20568|NPC2, MSTRG.8819|CYP27A1, MSTRG.10909|OSBPL5	9	794	45	27883	0.2	4.15893e-06	****	1.49721e-05	****
map05132	Human Diseases	Infectious disease: bacterial	Salmonella infection	MSTRG.242|IFNGR1, MSTRG.12890|ENSSSCG00000007609, MSTRG.22560|DYNC1I1, MSTRG.6859|ARPC3, MSTRG.18371|CDC42, MSTRG.1955|TLR4, MSTRG.4515|SCARF1;PRPF8, MSTRG.22903|ARPC5, MSTRG.10997|KLC2, MSTRG.11020|RELA, MSTRG.19895|KLC4	11	794	70	27883	0.1571	4.36428e-06	****	1.55287e-05	****
map04217	Cellular Processes	Cell growth and death	Necroptosis	MSTRG.242|IFNGR1, MSTRG.23732|SLC25A5, MSTRG.1139|KDSR, MSTRG.1955|TLR4, MSTRG.3041|HMGB1, MSTRG.6743|PGAM5, MSTRG.3961|STAT5B, MSTRG.20303|MDP1;ENSSSCG00000001999;CHMP4A;IPO4, MSTRG.12095|SQSTM1, MSTRG.8225|SLC25A4, MSTRG.8671|CFLAR;CASP10, MSTRG.1502|ENSSSCG00000039987;IFN-OMEGA-7;IFN-OMEGA-4;IFN-OMEGA-3;IFN-ALPHA-10;IFN-ALPHA-8;IFN-ALPHA-9, MSTRG.1518|IFNA1, MSTRG.6408|IFNAR1, MSTRG.19921|SLC2…	15	794	130	27883	0.1154	4.67021e-06	****	1.64262e-05	****
map04670	Organismal Systems	Immune system	Leukocyte transendothelial migration	MSTRG.11202|CTNND1, MSTRG.16284|RAP1B, MSTRG.19200|PIK3R3, MSTRG.7539|CXCL12, MSTRG.18371|CDC42, MSTRG.8481|RAPGEF4, MSTRG.7424|VCL, MSTRG.13021|CLDN4, MSTRG.22338|ESAM;VSIG2, MSTRG.15485|RAP1A, MSTRG.9303|PIK3R1, MSTRG.20492|ACTN1, MSTRG.23412|MSN	13	794	99	27883	0.1313	4.76675e-06	****	1.65753e-05	****
map01524	Human Diseases	Drug resistance: antineoplastic	Platinum drug resistance	MSTRG.16469|ENSSSCG00000036142;MGST1;LMO3, MSTRG.4940|TOP2B;RF02271, MSTRG.19200|PIK3R3, MSTRG.1139|KDSR, MSTRG.1159|PMAIP1, MSTRG.17756|ERCC2;ERCC1, MSTRG.553|REV3L, MSTRG.23528|ATP7A, MSTRG.9303|PIK3R1, MSTRG.11072|BAD	10	794	58	27883	0.1724	5.02203e-06	****	1.72668e-05	****
map04350	Environmental Information Processing	Signal transduction	TGF-beta signaling pathway	MSTRG.8365|ACVR1C, MSTRG.22194|PPP2R1B;ENSSSCG00000015023, MSTRG.672|SMAD2, MSTRG.17508|LSR;USF2;HAMP, MSTRG.4257|ENSSSCG00000017670, MSTRG.20423|RGMA, MSTRG.1224|SMAD3, MSTRG.673|SMAD7, MSTRG.1357|BMP4, MSTRG.16072|SP1, MSTRG.19707|BMP5, MSTRG.8016|ACVR2A	12	794	88	27883	0.1364	7.40524e-06	****	2.51778e-05	****
map03018	Genetic Information Processing	Folding, sorting and degradation	RNA degradation	MSTRG.10392|CNOT4;ENSSSCG00000039310;ENSSSCG00000027118, MSTRG.17920|CNOT3;PRPF31, MSTRG.1762|ZCCHC7, MSTRG.9223|MTREX;ENSSSCG00000037130, MSTRG.3305|DIS3, MSTRG.9727|XRN2, MSTRG.13888|ENSSSCG00000039331, MSTRG.3099|EXOSC8, MSTRG.1203|DIS3L, MSTRG.5278|DCP1A, MSTRG.12378|DCP2	11	794	74	27883	0.1486	7.60336e-06	****	2.55673e-05	****
map05211	Human Diseases	Cancer: specific types	Renal cell carcinoma	MSTRG.10559|MET, MSTRG.1307|SOS2;VCPKMT;L2HGDH, MSTRG.16284|RAP1B, MSTRG.19200|PIK3R3, MSTRG.18371|CDC42, MSTRG.7145|CRKL, MSTRG.15485|RAP1A, MSTRG.9303|PIK3R1, MSTRG.11072|BAD, MSTRG.21980|PAK1	10	794	61	27883	0.1639	8.03665e-06	****	2.64432e-05	****
map05221	Human Diseases	Cancer: specific types	Acute myeloid leukemia	MSTRG.1307|SOS2;VCPKMT;L2HGDH, MSTRG.19200|PIK3R3, MSTRG.3961|STAT5B, MSTRG.4257|ENSSSCG00000017670, MSTRG.14774|RUNX1T1, MSTRG.7825|TCF7L2, MSTRG.6437|RUNX1, MSTRG.9303|PIK3R1, MSTRG.11072|BAD, MSTRG.11020|RELA	10	794	61	27883	0.1639	8.03665e-06	****	2.64432e-05	****
map04371	Environmental Information Processing	Signal transduction	Apelin signaling pathway	MSTRG.22513|GNG11, MSTRG.672|SMAD2, MSTRG.10469|NRF1, MSTRG.18899|ENSSSCG00000037081, MSTRG.9670|JAG1, MSTRG.4257|ENSSSCG00000017670, MSTRG.5884|GNB4, MSTRG.18882|PIK3C3, MSTRG.1224|SMAD3, MSTRG.19744|ITPR3, MSTRG.17688|LIPE, MSTRG.11990|GNG7, MSTRG.11700|PRKACA, MSTRG.846|GNB5	14	794	122	27883	0.1148	1.02657e-05	****	3.32901e-05	****
map04614	Organismal Systems	Endocrine system	Renin-angiotensin system	MSTRG.23116|ACE2, MSTRG.20102|ANPEP, MSTRG.10002|CTSA, MSTRG.7253|AGT, MSTRG.3824|ACE, MSTRG.23223|ATP6AP2	6	794	19	27883	0.3158	1.03352e-05	****	3.32901e-05	****
map04115	Cellular Processes	Cell growth and death	p53 signaling pathway	MSTRG.7576|ENSSSCG00000010440, MSTRG.22439|MDM4, MSTRG.15009|GORAB, MSTRG.10856|PIDD1;SLC25A22, MSTRG.1139|KDSR, MSTRG.1159|PMAIP1, MSTRG.11300|CD82, MSTRG.5690|ATR, MSTRG.16125|CDK2;ENSSSCG00000037597, MSTRG.7355|AIFM2;TYSND1;SAR1A	10	794	64	27883	0.1562	1.25008e-05	****	3.98462e-05	****
map03420	Genetic Information Processing	Replication and repair	Nucleotide excision repair	MSTRG.6795|GTF2H3, MSTRG.9324|CDK7;RF00026, MSTRG.83|GTF2H5, MSTRG.17756|ERCC2;ERCC1, MSTRG.21003|RFC1, MSTRG.3079|RFC3, MSTRG.1428|MNAT1, MSTRG.9318|ENSSSCG00000028786	8	794	40	27883	0.2	1.43148e-05	****	4.51579e-05	****
map04621	Organismal Systems	Immune system	NOD-like receptor signaling pathway	MSTRG.1139|KDSR, MSTRG.1955|TLR4, MSTRG.5881|MFN1, MSTRG.19744|ITPR3, MSTRG.13870|ANTXR1, MSTRG.935|TP53BP1, MSTRG.23927|BRCC3, MSTRG.11318|TRAF6, MSTRG.1502|ENSSSCG00000039987;IFN-OMEGA-7;IFN-OMEGA-4;IFN-OMEGA-3;IFN-ALPHA-10;IFN-ALPHA-8;IFN-ALPHA-9, MSTRG.1518|IFNA1, MSTRG.15694|ENSSSCG00000024973, MSTRG.11020|RELA, MSTRG.6408|IFNAR1, MSTRG.19921|SLC29A1;ENSSSCG00000001701	14	794	126	27883	0.1111	1.49008e-05	****	4.65271e-05	****
map04915	Organismal Systems	Endocrine system	Estrogen signaling pathway	MSTRG.1307|SOS2;VCPKMT;L2HGDH, MSTRG.8738|CREB1, MSTRG.4005|KRT10, MSTRG.19200|PIK3R3, MSTRG.1139|KDSR, MSTRG.17360|GNAO1, MSTRG.19744|ITPR3, MSTRG.15864|ATF4, MSTRG.16072|SP1, MSTRG.9303|PIK3R1, MSTRG.9918|SRC, MSTRG.11700|PRKACA, MSTRG.19921|SLC29A1;ENSSSCG00000001701	13	794	111	27883	0.1171	1.69276e-05	****	5.23218e-05	****
map05034	Human Diseases	Substance dependence	Alcoholism	MSTRG.2313|H3F3A, MSTRG.22513|GNG11, MSTRG.1307|SOS2;VCPKMT;L2HGDH, MSTRG.8738|CREB1, MSTRG.4035|PPP1R1B, MSTRG.18899|ENSSSCG00000037081, MSTRG.5884|GNB4, MSTRG.17360|GNAO1, MSTRG.12676|HDAC3, MSTRG.6867|PPP1CC, MSTRG.15864|ATF4, MSTRG.23305|HDAC6, MSTRG.11990|GNG7, MSTRG.846|GNB5	14	794	128	27883	0.1094	1.78459e-05	****	5.46085e-05	****
map05032	Human Diseases	Substance dependence	Morphine addiction	MSTRG.22513|GNG11, MSTRG.430|GABRR2, MSTRG.18899|ENSSSCG00000037081, MSTRG.16450|PDE3A, MSTRG.38|PDE10A, MSTRG.5884|GNB4, MSTRG.16106|PDE1B, MSTRG.17360|GNAO1, MSTRG.11990|GNG7, MSTRG.11700|PRKACA, MSTRG.846|GNB5	11	794	81	27883	0.1358	1.84127e-05	****	5.47019e-05	****
map01522	Human Diseases	Drug resistance: antineoplastic	Endocrine resistance	MSTRG.1307|SOS2;VCPKMT;L2HGDH, MSTRG.19200|PIK3R3, MSTRG.1139|KDSR, MSTRG.9670|JAG1, MSTRG.4257|ENSSSCG00000017670, MSTRG.11805|CARM1;TIMM29, MSTRG.16072|SP1, MSTRG.9303|PIK3R1, MSTRG.9918|SRC, MSTRG.11072|BAD, MSTRG.11700|PRKACA	11	794	81	27883	0.1358	1.84127e-05	****	5.47019e-05	****
map05146	Human Diseases	Infectious disease: parasitic	Amoebiasis	MSTRG.19200|PIK3R3, MSTRG.1955|TLR4, MSTRG.7424|VCL, MSTRG.4883|RAB5A, MSTRG.19320|SERPINB9, MSTRG.3462|COL4A2, MSTRG.16125|CDK2;ENSSSCG00000037597, MSTRG.9303|PIK3R1, MSTRG.11020|RELA, MSTRG.20492|ACTN1, MSTRG.11700|PRKACA	11	794	81	27883	0.1358	1.84127e-05	****	5.47019e-05	****
map05142	Human Diseases	Infectious disease: parasitic	Chagas disease	MSTRG.242|IFNGR1, MSTRG.22194|PPP2R1B;ENSSSCG00000015023, MSTRG.672|SMAD2, MSTRG.19200|PIK3R3, MSTRG.1955|TLR4, MSTRG.1224|SMAD3, MSTRG.17360|GNAO1, MSTRG.3824|ACE, MSTRG.8671|CFLAR;CASP10, MSTRG.11318|TRAF6, MSTRG.9303|PIK3R1, MSTRG.11020|RELA	12	794	97	27883	0.1237	2.03551e-05	****	5.98908e-05	****
map04064	Environmental Information Processing	Signal transduction	NF-kappa B signaling pathway	MSTRG.1168|MALT1, MSTRG.10856|PIDD1;SLC25A22, MSTRG.7539|CXCL12, MSTRG.1139|KDSR, MSTRG.1955|TLR4, MSTRG.7763|NFKB2, MSTRG.2599|DDX58;NDUFB6;TOPORS, MSTRG.16610|LTBR, MSTRG.8671|CFLAR;CASP10, MSTRG.11318|TRAF6, MSTRG.11020|RELA	11	794	82	27883	0.1341	2.07246e-05	****	6.03974e-05	****
map04723	Organismal Systems	Nervous system	Retrograde endocannabinoid signaling	MSTRG.22513|GNG11, MSTRG.15094|FCER1G;NDUFS2, MSTRG.430|GABRR2, MSTRG.18899|ENSSSCG00000037081, MSTRG.5884|GNB4, MSTRG.21142|GRIA2, MSTRG.17360|GNAO1, MSTRG.8672|ENSSSCG00000016100, MSTRG.19744|ITPR3, MSTRG.2599|DDX58;NDUFB6;TOPORS, MSTRG.7722|SEC31B;NDUFB8, MSTRG.11990|GNG7, MSTRG.11700|PRKACA, MSTRG.846|GNB5	14	794	130	27883	0.1077	2.12922e-05	****	6.14661e-05	****
map00561	Metabolism	Lipid metabolism	Glycerolipid metabolism	MSTRG.14340|LPIN1, MSTRG.14441|DGAT1, MSTRG.23205|ENSSSCG00000012202, MSTRG.9587|GPAT4, MSTRG.15784|PNPLA3, MSTRG.4788|ALDH3A2, MSTRG.10858|RPLP2;CRACR2B;RF00419;PNPLA2, MSTRG.19667|AGPAT1, MSTRG.6505|AGPAT3	9	794	55	27883	0.1636	2.31459e-05	****	6.61929e-05	****
map05030	Human Diseases	Substance dependence	Cocaine addiction	MSTRG.8738|CREB1, MSTRG.4643|DLG4, MSTRG.4035|PPP1R1B, MSTRG.21142|GRIA2, MSTRG.15864|ATF4, MSTRG.3751|RGS9, MSTRG.11020|RELA, MSTRG.11700|PRKACA	8	794	43	27883	0.186	2.50321e-05	****	7.09244e-05	****
map00564	Metabolism	Lipid metabolism	Glycerophospholipid metabolism	MSTRG.16017|SMARCD1;GPD1, MSTRG.16584|LPCAT3, MSTRG.22990|LPGAT1, MSTRG.14340|LPIN1, MSTRG.14251|SELENOI, MSTRG.9587|GPAT4, MSTRG.4971|GPD1L, MSTRG.19667|AGPAT1, MSTRG.13159|CDIPT, MSTRG.11103|PLA2G16, MSTRG.6505|AGPAT3	11	794	84	27883	0.131	2.61107e-05	****	7.33017e-05	****
map03410	Genetic Information Processing	Replication and repair	Base excision repair	MSTRG.4356|LIG3, MSTRG.5524|MBD4, MSTRG.7001|UNG, MSTRG.23379|ENSSSCG00000012348, MSTRG.3041|HMGB1, MSTRG.16095|SMUG1, MSTRG.7733|POLL	7	794	32	27883	0.2188	2.67277e-05	****	7.43515e-05	****
map05224	Human Diseases	Cancer: specific types	Breast cancer	MSTRG.1307|SOS2;VCPKMT;L2HGDH, MSTRG.7576|ENSSSCG00000010440, MSTRG.19200|PIK3R3, MSTRG.9670|JAG1, MSTRG.4257|ENSSSCG00000017670, MSTRG.15481|WNT2B, MSTRG.7763|NFKB2, MSTRG.3754|AXIN2;CEP112, ENSSSCG00000024671|WNT9A, MSTRG.7825|TCF7L2, MSTRG.2844|FZD8;ENSSSCG00000033166, MSTRG.16072|SP1, MSTRG.9303|PIK3R1, MSTRG.7677|FRAT2	14	794	133	27883	0.1053	2.75595e-05	****	7.59748e-05	****
map04960	Organismal Systems	Excretory system	Aldosterone-regulated sodium reabsorption	MSTRG.13441|SLC9A3R2, MSTRG.19200|PIK3R3, MSTRG.1171|NEDD4L, MSTRG.15428|ATP1A1, MSTRG.5670|ENSSSCG00000011676, MSTRG.15025|ATP1B1, MSTRG.9303|PIK3R1	7	794	33	27883	0.2121	3.30938e-05	****	9.0417e-05	****
map04974	Organismal Systems	Digestive system	Protein digestion and absorption	MSTRG.20324|SLC7A8, MSTRG.23116|ACE2, MSTRG.11773|COL5A3;ssc-mir-9801, MSTRG.1796|COL15A1, MSTRG.20335|SLC7A7, MSTRG.3462|COL4A2, MSTRG.15428|ATP1A1, MSTRG.5670|ENSSSCG00000011676, MSTRG.15025|ATP1B1, MSTRG.7352|COL13A1	10	794	72	27883	0.1389	3.60619e-05	****	9.76544e-05	****
map04713	Organismal Systems	Environmental adaptation	Circadian entrainment	MSTRG.22513|GNG11, MSTRG.22411|GUCY1A2, MSTRG.8738|CREB1, MSTRG.18899|ENSSSCG00000037081, MSTRG.5884|GNB4, MSTRG.21142|GRIA2, MSTRG.17360|GNAO1, MSTRG.19744|ITPR3, MSTRG.11990|GNG7, MSTRG.11700|PRKACA, MSTRG.846|GNB5	11	794	87	27883	0.1264	3.6443e-05	****	9.78206e-05	****
map04068	Environmental Information Processing	Signal transduction	FoxO signaling pathway	MSTRG.8155|FBXO25, MSTRG.9961|SGK2;IFT52, MSTRG.1307|SOS2;VCPKMT;L2HGDH, MSTRG.10108|PCK1, MSTRG.7576|ENSSSCG00000010440, MSTRG.672|SMAD2, MSTRG.19200|PIK3R3, MSTRG.12956|AGFG2;ENSSSCG00000007665, MSTRG.1224|SMAD3, MSTRG.16125|CDK2;ENSSSCG00000037597, MSTRG.9303|PIK3R1, MSTRG.14923|SGK3, MSTRG.3902|G6PC3	13	794	121	27883	0.1074	4.26424e-05	****	0.000113466	***
map00062	Metabolism	Lipid metabolism	Fatty acid elongation	MSTRG.14257|HADHA, MSTRG.14253|HADHB, MSTRG.20552|ACOT4, MSTRG.15284|THEM5, MSTRG.19257|ELOVL1, MSTRG.9263|ELOVL7	6	794	24	27883	0.25	4.53958e-05	****	0.000119751	***
map04720	Organismal Systems	Nervous system	Long-term potentiation	MSTRG.16284|RAP1B, MSTRG.23155|RPS6KA3, MSTRG.32|RPS6KA2, MSTRG.21142|GRIA2, MSTRG.6867|PPP1CC, MSTRG.19744|ITPR3, MSTRG.15864|ATF4, MSTRG.15485|RAP1A, MSTRG.11700|PRKACA	9	794	61	27883	0.1475	5.42208e-05	****	0.000141808	***
map05222	Human Diseases	Cancer: specific types	Small cell lung cancer	MSTRG.7576|ENSSSCG00000010440, MSTRG.19200|PIK3R3, MSTRG.1139|KDSR, MSTRG.6546|CKS2, MSTRG.3462|COL4A2, MSTRG.16125|CDK2;ENSSSCG00000037597, MSTRG.11318|TRAF6, MSTRG.9303|PIK3R1, MSTRG.19705|RXRB, MSTRG.11020|RELA	10	794	76	27883	0.1316	5.79592e-05	****	0.000150301	***
map04666	Organismal Systems	Immune system	Fc gamma R-mediated phagocytosis	MSTRG.12890|ENSSSCG00000007609, MSTRG.19200|PIK3R3, MSTRG.6859|ARPC3, MSTRG.18371|CDC42, MSTRG.4257|ENSSSCG00000017670, MSTRG.15309|PIP5K1A, MSTRG.7145|CRKL, MSTRG.22903|ARPC5, MSTRG.9303|PIK3R1, MSTRG.21980|PAK1	10	794	77	27883	0.1299	6.49308e-05	****	0.000166965	***
map04625	Organismal Systems	Immune system	C-type lectin receptor signaling pathway	MSTRG.1168|MALT1, MSTRG.17341|NFATC3;SLC7A6, MSTRG.15094|FCER1G;NDUFS2, MSTRG.19200|PIK3R3, MSTRG.7763|NFKB2, MSTRG.19744|ITPR3, MSTRG.9303|PIK3R1, MSTRG.9918|SRC, MSTRG.11020|RELA, MSTRG.21980|PAK1, MSTRG.12519|IRF1	11	794	93	27883	0.1183	6.79884e-05	****	0.00017337	***
map04920	Organismal Systems	Endocrine system	Adipocytokine signaling pathway	MSTRG.8223|ACSL1, MSTRG.10108|PCK1, MSTRG.5975|ADIPOQ, MSTRG.12956|AGFG2;ENSSSCG00000007665, MSTRG.22691|ENSSSCG00000031405;ENSSSCG00000015405;ENSSSCG00000037311;ENSSSCG00000037410;ENSSSCG00000030638, MSTRG.8857|ACSL3, MSTRG.19705|RXRB, MSTRG.11020|RELA, MSTRG.3902|G6PC3	9	794	63	27883	0.1429	7.03457e-05	****	0.000176441	***
map04976	Organismal Systems	Digestive system	Bile secretion	MSTRG.6772|SCARB1, MSTRG.15428|ATP1A1, MSTRG.5670|ENSSSCG00000011676, MSTRG.15025|ATP1B1, MSTRG.21697|ABCG2;ENSSSCG00000009213, MSTRG.11700|PRKACA, MSTRG.22666|ENSSSCG00000015390;ENSSSCG00000032456, MSTRG.4160|ABCC3, MSTRG.16447|SLCO1A2	9	794	63	27883	0.1429	7.03457e-05	****	0.000176441	***
map04071	Environmental Information Processing	Signal transduction	Sphingolipid signaling pathway	MSTRG.7576|ENSSSCG00000010440, MSTRG.15094|FCER1G;NDUFS2, MSTRG.22194|PPP2R1B;ENSSSCG00000015023, MSTRG.12807|GNA12, MSTRG.19200|PIK3R3, MSTRG.1139|KDSR, MSTRG.22982|PPP2R5A;RF00026, MSTRG.15120|FCER1A, ENSSSCG00000028460|S1PR5, MSTRG.9303|PIK3R1, MSTRG.7561|SGMS1, MSTRG.11020|RELA	12	794	110	27883	0.1091	7.17492e-05	****	0.000177731	***
map04012	Environmental Information Processing	Signal transduction	ErbB signaling pathway	MSTRG.1307|SOS2;VCPKMT;L2HGDH, MSTRG.19200|PIK3R3, MSTRG.3961|STAT5B, MSTRG.4257|ENSSSCG00000017670, MSTRG.7145|CRKL, MSTRG.22875|ABL2;TOR3A, MSTRG.9303|PIK3R1, MSTRG.9918|SRC, MSTRG.11072|BAD, MSTRG.21980|PAK1	10	794	78	27883	0.1282	7.26026e-05	****	0.000177731	***
map04914	Organismal Systems	Endocrine system	Progesterone-mediated oocyte maturation	MSTRG.6856|ANAPC5, MSTRG.19200|PIK3R3, MSTRG.23155|RPS6KA3, MSTRG.32|RPS6KA2, MSTRG.12588|CDC25C, MSTRG.16125|CDK2;ENSSSCG00000037597, MSTRG.9366|STK10, MSTRG.9303|PIK3R1, MSTRG.11700|PRKACA, MSTRG.19921|SLC29A1;ENSSSCG00000001701	10	794	78	27883	0.1282	7.26026e-05	****	0.000177731	***
map04310	Environmental Information Processing	Signal transduction	Wnt signaling pathway	MSTRG.17341|NFATC3;SLC7A6, MSTRG.313|RSPO3, MSTRG.18252|CTNNBIP1, MSTRG.5868|TBL1XR1, MSTRG.15481|WNT2B, MSTRG.3754|AXIN2;CEP112, ENSSSCG00000024671|WNT9A, MSTRG.7825|TCF7L2, MSTRG.20542|PSEN1, MSTRG.2844|FZD8;ENSSSCG00000033166, MSTRG.11700|PRKACA, MSTRG.20812|CTBP1, MSTRG.7030|ZNRF3, MSTRG.7677|FRAT2	14	794	146	27883	0.0959	7.73208e-05	****	0.000187779	***
map04924	Organismal Systems	Endocrine system	Renin secretion	MSTRG.22411|GUCY1A2, MSTRG.8738|CREB1, MSTRG.7833|ADRB1, MSTRG.16450|PDE3A, MSTRG.7253|AGT, MSTRG.16106|PDE1B, MSTRG.19744|ITPR3, MSTRG.3824|ACE, MSTRG.11700|PRKACA	9	794	64	27883	0.1406	7.98112e-05	****	0.000192301	***
map04611	Organismal Systems	Immune system	Platelet activation	MSTRG.15094|FCER1G;NDUFS2, MSTRG.22411|GUCY1A2, MSTRG.16284|RAP1B, MSTRG.19200|PIK3R3, MSTRG.1025|RASGRP1, MSTRG.6867|PPP1CC, MSTRG.19744|ITPR3, MSTRG.15485|RAP1A, MSTRG.9303|PIK3R1, MSTRG.9918|SRC, MSTRG.11700|PRKACA, MSTRG.11079|VEGFB;FERMT3;ENSSSCG00000013038;NUDT22;STIP1	12	794	112	27883	0.1071	8.55625e-05	****	0.000204548	***
map04917	Organismal Systems	Endocrine system	Prolactin signaling pathway	MSTRG.1307|SOS2;VCPKMT;L2HGDH, MSTRG.2551|GALT, MSTRG.19200|PIK3R3, MSTRG.16859|CRADD, MSTRG.3961|STAT5B, MSTRG.9303|PIK3R1, MSTRG.9918|SRC, MSTRG.11020|RELA, MSTRG.12519|IRF1	9	794	65	27883	0.1385	9.03237e-05	****	0.000214256	***
map04520	Cellular Processes	Cellular community - eukaryotes	Adherens junction	MSTRG.10559|MET, MSTRG.11202|CTNND1, MSTRG.672|SMAD2, MSTRG.18371|CDC42, MSTRG.7424|VCL, MSTRG.1224|SMAD3, MSTRG.7825|TCF7L2, MSTRG.9918|SRC, MSTRG.20492|ACTN1	9	794	67	27883	0.1343	0.000114856	***	0.000270353	***
map05164	Human Diseases	Infectious disease: viral	Influenza A	MSTRG.242|IFNGR1, MSTRG.15220|RUSC1;FDPS, MSTRG.19200|PIK3R3, MSTRG.20319|PABPN1, MSTRG.1955|TLR4, MSTRG.2599|DDX58;NDUFB6;TOPORS, MSTRG.1502|ENSSSCG00000039987;IFN-OMEGA-7;IFN-OMEGA-4;IFN-OMEGA-3;IFN-ALPHA-10;IFN-ALPHA-8;IFN-ALPHA-9, MSTRG.1518|IFNA1, MSTRG.9303|PIK3R1, MSTRG.19678|SLA-DQB1, MSTRG.12862|EIF2AK1, MSTRG.11020|RELA, MSTRG.6408|IFNAR1	13	794	135	27883	0.0963	0.000132197	***	0.000308795	***
map05212	Human Diseases	Cancer: specific types	Pancreatic cancer	MSTRG.672|SMAD2, MSTRG.19200|PIK3R3, MSTRG.18371|CDC42, MSTRG.4257|ENSSSCG00000017670, MSTRG.1224|SMAD3, MSTRG.9303|PIK3R1, MSTRG.11072|BAD, MSTRG.11020|RELA, MSTRG.2188|ENSSSCG00000005738	9	794	69	27883	0.1304	0.000144729	***	0.000335508	***
map03008	Genetic Information Processing	Translation	Ribosome biogenesis in eukaryotes	MSTRG.21554|GAR1, MSTRG.23916|DKC1;RF00340, MSTRG.13443|TBL3, MSTRG.22229|REXO2, MSTRG.9727|XRN2, MSTRG.17217|UTP4, MSTRG.17201|NOB1, MSTRG.8587|WDR75, MSTRG.19339|RPP40	9	794	70	27883	0.1286	0.00016194	***	0.000372583	***
map04925	Organismal Systems	Endocrine system	Aldosterone synthesis and secretion	MSTRG.6772|SCARB1, MSTRG.8738|CREB1, MSTRG.7253|AGT, MSTRG.15428|ATP1A1, MSTRG.19744|ITPR3, MSTRG.15864|ATF4, MSTRG.5670|ENSSSCG00000011676, MSTRG.15025|ATP1B1, MSTRG.17688|LIPE, MSTRG.11700|PRKACA	10	794	86	27883	0.1163	0.00016661	***	0.00037925	***
map03050	Genetic Information Processing	Folding, sorting and degradation	Proteasome	MSTRG.19690|PSMB9, MSTRG.17336|PSMB10, MSTRG.3816|PSMC5, MSTRG.20297|DCAF11;PSME1;FITM1, MSTRG.19688|PSMB8, MSTRG.11257|PSMC3, MSTRG.20307|ENSSSCG00000002004;EMC9	7	794	42	27883	0.1667	0.000167316	***	0.00037925	***
map04210	Cellular Processes	Cell growth and death	Apoptosis	MSTRG.10856|PIDD1;SLC25A22, MSTRG.19200|PIK3R3, MSTRG.1139|KDSR, MSTRG.1159|PMAIP1, MSTRG.7366|PRF1, MSTRG.2501|CTSL, MSTRG.19744|ITPR3, MSTRG.15864|ATF4, MSTRG.8671|CFLAR;CASP10, MSTRG.9303|PIK3R1, MSTRG.11072|BAD, MSTRG.11020|RELA	12	794	121	27883	0.0992	0.000179728	***	0.000403881	***
map05220	Human Diseases	Cancer: specific types	Chronic myeloid leukemia	MSTRG.1307|SOS2;VCPKMT;L2HGDH, MSTRG.19200|PIK3R3, MSTRG.3961|STAT5B, MSTRG.7145|CRKL, MSTRG.6437|RUNX1, MSTRG.9303|PIK3R1, MSTRG.11072|BAD, MSTRG.11020|RELA, MSTRG.20812|CTBP1	9	794	71	27883	0.1268	0.000180823	***	0.000403881	***
map04330	Environmental Information Processing	Signal transduction	Notch signaling pathway	MSTRG.3544|RFNG, MSTRG.20621|SNW1, MSTRG.20548|NUMB, MSTRG.16208|KIF5A;PIP4K2C;DTX3;ARHGEF25, MSTRG.9670|JAG1, MSTRG.20542|PSEN1, MSTRG.20812|CTBP1	7	794	43	27883	0.1628	0.000194983	***	0.000432353	***
map04964	Organismal Systems	Excretory system	Proximal tubule bicarbonate reclamation	MSTRG.10108|PCK1, MSTRG.4278|CA4, MSTRG.15428|ATP1A1, MSTRG.5670|ENSSSCG00000011676, MSTRG.15025|ATP1B1	5	794	20	27883	0.25	0.00020081	***	0.00044207	***
map04114	Cellular Processes	Cell growth and death	Oocyte meiosis	MSTRG.6856|ANAPC5, MSTRG.22194|PPP2R1B;ENSSSCG00000015023, MSTRG.23155|RPS6KA3, MSTRG.14698|YWHAZ, MSTRG.32|RPS6KA2, MSTRG.22982|PPP2R5A;RF00026, MSTRG.6867|PPP1CC, MSTRG.12588|CDC25C, MSTRG.19744|ITPR3, MSTRG.16125|CDK2;ENSSSCG00000037597, MSTRG.11700|PRKACA	11	794	105	27883	0.1048	0.000204213	***	0.000446351	***
map04927	Organismal Systems	Endocrine system	Cortisol synthesis and secretion	MSTRG.6772|SCARB1, MSTRG.8738|CREB1, MSTRG.7253|AGT, MSTRG.19744|ITPR3, MSTRG.15864|ATF4, MSTRG.16072|SP1, MSTRG.15059|PBX1;ENSSSCG00000029321, MSTRG.11700|PRKACA	8	794	58	27883	0.1379	0.000227283	***	0.000493252	***
map05134	Human Diseases	Infectious disease: bacterial	Legionellosis	MSTRG.11131|ENSSSCG00000013064, MSTRG.16682|BCL2L13;BID, MSTRG.1955|TLR4, MSTRG.7763|NFKB2, MSTRG.7355|AIFM2;TYSND1;SAR1A, MSTRG.14442|HSF1;MROH1, MSTRG.11020|RELA	7	794	45	27883	0.1556	0.000261381	***	0.000563258	***
map05231	Human Diseases	Cancer: overview	Choline metabolism in cancer	MSTRG.61|SLC22A3, MSTRG.12517|ENSSSCG00000014280, MSTRG.1307|SOS2;VCPKMT;L2HGDH, MSTRG.19200|PIK3R3, MSTRG.4257|ENSSSCG00000017670, MSTRG.15309|PIP5K1A, MSTRG.16072|SP1, MSTRG.9303|PIK3R1, MSTRG.12748|PDGFRB, MSTRG.2188|ENSSSCG00000005738	10	794	91	27883	0.1099	0.000266274	***	0.000569789	***
map04660	Organismal Systems	Immune system	T cell receptor signaling pathway	MSTRG.1168|MALT1, MSTRG.17341|NFATC3;SLC7A6, MSTRG.1307|SOS2;VCPKMT;L2HGDH, MSTRG.6025|DLG1, MSTRG.19200|PIK3R3, MSTRG.1025|RASGRP1, MSTRG.18371|CDC42, MSTRG.9303|PIK3R1, MSTRG.11020|RELA, MSTRG.21980|PAK1	10	794	93	27883	0.1075	0.000318144	***	0.000671393	***
map04668	Environmental Information Processing	Signal transduction	TNF signaling pathway	MSTRG.21405|IL15, MSTRG.8738|CREB1, MSTRG.19200|PIK3R3, MSTRG.6743|PGAM5, MSTRG.9670|JAG1, MSTRG.15864|ATF4, MSTRG.8671|CFLAR;CASP10, MSTRG.9303|PIK3R1, MSTRG.11020|RELA, MSTRG.12519|IRF1	10	794	93	27883	0.1075	0.000318144	***	0.000671393	***
map05323	Human Diseases	Immune disease	Rheumatoid arthritis	MSTRG.21405|IL15, MSTRG.7539|CXCL12, MSTRG.1955|TLR4, MSTRG.3955|ATP6V0A1, MSTRG.2501|CTSL, MSTRG.10486|ATP6V1FNB;ATP6V1F, MSTRG.19678|SLA-DQB1, MSTRG.13415|ENSSSCG00000008057;ATP6V0C, MSTRG.14684|ATP6V1C1	9	794	77	27883	0.1169	0.000336677	***	0.000705638	***
map05416	Human Diseases	Cardiovascular disease	Viral myocarditis	MSTRG.9442|SGCD, MSTRG.2988|SGCG, MSTRG.7366|PRF1, MSTRG.22875|ABL2;TOR3A, MSTRG.19634|ENSSSCG00000001396, MSTRG.19678|SLA-DQB1, MSTRG.23209|DMD	7	794	48	27883	0.1458	0.000393909	***	0.000819974	***
map04211	Organismal Systems	Aging	Longevity regulating pathway	MSTRG.8738|CREB1, MSTRG.5975|ADIPOQ, MSTRG.19200|PIK3R3, MSTRG.12956|AGFG2;ENSSSCG00000007665, MSTRG.4257|ENSSSCG00000017670, MSTRG.15864|ATF4, MSTRG.9303|PIK3R1, MSTRG.11020|RELA, MSTRG.11700|PRKACA	9	794	79	27883	0.1139	0.000408419	***	0.000844433	***
map04918	Organismal Systems	Endocrine system	Thyroid hormone synthesis	MSTRG.12083|CANX, MSTRG.8738|CREB1, MSTRG.15428|ATP1A1, MSTRG.19744|ITPR3, MSTRG.15864|ATF4, MSTRG.5670|ENSSSCG00000011676, MSTRG.15025|ATP1B1, MSTRG.11700|PRKACA	8	794	65	27883	0.1231	0.000502626	***	0.00103224	**
map04970	Organismal Systems	Digestive system	Salivary secretion	MSTRG.22411|GUCY1A2, MSTRG.7833|ADRB1, MSTRG.15428|ATP1A1, MSTRG.19744|ITPR3, MSTRG.5670|ENSSSCG00000011676, MSTRG.6640|ADRA1A, MSTRG.15025|ATP1B1, MSTRG.11700|PRKACA	8	794	66	27883	0.1212	0.000557888	***	0.00113809	**
map04973	Organismal Systems	Digestive system	Carbohydrate digestion and absorption	MSTRG.19200|PIK3R3, MSTRG.15428|ATP1A1, MSTRG.5670|ENSSSCG00000011676, MSTRG.15025|ATP1B1, MSTRG.9303|PIK3R1, MSTRG.3902|G6PC3	6	794	37	27883	0.1622	0.000572302	***	0.00115976	**
map04620	Organismal Systems	Immune system	Toll-like receptor signaling pathway	MSTRG.19200|PIK3R3, MSTRG.10871|TOLLIP, MSTRG.1955|TLR4, MSTRG.11318|TRAF6, MSTRG.1502|ENSSSCG00000039987;IFN-OMEGA-7;IFN-OMEGA-4;IFN-OMEGA-3;IFN-ALPHA-10;IFN-ALPHA-8;IFN-ALPHA-9, MSTRG.1518|IFNA1, MSTRG.9303|PIK3R1, MSTRG.11020|RELA, MSTRG.6408|IFNAR1	9	794	83	27883	0.1084	0.000589801	***	0.00118736	**
map01040	Metabolism	Lipid metabolism	Biosynthesis of unsaturated fatty acids	MSTRG.5029|ACAA1, MSTRG.3663|ACOX1, MSTRG.20552|ACOT4, MSTRG.19257|ELOVL1, MSTRG.9263|ELOVL7	5	794	25	27883	0.2	0.000611598	***	0.00121525	**
map00563	Metabolism	Glycan biosynthesis and metabolism	Glycosylphosphatidylinositol (GPI)-anchor biosynthesis	MSTRG.15111|PIGM, MSTRG.6030|ENSSSCG00000029291;NCBP2, MSTRG.1152|PIGN, MSTRG.9862|PIGU;NCOA6, MSTRG.22821|PIGC	5	794	25	27883	0.2	0.000611598	***	0.00121525	**
map04724	Organismal Systems	Nervous system	Glutamatergic synapse	MSTRG.22513|GNG11, MSTRG.4643|DLG4, MSTRG.18899|ENSSSCG00000037081, MSTRG.5884|GNB4, MSTRG.21142|GRIA2, MSTRG.17360|GNAO1, MSTRG.19744|ITPR3, MSTRG.11990|GNG7, MSTRG.11700|PRKACA, MSTRG.846|GNB5	10	794	101	27883	0.099	0.000617469	***	0.001219	**
map04922	Organismal Systems	Endocrine system	Glucagon signaling pathway	MSTRG.10108|PCK1, MSTRG.22192|SIK2, MSTRG.8738|CREB1, MSTRG.19744|ITPR3, MSTRG.15864|ATF4, MSTRG.15266|CRTC2, MSTRG.11700|PRKACA, MSTRG.3902|G6PC3, MSTRG.20681|PPP4R3A	9	794	84	27883	0.1071	0.000644173	***	0.00126357	**
map04122	Genetic Information Processing	Folding, sorting and degradation	Sulfur relay system	MSTRG.9896|ENSSSCG00000007307;RBM39, MSTRG.9204|MOCS2, MSTRG.2079|URM1	3	794	7	27883	0.4286	0.000738979	***	0.00142339	**
map01523	Human Diseases	Drug resistance: antineoplastic	Antifolate resistance	MSTRG.16180|SHMT2, MSTRG.8765|ATIC, MSTRG.21697|ABCG2;ENSSSCG00000009213, MSTRG.11020|RELA, MSTRG.4160|ABCC3	5	794	26	27883	0.1923	0.000739606	***	0.00142339	**
map04966	Organismal Systems	Excretory system	Collecting duct acid secretion	MSTRG.3955|ATP6V0A1, MSTRG.10486|ATP6V1FNB;ATP6V1F, MSTRG.9510|SLC12A7, MSTRG.13415|ENSSSCG00000008057;ATP6V0C, MSTRG.14684|ATP6V1C1	5	794	26	27883	0.1923	0.000739606	***	0.00142339	**
map04672	Organismal Systems	Immune system	Intestinal immune network for IgA production	MSTRG.21405|IL15, MSTRG.2905|ENSSSCG00000021815, MSTRG.7539|CXCL12, MSTRG.16610|LTBR, MSTRG.4831|TNFRSF13B, MSTRG.19678|SLA-DQB1	6	794	39	27883	0.1538	0.000765353	***	0.00145465	**
map04961	Organismal Systems	Excretory system	Endocrine and other factor-regulated calcium reabsorption	MSTRG.5942|AP2M1;ABCF3, MSTRG.12155|CLTB;ENSSSCG00000032389, MSTRG.15428|ATP1A1, MSTRG.5670|ENSSSCG00000011676, MSTRG.15025|ATP1B1, MSTRG.11700|PRKACA	6	794	39	27883	0.1538	0.000765353	***	0.00145465	**
map05213	Human Diseases	Cancer: specific types	Endometrial cancer	MSTRG.1307|SOS2;VCPKMT;L2HGDH, MSTRG.7576|ENSSSCG00000010440, MSTRG.19200|PIK3R3, MSTRG.3754|AXIN2;CEP112, MSTRG.7825|TCF7L2, MSTRG.9303|PIK3R1, MSTRG.11072|BAD	7	794	54	27883	0.1296	0.000817651	***	0.00153498	**
map04622	Organismal Systems	Immune system	RIG-I-like receptor signaling pathway	MSTRG.18849|RNF125;RNF138, MSTRG.2599|DDX58;NDUFB6;TOPORS, MSTRG.8671|CFLAR;CASP10, MSTRG.11318|TRAF6, MSTRG.1502|ENSSSCG00000039987;IFN-OMEGA-7;IFN-OMEGA-4;IFN-OMEGA-3;IFN-ALPHA-10;IFN-ALPHA-8;IFN-ALPHA-9, MSTRG.1518|IFNA1, MSTRG.11020|RELA	7	794	54	27883	0.1296	0.000817651	***	0.00153498	**
map00565	Metabolism	Lipid metabolism	Ether lipid metabolism	MSTRG.14251|SELENOI, MSTRG.19939|PLA2G7, MSTRG.22239|PAFAH1B2, MSTRG.14606|ENPP2, MSTRG.4531|PAFAH1B1, MSTRG.11103|PLA2G16	6	794	40	27883	0.15	0.000878979	***	0.00164005	**
map00512	Metabolism	Glycan biosynthesis and metabolism	Mucin type O-glycan biosynthesis	MSTRG.6704|GALNT7, MSTRG.10039|B4GALT5, MSTRG.1681|GCNT1, MSTRG.18864|GALNT1, MSTRG.23750|ENSSSCG00000012602	5	794	27	27883	0.1852	0.000886602	***	0.00164424	**
map05012	Human Diseases	Neurodegenerative disease	Parkinson disease	MSTRG.431|UBE2J1, MSTRG.23732|SLC25A5, MSTRG.15094|FCER1G;NDUFS2, MSTRG.16703|LRRK2;ENSSSCG00000027998, MSTRG.16081|ATP5MC2, MSTRG.8672|ENSSSCG00000016100, MSTRG.8225|SLC25A4, MSTRG.53|PRKN, MSTRG.2599|DDX58;NDUFB6;TOPORS, MSTRG.7722|SEC31B;NDUFB8, MSTRG.11700|PRKACA	11	794	126	27883	0.0873	0.000973537	***	0.00179459	**
map04066	Environmental Information Processing	Signal transduction	HIF-1 signaling pathway	MSTRG.242|IFNGR1, MSTRG.19200|PIK3R3, MSTRG.1139|KDSR, MSTRG.1955|TLR4, MSTRG.4257|ENSSSCG00000017670, MSTRG.19190|MOB3C;MKNK1, MSTRG.16610|LTBR, MSTRG.9303|PIK3R1, MSTRG.11020|RELA	9	794	89	27883	0.1011	0.000980943	***	0.00179742	**
map00970	Genetic Information Processing	Translation	Aminoacyl-tRNA biosynthesis	MSTRG.5204|QRICH1;DALRD3;ssc-mir-425;ssc-mir-191;IMPDH2;QARS, MSTRG.12637|HARS2;ZMAT2, MSTRG.418|RARS2, MSTRG.8643|MARS2, MSTRG.22008|ENSSSCG00000014893, MSTRG.7908|PSTK	6	794	42	27883	0.1429	0.0011448	**	0.00208518	**
map00020	Metabolism	Carbohydrate metabolism	Citrate cycle (TCA cycle)	MSTRG.8745|ENSSSCG00000023264, MSTRG.10108|PCK1, MSTRG.7526|OGDHL, MSTRG.10975|PC, MSTRG.20576|DLST	5	794	29	27883	0.1724	0.00124435	**	0.00223984	**
map00410	Metabolism	Metabolism of other amino acids	beta-Alanine metabolism	MSTRG.14257|HADHA, MSTRG.4788|ALDH3A2, MSTRG.18270|ENSSSCG00000027689, MSTRG.9742|SMOX, MSTRG.17038|MLYCD	5	794	29	27883	0.1724	0.00124435	**	0.00223984	**
map04911	Organismal Systems	Endocrine system	Insulin secretion	MSTRG.8738|CREB1, MSTRG.8481|RAPGEF4, MSTRG.15428|ATP1A1, MSTRG.19744|ITPR3, MSTRG.15864|ATF4, MSTRG.5670|ENSSSCG00000011676, MSTRG.15025|ATP1B1, MSTRG.11700|PRKACA	8	794	75	27883	0.1067	0.00131032	**	0.00234479	**
map04080	Environmental Information Processing	Signaling molecules and interaction	Neuroactive ligand-receptor interaction	MSTRG.17770|GIPR, MSTRG.3184|LPAR6, MSTRG.430|GABRR2, MSTRG.7833|ADRB1, MSTRG.20844|ADRA2C, MSTRG.12204|F2RL2, MSTRG.18964|PTGER3, MSTRG.4717|GLP2R, MSTRG.21142|GRIA2, MSTRG.7253|AGT, ENSSSCG00000028460|S1PR5, ENSSSCG00000012445|LPAR4, MSTRG.18388|LUZP1;ENSSSCG00000025500, MSTRG.6640|ADRA1A, MSTRG.18911|PTGFR, MSTRG.16089|ENSSSCG00000000278;NPFF;RF00026, MSTRG.11691|GIPC1;PTGER1, MSTRG.4926|THRB	18	794	284	27883	0.0634	0.00141481	**	0.00251705	**
map04110	Cellular Processes	Cell growth and death	Cell cycle	MSTRG.6856|ANAPC5, MSTRG.419|ORC3, MSTRG.672|SMAD2, MSTRG.22662|ENSSSCG00000020870, MSTRG.14698|YWHAZ, MSTRG.9324|CDK7;RF00026, MSTRG.5690|ATR, MSTRG.1224|SMAD3, MSTRG.12588|CDC25C, MSTRG.16125|CDK2;ENSSSCG00000037597	10	794	114	27883	0.0877	0.00157399	**	0.00278406	**
map00480	Metabolism	Metabolism of other amino acids	Glutathione metabolism	MSTRG.8745|ENSSSCG00000023264, MSTRG.16469|ENSSSCG00000036142;MGST1;LMO3, MSTRG.19141|TXNDC12, MSTRG.10276|GSTK1, MSTRG.20102|ANPEP, MSTRG.18270|ENSSSCG00000027689	6	794	45	27883	0.1333	0.00165385	**	0.00290849	**
map04921	Organismal Systems	Endocrine system	Oxytocin signaling pathway	MSTRG.17341|NFATC3;SLC7A6, MSTRG.22411|GUCY1A2, MSTRG.13231|EEF2K, MSTRG.2225|RGS2, MSTRG.17360|GNAO1, MSTRG.1228|MAP2K5, MSTRG.6867|PPP1CC, MSTRG.19744|ITPR3, MSTRG.9918|SRC, MSTRG.11700|PRKACA, MSTRG.6436|RCAN1	11	794	135	27883	0.0815	0.00170521	**	0.00298167	**
map04540	Cellular Processes	Cellular community - eukaryotes	Gap junction	MSTRG.1307|SOS2;VCPKMT;L2HGDH, MSTRG.22411|GUCY1A2, MSTRG.7833|ADRB1, MSTRG.1228|MAP2K5, MSTRG.19744|ITPR3, MSTRG.12748|PDGFRB, MSTRG.9918|SRC, MSTRG.11700|PRKACA	8	794	79	27883	0.1013	0.00183499	**	0.00319038	**
map00190	Metabolism	Energy metabolism	Oxidative phosphorylation	MSTRG.15094|FCER1G;NDUFS2, MSTRG.3955|ATP6V0A1, MSTRG.16081|ATP5MC2, MSTRG.10486|ATP6V1FNB;ATP6V1F, MSTRG.8672|ENSSSCG00000016100, MSTRG.2599|DDX58;NDUFB6;TOPORS, MSTRG.21587|PPA2, MSTRG.7722|SEC31B;NDUFB8, MSTRG.13415|ENSSSCG00000008057;ATP6V0C, MSTRG.14684|ATP6V1C1	10	794	117	27883	0.0855	0.00191234	**	0.00330608	**
map04928	Organismal Systems	Endocrine system	Parathyroid hormone synthesis, secretion and action	MSTRG.12807|GNA12, MSTRG.8738|CREB1, MSTRG.9929|MAFB, MSTRG.1139|KDSR, MSTRG.19744|ITPR3, MSTRG.15864|ATF4, MSTRG.16072|SP1, MSTRG.19705|RXRB, MSTRG.11700|PRKACA	9	794	99	27883	0.0909	0.00207933	**	0.00357458	**
map00515	Metabolism	Glycan biosynthesis and metabolism	Mannose type O-glycan biosynthesis	MSTRG.1843|FSD1L;FKTN, MSTRG.2158|POMT1, MSTRG.15097|ENSSSCG00000006360, MSTRG.22101|FUT4	4	794	20	27883	0.2	0.00219709	**	0.00375593	**
map04726	Organismal Systems	Nervous system	Serotonergic synapse	MSTRG.22513|GNG11, MSTRG.18899|ENSSSCG00000037081, MSTRG.5884|GNB4, MSTRG.17360|GNAO1, MSTRG.19744|ITPR3, MSTRG.18388|LUZP1;ENSSSCG00000025500, MSTRG.11990|GNG7, MSTRG.11700|PRKACA, MSTRG.846|GNB5	9	794	100	27883	0.09	0.00222854	**	0.00378853	**
map00280	Metabolism	Amino acid metabolism	Valine, leucine and isoleucine degradation	MSTRG.5029|ACAA1, MSTRG.14257|HADHA, MSTRG.14253|HADHB, MSTRG.6982|ACADS, MSTRG.18408|GALE;HMGCL, MSTRG.4788|ALDH3A2	6	794	49	27883	0.1224	0.00257963	**	0.00436032	**
map03030	Genetic Information Processing	Replication and repair	DNA replication	MSTRG.10312|SSBP1, MSTRG.19714|PRIM2, MSTRG.21003|RFC1, MSTRG.3079|RFC3, MSTRG.11018|RNASEH2C	5	794	34	27883	0.1471	0.00259339	**	0.00436032	**
map04213	Organismal Systems	Aging	Longevity regulating pathway - multiple species	MSTRG.21878|CLPB, MSTRG.19200|PIK3R3, MSTRG.12956|AGFG2;ENSSSCG00000007665, MSTRG.4257|ENSSSCG00000017670, MSTRG.9303|PIK3R1, MSTRG.11700|PRKACA	6	794	50	27883	0.12	0.00286202	**	0.00478568	**
map04370	Environmental Information Processing	Signal transduction	VEGF signaling pathway	MSTRG.21104|KDR, MSTRG.19200|PIK3R3, MSTRG.18371|CDC42, MSTRG.9303|PIK3R1, MSTRG.9918|SRC, MSTRG.11072|BAD	6	794	51	27883	0.1176	0.00316691	**	0.00524477	**
map00514	Metabolism	Glycan biosynthesis and metabolism	Other types of O-glycan biosynthesis	MSTRG.3544|RFNG, MSTRG.2158|POMT1, MSTRG.15097|ENSSSCG00000006360, MSTRG.9823|POFUT1	4	794	22	27883	0.1818	0.00317086	**	0.00524477	**
map05320	Human Diseases	Immune disease	Autoimmune thyroid disease	MSTRG.7366|PRF1, MSTRG.1502|ENSSSCG00000039987;IFN-OMEGA-7;IFN-OMEGA-4;IFN-OMEGA-3;IFN-ALPHA-10;IFN-ALPHA-8;IFN-ALPHA-9, MSTRG.1518|IFNA1, MSTRG.19634|ENSSSCG00000001396, MSTRG.19678|SLA-DQB1	5	794	36	27883	0.1389	0.00335324	**	0.00551662	**
map04623	Organismal Systems	Immune system	Cytosolic DNA-sensing pathway	MSTRG.12041|POLR2E, MSTRG.2599|DDX58;NDUFB6;TOPORS, MSTRG.15896|POLR2F, MSTRG.1502|ENSSSCG00000039987;IFN-OMEGA-7;IFN-OMEGA-4;IFN-OMEGA-3;IFN-ALPHA-10;IFN-ALPHA-8;IFN-ALPHA-9, MSTRG.1518|IFNA1, MSTRG.11020|RELA	6	794	52	27883	0.1154	0.00349537	**	0.0057197	**
map04380	Organismal Systems	Development and regeneration	Osteoclast differentiation	MSTRG.242|IFNGR1, MSTRG.8738|CREB1, MSTRG.19200|PIK3R3, MSTRG.12095|SQSTM1, MSTRG.7763|NFKB2, MSTRG.11318|TRAF6, MSTRG.9303|PIK3R1, MSTRG.11020|RELA, MSTRG.6408|IFNAR1	9	794	108	27883	0.0833	0.0037527	**	0.00607616	**
map00650	Metabolism	Carbohydrate metabolism	Butanoate metabolism	MSTRG.14257|HADHA, MSTRG.1307|SOS2;VCPKMT;L2HGDH, MSTRG.6982|ACADS, MSTRG.18408|GALE;HMGCL	4	794	23	27883	0.1739	0.00375292	**	0.00607616	**
map04020	Environmental Information Processing	Signal transduction	Calcium signaling pathway	MSTRG.23732|SLC25A5, MSTRG.7833|ADRB1, MSTRG.18964|PTGER3, MSTRG.16106|PDE1B, MSTRG.8225|SLC25A4, MSTRG.19744|ITPR3, MSTRG.6640|ADRA1A, MSTRG.18911|PTGFR, MSTRG.12748|PDGFRB, MSTRG.11700|PRKACA, MSTRG.13122|ORAI3, MSTRG.11691|GIPC1;PTGER1	12	794	172	27883	0.0698	0.00392616	**	0.00632318	**
map05145	Human Diseases	Infectious disease: parasitic	Toxoplasmosis	MSTRG.242|IFNGR1, MSTRG.1139|KDSR, MSTRG.1955|TLR4, MSTRG.17360|GNAO1, MSTRG.11318|TRAF6, MSTRG.19678|SLA-DQB1, MSTRG.11072|BAD, MSTRG.11020|RELA	8	794	90	27883	0.0889	0.00415471	**	0.00665623	**
map05321	Human Diseases	Immune disease	Inflammatory bowel disease	MSTRG.242|IFNGR1, MSTRG.672|SMAD2, MSTRG.1955|TLR4, MSTRG.1224|SMAD3, MSTRG.19678|SLA-DQB1, MSTRG.11020|RELA	6	794	54	27883	0.1111	0.00422734	**	0.00672119	**
map04216	Cellular Processes	Cell growth and death	Ferroptosis	MSTRG.8223|ACSL1, MSTRG.16584|LPCAT3, MSTRG.21603|SLC39A8, MSTRG.9863|MAP1LC3A, MSTRG.8857|ACSL3	5	794	38	27883	0.1316	0.00426115	**	0.00672119	**
map03440	Genetic Information Processing	Replication and repair	Homologous recombination	MSTRG.21752|ABRAXAS1;HELQ, MSTRG.12517|ENSSSCG00000014280, MSTRG.10312|SSBP1, MSTRG.23927|BRCC3, MSTRG.4355|RAD51D	5	794	38	27883	0.1316	0.00426115	**	0.00672119	**
map04730	Organismal Systems	Nervous system	Long-term depression	MSTRG.22194|PPP2R1B;ENSSSCG00000015023, MSTRG.12807|GNA12, MSTRG.22411|GUCY1A2, MSTRG.21142|GRIA2, MSTRG.17360|GNAO1, MSTRG.19744|ITPR3	6	794	55	27883	0.1091	0.00463303	**	0.00727029	**
map04721	Organismal Systems	Nervous system	Synaptic vesicle cycle	MSTRG.3955|ATP6V0A1, MSTRG.3850|NSF, MSTRG.5942|AP2M1;ABCF3, MSTRG.10486|ATP6V1FNB;ATP6V1F, MSTRG.12155|CLTB;ENSSSCG00000032389, MSTRG.13415|ENSSSCG00000008057;ATP6V0C, MSTRG.14684|ATP6V1C1	7	794	73	27883	0.0959	0.00473079	**	0.00738582	**
map05230	Human Diseases	Cancer: overview	Central carbon metabolism in cancer	MSTRG.10559|MET, MSTRG.7576|ENSSSCG00000010440, MSTRG.10827|SIRT3, MSTRG.19200|PIK3R3, MSTRG.9303|PIK3R1, MSTRG.12748|PDGFRB	6	794	57	27883	0.1053	0.0055293	**	0.00858866	**
map04932	Human Diseases	Endocrine and metabolic disease	Non-alcoholic fatty liver disease	MSTRG.15094|FCER1G;NDUFS2, MSTRG.5975|ADIPOQ, MSTRG.19200|PIK3R3, MSTRG.18371|CDC42, MSTRG.8672|ENSSSCG00000016100, MSTRG.15864|ATF4, MSTRG.2599|DDX58;NDUFB6;TOPORS, MSTRG.7722|SEC31B;NDUFB8, MSTRG.9303|PIK3R1, MSTRG.11020|RELA	10	794	136	27883	0.0735	0.00564983	**	0.00873155	**
map04930	Human Diseases	Endocrine and metabolic disease	Type II diabetes mellitus	MSTRG.5975|ADIPOQ, MSTRG.19200|PIK3R3, MSTRG.12956|AGFG2;ENSSSCG00000007665, MSTRG.16859|CRADD, MSTRG.9303|PIK3R1	5	794	41	27883	0.122	0.00593277	**	0.00912275	**
map05217	Human Diseases	Cancer: specific types	Basal cell carcinoma	MSTRG.15481|WNT2B, MSTRG.3754|AXIN2;CEP112, ENSSSCG00000024671|WNT9A, MSTRG.7825|TCF7L2, MSTRG.1357|BMP4, MSTRG.2844|FZD8;ENSSSCG00000033166	6	794	59	27883	0.1017	0.00654607	**	0.0100155	*
map04664	Organismal Systems	Immune system	Fc epsilon RI signaling pathway	MSTRG.1307|SOS2;VCPKMT;L2HGDH, MSTRG.15094|FCER1G;NDUFS2, MSTRG.3044|ALOX5AP, MSTRG.19200|PIK3R3, MSTRG.15120|FCER1A, MSTRG.9303|PIK3R1	6	794	60	27883	0.1	0.00710236	**	0.010706	*
map05223	Human Diseases	Cancer: specific types	Non-small cell lung cancer	MSTRG.1307|SOS2;VCPKMT;L2HGDH, MSTRG.19200|PIK3R3, MSTRG.3961|STAT5B, MSTRG.9303|PIK3R1, MSTRG.19705|RXRB, MSTRG.11072|BAD	6	794	60	27883	0.1	0.00710236	**	0.010706	*
map05031	Human Diseases	Substance dependence	Amphetamine addiction	MSTRG.8738|CREB1, MSTRG.4035|PPP1R1B, MSTRG.21142|GRIA2, MSTRG.6867|PPP1CC, MSTRG.15864|ATF4, MSTRG.11700|PRKACA	6	794	60	27883	0.1	0.00710236	**	0.010706	*
map00270	Metabolism	Amino acid metabolism	Cysteine and methionine metabolism	MSTRG.14274|DNMT3A, MSTRG.6495|ENSSSCG00000040779, MSTRG.18270|ENSSSCG00000027689, MSTRG.10473|STRIP2;AHCYL2, MSTRG.1477|MTAP	5	794	44	27883	0.1136	0.00801907	**	0.0119699	*
map04340	Environmental Information Processing	Signal transduction	Hedgehog signaling pathway	MSTRG.4126|SPOP, MSTRG.1139|KDSR, MSTRG.2507|GAS1, MSTRG.6192|BOC, MSTRG.11700|PRKACA	5	794	44	27883	0.1136	0.00801907	**	0.0119699	*
map00604	Metabolism	Glycan biosynthesis and metabolism	Glycosphingolipid biosynthesis - ganglio series	MSTRG.5757|ENSSSCG00000025316, MSTRG.2066|ENSSSCG00000005623, MSTRG.2067|ST6GALNAC4	3	794	15	27883	0.2	0.0081034	**	0.0120371	*
map04658	Organismal Systems	Immune system	Th1 and Th2 cell differentiation	MSTRG.242|IFNGR1, MSTRG.17341|NFATC3;SLC7A6, MSTRG.2900|IL2RA, MSTRG.3961|STAT5B, MSTRG.9670|JAG1, MSTRG.19678|SLA-DQB1, MSTRG.11020|RELA	7	794	81	27883	0.0864	0.00831629	**	0.0122936	*
map03020	Genetic Information Processing	Transcription	RNA polymerase	MSTRG.12041|POLR2E, MSTRG.17244|POLR2C, MSTRG.15896|POLR2F, MSTRG.1769|POLR1E	4	794	29	27883	0.1379	0.00879825	**	0.0129058	*
map00330	Metabolism	Amino acid metabolism	Arginine and proline metabolism	MSTRG.7667|ALDH18A1, MSTRG.4788|ALDH3A2, MSTRG.18270|ENSSSCG00000027689, MSTRG.9742|SMOX, MSTRG.18572|AZIN2	5	794	45	27883	0.1111	0.00881473	**	0.0129058	*
map04662	Organismal Systems	Immune system	B cell receptor signaling pathway	MSTRG.1168|MALT1, MSTRG.17341|NFATC3;SLC7A6, MSTRG.1307|SOS2;VCPKMT;L2HGDH, MSTRG.19200|PIK3R3, MSTRG.9303|PIK3R1, MSTRG.11020|RELA	6	794	63	27883	0.0952	0.00897584	**	0.0130171	*
map05218	Human Diseases	Cancer: specific types	Melanoma	MSTRG.10559|MET, MSTRG.7576|ENSSSCG00000010440, MSTRG.19200|PIK3R3, MSTRG.9303|PIK3R1, MSTRG.12748|PDGFRB, MSTRG.11072|BAD	6	794	63	27883	0.0952	0.00897584	**	0.0130171	*
map05014	Human Diseases	Neurodegenerative disease	Amyotrophic lateral sclerosis	MSTRG.1139|KDSR, MSTRG.4883|RAB5A, MSTRG.21142|GRIA2, MSTRG.10984|CCS, MSTRG.11072|BAD	5	794	46	27883	0.1087	0.00966325	**	0.0139479	*
map00670	Metabolism	Metabolism of cofactors and vitamins	One carbon pool by folate	MSTRG.16180|SHMT2, MSTRG.8765|ATIC, MSTRG.20441|MTHFD1	3	794	16	27883	0.1875	0.00976491	**	0.0139629	*
map00450	Metabolism	Metabolism of other amino acids	Selenocompound metabolism	MSTRG.8643|MARS2, MSTRG.7908|PSTK, MSTRG.7570|PAPSS2	3	794	16	27883	0.1875	0.00976491	**	0.0139629	*
map00052	Metabolism	Carbohydrate metabolism	Galactose metabolism	MSTRG.2551|GALT, MSTRG.959|ENSSSCG00000004729, MSTRG.18408|GALE;HMGCL, MSTRG.3902|G6PC3	4	794	30	27883	0.1333	0.00992742	**	0.0140639	*
map05340	Human Diseases	Immune disease	Primary immunodeficiency	MSTRG.11573|RFXANK, MSTRG.19687|ENSSSCG00000025593, MSTRG.7001|UNG, MSTRG.4831|TNFRSF13B	4	794	30	27883	0.1333	0.00992742	**	0.0140639	*
map03460	Genetic Information Processing	Replication and repair	Fanconi anemia pathway	MSTRG.2527|RMI1, MSTRG.17756|ERCC2;ERCC1, MSTRG.5690|ATR, MSTRG.553|REV3L, MSTRG.3571|NPLOC4;FAAP100	5	794	47	27883	0.1064	0.0105663	*	0.0148999	*
map04975	Organismal Systems	Digestive system	Fat digestion and absorption	MSTRG.14441|DGAT1, MSTRG.6772|SCARB1, MSTRG.22691|ENSSSCG00000031405;ENSSSCG00000015405;ENSSSCG00000037311;ENSSSCG00000037410;ENSSSCG00000030638, MSTRG.19667|AGPAT1	4	794	32	27883	0.125	0.0124579	*	0.0174867	*
map04750	Organismal Systems	Sensory system	Inflammatory mediator regulation of TRP channels	MSTRG.19200|PIK3R3, MSTRG.6867|PPP1CC, MSTRG.19744|ITPR3, MSTRG.9303|PIK3R1, MSTRG.9918|SRC, MSTRG.11700|PRKACA, MSTRG.5995|IL1RAP	7	794	90	27883	0.0778	0.0143811	*	0.0200941	*
map04610	Organismal Systems	Immune system	Complement and coagulation cascades	MSTRG.8569|TFPI, MSTRG.11366|ENSSSCG00000024791, MSTRG.12204|F2RL2, MSTRG.11210|SERPING1, MSTRG.15628|F3, MSTRG.15018|F5	6	794	70	27883	0.0857	0.0146745	*	0.0204109	*
map00620	Metabolism	Carbohydrate metabolism	Pyruvate metabolism	MSTRG.13450|MSRB1;HS3ST6;MEIOB;HAGH, MSTRG.10108|PCK1, MSTRG.4788|ALDH3A2, MSTRG.10975|PC	4	794	34	27883	0.1176	0.0153666	*	0.0212768	*
map00750	Metabolism	Metabolism of cofactors and vitamins	Vitamin B6 metabolism	MSTRG.1699|PSAT1, MSTRG.8443|PHOSPHO2	2	794	7	27883	0.2857	0.0154644	*	0.0213158	*
map04916	Organismal Systems	Endocrine system	Melanogenesis	MSTRG.8738|CREB1, MSTRG.15481|WNT2B, MSTRG.17360|GNAO1, ENSSSCG00000024671|WNT9A, MSTRG.7825|TCF7L2, MSTRG.2844|FZD8;ENSSSCG00000033166, MSTRG.11700|PRKACA	7	794	92	27883	0.0761	0.0160706	*	0.022052	*
map00592	Metabolism	Lipid metabolism	alpha-Linolenic acid metabolism	MSTRG.5029|ACAA1, MSTRG.3663|ACOX1, MSTRG.11103|PLA2G16	3	794	20	27883	0.15	0.0182737	*	0.0249631	*
map04978	Organismal Systems	Digestive system	Mineral absorption	MSTRG.5169|SLC26A6, MSTRG.15428|ATP1A1, MSTRG.5670|ENSSSCG00000011676, MSTRG.15025|ATP1B1	4	794	36	27883	0.1111	0.0186698	*	0.025391	*
map04270	Organismal Systems	Circulatory system	Vascular smooth muscle contraction	MSTRG.12807|GNA12, MSTRG.22411|GUCY1A2, MSTRG.3935|RAMP2, MSTRG.7253|AGT, MSTRG.6867|PPP1CC, MSTRG.19744|ITPR3, MSTRG.6640|ADRA1A, MSTRG.11700|PRKACA	8	794	118	27883	0.0678	0.0197508	*	0.0267422	*
map00260	Metabolism	Amino acid metabolism	Glycine, serine and threonine metabolism	MSTRG.16180|SHMT2, MSTRG.6495|ENSSSCG00000040779, MSTRG.3613|ENSSSCG00000033883, MSTRG.1699|PSAT1	4	794	37	27883	0.1081	0.0204737	*	0.027599	*
map05310	Human Diseases	Immune disease	Asthma	MSTRG.15094|FCER1G;NDUFS2, MSTRG.15120|FCER1A, MSTRG.19678|SLA-DQB1	3	794	21	27883	0.1429	0.020877	*	0.0278968	*
map03430	Genetic Information Processing	Replication and repair	Mismatch repair	MSTRG.10312|SSBP1, MSTRG.21003|RFC1, MSTRG.3079|RFC3	3	794	21	27883	0.1429	0.020877	*	0.0278968	*
map04657	Organismal Systems	Immune system	IL-17 signaling pathway	MSTRG.5495|JAGN1, MSTRG.6856|ANAPC5, MSTRG.558|TRAF3IP2, MSTRG.11318|TRAF6, MSTRG.11020|RELA, MSTRG.19921|SLC29A1;ENSSSCG00000001701	6	794	77	27883	0.0779	0.0224994	*	0.0298044	*
map05414	Human Diseases	Cardiovascular disease	Dilated cardiomyopathy	MSTRG.7833|ADRB1, MSTRG.9442|SGCD, MSTRG.2988|SGCG, MSTRG.7253|AGT, MSTRG.11700|PRKACA, MSTRG.23209|DMD	6	794	77	27883	0.0779	0.0224994	*	0.0298044	*
map04977	Organismal Systems	Digestive system	Vitamin digestion and absorption	MSTRG.6772|SCARB1, MSTRG.15019|SLC19A2, MSTRG.19213|MMACHC	3	794	22	27883	0.1364	0.0236727	*	0.0310895	*
map00340	Metabolism	Amino acid metabolism	Histidine metabolism	MSTRG.4543|ASPA, MSTRG.4788|ALDH3A2, MSTRG.8039|HNMT	3	794	22	27883	0.1364	0.0236727	*	0.0310895	*
map04640	Organismal Systems	Immune system	Hematopoietic cell lineage	MSTRG.2548|ENSSSCG00000010968, MSTRG.2900|IL2RA, MSTRG.11366|ENSSSCG00000024791, MSTRG.22691|ENSSSCG00000031405;ENSSSCG00000015405;ENSSSCG00000037311;ENSSSCG00000037410;ENSSSCG00000030638, MSTRG.20102|ANPEP, MSTRG.19678|SLA-DQB1	6	794	79	27883	0.0759	0.0251669	*	0.0329105	*
map05140	Human Diseases	Infectious disease: parasitic	Leishmaniasis	MSTRG.242|IFNGR1, MSTRG.1955|TLR4, MSTRG.11318|TRAF6, MSTRG.19678|SLA-DQB1, MSTRG.11020|RELA	5	794	60	27883	0.0833	0.0278966	*	0.0361711	*
map04742	Organismal Systems	Sensory system	Taste transduction	MSTRG.16106|PDE1B, MSTRG.19744|ITPR3, MSTRG.18388|LUZP1;ENSSSCG00000025500, ENSSSCG00000021954|TAS2R39, MSTRG.11700|PRKACA	5	794	60	27883	0.0833	0.0278966	*	0.0361711	*
map04912	Organismal Systems	Endocrine system	GnRH signaling pathway	MSTRG.1307|SOS2;VCPKMT;L2HGDH, MSTRG.18371|CDC42, MSTRG.19744|ITPR3, MSTRG.15864|ATF4, MSTRG.9918|SRC, MSTRG.11700|PRKACA	6	794	82	27883	0.0732	0.0295499	*	0.0379927	*
map04972	Organismal Systems	Digestive system	Pancreatic secretion	MSTRG.16284|RAP1B, MSTRG.15428|ATP1A1, MSTRG.19744|ITPR3, MSTRG.5670|ENSSSCG00000011676, MSTRG.15025|ATP1B1, MSTRG.15485|RAP1A	6	794	82	27883	0.0732	0.0295499	*	0.0379927	*
map00380	Metabolism	Amino acid metabolism	Tryptophan metabolism	MSTRG.14257|HADHA, MSTRG.4788|ALDH3A2, MSTRG.14129|CYP1B1, MSTRG.20576|DLST	4	794	43	27883	0.093	0.0335084	*	0.0429019	*
map05332	Human Diseases	Immune disease	Graft-versus-host disease	MSTRG.7366|PRF1, MSTRG.19634|ENSSSCG00000001396, MSTRG.19678|SLA-DQB1	3	794	26	27883	0.1154	0.0367698	*	0.0468815	*
map04971	Organismal Systems	Digestive system	Gastric acid secretion	MSTRG.15428|ATP1A1, MSTRG.19744|ITPR3, MSTRG.5670|ENSSSCG00000011676, MSTRG.15025|ATP1B1, MSTRG.11700|PRKACA	5	794	66	27883	0.0758	0.0398103	*	0.0505475	ns
map05214	Human Diseases	Cancer: specific types	Glioma	MSTRG.1307|SOS2;VCPKMT;L2HGDH, MSTRG.7576|ENSSSCG00000010440, MSTRG.19200|PIK3R3, MSTRG.9303|PIK3R1, MSTRG.12748|PDGFRB	5	794	67	27883	0.0746	0.0420538	*	0.0531755	ns
map05133	Human Diseases	Infectious disease: bacterial	Pertussis	MSTRG.1955|TLR4, MSTRG.11210|SERPING1, MSTRG.11318|TRAF6, MSTRG.11020|RELA, MSTRG.12519|IRF1	5	794	68	27883	0.0735	0.0443721	*	0.0557413	ns
map04130	Genetic Information Processing	Folding, sorting and degradation	SNARE interactions in vesicular transport	MSTRG.1812|STX17, MSTRG.11717|STX10, MSTRG.274|STX7	3	794	28	27883	0.1071	0.0444473	*	0.0557413	ns
map00760	Metabolism	Metabolism of cofactors and vitamins	Nicotinate and nicotinamide metabolism	MSTRG.18258|NMNAT1;RBP7;UBE4B, MSTRG.10897|NADSYN1, MSTRG.10649|ENSSSCG00000022912	3	794	29	27883	0.1034	0.0485607	*	0.0606513	ns
map00061	Metabolism	Lipid metabolism	Fatty acid biosynthesis	MSTRG.8223|ACSL1, MSTRG.8857|ACSL3	2	794	13	27883	0.1538	0.0513216	ns	0.0633243	ns
map03450	Genetic Information Processing	Replication and repair	Non-homologous end-joining	MSTRG.12517|ENSSSCG00000014280, MSTRG.7733|POLL	2	794	13	27883	0.1538	0.0513216	ns	0.0633243	ns
map00730	Metabolism	Metabolism of cofactors and vitamins	Thiamine metabolism	MSTRG.9896|ENSSSCG00000007307;RBM39, MSTRG.22793|TPK1	2	794	13	27883	0.1538	0.0513216	ns	0.0633243	ns
map05330	Human Diseases	Immune disease	Allograft rejection	MSTRG.7366|PRF1, MSTRG.19634|ENSSSCG00000001396, MSTRG.19678|SLA-DQB1	3	794	30	27883	0.1	0.0528533	ns	0.0649522	ns
map00533	Metabolism	Glycan biosynthesis and metabolism	Glycosaminoglycan biosynthesis - keratan sulfate	MSTRG.13916|B3GNT2, MSTRG.15097|ENSSSCG00000006360	2	794	14	27883	0.1429	0.0587717	ns	0.0719366	ns
map00240	Metabolism	Nucleotide metabolism	Pyrimidine metabolism	MSTRG.7645|ENTPD1;ENSSSCG00000010498, MSTRG.10649|ENSSSCG00000022912, ENSSSCG00000027070|ENTPD6, MSTRG.3597|CANT1	4	794	52	27883	0.0769	0.0603633	ns	0.0735903	ns
map05410	Human Diseases	Cardiovascular disease	Hypertrophic cardiomyopathy	MSTRG.9442|SGCD, MSTRG.2988|SGCG, MSTRG.7253|AGT, MSTRG.3824|ACE, MSTRG.23209|DMD	5	794	75	27883	0.0667	0.062707	ns	0.0761442	ns
map00250	Metabolism	Amino acid metabolism	Alanine, aspartate and glutamate metabolism	MSTRG.13101|ENSSSCG00000007738;GUSB;ENSSSCG00000035154;VKORC1L1;NUPR2, MSTRG.4543|ASPA, MSTRG.2370|ADSS	3	794	33	27883	0.0909	0.0667729	ns	0.0807609	ns
map04940	Human Diseases	Endocrine and metabolic disease	Type I diabetes mellitus	MSTRG.7366|PRF1, MSTRG.19634|ENSSSCG00000001396, MSTRG.19678|SLA-DQB1	3	794	34	27883	0.0882	0.0717477	ns	0.0864362	ns
map05010	Human Diseases	Neurodegenerative disease	Alzheimer disease	MSTRG.15094|FCER1G;NDUFS2, MSTRG.16081|ATP5MC2, MSTRG.8672|ENSSSCG00000016100, MSTRG.19744|ITPR3, MSTRG.20542|PSEN1, MSTRG.2599|DDX58;NDUFB6;TOPORS, MSTRG.7722|SEC31B;NDUFB8, MSTRG.11072|BAD	8	794	154	27883	0.0519	0.0739759	ns	0.088771	ns
map00120	Metabolism	Lipid metabolism	Primary bile acid biosynthesis	MSTRG.5340|ACOX2;FAM107A, MSTRG.8819|CYP27A1	2	794	16	27883	0.125	0.0746814	ns	0.0892676	ns
map00010	Metabolism	Carbohydrate metabolism	Glycolysis / Gluconeogenesis	MSTRG.10108|PCK1, MSTRG.4788|ALDH3A2, MSTRG.17510|GAPDHS, MSTRG.3902|G6PC3	4	794	57	27883	0.0702	0.0790193	ns	0.0940852	ns
map00982	Metabolism	Xenobiotics biodegradation and metabolism	Drug metabolism - cytochrome P450	MSTRG.16469|ENSSSCG00000036142;MGST1;LMO3, MSTRG.22420|FMO4, MSTRG.10276|GSTK1	3	794	37	27883	0.0811	0.0876197	ns	0.103921	ns
map00100	Metabolism	Lipid metabolism	Steroid biosynthesis	MSTRG.10898|DHCR7, MSTRG.22878|SOAT1	2	794	18	27883	0.1111	0.0917721	ns	0.108009	ns
map00532	Metabolism	Glycan biosynthesis and metabolism	Glycosaminoglycan biosynthesis - chondroitin sulfate / dermatan sulfate	MSTRG.16753|CHST11, MSTRG.12126|TMED9;B4GALT7	2	794	18	27883	0.1111	0.0917721	ns	0.108009	ns
map00534	Metabolism	Glycan biosynthesis and metabolism	Glycosaminoglycan biosynthesis - heparan sulfate / heparin	MSTRG.6666|EXTL3, MSTRG.12126|TMED9;B4GALT7	2	794	19	27883	0.1053	0.100703	ns	0.118065	ns
map04913	Organismal Systems	Endocrine system	Ovarian steroidogenesis	MSTRG.6772|SCARB1, MSTRG.14129|CYP1B1, MSTRG.11700|PRKACA	3	794	40	27883	0.075	0.10482	ns	0.122423	ns
map05412	Human Diseases	Cardiovascular disease	Arrhythmogenic right ventricular cardiomyopathy	MSTRG.9442|SGCD, MSTRG.2988|SGCG, MSTRG.7825|TCF7L2, MSTRG.23209|DMD	4	794	64	27883	0.0625	0.10932	ns	0.127194	ns
map00900	Metabolism	Metabolism of terpenoids and polyketides	Terpenoid backbone biosynthesis	MSTRG.15220|RUSC1;FDPS, MSTRG.20466|ENSSSCG00000002281	2	794	20	27883	0.1	0.109861	ns	0.127339	ns
map00980	Metabolism	Xenobiotics biodegradation and metabolism	Metabolism of xenobiotics by cytochrome P450	MSTRG.16469|ENSSSCG00000036142;MGST1;LMO3, MSTRG.10276|GSTK1, MSTRG.14129|CYP1B1	3	794	41	27883	0.0732	0.110826	ns	0.127973	ns
map04514	Environmental Information Processing	Signaling molecules and interaction	Cell adhesion molecules	MSTRG.13021|CLDN4, MSTRG.22338|ESAM;VSIG2, MSTRG.3812|ICAM2, MSTRG.10502|LRRC4, MSTRG.19634|ENSSSCG00000001396, MSTRG.19678|SLA-DQB1	6	794	121	27883	0.0496	0.131919	ns	0.151757	ns
map00830	Metabolism	Metabolism of cofactors and vitamins	Retinol metabolism	MSTRG.14441|DGAT1, MSTRG.13760|RETSAT, MSTRG.18298|DHRS3	3	794	45	27883	0.0667	0.13609	ns	0.155968	ns
map05204	Human Diseases	Cancer: overview	Chemical carcinogenesis - DNA adducts	MSTRG.16469|ENSSSCG00000036142;MGST1;LMO3, MSTRG.10276|GSTK1, MSTRG.14129|CYP1B1	3	794	46	27883	0.0652	0.14269	ns	0.162317	ns
map05144	Human Diseases	Infectious disease: parasitic	Malaria	MSTRG.10559|MET, MSTRG.1955|TLR4, MSTRG.22691|ENSSSCG00000031405;ENSSSCG00000015405;ENSSSCG00000037311;ENSSSCG00000037410;ENSSSCG00000030638	3	794	46	27883	0.0652	0.14269	ns	0.162317	ns
map00860	Metabolism	Metabolism of cofactors and vitamins	Porphyrin metabolism	MSTRG.7934|UROS, MSTRG.714|FECH	2	794	24	27883	0.0833	0.148389	ns	0.168174	ns
map00600	Metabolism	Lipid metabolism	Sphingolipid metabolism	MSTRG.21967|ENSSSCG00000014872;ACER3, MSTRG.1139|KDSR, MSTRG.7561|SGMS1	3	794	47	27883	0.0638	0.149395	ns	0.168689	ns
map04392	Environmental Information Processing	Signal transduction	Hippo signaling pathway - multiple species	MSTRG.17497|ENSSSCG00000031169;ENSSSCG00000002876;WTIP, MSTRG.21980|PAK1	2	794	25	27883	0.08	0.158404	ns	0.178205	ns
map00440	Metabolism	Metabolism of other amino acids	Phosphonate and phosphinate metabolism	MSTRG.14251|SELENOI	1	794	6	27883	0.1667	0.159159	ns	0.178398	ns
map05322	Human Diseases	Immune disease	Systemic lupus erythematosus	MSTRG.2313|H3F3A, MSTRG.18796|SNRPD1, MSTRG.19678|SLA-DQB1, MSTRG.20492|ACTN1	4	794	74	27883	0.0541	0.160016	ns	0.178704	ns
map00983	Metabolism	Xenobiotics biodegradation and metabolism	Drug metabolism - other enzymes	MSTRG.16469|ENSSSCG00000036142;MGST1;LMO3, MSTRG.5204|QRICH1;DALRD3;ssc-mir-425;ssc-mir-191;IMPDH2;QARS, MSTRG.10495|IMPDH1	3	794	50	27883	0.06	0.170083	ns	0.189255	ns
map04215	Cellular Processes	Cell growth and death	Apoptosis - multiple species	MSTRG.1139|KDSR, MSTRG.1159|PMAIP1	2	794	28	27883	0.0714	0.189116	ns	0.209672	ns
map00640	Metabolism	Carbohydrate metabolism	Propanoate metabolism	MSTRG.14257|HADHA, MSTRG.17038|MLYCD	2	794	29	27883	0.069	0.199527	ns	0.219624	ns
map05020	Human Diseases	Neurodegenerative disease	Prion disease	MSTRG.11700|PRKACA, MSTRG.11079|VEGFB;FERMT3;ENSSSCG00000013038;NUDT22;STIP1	2	794	29	27883	0.069	0.199527	ns	0.219624	ns
map00920	Metabolism	Energy metabolism	Sulfur metabolism	MSTRG.7570|PAPSS2	1	794	8	27883	0.125	0.206376	ns	0.226347	ns
map00630	Metabolism	Carbohydrate metabolism	Glyoxylate and dicarboxylate metabolism	MSTRG.16180|SHMT2, MSTRG.19254|HYI	2	794	30	27883	0.0667	0.210004	ns	0.228688	ns
map04136	Cellular Processes	Transport and catabolism	Autophagy - other	MSTRG.18882|PIK3C3, MSTRG.20749|ATG2B	2	794	30	27883	0.0667	0.210004	ns	0.228688	ns
map00500	Metabolism	Carbohydrate metabolism	Starch and sucrose metabolism	MSTRG.959|ENSSSCG00000004729, MSTRG.3902|G6PC3	2	794	31	27883	0.0645	0.220534	ns	0.239303	ns
map00051	Metabolism	Carbohydrate metabolism	Fructose and mannose metabolism	MSTRG.5167|PFKFB4, MSTRG.13341|ENSSSCG00000021236	2	794	32	27883	0.0625	0.231105	ns	0.249888	ns
map00430	Metabolism	Metabolism of other amino acids	Taurine and hypotaurine metabolism	MSTRG.16066|CSAD	1	794	10	27883	0.1	0.250944	ns	0.269975	ns
map05033	Human Diseases	Substance dependence	Nicotine addiction	MSTRG.430|GABRR2, MSTRG.21142|GRIA2	2	794	34	27883	0.0588	0.25233	ns	0.269975	ns
map05216	Human Diseases	Cancer: specific types	Thyroid cancer	MSTRG.7825|TCF7L2, MSTRG.19705|RXRB	2	794	34	27883	0.0588	0.25233	ns	0.269975	ns
map00130	Metabolism	Metabolism of cofactors and vitamins	Ubiquinone and other terpenoid-quinone biosynthesis	MSTRG.13097|ENSSSCG00000032119;GUSB;VKORC1L1	1	794	11	27883	0.0909	0.272282	ns	0.290308	ns
map05219	Human Diseases	Cancer: specific types	Bladder cancer	MSTRG.741|DAPK2, MSTRG.9918|SRC	2	794	37	27883	0.0541	0.284225	ns	0.301989	ns
map04512	Environmental Information Processing	Signaling molecules and interaction	ECM-receptor interaction	MSTRG.6227|CD47, MSTRG.22691|ENSSSCG00000031405;ENSSSCG00000015405;ENSSSCG00000037311;ENSSSCG00000037410;ENSSSCG00000030638, MSTRG.3462|COL4A2	3	794	67	27883	0.0448	0.297992	ns	0.314432	ns
map04260	Organismal Systems	Circulatory system	Cardiac muscle contraction	MSTRG.15428|ATP1A1, MSTRG.5670|ENSSSCG00000011676, MSTRG.15025|ATP1B1	3	794	67	27883	0.0448	0.297992	ns	0.314432	ns
map00140	Metabolism	Lipid metabolism	Steroid hormone biosynthesis	MSTRG.19706|SLC39A7;HSD17B8, MSTRG.14129|CYP1B1	2	794	40	27883	0.05	0.315984	ns	0.332272	ns
map00053	Metabolism	Carbohydrate metabolism	Ascorbate and aldarate metabolism	MSTRG.4788|ALDH3A2	1	794	14	27883	0.0714	0.332722	ns	0.348674	ns
map00910	Metabolism	Energy metabolism	Nitrogen metabolism	MSTRG.4278|CA4	1	794	15	27883	0.0667	0.351733	ns	0.366089	ns
map00531	Metabolism	Glycan biosynthesis and metabolism	Glycosaminoglycan degradation	MSTRG.20805|IDUA	1	794	15	27883	0.0667	0.351733	ns	0.366089	ns
map00040	Metabolism	Carbohydrate metabolism	Pentose and glucuronate interconversions	MSTRG.8748|ENSSSCG00000032311	1	794	17	27883	0.0588	0.388147	ns	0.40262	ns
map00511	Metabolism	Glycan biosynthesis and metabolism	Other glycan degradation	MSTRG.3527|ENSSSCG00000017128	1	794	18	27883	0.0556	0.405581	ns	0.419283	ns
map00770	Metabolism	Metabolism of cofactors and vitamins	Pantothenate and CoA biosynthesis	MSTRG.22154|AASDHPPT	1	794	19	27883	0.0526	0.422519	ns	0.433862	ns
map00220	Metabolism	Amino acid metabolism	Arginine biosynthesis	MSTRG.13101|ENSSSCG00000007738;GUSB;ENSSSCG00000035154;VKORC1L1;NUPR2	1	794	19	27883	0.0526	0.422519	ns	0.433862	ns
map00590	Metabolism	Lipid metabolism	Arachidonic acid metabolism	MSTRG.2130|PTGES, MSTRG.11103|PLA2G16	2	794	51	27883	0.0392	0.428429	ns	0.43846	ns
map00790	Metabolism	Metabolism of cofactors and vitamins	Folate biosynthesis	MSTRG.9204|MOCS2	1	794	22	27883	0.0455	0.470494	ns	0.476726	ns
map04744	Organismal Systems	Sensory system	Phototransduction	MSTRG.3751|RGS9	1	794	22	27883	0.0455	0.470494	ns	0.476726	ns
map00591	Metabolism	Lipid metabolism	Linoleic acid metabolism	MSTRG.11103|PLA2G16	1	794	22	27883	0.0455	0.470494	ns	0.476726	ns
map00030	Metabolism	Carbohydrate metabolism	Pentose phosphate pathway	MSTRG.8748|ENSSSCG00000032311	1	794	26	27883	0.0385	0.528326	ns	0.533557	ns
map04710	Organismal Systems	Environmental adaptation	Circadian rhythm	MSTRG.8738|CREB1	1	794	28	27883	0.0357	0.554831	ns	0.558482	ns
map05150	Human Diseases	Infectious disease: bacterial	Staphylococcus aureus infection	MSTRG.19678|SLA-DQB1	1	794	39	27883	0.0256	0.676148	ns	0.678365	ns
map04740	Organismal Systems	Sensory system	Olfactory transduction	MSTRG.2225|RGS2, MSTRG.16106|PDE1B, MSTRG.11990|GNG7, MSTRG.11700|PRKACA	4	794	405	27883	0.0099	0.997159	ns	0.997159	ns

## Sheet: red
Pathway_ID	KEGG_Level_1	KEGG_Level_2	Pathway_Name	IDs	S	TS	B	TB	Rich.Factor	P.value	Sig.Sign.P	Q.value	Sig.Sign.Q
map04151	Environmental Information Processing	Signal transduction	PI3K-Akt signaling pathway	MSTRG.8956|COL6A3, MSTRG.6540|ENSSSCG00000022506, MSTRG.4853|COL6A6;COL6A5, MSTRG.15223|THBS3, MSTRG.22539|COL1A2, MSTRG.4144|COL1A1, MSTRG.19701|ENSSSCG00000023611;ATF6B, MSTRG.8766|FN1, MSTRG.9157|GHR, MSTRG.1240|ITGA11, MSTRG.1883|LPAR1, MSTRG.9977|ENSSSCG00000007381, MSTRG.18276|MTOR, MSTRG.15228|SLC50A1;EFNA1, MSTRG.12233|THBS4, MSTRG.22699|MAGI2;ENSSSCG00000032504, MSTRG.11885|INSR, MSTRG.1…	21	240	301	27883	0.0698	2.27837e-13	****	5.94655e-11	****
map04512	Environmental Information Processing	Signaling molecules and interaction	ECM-receptor interaction	MSTRG.8956|COL6A3, MSTRG.6540|ENSSSCG00000022506, MSTRG.4853|COL6A6;COL6A5, MSTRG.15223|THBS3, MSTRG.22539|COL1A2, MSTRG.4144|COL1A1, MSTRG.19701|ENSSSCG00000023611;ATF6B, MSTRG.8766|FN1, MSTRG.1240|ITGA11, MSTRG.12233|THBS4, MSTRG.14303|SDC1, MSTRG.4155|CHAD	12	240	67	27883	0.1791	4.95498e-13	****	6.46625e-11	****
map04072	Environmental Information Processing	Signal transduction	Phospholipase D signaling pathway	MSTRG.2088|DNM1, MSTRG.19084|ENSSSCG00000003839, MSTRG.12071|ENSSSCG00000040083, MSTRG.1836|ENSSSCG00000035397, MSTRG.1883|LPAR1, MSTRG.5711|AGTR1, MSTRG.18276|MTOR, MSTRG.11524|ENSSSCG00000013992;ENSSSCG00000040553;GUK1, MSTRG.22957|PLA2G4A, MSTRG.22599|DGKB, MSTRG.4192|DGKE, MSTRG.11885|INSR, MSTRG.3745|AMZ2;GNA13, MSTRG.16903|KITLG	14	240	135	27883	0.1037	1.27002e-11	****	1.10492e-09	****
map05165	Human Diseases	Infectious disease: viral	Human papillomavirus infection	MSTRG.8956|COL6A3, MSTRG.6540|ENSSSCG00000022506, MSTRG.4853|COL6A6;COL6A5, MSTRG.15223|THBS3, MSTRG.22539|COL1A2, MSTRG.4144|COL1A1, MSTRG.19701|ENSSSCG00000023611;ATF6B, MSTRG.8766|FN1, MSTRG.1240|ITGA11, MSTRG.13380|CREBBP, MSTRG.18276|MTOR, MSTRG.12233|THBS4, MSTRG.19246|B4GALT2;ATP6V0B, MSTRG.1488|IFN-OMEGA-6;IFN-ALPHA-15;IFN-ALPHA-16;IFN-DELTA-10;IFN-DELTA-4;IFN-ALPHA-13, MSTRG.5382|MAGI1;E…	17	240	284	27883	0.0599	5.07556e-10	****	3.24598e-08	****
map04974	Organismal Systems	Digestive system	Protein digestion and absorption	MSTRG.8956|COL6A3, MSTRG.6540|ENSSSCG00000022506, MSTRG.14599|COL14A1, MSTRG.4853|COL6A6;COL6A5, MSTRG.2216|COL5A1, MSTRG.22539|COL1A2, MSTRG.8578|COL3A1;ENSSSCG00000032706, MSTRG.4144|COL1A1, MSTRG.8581|COL5A2, MSTRG.1608|SLC1A1	10	240	72	27883	0.1389	6.21834e-10	****	3.24598e-08	****
map04360	Organismal Systems	Development and regeneration	Axon guidance	MSTRG.22658|SEMA3A, MSTRG.22680|SEMA3E, MSTRG.6333|ROBO2;ENSSSCG00000012003, MSTRG.5233|SEMA3B;LSMEM2, MSTRG.16239|SRGAP1, MSTRG.16844|NTN4, MSTRG.10471|SMO, MSTRG.15228|SLC50A1;EFNA1, MSTRG.13031|LIMK1, MSTRG.5954|EPHB3, MSTRG.5265|SEMA3G, MSTRG.10972|RHOD	12	240	170	27883	0.0706	3.09803e-08	****	1.31543e-06	****
map04510	Cellular Processes	Cellular community - eukaryotes	Focal adhesion	MSTRG.8956|COL6A3, MSTRG.6540|ENSSSCG00000022506, MSTRG.4853|COL6A6;COL6A5, MSTRG.15223|THBS3, MSTRG.22539|COL1A2, MSTRG.4144|COL1A1, MSTRG.19701|ENSSSCG00000023611;ATF6B, MSTRG.8766|FN1, MSTRG.12071|ENSSSCG00000040083, MSTRG.1240|ITGA11, MSTRG.12233|THBS4, MSTRG.4155|CHAD	12	240	172	27883	0.0698	3.52798e-08	****	1.31543e-06	****
map04144	Cellular Processes	Transport and catabolism	Endocytosis	MSTRG.2088|DNM1, MSTRG.6235|CBLB, MSTRG.18136|ACAP3, MSTRG.11524|ENSSSCG00000013992;ENSSSCG00000040553;GUK1, MSTRG.11810|LDLR, MSTRG.14915|ARFGEF1, MSTRG.6603|CHMP7, MSTRG.21883|ARAP1, MSTRG.5561|RAB7A, MSTRG.18397|ASAP3, MSTRG.6817|ABCB9;VPS37B, MSTRG.10500|ARF5	12	240	222	27883	0.0541	5.65491e-07	****	1.84492e-05	****
map05200	Human Diseases	Cancer: overview	Pathways in cancer	MSTRG.17366|LPCAT2;MMP2, MSTRG.6260|TFG, MSTRG.2509|DAPK1, MSTRG.8766|FN1, MSTRG.1883|LPAR1, MSTRG.5711|AGTR1, MSTRG.21373|EDNRA, MSTRG.13380|CREBBP, MSTRG.18276|MTOR, MSTRG.10471|SMO, MSTRG.21421|MGST2, MSTRG.7530|NCOA4;MSMB, MSTRG.23286|ARAF, MSTRG.1488|IFN-OMEGA-6;IFN-ALPHA-15;IFN-ALPHA-16;IFN-DELTA-10;IFN-DELTA-4;IFN-ALPHA-13, MSTRG.3745|AMZ2;GNA13, MSTRG.14081|EML4, MSTRG.16903|KITLG	17	240	466	27883	0.0365	6.98967e-07	****	1.91573e-05	****
map05205	Human Diseases	Cancer: overview	Proteoglycans in cancer	MSTRG.17366|LPCAT2;MMP2, MSTRG.16883|DCN, MSTRG.8766|FN1, MSTRG.7624|PLCE1, MSTRG.1836|ENSSSCG00000035397, MSTRG.18276|MTOR, MSTRG.10471|SMO, MSTRG.18469|SLC9A1, MSTRG.16884|LUM, MSTRG.14303|SDC1, MSTRG.23286|ARAF	11	240	187	27883	0.0588	7.33996e-07	****	1.91573e-05	****
map04514	Environmental Information Processing	Signaling molecules and interaction	Cell adhesion molecules	MSTRG.20183|CD276, MSTRG.9754|SIGLEC1;ADAM33;ENSSSCG00000021401, MSTRG.22190|NCAM1, MSTRG.12265|VCAN, MSTRG.1594|PDCD1LG2;RF00413, MSTRG.23013|CD34, MSTRG.14303|SDC1, MSTRG.17272|CDH5, MSTRG.18727|PTPRM	9	240	121	27883	0.0744	1.09204e-06	****	2.59111e-05	****
map00600	Metabolism	Lipid metabolism	Sphingolipid metabolism	MSTRG.19084|ENSSSCG00000003839, MSTRG.9567|ASAH1, MSTRG.18845|B4GALT6, MSTRG.15721|ARSA, MSTRG.7164|SMPD4;ENSSSCG00000010106, MSTRG.20634|GALC	6	240	47	27883	0.1277	3.05322e-06	****	6.64075e-05	****
map04142	Cellular Processes	Transport and catabolism	Lysosome	MSTRG.3590|GAA, MSTRG.19246|B4GALT2;ATP6V0B, MSTRG.21600|MANBA, MSTRG.6817|ABCB9;VPS37B, MSTRG.9567|ASAH1, MSTRG.15721|ARSA, MSTRG.20634|GALC, MSTRG.20103|AP3S2	8	240	113	27883	0.0708	6.30635e-06	****	0.000126612	***
map04371	Environmental Information Processing	Signal transduction	Apelin signaling pathway	MSTRG.1836|ENSSSCG00000035397, MSTRG.5711|AGTR1, MSTRG.18276|MTOR, MSTRG.8979|HDAC4, MSTRG.18469|SLC9A1, MSTRG.7193|RYR2, MSTRG.20096|PLIN1;PEX11A, MSTRG.3745|AMZ2;GNA13	8	240	122	27883	0.0656	1.11049e-05	****	0.000207027	***
map04933	Human Diseases	Endocrine and metabolic disease	AGE-RAGE signaling pathway in diabetic complications	MSTRG.22539|COL1A2, MSTRG.8578|COL3A1;ENSSSCG00000032706, MSTRG.4144|COL1A1, MSTRG.17366|LPCAT2;MMP2, MSTRG.8766|FN1, MSTRG.7624|PLCE1, MSTRG.5711|AGTR1	7	240	93	27883	0.0753	1.61989e-05	****	0.00028186	***
map04010	Environmental Information Processing	Signal transduction	MAPK signaling pathway	MSTRG.1836|ENSSSCG00000035397, MSTRG.15228|SLC50A1;EFNA1, MSTRG.13651|MAP4K4;ENSSSCG00000034104, MSTRG.8484|MAP3K20, MSTRG.11866|MAP2K7, MSTRG.22957|PLA2G4A, MSTRG.16080|MAP3K12, MSTRG.14101|MAP4K3, MSTRG.11885|INSR, MSTRG.23286|ARAF, MSTRG.16903|KITLG	11	240	265	27883	0.0415	2.06722e-05	****	0.000337215	***
map04520	Cellular Processes	Cellular community - eukaryotes	Adherens junction	MSTRG.13380|CREBBP, MSTRG.25|AFDN, MSTRG.1094|TJP1, MSTRG.7661|SORBS1, MSTRG.11885|INSR, MSTRG.18727|PTPRM	6	240	67	27883	0.0896	2.45834e-05	****	0.000377428	***
map00970	Genetic Information Processing	Translation	Aminoacyl-tRNA biosynthesis	MSTRG.2250|EPRS, MSTRG.19089|PARS2, MSTRG.16204|MARS, MSTRG.17615|ENSSSCG00000002972, MSTRG.21348|GATB	5	240	42	27883	0.119	2.97267e-05	****	0.000431037	***
map04015	Environmental Information Processing	Signal transduction	Rap1 signaling pathway	MSTRG.7624|PLCE1, MSTRG.20265|PRKD1, MSTRG.1883|LPAR1, MSTRG.15228|SLC50A1;EFNA1, MSTRG.25|AFDN, MSTRG.22699|MAGI2;ENSSSCG00000032504, MSTRG.11885|INSR, MSTRG.5382|MAGI1;ENSSSCG00000036148, MSTRG.16903|KITLG	9	240	186	27883	0.0484	3.59734e-05	****	0.000494161	***
map04810	Cellular Processes	Cell motility	Regulation of actin cytoskeleton	MSTRG.8766|FN1, MSTRG.1836|ENSSSCG00000035397, MSTRG.1240|ITGA11, MSTRG.1883|LPAR1, MSTRG.18469|SLC9A1, MSTRG.13031|LIMK1, MSTRG.8710|ABI2, MSTRG.23286|ARAF, MSTRG.3745|AMZ2;GNA13	9	240	190	27883	0.0474	4.24707e-05	****	0.000554242	***
map04022	Environmental Information Processing	Signal transduction	cGMP-PKG signaling pathway	MSTRG.19701|ENSSSCG00000023611;ATF6B, MSTRG.21879|PDE2A, MSTRG.5711|AGTR1, MSTRG.21373|EDNRA, MSTRG.11885|INSR, MSTRG.3745|AMZ2;GNA13, MSTRG.21134|GUCY1B1, MSTRG.22806|ADORA1	8	240	150	27883	0.0533	4.93399e-05	****	0.000613224	***
map04611	Organismal Systems	Immune system	Platelet activation	MSTRG.22539|COL1A2, MSTRG.8578|COL3A1;ENSSSCG00000032706, MSTRG.4144|COL1A1, MSTRG.22957|PLA2G4A, MSTRG.4557|CAMKK1, MSTRG.3745|AMZ2;GNA13, MSTRG.21134|GUCY1B1	7	240	112	27883	0.0625	5.39485e-05	****	0.000640025	***
map04270	Organismal Systems	Circulatory system	Vascular smooth muscle contraction	MSTRG.5711|AGTR1, MSTRG.21373|EDNRA, MSTRG.1439|ENSSSCG00000005095, MSTRG.22957|PLA2G4A, MSTRG.23286|ARAF, MSTRG.3745|AMZ2;GNA13, MSTRG.21134|GUCY1B1	7	240	118	27883	0.0593	7.51619e-05	****	0.000852924	***
map04926	Organismal Systems	Endocrine system	Relaxin signaling pathway	MSTRG.22539|COL1A2, MSTRG.8578|COL3A1;ENSSSCG00000032706, MSTRG.4144|COL1A1, MSTRG.19701|ENSSSCG00000023611;ATF6B, MSTRG.17366|LPCAT2;MMP2, MSTRG.12071|ENSSSCG00000040083, MSTRG.11866|MAP2K7	7	240	119	27883	0.0588	7.92816e-05	****	0.000862188	***
map00564	Metabolism	Lipid metabolism	Glycerophospholipid metabolism	MSTRG.17366|LPCAT2;MMP2, MSTRG.19084|ENSSSCG00000003839, MSTRG.22957|PLA2G4A, MSTRG.22599|DGKB, MSTRG.4192|DGKE, MSTRG.21751|GPAT3	6	240	84	27883	0.0714	8.86606e-05	****	0.000925617	***
map00052	Metabolism	Carbohydrate metabolism	Galactose metabolism	MSTRG.13912|UGP2, MSTRG.3590|GAA, MSTRG.2930|PFKP, MSTRG.19246|B4GALT2;ATP6V0B	4	240	30	27883	0.1333	0.000123032	***	0.00123506	**
map04145	Cellular Processes	Transport and catabolism	Phagosome	MSTRG.15223|THBS3, MSTRG.3828|ENSSSCG00000017300, MSTRG.20994|TLR1;TLR6, MSTRG.12233|THBS4, MSTRG.19246|B4GALT2;ATP6V0B, MSTRG.5561|RAB7A, MSTRG.16001|ENSSSCG00000000194	7	240	129	27883	0.0543	0.000131554	***	0.00127169	**
map05231	Human Diseases	Cancer: overview	Choline metabolism in cancer	MSTRG.19084|ENSSSCG00000003839, MSTRG.18276|MTOR, MSTRG.22957|PLA2G4A, MSTRG.22599|DGKB, MSTRG.1841|SLC44A1, MSTRG.4192|DGKE	6	240	91	27883	0.0659	0.000138296	***	0.00128912	**
map03013	Genetic Information Processing	Translation	Nucleocytoplasmic transport	MSTRG.17228|NUP93, MSTRG.4490|GEMIN4;ENSSSCG00000036675, MSTRG.6979|POP5, MSTRG.3556|ALYREF, MSTRG.5046|EIF1B, MSTRG.20478|EIF2S1, MSTRG.2154|NUP214	7	240	144	27883	0.0486	0.000259358	***	0.00220665	**
map04024	Environmental Information Processing	Signal transduction	cAMP signaling pathway	MSTRG.7624|PLCE1, MSTRG.1836|ENSSSCG00000035397, MSTRG.21373|EDNRA, MSTRG.13380|CREBBP, MSTRG.18469|SLC9A1, MSTRG.25|AFDN, MSTRG.7193|RYR2, MSTRG.22806|ADORA1	8	240	191	27883	0.0419	0.000263025	***	0.00220665	**
map00910	Metabolism	Energy metabolism	Nitrogen metabolism	MSTRG.742|CA12, MSTRG.14810|CA3, MSTRG.1725|CA9	3	240	15	27883	0.2	0.00026544	***	0.00220665	**
map05152	Human Diseases	Infectious disease: bacterial	Tuberculosis	MSTRG.3828|ENSSSCG00000017300, MSTRG.13380|CREBBP, MSTRG.20994|TLR1;TLR6, MSTRG.19246|B4GALT2;ATP6V0B, MSTRG.5561|RAB7A, MSTRG.16195|CYP27B1;METTL1, MSTRG.1488|IFN-OMEGA-6;IFN-ALPHA-15;IFN-ALPHA-16;IFN-DELTA-10;IFN-DELTA-4;IFN-ALPHA-13	7	240	145	27883	0.0483	0.000270547	***	0.00220665	**
map04141	Genetic Information Processing	Folding, sorting and degradation	Protein processing in endoplasmic reticulum	MSTRG.19701|ENSSSCG00000023611;ATF6B, MSTRG.19363|TXNDC5, MSTRG.11408|SVIP, MSTRG.11866|MAP2K7, MSTRG.1709|PIGO;VCP;FANCG;STOML2, MSTRG.20478|EIF2S1, MSTRG.19718|BAG2	7	240	150	27883	0.0467	0.000332464	***	0.00257193	**
map05206	Human Diseases	Cancer: overview	MicroRNAs in cancer	MSTRG.14807|MMP16, MSTRG.19701|ENSSSCG00000023611;ATF6B, MSTRG.4092|COPZ2;ssc-mir-152, MSTRG.14665|ZFPM2, MSTRG.13380|CREBBP, MSTRG.18276|MTOR, MSTRG.2529|ssc-mir-7-2, MSTRG.2090|MIR199B	8	240	198	27883	0.0404	0.00033504	***	0.00257193	**
map00532	Metabolism	Glycan biosynthesis and metabolism	Glycosaminoglycan biosynthesis - chondroitin sulfate / dermatan sulfate	MSTRG.5588|CHST13, ENSSSCG00000007005|ENSSSCG00000007005, MSTRG.1005|CHST14	3	240	18	27883	0.1667	0.000467042	***	0.0034828	**
map04014	Environmental Information Processing	Signal transduction	Ras signaling pathway	MSTRG.7624|PLCE1, MSTRG.12071|ENSSSCG00000040083, MSTRG.1836|ENSSSCG00000035397, MSTRG.15228|SLC50A1;EFNA1, MSTRG.25|AFDN, MSTRG.22957|PLA2G4A, MSTRG.11885|INSR, MSTRG.16903|KITLG	8	240	212	27883	0.0377	0.000527392	***	0.00382359	**
map04012	Environmental Information Processing	Signal transduction	ErbB signaling pathway	MSTRG.12071|ENSSSCG00000040083, MSTRG.6235|CBLB, MSTRG.18276|MTOR, MSTRG.11866|MAP2K7, MSTRG.23286|ARAF	5	240	78	27883	0.0641	0.000573811	***	0.0040477	**
map04140	Cellular Processes	Transport and catabolism	Autophagy - animal	MSTRG.14599|COL14A1, MSTRG.2509|DAPK1, MSTRG.1836|ENSSSCG00000035397, MSTRG.18276|MTOR, MSTRG.5561|RAB7A, MSTRG.20478|EIF2S1	6	240	119	27883	0.0504	0.000589716	***	0.00405042	**
map05146	Human Diseases	Infectious disease: parasitic	Amoebiasis	MSTRG.22539|COL1A2, MSTRG.8578|COL3A1;ENSSSCG00000032706, MSTRG.4144|COL1A1, MSTRG.8766|FN1, MSTRG.5561|RAB7A	5	240	81	27883	0.0617	0.000682033	***	0.00456437	**
map03460	Genetic Information Processing	Replication and repair	Fanconi anemia pathway	MSTRG.13668|REV1, MSTRG.19910|POLH, MSTRG.11410|FANCF, MSTRG.1709|PIGO;VCP;FANCG;STOML2	4	240	47	27883	0.0851	0.000714133	***	0.00465972	**
map04910	Organismal Systems	Endocrine system	Insulin signaling pathway	MSTRG.12071|ENSSSCG00000040083, MSTRG.6235|CBLB, MSTRG.18276|MTOR, MSTRG.7661|SORBS1, MSTRG.11885|INSR, MSTRG.23286|ARAF	6	240	126	27883	0.0476	0.000796359	***	0.0050695	**
map04925	Organismal Systems	Endocrine system	Aldosterone synthesis and secretion	MSTRG.19701|ENSSSCG00000023611;ATF6B, MSTRG.21879|PDE2A, MSTRG.20265|PRKD1, MSTRG.5711|AGTR1, MSTRG.11810|LDLR	5	240	86	27883	0.0581	0.000895404	***	0.0055643	**
map05168	Human Diseases	Infectious disease: viral	Herpes simplex virus 1 infection	MSTRG.18276|MTOR, ENSSSCG00000037520|ENSSSCG00000037520, MSTRG.22784|ZNF398, MSTRG.9699|ZNF133, MSTRG.1488|IFN-OMEGA-6;IFN-ALPHA-15;IFN-ALPHA-16;IFN-DELTA-10;IFN-DELTA-4;IFN-ALPHA-13, MSTRG.3556|ALYREF, MSTRG.20478|EIF2S1, MSTRG.19296|ZNF684;EXO5, MSTRG.23291|ZNF81	9	240	292	27883	0.0308	0.00102305	**	0.0062097	**
map04630	Environmental Information Processing	Signal transduction	JAK-STAT signaling pathway	MSTRG.9157|GHR, MSTRG.2950|IL17D, MSTRG.13380|CREBBP, MSTRG.18276|MTOR, MSTRG.14026|SOCS5, MSTRG.1488|IFN-OMEGA-6;IFN-ALPHA-15;IFN-ALPHA-16;IFN-DELTA-10;IFN-DELTA-4;IFN-ALPHA-13	6	240	135	27883	0.0444	0.00113942	**	0.00675882	**
map04070	Environmental Information Processing	Signal transduction	Phosphatidylinositol signaling system	MSTRG.85|SYNJ2, MSTRG.7624|PLCE1, MSTRG.14961|IMPAD1, MSTRG.22599|DGKB, MSTRG.4192|DGKE	5	240	93	27883	0.0538	0.00127285	**	0.00718653	**
map00561	Metabolism	Lipid metabolism	Glycerolipid metabolism	MSTRG.19084|ENSSSCG00000003839, MSTRG.22599|DGKB, MSTRG.4192|DGKE, MSTRG.21751|GPAT3	4	240	55	27883	0.0727	0.00129413	**	0.00718653	**
map04730	Organismal Systems	Nervous system	Long-term depression	MSTRG.22957|PLA2G4A, MSTRG.23286|ARAF, MSTRG.3745|AMZ2;GNA13, MSTRG.21134|GUCY1B1	4	240	55	27883	0.0727	0.00129413	**	0.00718653	**
map05161	Human Diseases	Infectious disease: viral	Hepatitis B	MSTRG.19701|ENSSSCG00000023611;ATF6B, MSTRG.9977|ENSSSCG00000007381, MSTRG.13380|CREBBP, MSTRG.11866|MAP2K7, MSTRG.23286|ARAF, MSTRG.1488|IFN-OMEGA-6;IFN-ALPHA-15;IFN-ALPHA-16;IFN-DELTA-10;IFN-DELTA-4;IFN-ALPHA-13	6	240	145	27883	0.0414	0.00164254	**	0.00883263	**
map04928	Organismal Systems	Endocrine system	Parathyroid hormone synthesis, secretion and action	MSTRG.14807|MMP16, MSTRG.19701|ENSSSCG00000023611;ATF6B, MSTRG.16195|CYP27B1;METTL1, MSTRG.23286|ARAF, MSTRG.3745|AMZ2;GNA13	5	240	99	27883	0.0505	0.00168036	**	0.00883263	**
map04310	Environmental Information Processing	Signal transduction	Wnt signaling pathway	MSTRG.4517|SERPINF1, MSTRG.22772|SFRP4, MSTRG.22854|CACYBP, MSTRG.6557|ROR2, MSTRG.13380|CREBBP, MSTRG.21575|DKK2	6	240	146	27883	0.0411	0.00170084	**	0.00883263	**
map04710	Organismal Systems	Environmental adaptation	Circadian rhythm	MSTRG.8969|PER2, MSTRG.4020|NR1D1, MSTRG.13664|NPAS2	3	240	28	27883	0.1071	0.00175976	**	0.00883263	**
map04130	Genetic Information Processing	Folding, sorting and degradation	SNARE interactions in vesicular transport	MSTRG.4475|GOSR1, MSTRG.20483|VTI1B, MSTRG.209|STX11	3	240	28	27883	0.1071	0.00175976	**	0.00883263	**
map04530	Cellular Processes	Cellular community - eukaryotes	Tight junction	MSTRG.25|AFDN, MSTRG.11866|MAP2K7, MSTRG.1094|TJP1, MSTRG.7059|NF2, MSTRG.5382|MAGI1;ENSSSCG00000036148, MSTRG.16001|ENSSSCG00000000194	6	240	148	27883	0.0405	0.00182215	**	0.00897324	**
map00920	Metabolism	Energy metabolism	Sulfur metabolism	MSTRG.14961|IMPAD1, MSTRG.15925|TST	2	240	8	27883	0.25	0.00199645	**	0.0096495	**
map05202	Human Diseases	Cancer: overview	Transcriptional misregulation in cancer	MSTRG.8969|PER2, MSTRG.17071|MAF, MSTRG.6463|ERG, MSTRG.12051|ELANE;CFD, MSTRG.20468|FUT8, MSTRG.10713|ENSSSCG00000028997	6	240	153	27883	0.0392	0.00215411	**	0.0102222	*
map04924	Organismal Systems	Endocrine system	Renin secretion	MSTRG.5711|AGTR1, MSTRG.21373|EDNRA, MSTRG.21134|GUCY1B1, MSTRG.22806|ADORA1	4	240	64	27883	0.0625	0.00226994	**	0.0105795	*
map00500	Metabolism	Carbohydrate metabolism	Starch and sucrose metabolism	MSTRG.13912|UGP2, MSTRG.3590|GAA, MSTRG.17490|KIAA0355;GPI;RF00026	3	240	31	27883	0.0968	0.00236916	**	0.0108483	*
map05100	Human Diseases	Infectious disease: bacterial	Bacterial invasion of epithelial cells	MSTRG.2088|DNM1, MSTRG.8766|FN1, MSTRG.12071|ENSSSCG00000040083, MSTRG.23735|SEPT6	4	240	70	27883	0.0571	0.00314698	**	0.0141614	*
map03040	Genetic Information Processing	Transcription	Spliceosome	MSTRG.16843|SNRPF, MSTRG.3556|ALYREF, MSTRG.13610|SNRNP200, MSTRG.13751|USP39, MSTRG.11876|XAB2	5	240	116	27883	0.0431	0.00335034	**	0.014821	*
map00230	Metabolism	Nucleotide metabolism	Purine metabolism	MSTRG.407|NT5E, MSTRG.21879|PDE2A, MSTRG.11524|ENSSSCG00000013992;ENSSSCG00000040553;GUK1, MSTRG.15322|PRUNE1, MSTRG.21134|GUCY1B1	5	240	118	27883	0.0424	0.00360468	**	0.0156804	*
map04020	Environmental Information Processing	Signal transduction	Calcium signaling pathway	MSTRG.7624|PLCE1, MSTRG.5711|AGTR1, MSTRG.21373|EDNRA, MSTRG.7193|RYR2, MSTRG.11215|P2RX3, MSTRG.4557|CAMKK1	6	240	172	27883	0.0349	0.00384424	**	0.0158647	*
map00130	Metabolism	Metabolism of cofactors and vitamins	Ubiquinone and other terpenoid-quinone biosynthesis	MSTRG.13123|ENSSSCG00000035364;PRSS53, MSTRG.21755|COQ2	2	240	11	27883	0.1818	0.00385534	**	0.0158647	*
map05219	Human Diseases	Cancer: specific types	Bladder cancer	MSTRG.17366|LPCAT2;MMP2, MSTRG.2509|DAPK1, MSTRG.23286|ARAF	3	240	37	27883	0.0811	0.00394301	**	0.0158647	*
map05418	Human Diseases	Cardiovascular disease	Fluid shear stress and atherosclerosis	MSTRG.17366|LPCAT2;MMP2, MSTRG.21421|MGST2, MSTRG.11866|MAP2K7, MSTRG.14303|SDC1, MSTRG.17272|CDH5	5	240	121	27883	0.0413	0.00401176	**	0.0158647	*
map03010	Genetic Information Processing	Translation	Ribosome	MSTRG.18004|ENSSSCG00000039460, MSTRG.17915|RPS9, MSTRG.4036|ENSSSCG00000017509, MSTRG.9133|RPL37, MSTRG.15174|MRPL24;HDGF	5	240	121	27883	0.0413	0.00401176	**	0.0158647	*
map04068	Environmental Information Processing	Signal transduction	FoxO signaling pathway	MSTRG.21423|SETD7, MSTRG.13380|CREBBP, MSTRG.11576|ENSSSCG00000013919, MSTRG.11885|INSR, MSTRG.23286|ARAF	5	240	121	27883	0.0413	0.00401176	**	0.0158647	*
map02010	Environmental Information Processing	Membrane transport	ABC transporters	MSTRG.10249|ABCB8, MSTRG.6817|ABCB9;VPS37B, MSTRG.15618|ABCA4	3	240	39	27883	0.0769	0.00457961	**	0.01784	*
map04540	Cellular Processes	Cellular community - eukaryotes	Gap junction	MSTRG.1883|LPAR1, MSTRG.1094|TJP1, MSTRG.21134|GUCY1B1, MSTRG.16001|ENSSSCG00000000194	4	240	79	27883	0.0506	0.00485662	**	0.018344	*
map00565	Metabolism	Lipid metabolism	Ether lipid metabolism	MSTRG.17366|LPCAT2;MMP2, MSTRG.19084|ENSSSCG00000003839, MSTRG.22957|PLA2G4A	3	240	40	27883	0.075	0.00491984	**	0.018344	*
map04913	Organismal Systems	Endocrine system	Ovarian steroidogenesis	MSTRG.22957|PLA2G4A, MSTRG.11810|LDLR, MSTRG.11885|INSR	3	240	40	27883	0.075	0.00491984	**	0.018344	*
map05034	Human Diseases	Substance dependence	Alcoholism	MSTRG.19701|ENSSSCG00000023611;ATF6B, MSTRG.12071|ENSSSCG00000040083, MSTRG.8979|HDAC4, MSTRG.23286|ARAF, MSTRG.22617|HDAC9	5	240	128	27883	0.0391	0.00508777	**	0.0187029	*
map05160	Human Diseases	Infectious disease: viral	Hepatitis C	MSTRG.9977|ENSSSCG00000007381, MSTRG.11810|LDLR, MSTRG.23286|ARAF, MSTRG.1488|IFN-OMEGA-6;IFN-ALPHA-15;IFN-ALPHA-16;IFN-DELTA-10;IFN-DELTA-4;IFN-ALPHA-13, MSTRG.20478|EIF2S1	5	240	129	27883	0.0388	0.00525662	**	0.0189733	*
map01522	Human Diseases	Drug resistance: antineoplastic	Endocrine resistance	MSTRG.17366|LPCAT2;MMP2, MSTRG.12071|ENSSSCG00000040083, MSTRG.18276|MTOR, MSTRG.23286|ARAF	4	240	81	27883	0.0494	0.0053067	**	0.0189733	*
map00533	Metabolism	Glycan biosynthesis and metabolism	Glycosaminoglycan biosynthesis - keratan sulfate	MSTRG.19246|B4GALT2;ATP6V0B, MSTRG.20468|FUT8	2	240	14	27883	0.1429	0.0062713	**	0.0221114	*
map05164	Human Diseases	Infectious disease: viral	Influenza A	MSTRG.13380|CREBBP, MSTRG.11866|MAP2K7, MSTRG.1488|IFN-OMEGA-6;IFN-ALPHA-15;IFN-ALPHA-16;IFN-DELTA-10;IFN-DELTA-4;IFN-ALPHA-13, MSTRG.17613|NFKBIB, MSTRG.20478|EIF2S1	5	240	135	27883	0.037	0.00635386	**	0.0221114	*
map05215	Human Diseases	Cancer: specific types	Prostate cancer	MSTRG.13380|CREBBP, MSTRG.18276|MTOR, MSTRG.6463|ERG, MSTRG.23286|ARAF	4	240	87	27883	0.046	0.00682216	**	0.0234287	*
map05144	Human Diseases	Infectious disease: parasitic	Malaria	MSTRG.15223|THBS3, MSTRG.12233|THBS4, MSTRG.14303|SDC1	3	240	46	27883	0.0652	0.00727899	**	0.0246729	*
map04923	Organismal Systems	Endocrine system	Regulation of lipolysis in adipocytes	MSTRG.11885|INSR, MSTRG.20096|PLIN1;PEX11A, MSTRG.22806|ADORA1	3	240	47	27883	0.0638	0.0077266	**	0.0258544	*
map00670	Metabolism	Metabolism of cofactors and vitamins	One carbon pool by folate	MSTRG.18286|MTHFR, MSTRG.13808|MTHFD2	2	240	16	27883	0.125	0.0081768	**	0.0267202	*
map00520	Metabolism	Carbohydrate metabolism	Amino sugar and nucleotide sugar metabolism	MSTRG.13912|UGP2, MSTRG.16431|CMAS, MSTRG.17490|KIAA0355;GPI;RF00026	3	240	48	27883	0.0625	0.00819011	**	0.0267202	*
map00040	Metabolism	Carbohydrate metabolism	Pentose and glucuronate interconversions	MSTRG.2953|CRYL1, MSTRG.13912|UGP2	2	240	17	27883	0.1176	0.00921482	**	0.0296922	*
map00590	Metabolism	Lipid metabolism	Arachidonic acid metabolism	MSTRG.19121|GPX7, MSTRG.22957|PLA2G4A, MSTRG.17671|CYP2B22	3	240	51	27883	0.0588	0.00967733	**	0.0308022	*
map04623	Organismal Systems	Immune system	Cytosolic DNA-sensing pathway	MSTRG.1488|IFN-OMEGA-6;IFN-ALPHA-15;IFN-ALPHA-16;IFN-DELTA-10;IFN-DELTA-4;IFN-ALPHA-13, MSTRG.15830|POLR3H, MSTRG.17613|NFKBIB	3	240	52	27883	0.0577	0.0102056	*	0.0320924	*
map04670	Organismal Systems	Immune system	Leukocyte transendothelial migration	MSTRG.22292|THY1, MSTRG.17366|LPCAT2;MMP2, MSTRG.25|AFDN, MSTRG.17272|CDH5	4	240	99	27883	0.0404	0.0106552	*	0.0331072	*
map04614	Organismal Systems	Endocrine system	Renin-angiotensin system	MSTRG.5711|AGTR1, MSTRG.21543|ENPEP	2	240	19	27883	0.1053	0.0114562	*	0.0351773	*
map04080	Environmental Information Processing	Signaling molecules and interaction	Neuroactive ligand-receptor interaction	MSTRG.9157|GHR, MSTRG.1883|LPAR1, MSTRG.5711|AGTR1, MSTRG.21373|EDNRA, MSTRG.11215|P2RX3, MSTRG.4557|CAMKK1, MSTRG.22806|ADORA1	7	240	284	27883	0.0246	0.0118555	*	0.0359801	*
map05203	Human Diseases	Cancer: overview	Viral carcinogenesis	MSTRG.19701|ENSSSCG00000023611;ATF6B, MSTRG.9977|ENSSSCG00000007381, MSTRG.13380|CREBBP, MSTRG.8979|HDAC4, MSTRG.22617|HDAC9	5	240	158	27883	0.0316	0.0120493	*	0.036148	*
map04919	Organismal Systems	Endocrine system	Thyroid hormone signaling pathway	MSTRG.7624|PLCE1, MSTRG.13380|CREBBP, MSTRG.18276|MTOR, MSTRG.18469|SLC9A1	4	240	105	27883	0.0381	0.0130044	*	0.0385698	*
map04927	Organismal Systems	Endocrine system	Cortisol synthesis and secretion	MSTRG.19701|ENSSSCG00000023611;ATF6B, MSTRG.5711|AGTR1, MSTRG.11810|LDLR	3	240	58	27883	0.0517	0.013724	*	0.0402467	*
map04915	Organismal Systems	Endocrine system	Estrogen signaling pathway	MSTRG.19701|ENSSSCG00000023611;ATF6B, MSTRG.17366|LPCAT2;MMP2, MSTRG.12071|ENSSSCG00000040083, MSTRG.16058|KRT18	4	240	111	27883	0.036	0.0156603	*	0.0445827	*
map05221	Human Diseases	Cancer: specific types	Acute myeloid leukemia	MSTRG.8969|PER2, MSTRG.18276|MTOR, MSTRG.23286|ARAF	3	240	61	27883	0.0492	0.0157103	*	0.0445827	*
map05169	Human Diseases	Infectious disease: viral	Epstein-Barr virus infection	MSTRG.6702|SAP30, MSTRG.11866|MAP2K7, MSTRG.1488|IFN-OMEGA-6;IFN-ALPHA-15;IFN-ALPHA-16;IFN-DELTA-10;IFN-DELTA-4;IFN-ALPHA-13, MSTRG.17613|NFKBIB, MSTRG.7652|BLNK	5	240	169	27883	0.0296	0.015715	*	0.0445827	*
map05162	Human Diseases	Infectious disease: viral	Measles	MSTRG.6235|CBLB, MSTRG.1488|IFN-OMEGA-6;IFN-ALPHA-15;IFN-ALPHA-16;IFN-DELTA-10;IFN-DELTA-4;IFN-ALPHA-13, MSTRG.17613|NFKBIB, MSTRG.20478|EIF2S1	4	240	116	27883	0.0345	0.0181163	*	0.0508426	ns
map04970	Organismal Systems	Digestive system	Salivary secretion	MSTRG.9724|CST3, MSTRG.18469|SLC9A1, MSTRG.21134|GUCY1B1	3	240	66	27883	0.0455	0.019362	*	0.0533843	ns
map04392	Environmental Information Processing	Signal transduction	Hippo signaling pathway - multiple species	MSTRG.21456|FAT4, MSTRG.7059|NF2	2	240	25	27883	0.08	0.0194311	*	0.0533843	ns
map05170	Human Diseases	Infectious disease: viral	Human immunodeficiency virus 1 infection	MSTRG.9910|SAMHD1, MSTRG.18276|MTOR, MSTRG.13031|LIMK1, MSTRG.11866|MAP2K7, MSTRG.1488|IFN-OMEGA-6;IFN-ALPHA-15;IFN-ALPHA-16;IFN-DELTA-10;IFN-DELTA-4;IFN-ALPHA-13	5	240	180	27883	0.0278	0.0200588	*	0.0542013	ns
map05214	Human Diseases	Cancer: specific types	Glioma	MSTRG.12071|ENSSSCG00000040083, MSTRG.18276|MTOR, MSTRG.23286|ARAF	3	240	67	27883	0.0448	0.0201438	*	0.0542013	ns
map00030	Metabolism	Carbohydrate metabolism	Pentose phosphate pathway	MSTRG.2930|PFKP, MSTRG.17490|KIAA0355;GPI;RF00026	2	240	26	27883	0.0769	0.0209325	*	0.0557487	ns
map00562	Metabolism	Carbohydrate metabolism	Inositol phosphate metabolism	MSTRG.85|SYNJ2, MSTRG.7624|PLCE1, MSTRG.14961|IMPAD1	3	240	69	27883	0.0435	0.0217589	*	0.0573644	ns
map04120	Genetic Information Processing	Folding, sorting and degradation	Ubiquitin mediated proteolysis	MSTRG.6866|ANAPC7, MSTRG.6235|CBLB, MSTRG.15242|UBE2Q1, MSTRG.17197|WWP2	4	240	125	27883	0.032	0.023112	*	0.0603224	ns
map04261	Organismal Systems	Circulatory system	Adrenergic signaling in cardiomyocytes	MSTRG.19701|ENSSSCG00000023611;ATF6B, MSTRG.5711|AGTR1, MSTRG.18469|SLC9A1, MSTRG.7193|RYR2	4	240	126	27883	0.0317	0.0237137	*	0.0612799	ns
map04721	Organismal Systems	Nervous system	Synaptic vesicle cycle	MSTRG.2088|DNM1, MSTRG.19246|B4GALT2;ATP6V0B, MSTRG.1608|SLC1A1	3	240	73	27883	0.0411	0.0251956	*	0.064471	ns
map01521	Human Diseases	Drug resistance: antineoplastic	EGFR tyrosine kinase inhibitor resistance	MSTRG.12071|ENSSSCG00000040083, MSTRG.18276|MTOR, MSTRG.23286|ARAF	3	240	74	27883	0.0405	0.0260977	*	0.066131	ns
map04666	Organismal Systems	Immune system	Fc gamma R-mediated phagocytosis	MSTRG.19084|ENSSSCG00000003839, MSTRG.13031|LIMK1, MSTRG.18397|ASAP3	3	240	77	27883	0.039	0.0289069	*	0.0725453	ns
map04211	Organismal Systems	Aging	Longevity regulating pathway	MSTRG.19701|ENSSSCG00000023611;ATF6B, MSTRG.18276|MTOR, MSTRG.11885|INSR	3	240	79	27883	0.038	0.0308652	*	0.0759983	ns
map03015	Genetic Information Processing	Translation	mRNA surveillance pathway	MSTRG.4206|MSI2, MSTRG.22926|SMG7, MSTRG.3556|ALYREF	3	240	79	27883	0.038	0.0308652	*	0.0759983	ns
map04912	Organismal Systems	Endocrine system	GnRH signaling pathway	MSTRG.17366|LPCAT2;MMP2, MSTRG.11866|MAP2K7, MSTRG.22957|PLA2G4A	3	240	82	27883	0.0366	0.0339302	*	0.0821411	ns
map00290	Metabolism	Amino acid metabolism	Valine, leucine and isoleucine biosynthesis	MSTRG.16415|BCAT1	1	240	4	27883	0.25	0.0339894	*	0.0821411	ns
map05216	Human Diseases	Cancer: specific types	Thyroid cancer	MSTRG.6260|TFG, MSTRG.7530|NCOA4;MSMB	2	240	34	27883	0.0588	0.0345505	*	0.0821901	ns
map04934	Human Diseases	Endocrine and metabolic disease	Cushing syndrome	MSTRG.19701|ENSSSCG00000023611;ATF6B, MSTRG.5711|AGTR1, MSTRG.11810|LDLR, MSTRG.8276|ASH2L	4	240	142	27883	0.0282	0.0346395	*	0.0821901	ns
map04620	Organismal Systems	Immune system	Toll-like receptor signaling pathway	MSTRG.20994|TLR1;TLR6, MSTRG.11866|MAP2K7, MSTRG.1488|IFN-OMEGA-6;IFN-ALPHA-15;IFN-ALPHA-16;IFN-DELTA-10;IFN-DELTA-4;IFN-ALPHA-13	3	240	83	27883	0.0361	0.0349856	*	0.0822635	ns
map05225	Human Diseases	Cancer: specific types	Hepatocellular carcinoma	MSTRG.12071|ENSSSCG00000040083, MSTRG.18276|MTOR, MSTRG.21421|MGST2, MSTRG.23286|ARAF	4	240	147	27883	0.0272	0.0385622	*	0.0898637	ns
map04713	Organismal Systems	Environmental adaptation	Circadian entrainment	MSTRG.8969|PER2, MSTRG.7193|RYR2, MSTRG.21134|GUCY1B1	3	240	87	27883	0.0345	0.0393755	*	0.0909469	ns
map04350	Environmental Information Processing	Signal transduction	TGF-beta signaling pathway	MSTRG.9201|FST, MSTRG.16883|DCN, MSTRG.13380|CREBBP	3	240	88	27883	0.0341	0.0405146	*	0.0927571	ns
map04066	Environmental Information Processing	Signal transduction	HIF-1 signaling pathway	MSTRG.13380|CREBBP, MSTRG.18276|MTOR, MSTRG.11885|INSR	3	240	89	27883	0.0337	0.0416703	*	0.0945735	ns
map05167	Human Diseases	Infectious disease: viral	Kaposi sarcoma-associated herpesvirus infection	MSTRG.13380|CREBBP, MSTRG.18276|MTOR, MSTRG.11866|MAP2K7, MSTRG.1488|IFN-OMEGA-6;IFN-ALPHA-15;IFN-ALPHA-16;IFN-DELTA-10;IFN-DELTA-4;IFN-ALPHA-13	4	240	155	27883	0.0258	0.0453464	*	0.102029	ns
map04625	Organismal Systems	Immune system	C-type lectin receptor signaling pathway	MSTRG.1836|ENSSSCG00000035397, MSTRG.2950|IL17D, MSTRG.6235|CBLB	3	240	93	27883	0.0323	0.0464573	*	0.102757	ns
map04660	Organismal Systems	Immune system	T cell receptor signaling pathway	MSTRG.6235|CBLB, MSTRG.11866|MAP2K7, MSTRG.17613|NFKBIB	3	240	93	27883	0.0323	0.0464573	*	0.102757	ns
map04060	Environmental Information Processing	Signaling molecules and interaction	Cytokine-cytokine receptor interaction	MSTRG.9157|GHR, MSTRG.13310|SNX29;TNFRSF17, MSTRG.2950|IL17D, MSTRG.1488|IFN-OMEGA-6;IFN-ALPHA-15;IFN-ALPHA-16;IFN-DELTA-10;IFN-DELTA-4;IFN-ALPHA-13, MSTRG.4596|ENSSSCG00000017920	5	240	227	27883	0.022	0.0471112	*	0.103328	ns
map04930	Human Diseases	Endocrine and metabolic disease	Type II diabetes mellitus	MSTRG.18276|MTOR, MSTRG.11885|INSR	2	240	41	27883	0.0488	0.0485718	*	0.105583	ns
map04659	Organismal Systems	Immune system	Th17 cell differentiation	MSTRG.2950|IL17D, MSTRG.18276|MTOR, MSTRG.17613|NFKBIB	3	240	95	27883	0.0316	0.0489482	*	0.105583	ns
map04650	Organismal Systems	Immune system	Natural killer cell mediated cytotoxicity	MSTRG.12071|ENSSSCG00000040083, MSTRG.23286|ARAF, MSTRG.1488|IFN-OMEGA-6;IFN-ALPHA-15;IFN-ALPHA-16;IFN-DELTA-10;IFN-DELTA-4;IFN-ALPHA-13	3	240	97	27883	0.0309	0.0515033	ns	0.110183	ns
map04062	Organismal Systems	Immune system	Chemokine signaling pathway	MSTRG.12071|ENSSSCG00000040083, MSTRG.18483|FGR, MSTRG.17613|NFKBIB, MSTRG.4596|ENSSSCG00000017920	4	240	163	27883	0.0245	0.0527545	ns	0.111342	ns
map04330	Environmental Information Processing	Signal transduction	Notch signaling pathway	MSTRG.13380|CREBBP, ENSSSCG00000025430|DTX2	2	240	43	27883	0.0465	0.052898	ns	0.111342	ns
map04340	Environmental Information Processing	Signal transduction	Hedgehog signaling pathway	MSTRG.22357|CDON, MSTRG.10471|SMO	2	240	44	27883	0.0455	0.0551107	ns	0.113966	ns
map00270	Metabolism	Amino acid metabolism	Cysteine and methionine metabolism	MSTRG.16415|BCAT1, MSTRG.15925|TST	2	240	44	27883	0.0455	0.0551107	ns	0.113966	ns
map04726	Organismal Systems	Nervous system	Serotonergic synapse	MSTRG.22957|PLA2G4A, MSTRG.6371|APP, MSTRG.23286|ARAF	3	240	100	27883	0.03	0.0554547	ns	0.113966	ns
map04724	Organismal Systems	Nervous system	Glutamatergic synapse	MSTRG.22957|PLA2G4A, MSTRG.11576|ENSSSCG00000013919, MSTRG.1608|SLC1A1	3	240	101	27883	0.0297	0.0568032	ns	0.115152	ns
map00480	Metabolism	Metabolism of other amino acids	Glutathione metabolism	MSTRG.19121|GPX7, MSTRG.21421|MGST2	2	240	45	27883	0.0444	0.0573555	ns	0.115152	ns
map05134	Human Diseases	Infectious disease: bacterial	Legionellosis	MSTRG.11524|ENSSSCG00000013992;ENSSSCG00000040553;GUK1, MSTRG.1709|PIGO;VCP;FANCG;STOML2	2	240	45	27883	0.0444	0.0573555	ns	0.115152	ns
map04122	Genetic Information Processing	Folding, sorting and degradation	Sulfur relay system	MSTRG.15925|TST	1	240	7	27883	0.1429	0.0587242	ns	0.116114	ns
map00750	Metabolism	Metabolism of cofactors and vitamins	Vitamin B6 metabolism	ENSSSCG00000034632|PDXP	1	240	7	27883	0.1429	0.0587242	ns	0.116114	ns
map05204	Human Diseases	Cancer: overview	Chemical carcinogenesis - DNA adducts	MSTRG.21421|MGST2, MSTRG.17671|CYP2B22	2	240	46	27883	0.0435	0.0596317	ns	0.117022	ns
map00510	Metabolism	Glycan biosynthesis and metabolism	N-Glycan biosynthesis	MSTRG.19246|B4GALT2;ATP6V0B, MSTRG.20468|FUT8	2	240	47	27883	0.0426	0.0619386	ns	0.120642	ns
map04213	Organismal Systems	Aging	Longevity regulating pathway - multiple species	MSTRG.18276|MTOR, MSTRG.11885|INSR	2	240	50	27883	0.04	0.0690366	ns	0.132644	ns
map04152	Environmental Information Processing	Signal transduction	AMPK signaling pathway	MSTRG.18276|MTOR, MSTRG.2930|PFKP, MSTRG.11885|INSR	3	240	110	27883	0.0273	0.0696253	ns	0.132644	ns
map04071	Environmental Information Processing	Signal transduction	Sphingolipid signaling pathway	MSTRG.9567|ASAH1, MSTRG.3745|AMZ2;GNA13, MSTRG.22806|ADORA1	3	240	110	27883	0.0273	0.0696253	ns	0.132644	ns
map04722	Organismal Systems	Nervous system	Neurotrophin signaling pathway	MSTRG.12071|ENSSSCG00000040083, MSTRG.11866|MAP2K7, MSTRG.17613|NFKBIB	3	240	111	27883	0.027	0.0711244	ns	0.134179	ns
map04370	Environmental Information Processing	Signal transduction	VEGF signaling pathway	MSTRG.12071|ENSSSCG00000040083, MSTRG.22957|PLA2G4A	2	240	51	27883	0.0392	0.0714594	ns	0.134179	ns
map04110	Cellular Processes	Cell growth and death	Cell cycle	MSTRG.6866|ANAPC7, MSTRG.9977|ENSSSCG00000007381, MSTRG.13380|CREBBP	3	240	114	27883	0.0263	0.0757079	ns	0.141141	ns
map04622	Organismal Systems	Immune system	RIG-I-like receptor signaling pathway	MSTRG.1488|IFN-OMEGA-6;IFN-ALPHA-15;IFN-ALPHA-16;IFN-DELTA-10;IFN-DELTA-4;IFN-ALPHA-13, MSTRG.17613|NFKBIB	2	240	54	27883	0.037	0.0788893	ns	0.146029	ns
map05163	Human Diseases	Infectious disease: viral	Human cytomegalovirus infection	MSTRG.19701|ENSSSCG00000023611;ATF6B, MSTRG.18276|MTOR, MSTRG.1488|IFN-OMEGA-6;IFN-ALPHA-15;IFN-ALPHA-16;IFN-DELTA-10;IFN-DELTA-4;IFN-ALPHA-13, MSTRG.3745|AMZ2;GNA13	4	240	193	27883	0.0207	0.085957	ns	0.156868	ns
map05230	Human Diseases	Cancer: overview	Central carbon metabolism in cancer	MSTRG.18276|MTOR, MSTRG.2930|PFKP	2	240	57	27883	0.0351	0.0865479	ns	0.156868	ns
map00010	Metabolism	Carbohydrate metabolism	Glycolysis / Gluconeogenesis	MSTRG.2930|PFKP, MSTRG.17490|KIAA0355;GPI;RF00026	2	240	57	27883	0.0351	0.0865479	ns	0.156868	ns
map01524	Human Diseases	Drug resistance: antineoplastic	Platinum drug resistance	MSTRG.19910|POLH, MSTRG.21421|MGST2	2	240	58	27883	0.0345	0.0891488	ns	0.160468	ns
map04664	Organismal Systems	Immune system	Fc epsilon RI signaling pathway	MSTRG.11866|MAP2K7, MSTRG.22957|PLA2G4A	2	240	60	27883	0.0333	0.0944189	ns	0.167642	ns
map05223	Human Diseases	Cancer: specific types	Non-small cell lung cancer	MSTRG.23286|ARAF, MSTRG.14081|EML4	2	240	60	27883	0.0333	0.0944189	ns	0.167642	ns
map04137	Cellular Processes	Transport and catabolism	Mitophagy - animal	MSTRG.1836|ENSSSCG00000035397, MSTRG.5561|RAB7A	2	240	61	27883	0.0328	0.0970869	ns	0.168931	ns
map04720	Organismal Systems	Nervous system	Long-term potentiation	MSTRG.13380|CREBBP, MSTRG.23286|ARAF	2	240	61	27883	0.0328	0.0970869	ns	0.168931	ns
map05211	Human Diseases	Cancer: specific types	Renal cell carcinoma	MSTRG.13380|CREBBP, MSTRG.23286|ARAF	2	240	61	27883	0.0328	0.0970869	ns	0.168931	ns
map04217	Cellular Processes	Cell growth and death	Necroptosis	MSTRG.22957|PLA2G4A, MSTRG.6603|CHMP7, MSTRG.1488|IFN-OMEGA-6;IFN-ALPHA-15;IFN-ALPHA-16;IFN-DELTA-10;IFN-DELTA-4;IFN-ALPHA-13	3	240	130	27883	0.0231	0.102225	ns	0.173694	ns
map04920	Organismal Systems	Endocrine system	Adipocytokine signaling pathway	MSTRG.18276|MTOR, MSTRG.17613|NFKBIB	2	240	63	27883	0.0317	0.102486	ns	0.173694	ns
map04976	Organismal Systems	Digestive system	Bile secretion	MSTRG.18469|SLC9A1, MSTRG.11810|LDLR	2	240	63	27883	0.0317	0.102486	ns	0.173694	ns
map04662	Organismal Systems	Immune system	B cell receptor signaling pathway	MSTRG.17613|NFKBIB, MSTRG.7652|BLNK	2	240	63	27883	0.0317	0.102486	ns	0.173694	ns
map05412	Human Diseases	Cardiovascular disease	Arrhythmogenic right ventricular cardiomyopathy	MSTRG.1240|ITGA11, MSTRG.7193|RYR2	2	240	64	27883	0.0312	0.105217	ns	0.177171	ns
map03450	Genetic Information Processing	Replication and repair	Non-homologous end-joining	MSTRG.12265|VCAN	1	240	13	27883	0.0769	0.106318	ns	0.177228	ns
map05224	Human Diseases	Cancer: specific types	Breast cancer	MSTRG.12071|ENSSSCG00000040083, MSTRG.18276|MTOR, MSTRG.23286|ARAF	3	240	133	27883	0.0226	0.10756	ns	0.177228	ns
map04918	Organismal Systems	Endocrine system	Thyroid hormone synthesis	MSTRG.19701|ENSSSCG00000023611;ATF6B, MSTRG.19121|GPX7	2	240	65	27883	0.0308	0.107966	ns	0.177228	ns
map04917	Organismal Systems	Endocrine system	Prolactin signaling pathway	MSTRG.12071|ENSSSCG00000040083, MSTRG.14026|SOCS5	2	240	65	27883	0.0308	0.107966	ns	0.177228	ns
map04921	Organismal Systems	Endocrine system	Oxytocin signaling pathway	MSTRG.22957|PLA2G4A, MSTRG.7193|RYR2, MSTRG.21134|GUCY1B1	3	240	135	27883	0.0222	0.111175	ns	0.181355	ns
map05226	Human Diseases	Cancer: specific types	Gastric cancer	MSTRG.12071|ENSSSCG00000040083, MSTRG.18276|MTOR, MSTRG.23286|ARAF	3	240	136	27883	0.0221	0.113001	ns	0.182898	ns
map04260	Organismal Systems	Circulatory system	Cardiac muscle contraction	MSTRG.18469|SLC9A1, MSTRG.7193|RYR2	2	240	67	27883	0.0299	0.113523	ns	0.182898	ns
map05212	Human Diseases	Cancer: specific types	Pancreatic cancer	MSTRG.18276|MTOR, MSTRG.23286|ARAF	2	240	69	27883	0.029	0.119151	ns	0.189625	ns
map03320	Organismal Systems	Endocrine system	PPAR signaling pathway	MSTRG.7661|SORBS1, MSTRG.20096|PLIN1;PEX11A	2	240	69	27883	0.029	0.119151	ns	0.189625	ns
map00604	Metabolism	Glycan biosynthesis and metabolism	Glycosphingolipid biosynthesis - ganglio series	MSTRG.16212|B4GALNT1	1	240	15	27883	0.0667	0.121643	ns	0.189996	ns
map04610	Organismal Systems	Immune system	Complement and coagulation cascades	MSTRG.23919|F8, MSTRG.12051|ELANE;CFD	2	240	70	27883	0.0286	0.121991	ns	0.189996	ns
map05132	Human Diseases	Infectious disease: bacterial	Salmonella infection	MSTRG.1094|TJP1, MSTRG.5561|RAB7A	2	240	70	27883	0.0286	0.121991	ns	0.189996	ns
map04150	Environmental Information Processing	Signal transduction	mTOR signaling pathway	MSTRG.14599|COL14A1, MSTRG.18276|MTOR, MSTRG.11885|INSR	3	240	141	27883	0.0213	0.122296	ns	0.189996	ns
map05220	Human Diseases	Cancer: specific types	Chronic myeloid leukemia	MSTRG.12071|ENSSSCG00000040083, MSTRG.23286|ARAF	2	240	71	27883	0.0282	0.124848	ns	0.192812	ns
map00450	Metabolism	Metabolism of other amino acids	Selenocompound metabolism	MSTRG.16204|MARS	1	240	16	27883	0.0625	0.129208	ns	0.198372	ns
map04911	Organismal Systems	Endocrine system	Insulin secretion	MSTRG.19701|ENSSSCG00000023611;ATF6B, MSTRG.7193|RYR2	2	240	75	27883	0.0267	0.136429	ns	0.207023	ns
map05410	Human Diseases	Cardiovascular disease	Hypertrophic cardiomyopathy	MSTRG.1240|ITGA11, MSTRG.7193|RYR2	2	240	75	27883	0.0267	0.136429	ns	0.207023	ns
map05414	Human Diseases	Cardiovascular disease	Dilated cardiomyopathy	MSTRG.1240|ITGA11, MSTRG.7193|RYR2	2	240	77	27883	0.026	0.142306	ns	0.214693	ns
map00511	Metabolism	Glycan biosynthesis and metabolism	Other glycan degradation	MSTRG.21600|MANBA	1	240	18	27883	0.0556	0.144143	ns	0.214978	ns
map00100	Metabolism	Lipid metabolism	Steroid biosynthesis	MSTRG.16195|CYP27B1;METTL1	1	240	18	27883	0.0556	0.144143	ns	0.214978	ns
map04914	Organismal Systems	Endocrine system	Progesterone-mediated oocyte maturation	MSTRG.6866|ANAPC7, MSTRG.23286|ARAF	2	240	78	27883	0.0256	0.145265	ns	0.215421	ns
map04640	Organismal Systems	Immune system	Hematopoietic cell lineage	MSTRG.23013|CD34, MSTRG.16903|KITLG	2	240	79	27883	0.0253	0.148236	ns	0.218585	ns
map00770	Metabolism	Metabolism of cofactors and vitamins	Pantothenate and CoA biosynthesis	MSTRG.16415|BCAT1	1	240	19	27883	0.0526	0.151514	ns	0.221155	ns
map05032	Human Diseases	Substance dependence	Morphine addiction	MSTRG.21879|PDE2A, MSTRG.22806|ADORA1	2	240	81	27883	0.0247	0.154215	ns	0.221155	ns
map05210	Human Diseases	Cancer: specific types	Colorectal cancer	MSTRG.18276|MTOR, MSTRG.23286|ARAF	2	240	81	27883	0.0247	0.154215	ns	0.221155	ns
map04658	Organismal Systems	Immune system	Th1 and Th2 cell differentiation	MSTRG.17071|MAF, MSTRG.17613|NFKBIB	2	240	81	27883	0.0247	0.154215	ns	0.221155	ns
map04146	Cellular Processes	Transport and catabolism	Peroxisome	MSTRG.20096|PLIN1;PEX11A, MSTRG.15237|PMVK	2	240	81	27883	0.0247	0.154215	ns	0.221155	ns
map04972	Organismal Systems	Digestive system	Pancreatic secretion	MSTRG.18469|SLC9A1, MSTRG.7193|RYR2	2	240	82	27883	0.0244	0.157223	ns	0.222863	ns
map00592	Metabolism	Lipid metabolism	alpha-Linolenic acid metabolism	MSTRG.22957|PLA2G4A	1	240	20	27883	0.05	0.158822	ns	0.222863	ns
map00515	Metabolism	Glycan biosynthesis and metabolism	Mannose type O-glycan biosynthesis	MSTRG.19246|B4GALT2;ATP6V0B	1	240	20	27883	0.05	0.158822	ns	0.222863	ns
map00900	Metabolism	Metabolism of terpenoids and polyketides	Terpenoid backbone biosynthesis	MSTRG.15237|PMVK	1	240	20	27883	0.05	0.158822	ns	0.222863	ns
map04744	Organismal Systems	Sensory system	Phototransduction	MSTRG.4718|GAS7;RCVRN;ssc-mir-9853-1	1	240	22	27883	0.0455	0.173251	ns	0.237992	ns
map00591	Metabolism	Lipid metabolism	Linoleic acid metabolism	MSTRG.22957|PLA2G4A	1	240	22	27883	0.0455	0.173251	ns	0.237992	ns
map00514	Metabolism	Glycan biosynthesis and metabolism	Other types of O-glycan biosynthesis	MSTRG.19246|B4GALT2;ATP6V0B	1	240	22	27883	0.0455	0.173251	ns	0.237992	ns
map04977	Organismal Systems	Digestive system	Vitamin digestion and absorption	MSTRG.7076|TCN2	1	240	22	27883	0.0455	0.173251	ns	0.237992	ns
map04750	Organismal Systems	Sensory system	Inflammatory mediator regulation of TRP channels	MSTRG.1439|ENSSSCG00000005095, MSTRG.22957|PLA2G4A	2	240	90	27883	0.0222	0.181644	ns	0.246922	ns
map05145	Human Diseases	Infectious disease: parasitic	Toxoplasmosis	MSTRG.11810|LDLR, MSTRG.17613|NFKBIB	2	240	90	27883	0.0222	0.181644	ns	0.246922	ns
map00860	Metabolism	Metabolism of cofactors and vitamins	Porphyrin metabolism	MSTRG.2250|EPRS	1	240	24	27883	0.0417	0.187434	ns	0.251412	ns
map00601	Metabolism	Glycan biosynthesis and metabolism	Glycosphingolipid biosynthesis - lacto and neolacto series	MSTRG.19246|B4GALT2;ATP6V0B	1	240	24	27883	0.0417	0.187434	ns	0.251412	ns
map04916	Organismal Systems	Endocrine system	Melanogenesis	MSTRG.13380|CREBBP, MSTRG.16903|KITLG	2	240	92	27883	0.0217	0.187837	ns	0.251412	ns
map04668	Environmental Information Processing	Signal transduction	TNF signaling pathway	MSTRG.19701|ENSSSCG00000023611;ATF6B, MSTRG.11866|MAP2K7	2	240	93	27883	0.0215	0.190944	ns	0.254267	ns
map00563	Metabolism	Glycan biosynthesis and metabolism	Glycosylphosphatidylinositol (GPI)-anchor biosynthesis	MSTRG.1709|PIGO;VCP;FANCG;STOML2	1	240	25	27883	0.04	0.194434	ns	0.2576	ns
map01523	Human Diseases	Drug resistance: antineoplastic	Antifolate resistance	MSTRG.18286|MTHFR	1	240	26	27883	0.0385	0.201374	ns	0.265447	ns
map00512	Metabolism	Glycan biosynthesis and metabolism	Mucin type O-glycan biosynthesis	MSTRG.8363|GALNT5	1	240	27	27883	0.037	0.208254	ns	0.273138	ns
map00760	Metabolism	Metabolism of cofactors and vitamins	Nicotinate and nicotinamide metabolism	MSTRG.407|NT5E	1	240	29	27883	0.0345	0.221839	ns	0.285864	ns
map05020	Human Diseases	Neurodegenerative disease	Prion disease	MSTRG.22190|NCAM1	1	240	29	27883	0.0345	0.221839	ns	0.285864	ns
map03020	Genetic Information Processing	Transcription	RNA polymerase	MSTRG.15830|POLR3H	1	240	29	27883	0.0345	0.221839	ns	0.285864	ns
map04931	Human Diseases	Endocrine and metabolic disease	Insulin resistance	MSTRG.18276|MTOR, MSTRG.11885|INSR	2	240	103	27883	0.0194	0.222339	ns	0.285864	ns
map04136	Cellular Processes	Transport and catabolism	Autophagy - other	MSTRG.18276|MTOR	1	240	30	27883	0.0333	0.228544	ns	0.289725	ns
map05340	Human Diseases	Immune disease	Primary immunodeficiency	MSTRG.7652|BLNK	1	240	30	27883	0.0333	0.228544	ns	0.289725	ns
map04114	Cellular Processes	Cell growth and death	Oocyte meiosis	MSTRG.6866|ANAPC7, MSTRG.9977|ENSSSCG00000007381	2	240	105	27883	0.019	0.228671	ns	0.289725	ns
map04380	Organismal Systems	Development and regeneration	Osteoclast differentiation	MSTRG.11866|MAP2K7, MSTRG.7652|BLNK	2	240	108	27883	0.0185	0.238193	ns	0.30033	ns
map05166	Human Diseases	Infectious disease: viral	Human T-cell leukemia virus 1 infection	MSTRG.19701|ENSSSCG00000023611;ATF6B, MSTRG.6866|ANAPC7, MSTRG.13380|CREBBP	3	240	197	27883	0.0152	0.240986	ns	0.3005	ns
map04975	Organismal Systems	Digestive system	Fat digestion and absorption	MSTRG.19084|ENSSSCG00000003839	1	240	32	27883	0.0312	0.241781	ns	0.3005	ns
map00051	Metabolism	Carbohydrate metabolism	Fructose and mannose metabolism	MSTRG.2930|PFKP	1	240	32	27883	0.0312	0.241781	ns	0.3005	ns
map00250	Metabolism	Amino acid metabolism	Alanine, aspartate and glutamate metabolism	MSTRG.16561|ENSSSCG00000000664;RIMKLB	1	240	33	27883	0.0303	0.248315	ns	0.305709	ns
map04960	Organismal Systems	Excretory system	Aldosterone-regulated sodium reabsorption	MSTRG.11885|INSR	1	240	33	27883	0.0303	0.248315	ns	0.305709	ns
map00620	Metabolism	Carbohydrate metabolism	Pyruvate metabolism	MSTRG.20580|MLH3;ACYP1	1	240	34	27883	0.0294	0.254793	ns	0.312211	ns
map04714	Organismal Systems	Environmental adaptation	Thermogenesis	MSTRG.18276|MTOR, MSTRG.20096|PLIN1;PEX11A, MSTRG.19129|SELRC1	3	240	205	27883	0.0146	0.25938	ns	0.316347	ns
map05320	Human Diseases	Immune disease	Autoimmune thyroid disease	MSTRG.1488|IFN-OMEGA-6;IFN-ALPHA-15;IFN-ALPHA-16;IFN-DELTA-10;IFN-DELTA-4;IFN-ALPHA-13	1	240	36	27883	0.0278	0.267582	ns	0.324832	ns
map00982	Metabolism	Xenobiotics biodegradation and metabolism	Drug metabolism - cytochrome P450	MSTRG.21421|MGST2	1	240	37	27883	0.027	0.273894	ns	0.330956	ns
map04210	Cellular Processes	Cell growth and death	Apoptosis	MSTRG.20478|EIF2S1, MSTRG.16001|ENSSSCG00000000194	2	240	121	27883	0.0165	0.279592	ns	0.335412	ns
map04216	Cellular Processes	Cell growth and death	Ferroptosis	MSTRG.7530|NCOA4;MSMB	1	240	38	27883	0.0263	0.280153	ns	0.335412	ns
map04961	Organismal Systems	Excretory system	Endocrine and other factor-regulated calcium reabsorption	MSTRG.2088|DNM1	1	240	39	27883	0.0256	0.286357	ns	0.338186	ns
map04672	Organismal Systems	Immune system	Intestinal immune network for IgA production	MSTRG.13310|SNX29;TNFRSF17	1	240	39	27883	0.0256	0.286357	ns	0.338186	ns
map05150	Human Diseases	Infectious disease: bacterial	Staphylococcus aureus infection	MSTRG.12051|ELANE;CFD	1	240	39	27883	0.0256	0.286357	ns	0.338186	ns
map03420	Genetic Information Processing	Replication and repair	Nucleotide excision repair	MSTRG.5543|XPC	1	240	40	27883	0.025	0.292508	ns	0.342353	ns
map00140	Metabolism	Lipid metabolism	Steroid hormone biosynthesis	MSTRG.17671|CYP2B22	1	240	40	27883	0.025	0.292508	ns	0.342353	ns
map04621	Organismal Systems	Immune system	NOD-like receptor signaling pathway	MSTRG.1488|IFN-OMEGA-6;IFN-ALPHA-15;IFN-ALPHA-16;IFN-DELTA-10;IFN-DELTA-4;IFN-ALPHA-13, MSTRG.17613|NFKBIB	2	240	126	27883	0.0159	0.295498	ns	0.344308	ns
map00980	Metabolism	Xenobiotics biodegradation and metabolism	Metabolism of xenobiotics by cytochrome P450	MSTRG.21421|MGST2	1	240	41	27883	0.0244	0.298607	ns	0.346384	ns
map05030	Human Diseases	Substance dependence	Cocaine addiction	MSTRG.19701|ENSSSCG00000023611;ATF6B	1	240	43	27883	0.0233	0.310647	ns	0.358756	ns
map00330	Metabolism	Amino acid metabolism	Arginine and proline metabolism	MSTRG.12513|P4HA2	1	240	45	27883	0.0222	0.322481	ns	0.367544	ns
map04979	Organismal Systems	Digestive system	Cholesterol metabolism	MSTRG.11810|LDLR	1	240	45	27883	0.0222	0.322481	ns	0.367544	ns
map00830	Metabolism	Metabolism of cofactors and vitamins	Retinol metabolism	MSTRG.17671|CYP2B22	1	240	45	27883	0.0222	0.322481	ns	0.367544	ns
map04932	Human Diseases	Endocrine and metabolic disease	Non-alcoholic fatty liver disease	MSTRG.11885|INSR, MSTRG.20478|EIF2S1	2	240	136	27883	0.0147	0.327134	ns	0.370962	ns
map05014	Human Diseases	Neurodegenerative disease	Amyotrophic lateral sclerosis	MSTRG.17740|ENSSSCG00000003089	1	240	46	27883	0.0217	0.328322	ns	0.370962	ns
map04218	Cellular Processes	Cell growth and death	Cellular senescence	MSTRG.1836|ENSSSCG00000035397, MSTRG.18276|MTOR	2	240	139	27883	0.0144	0.336557	ns	0.378627	ns
map00280	Metabolism	Amino acid metabolism	Valine, leucine and isoleucine degradation	MSTRG.16415|BCAT1	1	240	49	27883	0.0204	0.345546	ns	0.387071	ns
map00983	Metabolism	Xenobiotics biodegradation and metabolism	Drug metabolism - other enzymes	MSTRG.21421|MGST2	1	240	50	27883	0.02	0.351189	ns	0.391711	ns
map04390	Environmental Information Processing	Signal transduction	Hippo signaling pathway	MSTRG.9977|ENSSSCG00000007381, MSTRG.7059|NF2	2	240	145	27883	0.0138	0.355281	ns	0.394589	ns
map00240	Metabolism	Nucleotide metabolism	Pyrimidine metabolism	MSTRG.407|NT5E	1	240	52	27883	0.0192	0.362331	ns	0.400713	ns
map00310	Metabolism	Amino acid metabolism	Lysine degradation	MSTRG.21423|SETD7	1	240	54	27883	0.0185	0.373281	ns	0.407642	ns
map05321	Human Diseases	Immune disease	Inflammatory bowel disease	MSTRG.17071|MAF	1	240	54	27883	0.0185	0.373281	ns	0.407642	ns
map05213	Human Diseases	Cancer: specific types	Endometrial cancer	MSTRG.23286|ARAF	1	240	54	27883	0.0185	0.373281	ns	0.407642	ns
map05217	Human Diseases	Cancer: specific types	Basal cell carcinoma	MSTRG.10471|SMO	1	240	59	27883	0.0169	0.399845	ns	0.434832	ns
map05031	Human Diseases	Substance dependence	Amphetamine addiction	MSTRG.19701|ENSSSCG00000023611;ATF6B	1	240	60	27883	0.0167	0.405022	ns	0.435024	ns
map04742	Organismal Systems	Sensory system	Taste transduction	MSTRG.11215|P2RX3	1	240	60	27883	0.0167	0.405022	ns	0.435024	ns
map05140	Human Diseases	Infectious disease: parasitic	Leishmaniasis	MSTRG.17613|NFKBIB	1	240	60	27883	0.0167	0.405022	ns	0.435024	ns
map05218	Human Diseases	Cancer: specific types	Melanoma	MSTRG.23286|ARAF	1	240	63	27883	0.0159	0.420287	ns	0.449569	ns
map05016	Human Diseases	Neurodegenerative disease	Huntington disease	MSTRG.13380|CREBBP, MSTRG.15874|DNAL4	2	240	171	27883	0.0117	0.433886	ns	0.461696	ns
map04971	Organismal Systems	Digestive system	Gastric acid secretion	MSTRG.18469|SLC9A1	1	240	66	27883	0.0152	0.435162	ns	0.461696	ns
map03008	Genetic Information Processing	Translation	Ribosome biogenesis in eukaryotes	MSTRG.6979|POP5	1	240	70	27883	0.0143	0.454405	ns	0.480161	ns
map03018	Genetic Information Processing	Folding, sorting and degradation	RNA degradation	MSTRG.2930|PFKP	1	240	74	27883	0.0135	0.472996	ns	0.495791	ns
map05322	Human Diseases	Immune disease	Systemic lupus erythematosus	MSTRG.12051|ELANE;CFD	1	240	74	27883	0.0135	0.472996	ns	0.495791	ns
map05222	Human Diseases	Cancer: specific types	Small cell lung cancer	MSTRG.8766|FN1	1	240	76	27883	0.0132	0.482053	ns	0.503263	ns
map04657	Organismal Systems	Immune system	IL-17 signaling pathway	MSTRG.2950|IL17D	1	240	77	27883	0.013	0.486524	ns	0.503899	ns
map05323	Human Diseases	Immune disease	Rheumatoid arthritis	MSTRG.19246|B4GALT2;ATP6V0B	1	240	77	27883	0.013	0.486524	ns	0.503899	ns
map04064	Environmental Information Processing	Signal transduction	NF-kappa B signaling pathway	MSTRG.7652|BLNK	1	240	82	27883	0.0122	0.508305	ns	0.524378	ns
map04922	Organismal Systems	Endocrine system	Glucagon signaling pathway	MSTRG.13380|CREBBP	1	240	84	27883	0.0119	0.516758	ns	0.531	ns
map05142	Human Diseases	Infectious disease: parasitic	Chagas disease	MSTRG.20994|TLR1;TLR6	1	240	97	27883	0.0103	0.568283	ns	0.581654	ns
map04728	Organismal Systems	Nervous system	Dopaminergic synapse	MSTRG.19701|ENSSSCG00000023611;ATF6B	1	240	115	27883	0.0087	0.630713	ns	0.643032	ns
map00190	Metabolism	Energy metabolism	Oxidative phosphorylation	MSTRG.19246|B4GALT2;ATP6V0B	1	240	117	27883	0.0085	0.637069	ns	0.646985	ns
map04550	Cellular Processes	Cellular community - eukaryotes	Signaling pathways regulating pluripotency of stem cells	MSTRG.4065|PCGF2	1	240	119	27883	0.0084	0.643316	ns	0.650797	ns
map04723	Organismal Systems	Nervous system	Retrograde endocannabinoid signaling	MSTRG.5331|ABHD6	1	240	130	27883	0.0077	0.675809	ns	0.681028	ns
map05010	Human Diseases	Neurodegenerative disease	Alzheimer disease	MSTRG.6371|APP	1	240	154	27883	0.0065	0.736831	ns	0.739665	ns
map04740	Organismal Systems	Sensory system	Olfactory transduction	MSTRG.21879|PDE2A, ENSSSCG00000006059|NCALD	2	240	405	27883	0.0049	0.865695	ns	0.865695	ns

## Sheet: pink
Pathway_ID	KEGG_Level_1	KEGG_Level_2	Pathway_Name	IDs	S	TS	B	TB	Rich.Factor	P.value	Sig.Sign.P	Q.value	Sig.Sign.Q
map05200	Human Diseases	Cancer: overview	Pathways in cancer	MSTRG.16289|MDM2, MSTRG.14092|SOS1, MSTRG.7510|MAPK8, MSTRG.19452|E2F3, MSTRG.23309|PIM2, MSTRG.5513|PPARG, MSTRG.2363|AKT3, MSTRG.5314|APPL1, MSTRG.16168|STAT6, MSTRG.12088|MAPK9, MSTRG.14354|ROCK2, MSTRG.1325|GNG2, MSTRG.22219|ZBTB16, MSTRG.7713|CHUK, MSTRG.7420|CAMK2G, MSTRG.5009|MLH1, MSTRG.4402|NOS2, MSTRG.16635|CCND2, MSTRG.19860|CCND3, MSTRG.10924|CCND1, MSTRG.9598|IKBKB, MSTRG.7287|CCDC6,…	24	206	466	27883	0.0515	1.03875e-13	****	2.4826e-11	****
map05166	Human Diseases	Infectious disease: viral	Human T-cell leukemia virus 1 infection	MSTRG.21484|MAD2L1, MSTRG.4734|MAP2K4, MSTRG.7510|MAPK8, MSTRG.3505|CDC16, MSTRG.19452|E2F3, MSTRG.2363|AKT3, MSTRG.12088|MAPK9, MSTRG.7912|BUB3, MSTRG.7713|CHUK, MSTRG.12792|MAD1L1, MSTRG.16635|CCND2, MSTRG.19860|CCND3, MSTRG.10924|CCND1, MSTRG.11019|KAT5, MSTRG.9598|IKBKB, MSTRG.1797|TGFBR1	16	206	197	27883	0.0812	1.7835e-12	****	1.97979e-10	****
map05169	Human Diseases	Infectious disease: viral	Epstein-Barr virus infection	MSTRG.16289|MDM2, MSTRG.4734|MAP2K4, MSTRG.7510|MAPK8, MSTRG.19452|E2F3, MSTRG.2363|AKT3, MSTRG.12088|MAPK9, MSTRG.7713|CHUK, MSTRG.4023|PSMD3, MSTRG.8400|PSMD14, MSTRG.20660|KCNK13;PSMC1, MSTRG.16635|CCND2, MSTRG.19860|CCND3, MSTRG.10924|CCND1, MSTRG.9455|SAP30L, MSTRG.9598|IKBKB	15	206	169	27883	0.0888	2.48509e-12	****	1.97979e-10	****
map04310	Environmental Information Processing	Signal transduction	Wnt signaling pathway	MSTRG.7510|MAPK8, MSTRG.17258|CSNK2A2, MSTRG.12088|MAPK9, MSTRG.14354|ROCK2, MSTRG.7420|CAMK2G, MSTRG.5961|SENP2, MSTRG.12744|ENSSSCG00000014435, MSTRG.16635|CCND2, MSTRG.19860|CCND3, MSTRG.10924|CCND1, MSTRG.2623|BAMBI, MSTRG.9372|FBXW11, MSTRG.3547|ENSSSCG00000036973;LRRC45;ASPSCR1	13	206	146	27883	0.089	7.16094e-11	****	4.27866e-09	****
map04110	Cellular Processes	Cell growth and death	Cell cycle	MSTRG.21484|MAD2L1, MSTRG.16289|MDM2, MSTRG.3505|CDC16, MSTRG.19452|E2F3, MSTRG.7912|BUB3, MSTRG.12792|MAD1L1, MSTRG.10892|CDKN1C, MSTRG.16635|CCND2, MSTRG.19860|CCND3, MSTRG.10924|CCND1, MSTRG.18282|MAD2L2	11	206	114	27883	0.0965	9.07001e-10	****	4.33546e-08	****
map04068	Environmental Information Processing	Signal transduction	FoxO signaling pathway	MSTRG.16289|MDM2, MSTRG.14092|SOS1, MSTRG.7510|MAPK8, MSTRG.2363|AKT3, MSTRG.12088|MAPK9, MSTRG.7325|SIRT1, MSTRG.7713|CHUK, MSTRG.16635|CCND2, MSTRG.10924|CCND1, MSTRG.9598|IKBKB, MSTRG.1797|TGFBR1	11	206	121	27883	0.0909	1.72052e-09	****	6.85342e-08	****
map05212	Human Diseases	Cancer: specific types	Pancreatic cancer	MSTRG.7510|MAPK8, MSTRG.19452|E2F3, MSTRG.2363|AKT3, MSTRG.12088|MAPK9, MSTRG.7713|CHUK, MSTRG.10924|CCND1, MSTRG.9598|IKBKB, MSTRG.1797|TGFBR1, MSTRG.3547|ENSSSCG00000036973;LRRC45;ASPSCR1	9	206	69	27883	0.1304	2.12621e-09	****	7.25948e-08	****
map04218	Cellular Processes	Cell growth and death	Cellular senescence	MSTRG.16289|MDM2, MSTRG.19452|E2F3, MSTRG.2363|AKT3, MSTRG.7325|SIRT1, MSTRG.21762|LIN54, MSTRG.16635|CCND2, MSTRG.19860|CCND3, MSTRG.10924|CCND1, MSTRG.9372|FBXW11, MSTRG.870|TRPM7, MSTRG.1797|TGFBR1	11	206	139	27883	0.0791	7.49917e-09	****	2.24038e-07	****
map05210	Human Diseases	Cancer: specific types	Colorectal cancer	MSTRG.14092|SOS1, MSTRG.7510|MAPK8, MSTRG.2363|AKT3, MSTRG.5314|APPL1, MSTRG.12088|MAPK9, MSTRG.5009|MLH1, MSTRG.10924|CCND1, MSTRG.1797|TGFBR1, MSTRG.3547|ENSSSCG00000036973;LRRC45;ASPSCR1	9	206	81	27883	0.1111	9.06798e-09	****	2.40805e-07	****
map04140	Cellular Processes	Transport and catabolism	Autophagy - animal	MSTRG.7510|MAPK8, MSTRG.2363|AKT3, MSTRG.3741|WIPI1, MSTRG.21426|RAB33B, MSTRG.12088|MAPK9, MSTRG.13754|VAMP5;VAMP8, MSTRG.23381|RRAGB, MSTRG.5486|MTMR14, MSTRG.13434|MLST8, MSTRG.21885|ATG16L2	10	206	119	27883	0.084	2.05744e-08	****	4.91729e-07	****
map05203	Human Diseases	Cancer: overview	Viral carcinogenesis	MSTRG.16289|MDM2, MSTRG.11429|GTF2H1, MSTRG.2528|HNRNPK, MSTRG.12792|MAD1L1, MSTRG.14456|SCRIB, MSTRG.8296|GTF2E2, MSTRG.20660|KCNK13;PSMC1, MSTRG.16635|CCND2, MSTRG.19860|CCND3, MSTRG.10924|CCND1, MSTRG.10501|SND1	11	206	158	27883	0.0696	2.85626e-08	****	5.91288e-07	****
map05165	Human Diseases	Infectious disease: viral	Human papillomavirus infection	MSTRG.16289|MDM2, MSTRG.14092|SOS1, MSTRG.16680|ENSSSCG00000000767, MSTRG.2363|AKT3, MSTRG.6571|ATP6V1B2, MSTRG.7713|CHUK, MSTRG.14456|SCRIB, MSTRG.12744|ENSSSCG00000014435, MSTRG.20660|KCNK13;PSMC1, MSTRG.16635|CCND2, MSTRG.19860|CCND3, MSTRG.10924|CCND1, MSTRG.19890|PPP2R5D, MSTRG.9598|IKBKB	14	206	284	27883	0.0493	2.96881e-08	****	5.91288e-07	****
map05132	Human Diseases	Infectious disease: bacterial	Salmonella infection	MSTRG.2020|ARPC5L, MSTRG.7510|MAPK8, MSTRG.4981|DYNC1LI1, MSTRG.12088|MAPK9, MSTRG.14354|ROCK2, MSTRG.4402|NOS2, MSTRG.8778|ARPC2, MSTRG.23300|WAS	8	206	70	27883	0.1143	4.93848e-08	****	9.07921e-07	****
map05220	Human Diseases	Cancer: specific types	Chronic myeloid leukemia	MSTRG.16289|MDM2, MSTRG.14092|SOS1, MSTRG.19452|E2F3, MSTRG.2363|AKT3, MSTRG.7713|CHUK, MSTRG.10924|CCND1, MSTRG.9598|IKBKB, MSTRG.1797|TGFBR1	8	206	71	27883	0.1127	5.53056e-08	****	9.44145e-07	****
map04630	Environmental Information Processing	Signal transduction	JAK-STAT signaling pathway	MSTRG.668|PIAS2, MSTRG.14092|SOS1, MSTRG.7986|STAM2, MSTRG.1232|PIAS1, MSTRG.2363|AKT3, MSTRG.16168|STAT6, MSTRG.16635|CCND2, MSTRG.19860|CCND3, MSTRG.10924|CCND1, MSTRG.19007|LEPR	10	206	135	27883	0.0741	6.87473e-08	****	1.09537e-06	****
map05161	Human Diseases	Infectious disease: viral	Hepatitis B	MSTRG.14092|SOS1, MSTRG.4734|MAP2K4, MSTRG.7510|MAPK8, MSTRG.19452|E2F3, MSTRG.2363|AKT3, MSTRG.16168|STAT6, MSTRG.12088|MAPK9, MSTRG.7713|CHUK, MSTRG.9598|IKBKB, MSTRG.1797|TGFBR1	10	206	145	27883	0.069	1.34988e-07	****	2.01638e-06	****
map05162	Human Diseases	Infectious disease: viral	Measles	MSTRG.7510|MAPK8, MSTRG.17258|CSNK2A2, MSTRG.2363|AKT3, MSTRG.12088|MAPK9, MSTRG.7713|CHUK, MSTRG.16635|CCND2, MSTRG.19860|CCND3, MSTRG.10924|CCND1, MSTRG.9598|IKBKB	9	206	116	27883	0.0776	2.12094e-07	****	2.98179e-06	****
map05215	Human Diseases	Cancer: specific types	Prostate cancer	MSTRG.16289|MDM2, MSTRG.14092|SOS1, MSTRG.19452|E2F3, MSTRG.2363|AKT3, MSTRG.7713|CHUK, MSTRG.10924|CCND1, MSTRG.9598|IKBKB, ENSSSCG00000023229|ETV5	8	206	87	27883	0.092	2.74581e-07	****	3.64582e-06	****
map05221	Human Diseases	Cancer: specific types	Acute myeloid leukemia	MSTRG.14092|SOS1, MSTRG.23309|PIM2, MSTRG.2363|AKT3, MSTRG.22219|ZBTB16, MSTRG.7713|CHUK, MSTRG.10924|CCND1, MSTRG.9598|IKBKB	7	206	61	27883	0.1148	3.37564e-07	****	4.24619e-06	****
map04120	Genetic Information Processing	Folding, sorting and degradation	Ubiquitin mediated proteolysis	MSTRG.16289|MDM2, MSTRG.668|PIAS2, MSTRG.5400|TMF1;ENSSSCG00000011506, MSTRG.4918|UBE2E1, MSTRG.3505|CDC16, MSTRG.1232|PIAS1, MSTRG.12546|UBE2B, MSTRG.9372|FBXW11, MSTRG.8326|HERC2	9	206	125	27883	0.072	4.01738e-07	****	4.80076e-06	****
map05142	Human Diseases	Infectious disease: parasitic	Chagas disease	MSTRG.4734|MAP2K4, MSTRG.7510|MAPK8, MSTRG.2363|AKT3, MSTRG.12088|MAPK9, MSTRG.7713|CHUK, MSTRG.4402|NOS2, MSTRG.9598|IKBKB, MSTRG.1797|TGFBR1	8	206	97	27883	0.0825	6.37597e-07	****	7.1615e-06	****
map04510	Cellular Processes	Cellular community - eukaryotes	Focal adhesion	MSTRG.14092|SOS1, MSTRG.10564|CAV2, MSTRG.7510|MAPK8, MSTRG.2363|AKT3, MSTRG.12088|MAPK9, MSTRG.14354|ROCK2, MSTRG.16635|CCND2, MSTRG.19860|CCND3, MSTRG.10924|CCND1, MSTRG.3547|ENSSSCG00000036973;LRRC45;ASPSCR1	10	206	172	27883	0.0581	6.59218e-07	****	7.1615e-06	****
map04150	Environmental Information Processing	Signal transduction	mTOR signaling pathway	MSTRG.14092|SOS1, MSTRG.16680|ENSSSCG00000000767, MSTRG.2363|AKT3, MSTRG.6571|ATP6V1B2, MSTRG.7713|CHUK, MSTRG.8678|STRADB, MSTRG.23381|RRAGB, MSTRG.9598|IKBKB, MSTRG.13434|MLST8	9	206	141	27883	0.0638	1.11024e-06	****	1.15368e-05	****
map04114	Cellular Processes	Cell growth and death	Oocyte meiosis	MSTRG.21484|MAD2L1, MSTRG.3505|CDC16, MSTRG.12792|MAD1L1, MSTRG.7420|CAMK2G, MSTRG.7794|SLK, MSTRG.9372|FBXW11, MSTRG.19890|PPP2R5D, MSTRG.18282|MAD2L2	8	206	105	27883	0.0762	1.1696e-06	****	1.16473e-05	****
map04380	Organismal Systems	Development and regeneration	Osteoclast differentiation	MSTRG.7510|MAPK8, MSTRG.5513|PPARG, MSTRG.2363|AKT3, MSTRG.12088|MAPK9, MSTRG.7713|CHUK, MSTRG.17383|CYLD, MSTRG.9598|IKBKB, MSTRG.1797|TGFBR1	8	206	108	27883	0.0741	1.44904e-06	****	1.38528e-05	****
map04071	Environmental Information Processing	Signal transduction	Sphingolipid signaling pathway	MSTRG.7510|MAPK8, MSTRG.16020|CERS5, MSTRG.2363|AKT3, MSTRG.12088|MAPK9, MSTRG.14354|ROCK2, MSTRG.8427|CERS6, MSTRG.19890|PPP2R5D, MSTRG.3547|ENSSSCG00000036973;LRRC45;ASPSCR1	8	206	110	27883	0.0727	1.66535e-06	****	1.47414e-05	****
map04152	Environmental Information Processing	Signal transduction	AMPK signaling pathway	MSTRG.5513|PPARG, MSTRG.2363|AKT3, MSTRG.7325|SIRT1, MSTRG.8678|STRADB, MSTRG.10924|CCND1, MSTRG.19890|PPP2R5D, MSTRG.19007|LEPR, MSTRG.23376|PFKFB1	8	206	110	27883	0.0727	1.66535e-06	****	1.47414e-05	****
map04914	Organismal Systems	Endocrine system	Progesterone-mediated oocyte maturation	MSTRG.21484|MAD2L1, MSTRG.7510|MAPK8, MSTRG.3505|CDC16, MSTRG.2363|AKT3, MSTRG.12088|MAPK9, MSTRG.12792|MAD1L1, MSTRG.18282|MAD2L2	7	206	78	27883	0.0897	1.83849e-06	****	1.49685e-05	****
map04141	Genetic Information Processing	Folding, sorting and degradation	Protein processing in endoplasmic reticulum	MSTRG.1473|PLAA, MSTRG.7510|MAPK8, MSTRG.14235|PREB, MSTRG.12088|MAPK9, MSTRG.23157|MBTPS2, MSTRG.20204|ENSSSCG00000001934, MSTRG.20628|SEL1L, MSTRG.17358|AMFR, MSTRG.21560|SEC24B	9	206	150	27883	0.06	1.85941e-06	****	1.49685e-05	****
map05163	Human Diseases	Infectious disease: viral	Human cytomegalovirus infection	MSTRG.16289|MDM2, MSTRG.14092|SOS1, MSTRG.19452|E2F3, MSTRG.2363|AKT3, MSTRG.14354|ROCK2, MSTRG.1325|GNG2, MSTRG.7713|CHUK, MSTRG.10924|CCND1, MSTRG.9598|IKBKB, MSTRG.3547|ENSSSCG00000036973;LRRC45;ASPSCR1	10	206	193	27883	0.0518	1.87889e-06	****	1.49685e-05	****
map05206	Human Diseases	Cancer: overview	MicroRNAs in cancer	MSTRG.16289|MDM2, MSTRG.14092|SOS1, MSTRG.19452|E2F3, MSTRG.2528|HNRNPK, MSTRG.18802|MIR133A-2;MIR1-2, MSTRG.7325|SIRT1, MSTRG.7814|PDCD4;SHOC2, MSTRG.16635|CCND2, MSTRG.10924|CCND1, MSTRG.9598|IKBKB	10	206	198	27883	0.0505	2.36463e-06	****	1.76658e-05	****
map01522	Human Diseases	Drug resistance: antineoplastic	Endocrine resistance	MSTRG.16289|MDM2, MSTRG.14092|SOS1, MSTRG.7510|MAPK8, MSTRG.19452|E2F3, MSTRG.2363|AKT3, MSTRG.12088|MAPK9, MSTRG.10924|CCND1	7	206	81	27883	0.0864	2.37495e-06	****	1.76658e-05	****
map05167	Human Diseases	Infectious disease: viral	Kaposi sarcoma-associated herpesvirus infection	MSTRG.4734|MAP2K4, MSTRG.7510|MAPK8, MSTRG.19452|E2F3, MSTRG.2363|AKT3, MSTRG.12088|MAPK9, MSTRG.1325|GNG2, MSTRG.7713|CHUK, MSTRG.10924|CCND1, MSTRG.9598|IKBKB	9	206	155	27883	0.0581	2.43921e-06	****	1.76658e-05	****
map04622	Organismal Systems	Immune system	RIG-I-like receptor signaling pathway	MSTRG.7510|MAPK8, MSTRG.12088|MAPK9, MSTRG.7713|CHUK, MSTRG.17383|CYLD, MSTRG.15440|SIKE1, MSTRG.9598|IKBKB	6	206	54	27883	0.1111	2.90592e-06	****	2.04269e-05	****
map04926	Organismal Systems	Endocrine system	Relaxin signaling pathway	MSTRG.14092|SOS1, MSTRG.4734|MAP2K4, MSTRG.7510|MAPK8, MSTRG.2363|AKT3, MSTRG.12088|MAPK9, MSTRG.1325|GNG2, MSTRG.4402|NOS2, MSTRG.1797|TGFBR1	8	206	119	27883	0.0672	3.01207e-06	****	2.05681e-05	****
map05418	Human Diseases	Cardiovascular disease	Fluid shear stress and atherosclerosis	MSTRG.10564|CAV2, MSTRG.4734|MAP2K4, MSTRG.7510|MAPK8, MSTRG.2363|AKT3, MSTRG.12088|MAPK9, MSTRG.7713|CHUK, MSTRG.9598|IKBKB, MSTRG.3547|ENSSSCG00000036973;LRRC45;ASPSCR1	8	206	121	27883	0.0661	3.41245e-06	****	2.26549e-05	****
map04014	Environmental Information Processing	Signal transduction	Ras signaling pathway	MSTRG.14092|SOS1, MSTRG.7510|MAPK8, MSTRG.2363|AKT3, MSTRG.12088|MAPK9, MSTRG.1325|GNG2, MSTRG.7713|CHUK, MSTRG.7814|PDCD4;SHOC2, MSTRG.19737|SYNGAP1, MSTRG.9598|IKBKB, MSTRG.3547|ENSSSCG00000036973;LRRC45;ASPSCR1	10	206	212	27883	0.0472	4.34918e-06	****	2.80933e-05	****
map04664	Organismal Systems	Immune system	Fc epsilon RI signaling pathway	MSTRG.14092|SOS1, MSTRG.4734|MAP2K4, MSTRG.7510|MAPK8, MSTRG.2363|AKT3, MSTRG.12088|MAPK9, MSTRG.3547|ENSSSCG00000036973;LRRC45;ASPSCR1	6	206	60	27883	0.1	5.42926e-06	****	3.41472e-05	****
map04217	Cellular Processes	Cell growth and death	Necroptosis	MSTRG.7510|MAPK8, MSTRG.16168|STAT6, MSTRG.12088|MAPK9, MSTRG.7420|CAMK2G, MSTRG.17383|CYLD, MSTRG.870|TRPM7, MSTRG.9803|RBCK1, MSTRG.6305|CHMP2B	8	206	130	27883	0.0615	5.82069e-06	****	3.56704e-05	****
map04625	Organismal Systems	Immune system	C-type lectin receptor signaling pathway	MSTRG.16289|MDM2, MSTRG.7510|MAPK8, MSTRG.2363|AKT3, MSTRG.12088|MAPK9, MSTRG.7713|CHUK, MSTRG.17383|CYLD, MSTRG.9598|IKBKB	7	206	93	27883	0.0753	6.00445e-06	****	3.58766e-05	****
map04144	Cellular Processes	Transport and catabolism	Endocytosis	MSTRG.16289|MDM2, MSTRG.2020|ARPC5L, MSTRG.386|SMAP1, MSTRG.10564|CAV2, MSTRG.7986|STAM2, MSTRG.17886|AP2A1, MSTRG.1797|TGFBR1, MSTRG.6305|CHMP2B, MSTRG.8778|ARPC2, MSTRG.23300|WAS	10	206	222	27883	0.045	6.53371e-06	****	3.80867e-05	****
map04920	Organismal Systems	Endocrine system	Adipocytokine signaling pathway	MSTRG.7510|MAPK8, MSTRG.2363|AKT3, MSTRG.12088|MAPK9, MSTRG.7713|CHUK, MSTRG.9598|IKBKB, MSTRG.19007|LEPR	6	206	63	27883	0.0952	7.23411e-06	****	4.11656e-05	****
map04917	Organismal Systems	Endocrine system	Prolactin signaling pathway	MSTRG.14092|SOS1, MSTRG.7510|MAPK8, MSTRG.2363|AKT3, MSTRG.12088|MAPK9, MSTRG.16635|CCND2, MSTRG.10924|CCND1	6	206	65	27883	0.0923	8.68705e-06	****	4.82838e-05	****
map05214	Human Diseases	Cancer: specific types	Glioma	MSTRG.16289|MDM2, MSTRG.14092|SOS1, MSTRG.19452|E2F3, MSTRG.2363|AKT3, MSTRG.7420|CAMK2G, MSTRG.10924|CCND1	6	206	67	27883	0.0896	1.03678e-05	****	5.63158e-05	****
map00562	Metabolism	Carbohydrate metabolism	Inositol phosphate metabolism	MSTRG.23867|MTMR1, MSTRG.16590|ENO2;LRRC23;TPI1;USP5, MSTRG.4063|PIP4K2B, MSTRG.18640|INPP5B, MSTRG.5486|MTMR14, MSTRG.4507|MYO1C;INPP5K	6	206	69	27883	0.087	1.23023e-05	****	6.4145e-05	****
map03013	Genetic Information Processing	Translation	Nucleocytoplasmic transport	MSTRG.5941|EIF2B5, ENSSSCG00000009067|PABPC4L, MSTRG.5961|SENP2, MSTRG.10107|RAE1, MSTRG.2977|SAP18, MSTRG.5802|NMD3, ENSSSCG00000040825|PYM1, MSTRG.22642|ENSSSCG00000038469;NUPL2	8	206	144	27883	0.0556	1.23459e-05	****	6.4145e-05	****
map05100	Human Diseases	Infectious disease: bacterial	Bacterial invasion of epithelial cells	MSTRG.2020|ARPC5L, MSTRG.10564|CAV2, MSTRG.19956|ENSSSCG00000030197, MSTRG.18282|MAD2L2, MSTRG.8778|ARPC2, MSTRG.23300|WAS	6	206	70	27883	0.0857	1.33735e-05	****	6.65886e-05	****
map03008	Genetic Information Processing	Translation	Ribosome biogenesis in eukaryotes	MSTRG.17258|CSNK2A2, MSTRG.12309|ENSSSCG00000036529, MSTRG.12179|UTP15, MSTRG.14195|WDR43;RF00325, MSTRG.5802|NMD3, MSTRG.2936|GTPBP4	6	206	70	27883	0.0857	1.33735e-05	****	6.65886e-05	****
map03050	Genetic Information Processing	Folding, sorting and degradation	Proteasome	MSTRG.11454|ENSSSCG00000013391, MSTRG.13992|PSME4, MSTRG.4023|PSMD3, MSTRG.8400|PSMD14, MSTRG.20660|KCNK13;PSMC1	5	206	42	27883	0.119	1.42801e-05	****	6.9652e-05	****
map03430	Genetic Information Processing	Replication and repair	Mismatch repair	MSTRG.10969|ENSSSCG00000012916, MSTRG.4519|RPA1, MSTRG.5009|MLH1, MSTRG.12864|PMS2	4	206	21	27883	0.1905	1.56928e-05	****	7.50117e-05	****
map04151	Environmental Information Processing	Signal transduction	PI3K-Akt signaling pathway	MSTRG.16289|MDM2, MSTRG.14092|SOS1, MSTRG.2363|AKT3, MSTRG.1325|GNG2, MSTRG.7713|CHUK, MSTRG.16635|CCND2, MSTRG.19860|CCND3, MSTRG.10924|CCND1, MSTRG.19890|PPP2R5D, MSTRG.9598|IKBKB, MSTRG.13434|MLST8	11	206	301	27883	0.0365	1.62594e-05	****	7.61959e-05	****
map03018	Genetic Information Processing	Folding, sorting and degradation	RNA degradation	MSTRG.14440|GPAA1;EXOSC4, ENSSSCG00000009067|PABPC4L, MSTRG.16590|ENO2;LRRC23;TPI1;USP5, MSTRG.17331|EDC4, MSTRG.12076|ENSSSCG00000039574;CNOT6, MSTRG.21473|EXOSC9	6	206	74	27883	0.0811	1.84376e-05	****	8.47421e-05	****
map05222	Human Diseases	Cancer: specific types	Small cell lung cancer	MSTRG.19452|E2F3, MSTRG.2363|AKT3, MSTRG.7713|CHUK, MSTRG.4402|NOS2, MSTRG.10924|CCND1, MSTRG.9598|IKBKB	6	206	76	27883	0.0789	2.14938e-05	****	9.69248e-05	****
map04012	Environmental Information Processing	Signal transduction	ErbB signaling pathway	MSTRG.14092|SOS1, MSTRG.4734|MAP2K4, MSTRG.7510|MAPK8, MSTRG.2363|AKT3, MSTRG.12088|MAPK9, MSTRG.7420|CAMK2G	6	206	78	27883	0.0769	2.49453e-05	****	0.000110406	***
map03015	Genetic Information Processing	Translation	mRNA surveillance pathway	MSTRG.13313|GSPT1, ENSSSCG00000009067|PABPC4L, MSTRG.14430|CPSF1, MSTRG.2977|SAP18, MSTRG.19890|PPP2R5D, ENSSSCG00000040825|PYM1	6	206	79	27883	0.0759	2.68308e-05	****	0.000116592	***
map04010	Environmental Information Processing	Signal transduction	MAPK signaling pathway	MSTRG.14092|SOS1, MSTRG.4734|MAP2K4, MSTRG.7510|MAPK8, MSTRG.18477|MAP3K6, MSTRG.2363|AKT3, MSTRG.12088|MAPK9, MSTRG.7713|CHUK, MSTRG.9598|IKBKB, MSTRG.1797|TGFBR1, MSTRG.3547|ENSSSCG00000036973;LRRC45;ASPSCR1	10	206	265	27883	0.0377	3.01839e-05	****	0.000126757	***
map04062	Organismal Systems	Immune system	Chemokine signaling pathway	MSTRG.14092|SOS1, MSTRG.2363|AKT3, MSTRG.14354|ROCK2, MSTRG.1325|GNG2, MSTRG.7713|CHUK, MSTRG.9598|IKBKB, MSTRG.3547|ENSSSCG00000036973;LRRC45;ASPSCR1, MSTRG.23300|WAS	8	206	163	27883	0.0491	3.02307e-05	****	0.000126757	***
map00563	Metabolism	Glycan biosynthesis and metabolism	Glycosylphosphatidylinositol (GPI)-anchor biosynthesis	MSTRG.4288|PIGW, MSTRG.6032|SENP5;PIGX, MSTRG.14440|GPAA1;EXOSC4, MSTRG.20787|PIGG	4	206	25	27883	0.16	3.24092e-05	****	0.000133548	***
map04620	Organismal Systems	Immune system	Toll-like receptor signaling pathway	MSTRG.4734|MAP2K4, MSTRG.7510|MAPK8, MSTRG.2363|AKT3, MSTRG.12088|MAPK9, MSTRG.7713|CHUK, MSTRG.9598|IKBKB	6	206	83	27883	0.0723	3.55526e-05	****	0.000144018	***
map04621	Organismal Systems	Immune system	NOD-like receptor signaling pathway	MSTRG.7510|MAPK8, MSTRG.12088|MAPK9, MSTRG.7713|CHUK, MSTRG.870|TRPM7, MSTRG.9598|IKBKB, MSTRG.9803|RBCK1, MSTRG.14470|GSDMD	7	206	126	27883	0.0556	4.35855e-05	****	0.000173615	***
map05160	Human Diseases	Infectious disease: viral	Hepatitis C	MSTRG.14092|SOS1, MSTRG.19452|E2F3, MSTRG.1232|PIAS1, MSTRG.2363|AKT3, MSTRG.7713|CHUK, MSTRG.10924|CCND1, MSTRG.9598|IKBKB	7	206	129	27883	0.0543	5.06441e-05	****	0.000198425	***
map05145	Human Diseases	Infectious disease: parasitic	Toxoplasmosis	MSTRG.7510|MAPK8, MSTRG.2363|AKT3, MSTRG.12088|MAPK9, MSTRG.7713|CHUK, MSTRG.4402|NOS2, MSTRG.9598|IKBKB	6	206	90	27883	0.0667	5.61874e-05	****	0.000216593	***
map05231	Human Diseases	Cancer: overview	Choline metabolism in cancer	MSTRG.14092|SOS1, MSTRG.7510|MAPK8, MSTRG.2363|AKT3, MSTRG.12088|MAPK9, MSTRG.3547|ENSSSCG00000036973;LRRC45;ASPSCR1, MSTRG.23300|WAS	6	206	91	27883	0.0659	5.97869e-05	****	0.000226811	***
map05170	Human Diseases	Infectious disease: viral	Human immunodeficiency virus 1 infection	MSTRG.7510|MAPK8, MSTRG.2363|AKT3, MSTRG.12088|MAPK9, MSTRG.1325|GNG2, MSTRG.7713|CHUK, MSTRG.9372|FBXW11, MSTRG.9598|IKBKB, MSTRG.3547|ENSSSCG00000036973;LRRC45;ASPSCR1	8	206	180	27883	0.0444	6.11005e-05	****	0.000228172	***
map04668	Environmental Information Processing	Signal transduction	TNF signaling pathway	MSTRG.4734|MAP2K4, MSTRG.7510|MAPK8, MSTRG.2363|AKT3, MSTRG.12088|MAPK9, MSTRG.7713|CHUK, MSTRG.9598|IKBKB	6	206	93	27883	0.0645	6.75382e-05	****	0.00024092	***
map04933	Human Diseases	Endocrine and metabolic disease	AGE-RAGE signaling pathway in diabetic complications	MSTRG.7510|MAPK8, MSTRG.2363|AKT3, MSTRG.12088|MAPK9, MSTRG.22074|NOX4, MSTRG.10924|CCND1, MSTRG.1797|TGFBR1	6	206	93	27883	0.0645	6.75382e-05	****	0.00024092	***
map04070	Environmental Information Processing	Signal transduction	Phosphatidylinositol signaling system	MSTRG.23867|MTMR1, MSTRG.20389|PIP4P1, MSTRG.4063|PIP4K2B, MSTRG.18640|INPP5B, MSTRG.5486|MTMR14, MSTRG.4507|MYO1C;INPP5K	6	206	93	27883	0.0645	6.75382e-05	****	0.00024092	***
map05226	Human Diseases	Cancer: specific types	Gastric cancer	MSTRG.14092|SOS1, MSTRG.19452|E2F3, MSTRG.2363|AKT3, MSTRG.12744|ENSSSCG00000014435, MSTRG.5009|MLH1, MSTRG.10924|CCND1, MSTRG.1797|TGFBR1	7	206	136	27883	0.0515	7.08057e-05	****	0.000245255	***
map04932	Human Diseases	Endocrine and metabolic disease	Non-alcoholic fatty liver disease	MSTRG.7510|MAPK8, MSTRG.2363|AKT3, MSTRG.14744|MTERF3;ENSSSCG00000035538, MSTRG.12088|MAPK9, MSTRG.13112|COX6A2, MSTRG.9598|IKBKB, MSTRG.19007|LEPR	7	206	136	27883	0.0515	7.08057e-05	****	0.000245255	***
map04659	Organismal Systems	Immune system	Th17 cell differentiation	MSTRG.7510|MAPK8, MSTRG.16168|STAT6, MSTRG.12088|MAPK9, MSTRG.7713|CHUK, MSTRG.9598|IKBKB, MSTRG.1797|TGFBR1	6	206	95	27883	0.0632	7.60711e-05	****	0.000259729	***
map05205	Human Diseases	Cancer: overview	Proteoglycans in cancer	MSTRG.16289|MDM2, MSTRG.14092|SOS1, MSTRG.10564|CAV2, MSTRG.2363|AKT3, MSTRG.14354|ROCK2, MSTRG.7420|CAMK2G, MSTRG.7814|PDCD4;SHOC2, MSTRG.10924|CCND1	8	206	187	27883	0.0428	7.98235e-05	****	0.000268702	***
map04810	Cellular Processes	Cell motility	Regulation of actin cytoskeleton	MSTRG.14092|SOS1, MSTRG.4553|ITGAE;NCBP3, MSTRG.2020|ARPC5L, MSTRG.14354|ROCK2, MSTRG.4063|PIP4K2B, MSTRG.3547|ENSSSCG00000036973;LRRC45;ASPSCR1, MSTRG.8778|ARPC2, MSTRG.23300|WAS	8	206	190	27883	0.0421	8.91893e-05	****	0.000296059	***
map04662	Organismal Systems	Immune system	B cell receptor signaling pathway	MSTRG.14092|SOS1, MSTRG.2363|AKT3, MSTRG.7713|CHUK, MSTRG.9598|IKBKB, MSTRG.3547|ENSSSCG00000036973;LRRC45;ASPSCR1	5	206	63	27883	0.0794	0.000104058	***	0.000340683	***
map04390	Environmental Information Processing	Signal transduction	Hippo signaling pathway	MSTRG.14456|SCRIB, MSTRG.16635|CCND2, MSTRG.13810|MOB1A, MSTRG.19860|CCND3, MSTRG.10924|CCND1, MSTRG.9372|FBXW11, MSTRG.1797|TGFBR1	7	206	145	27883	0.0483	0.000105907	***	0.000342052	***
map05225	Human Diseases	Cancer: specific types	Hepatocellular carcinoma	MSTRG.14092|SOS1, MSTRG.16725|ARID2, MSTRG.19452|E2F3, MSTRG.2363|AKT3, MSTRG.12744|ENSSSCG00000014435, MSTRG.10924|CCND1, MSTRG.1797|TGFBR1	7	206	147	27883	0.0476	0.000115364	***	0.000367625	***
map04520	Cellular Processes	Cellular community - eukaryotes	Adherens junction	MSTRG.17258|CSNK2A2, MSTRG.18769|YES1, MSTRG.1797|TGFBR1, MSTRG.3547|ENSSSCG00000036973;LRRC45;ASPSCR1, MSTRG.23300|WAS	5	206	67	27883	0.0746	0.000139601	***	0.000439007	***
map05202	Human Diseases	Cancer: overview	Transcriptional misregulation in cancer	MSTRG.18835|SS18, MSTRG.16289|MDM2, MSTRG.5513|PPARG, MSTRG.22219|ZBTB16, MSTRG.16635|CCND2, ENSSSCG00000023229|ETV5, MSTRG.3547|ENSSSCG00000036973;LRRC45;ASPSCR1	7	206	153	27883	0.0458	0.000147926	***	0.000459148	***
map04722	Organismal Systems	Nervous system	Neurotrophin signaling pathway	MSTRG.14092|SOS1, MSTRG.7510|MAPK8, MSTRG.2363|AKT3, MSTRG.12088|MAPK9, MSTRG.7420|CAMK2G, MSTRG.9598|IKBKB	6	206	111	27883	0.0541	0.00017974	***	0.000550743	***
map04728	Organismal Systems	Nervous system	Dopaminergic synapse	MSTRG.7510|MAPK8, MSTRG.2363|AKT3, MSTRG.12088|MAPK9, MSTRG.1325|GNG2, MSTRG.7420|CAMK2G, MSTRG.19890|PPP2R5D	6	206	115	27883	0.0522	0.000217977	***	0.000659451	***
map03040	Genetic Information Processing	Transcription	Spliceosome	MSTRG.8357|PRPF40A, MSTRG.18411|SRSF10, MSTRG.2528|HNRNPK, MSTRG.18887|TXNL4A, MSTRG.12759|RBM22, MSTRG.10648|RP9	6	206	116	27883	0.0517	0.00022847	***	0.000682554	***
map05016	Human Diseases	Neurodegenerative disease	Huntington disease	MSTRG.21195|REST, MSTRG.5513|PPARG, MSTRG.14744|MTERF3;ENSSSCG00000035538, MSTRG.11114|POLR2G, MSTRG.13112|COX6A2, MSTRG.17886|AP2A1, MSTRG.4727|DNAH9	7	206	171	27883	0.0409	0.000292574	***	0.000863272	***
map04211	Organismal Systems	Aging	Longevity regulating pathway	MSTRG.5513|PPARG, MSTRG.2363|AKT3, MSTRG.5314|APPL1, MSTRG.7325|SIRT1, MSTRG.19663|EHMT2	5	206	79	27883	0.0633	0.000303273	***	0.00088393	***
map04340	Environmental Information Processing	Signal transduction	Hedgehog signaling pathway	MSTRG.12744|ENSSSCG00000014435, MSTRG.16635|CCND2, MSTRG.10924|CCND1, MSTRG.9372|FBXW11	4	206	44	27883	0.0909	0.00031165	***	0.000897402	***
map04658	Organismal Systems	Immune system	Th1 and Th2 cell differentiation	MSTRG.7510|MAPK8, MSTRG.16168|STAT6, MSTRG.12088|MAPK9, MSTRG.7713|CHUK, MSTRG.9598|IKBKB	5	206	81	27883	0.0617	0.000340689	***	0.000963903	***
map05168	Human Diseases	Infectious disease: viral	Herpes simplex virus 1 infection	MSTRG.12840|ZNF12, MSTRG.18093|ENSSSCG00000038009, MSTRG.2363|AKT3, MSTRG.5941|EIF2B5, MSTRG.7713|CHUK, MSTRG.12117|ENSSSCG00000036688;CLK4;RF00100, MSTRG.13389|ENSSSCG00000033390, MSTRG.6733|ENSSSCG00000033616, MSTRG.9598|IKBKB	9	206	292	27883	0.0308	0.000342811	***	0.000963903	***
map04910	Organismal Systems	Endocrine system	Insulin signaling pathway	MSTRG.14092|SOS1, MSTRG.7510|MAPK8, MSTRG.5174|PRKAR2A, MSTRG.2363|AKT3, MSTRG.12088|MAPK9, MSTRG.9598|IKBKB	6	206	126	27883	0.0476	0.000356815	***	0.000990771	***
map04912	Organismal Systems	Endocrine system	GnRH signaling pathway	MSTRG.14092|SOS1, MSTRG.4734|MAP2K4, MSTRG.7510|MAPK8, MSTRG.12088|MAPK9, MSTRG.7420|CAMK2G	5	206	82	27883	0.061	0.000360657	***	0.000990771	***
map05164	Human Diseases	Infectious disease: viral	Influenza A	MSTRG.4734|MAP2K4, MSTRG.7510|MAPK8, MSTRG.2363|AKT3, MSTRG.12088|MAPK9, MSTRG.10107|RAE1, MSTRG.9598|IKBKB	6	206	135	27883	0.0444	0.00051521	***	0.00139926	**
map05213	Human Diseases	Cancer: specific types	Endometrial cancer	MSTRG.14092|SOS1, MSTRG.2363|AKT3, MSTRG.5009|MLH1, MSTRG.10924|CCND1	4	206	54	27883	0.0741	0.000685421	***	0.00182017	**
map00310	Metabolism	Amino acid metabolism	Lysine degradation	MSTRG.11620|COLGALT1;FAM129C, MSTRG.71|ACAT2, MSTRG.5140|SETD2, MSTRG.19663|EHMT2	4	206	54	27883	0.0741	0.000685421	***	0.00182017	**
map04530	Cellular Processes	Cellular community - eukaryotes	Tight junction	MSTRG.7510|MAPK8, MSTRG.12088|MAPK9, MSTRG.14354|ROCK2, MSTRG.14456|SCRIB, MSTRG.10924|CCND1, MSTRG.23300|WAS	6	206	148	27883	0.0405	0.000834822	***	0.00219255	**
map05223	Human Diseases	Cancer: specific types	Non-small cell lung cancer	MSTRG.14092|SOS1, MSTRG.19452|E2F3, MSTRG.2363|AKT3, MSTRG.10924|CCND1	4	206	60	27883	0.0667	0.00102106	**	0.00265252	**
map04130	Genetic Information Processing	Folding, sorting and degradation	SNARE interactions in vesicular transport	MSTRG.9351|BNIP1, MSTRG.13754|VAMP5;VAMP8, MSTRG.4661|ENSSSCG00000017983;ENSSSCG00000034868	3	206	28	27883	0.1071	0.00113609	**	0.00291964	**
map05218	Human Diseases	Cancer: specific types	Melanoma	MSTRG.16289|MDM2, MSTRG.19452|E2F3, MSTRG.2363|AKT3, MSTRG.10924|CCND1	4	206	63	27883	0.0635	0.00122597	**	0.00311709	**
map04115	Cellular Processes	Cell growth and death	p53 signaling pathway	MSTRG.16289|MDM2, MSTRG.16635|CCND2, MSTRG.19860|CCND3, MSTRG.10924|CCND1	4	206	64	27883	0.0625	0.00130022	**	0.00327107	**
map00630	Metabolism	Carbohydrate metabolism	Glyoxylate and dicarboxylate metabolism	MSTRG.71|ACAT2, MSTRG.17061|ENSSSCG00000040203, MSTRG.13913|MDH1	3	206	30	27883	0.1	0.00139278	**	0.00346743	**
map04142	Cellular Processes	Transport and catabolism	Lysosome	MSTRG.21452|MFSD8, MSTRG.4548|CTNS, MSTRG.12218|AP3B1, MSTRG.16558|M6PR, MSTRG.3332|ENSSSCG00000031288	5	206	113	27883	0.0442	0.00154324	**	0.00380242	**
map00190	Metabolism	Energy metabolism	Oxidative phosphorylation	MSTRG.16680|ENSSSCG00000000767, MSTRG.14744|MTERF3;ENSSSCG00000035538, MSTRG.6571|ATP6V1B2, MSTRG.13112|COX6A2, MSTRG.7917|LHPP	5	206	117	27883	0.0427	0.001799	**	0.00438735	**
map05216	Human Diseases	Cancer: specific types	Thyroid cancer	MSTRG.5513|PPARG, MSTRG.10924|CCND1, MSTRG.7287|CCDC6	3	206	34	27883	0.0882	0.00200876	**	0.00484943	**
map04210	Cellular Processes	Cell growth and death	Apoptosis	MSTRG.7510|MAPK8, MSTRG.2363|AKT3, MSTRG.12088|MAPK9, MSTRG.7713|CHUK, MSTRG.9598|IKBKB	5	206	121	27883	0.0413	0.00208451	**	0.00498197	**
map04721	Organismal Systems	Nervous system	Synaptic vesicle cycle	MSTRG.16680|ENSSSCG00000000767, MSTRG.6571|ATP6V1B2, MSTRG.17886|AP2A1, MSTRG.4661|ENSSSCG00000017983;ENSSSCG00000034868	4	206	73	27883	0.0548	0.00211539	**	0.00500572	**
map04371	Environmental Information Processing	Signal transduction	Apelin signaling pathway	MSTRG.2363|AKT3, MSTRG.1325|GNG2, MSTRG.4402|NOS2, MSTRG.10924|CCND1, MSTRG.1797|TGFBR1	5	206	122	27883	0.041	0.00216077	**	0.00506297	**
map05219	Human Diseases	Cancer: specific types	Bladder cancer	MSTRG.16289|MDM2, MSTRG.19452|E2F3, MSTRG.10924|CCND1	3	206	37	27883	0.0811	0.00256627	**	0.00585122	**
map04666	Organismal Systems	Immune system	Fc gamma R-mediated phagocytosis	MSTRG.2020|ARPC5L, MSTRG.2363|AKT3, MSTRG.8778|ARPC2, MSTRG.23300|WAS	4	206	77	27883	0.0519	0.00257062	**	0.00585122	**
map04657	Organismal Systems	Immune system	IL-17 signaling pathway	MSTRG.7510|MAPK8, MSTRG.12088|MAPK9, MSTRG.7713|CHUK, MSTRG.9598|IKBKB	4	206	77	27883	0.0519	0.00257062	**	0.00585122	**
map03440	Genetic Information Processing	Replication and repair	Homologous recombination	MSTRG.5600|TOPBP1, MSTRG.10969|ENSSSCG00000012916, MSTRG.4519|RPA1	3	206	38	27883	0.0789	0.0027712	**	0.00624827	**
map03022	Genetic Information Processing	Transcription	Basal transcription factors	MSTRG.11429|GTF2H1, MSTRG.8296|GTF2E2, MSTRG.7783|TAF5	3	206	39	27883	0.0769	0.00298594	**	0.00666952	**
map04024	Environmental Information Processing	Signal transduction	cAMP signaling pathway	MSTRG.7510|MAPK8, MSTRG.2363|AKT3, MSTRG.12088|MAPK9, MSTRG.14354|ROCK2, MSTRG.7420|CAMK2G, MSTRG.3547|ENSSSCG00000036973;LRRC45;ASPSCR1	6	206	191	27883	0.0314	0.00304281	**	0.00673362	**
map05224	Human Diseases	Cancer: specific types	Breast cancer	MSTRG.14092|SOS1, MSTRG.19452|E2F3, MSTRG.2363|AKT3, MSTRG.12744|ENSSSCG00000014435, MSTRG.10924|CCND1	5	206	133	27883	0.0376	0.00313939	**	0.00688361	**
map03420	Genetic Information Processing	Replication and repair	Nucleotide excision repair	MSTRG.11429|GTF2H1, MSTRG.10969|ENSSSCG00000012916, MSTRG.4519|RPA1	3	206	40	27883	0.075	0.00321063	**	0.00697582	**
map04930	Human Diseases	Endocrine and metabolic disease	Type II diabetes mellitus	MSTRG.7510|MAPK8, MSTRG.12088|MAPK9, MSTRG.9598|IKBKB	3	206	41	27883	0.0732	0.00344543	**	0.00741853	**
map04922	Organismal Systems	Endocrine system	Glucagon signaling pathway	MSTRG.2363|AKT3, MSTRG.7325|SIRT1, MSTRG.7420|CAMK2G, MSTRG.23376|PFKFB1	4	206	84	27883	0.0476	0.0035215	**	0.00751464	**
map04714	Organismal Systems	Environmental adaptation	Thermogenesis	MSTRG.14092|SOS1, MSTRG.5513|PPARG, MSTRG.14744|MTERF3;ENSSSCG00000035538, MSTRG.11945|SIRT6, MSTRG.13112|COX6A2, MSTRG.13434|MLST8	6	206	205	27883	0.0293	0.00429826	**	0.00907962	**
map04066	Environmental Information Processing	Signal transduction	HIF-1 signaling pathway	MSTRG.2363|AKT3, MSTRG.7420|CAMK2G, MSTRG.16590|ENO2;LRRC23;TPI1;USP5, MSTRG.4402|NOS2	4	206	89	27883	0.0449	0.00433086	**	0.00907962	**
map05152	Human Diseases	Infectious disease: bacterial	Tuberculosis	MSTRG.7510|MAPK8, MSTRG.2363|AKT3, MSTRG.12088|MAPK9, MSTRG.7420|CAMK2G, MSTRG.4402|NOS2	5	206	145	27883	0.0345	0.00453365	**	0.0094221	**
map04660	Organismal Systems	Immune system	T cell receptor signaling pathway	MSTRG.14092|SOS1, MSTRG.2363|AKT3, MSTRG.7713|CHUK, MSTRG.9598|IKBKB	4	206	93	27883	0.043	0.0050622	**	0.0103645	*
map03460	Genetic Information Processing	Replication and repair	Fanconi anemia pathway	MSTRG.4519|RPA1, MSTRG.5009|MLH1, MSTRG.12864|PMS2	3	206	47	27883	0.0638	0.00507382	**	0.0103645	*
map04931	Human Diseases	Endocrine and metabolic disease	Insulin resistance	MSTRG.7510|MAPK8, MSTRG.2363|AKT3, MSTRG.12088|MAPK9, MSTRG.9598|IKBKB	4	206	103	27883	0.0388	0.00724168	**	0.0146675	*
map04919	Organismal Systems	Endocrine system	Thyroid hormone signaling pathway	MSTRG.16289|MDM2, MSTRG.3190|MED4, MSTRG.2363|AKT3, MSTRG.10924|CCND1	4	206	105	27883	0.0381	0.00774118	**	0.0155474	*
map00220	Metabolism	Amino acid metabolism	Arginine biosynthesis	MSTRG.14424|ENSSSCG00000005901;MFSD3, MSTRG.4402|NOS2	2	206	19	27883	0.1053	0.00855112	**	0.017031	*
map04360	Organismal Systems	Development and regeneration	Axon guidance	MSTRG.14354|ROCK2, MSTRG.7420|CAMK2G, MSTRG.13790|SEMA4F, MSTRG.20110|SEMA4B, MSTRG.3547|ENSSSCG00000036973;LRRC45;ASPSCR1	5	206	170	27883	0.0294	0.00876023	**	0.0173033	*
map01524	Human Diseases	Drug resistance: antineoplastic	Platinum drug resistance	MSTRG.16289|MDM2, MSTRG.2363|AKT3, MSTRG.5009|MLH1	3	206	58	27883	0.0517	0.00910013	**	0.0178273	*
map04137	Cellular Processes	Transport and catabolism	Mitophagy - animal	MSTRG.7510|MAPK8, MSTRG.17258|CSNK2A2, MSTRG.12088|MAPK9	3	206	61	27883	0.0492	0.0104447	*	0.020295	*
map00514	Metabolism	Glycan biosynthesis and metabolism	Other types of O-glycan biosynthesis	MSTRG.11620|COLGALT1;FAM129C, MSTRG.19248|ENSSSCG00000026449;ST3GAL3	2	206	22	27883	0.0909	0.0113851	*	0.0219438	*
map04970	Organismal Systems	Digestive system	Salivary secretion	MSTRG.12479|SLC12A2, MSTRG.4661|ENSSSCG00000017983;ENSSSCG00000034868, MSTRG.7448|KCNMA1	3	206	66	27883	0.0455	0.0129289	*	0.02472	*
map05133	Human Diseases	Infectious disease: bacterial	Pertussis	MSTRG.7510|MAPK8, MSTRG.12088|MAPK9, MSTRG.4402|NOS2	3	206	68	27883	0.0441	0.0140088	*	0.0265723	*
map04145	Cellular Processes	Transport and catabolism	Phagosome	MSTRG.16680|ENSSSCG00000000767, MSTRG.4981|DYNC1LI1, MSTRG.6571|ATP6V1B2, MSTRG.16558|M6PR	4	206	129	27883	0.031	0.0155639	*	0.0291091	*
map04966	Organismal Systems	Excretory system	Collecting duct acid secretion	MSTRG.16680|ENSSSCG00000000767, MSTRG.6571|ATP6V1B2	2	206	26	27883	0.0769	0.0157116	*	0.0291091	*
map01523	Human Diseases	Drug resistance: antineoplastic	Antifolate resistance	MSTRG.7713|CHUK, MSTRG.9598|IKBKB	2	206	26	27883	0.0769	0.0157116	*	0.0291091	*
map04723	Organismal Systems	Nervous system	Retrograde endocannabinoid signaling	MSTRG.7510|MAPK8, MSTRG.12088|MAPK9, MSTRG.1325|GNG2, ENSSSCG00000013079|DAGLA	4	206	130	27883	0.0308	0.0159676	*	0.0293559	*
map04215	Cellular Processes	Cell growth and death	Apoptosis - multiple species	MSTRG.7510|MAPK8, MSTRG.12088|MAPK9	2	206	28	27883	0.0714	0.0180986	*	0.0326732	*
map04710	Organismal Systems	Environmental adaptation	Circadian rhythm	MSTRG.4661|ENSSSCG00000017983;ENSSSCG00000034868, MSTRG.9372|FBXW11	2	206	28	27883	0.0714	0.0180986	*	0.0326732	*
map04911	Organismal Systems	Endocrine system	Insulin secretion	MSTRG.7420|CAMK2G, MSTRG.4661|ENSSSCG00000017983;ENSSSCG00000034868, MSTRG.7448|KCNMA1	3	206	75	27883	0.04	0.0181822	*	0.0326732	*
map03020	Genetic Information Processing	Transcription	RNA polymerase	MSTRG.11114|POLR2G, MSTRG.13748|POLR1A	2	206	29	27883	0.069	0.0193459	*	0.0345049	*
map04136	Cellular Processes	Transport and catabolism	Autophagy - other	MSTRG.3741|WIPI1, MSTRG.13434|MLST8	2	206	30	27883	0.0667	0.0206282	*	0.0365196	*
map04934	Human Diseases	Endocrine and metabolic disease	Cushing syndrome	MSTRG.19452|E2F3, MSTRG.7420|CAMK2G, MSTRG.10924|CCND1, MSTRG.10959|AIP	4	206	142	27883	0.0282	0.02133	*	0.0374843	*
map00500	Metabolism	Carbohydrate metabolism	Starch and sucrose metabolism	MSTRG.15566|RNPC3;ENSSSCG00000028277, MSTRG.5712|GYG1	2	206	31	27883	0.0645	0.0219451	*	0.0382838	*
map04146	Cellular Processes	Transport and catabolism	Peroxisome	MSTRG.20567|ABCD4, MSTRG.4402|NOS2, MSTRG.7243|GNPAT	3	206	81	27883	0.037	0.0222506	*	0.0385355	*
map04064	Environmental Information Processing	Signal transduction	NF-kappa B signaling pathway	MSTRG.17258|CSNK2A2, MSTRG.7713|CHUK, MSTRG.9598|IKBKB	3	206	82	27883	0.0366	0.022973	*	0.0395003	*
map00051	Metabolism	Carbohydrate metabolism	Fructose and mannose metabolism	MSTRG.16590|ENO2;LRRC23;TPI1;USP5, MSTRG.23376|PFKFB1	2	206	32	27883	0.0625	0.0232959	*	0.0397694	*
map00620	Metabolism	Carbohydrate metabolism	Pyruvate metabolism	MSTRG.71|ACAT2, MSTRG.13913|MDH1	2	206	34	27883	0.0588	0.026097	*	0.0439238	*
map03030	Genetic Information Processing	Replication and repair	DNA replication	MSTRG.10969|ENSSSCG00000012916, MSTRG.4519|RPA1	2	206	34	27883	0.0588	0.026097	*	0.0439238	*
map04713	Organismal Systems	Environmental adaptation	Circadian entrainment	MSTRG.1325|GNG2, MSTRG.7420|CAMK2G, MSTRG.4661|ENSSSCG00000017983;ENSSSCG00000034868	3	206	87	27883	0.0345	0.0267744	*	0.0447488	*
map04350	Environmental Information Processing	Signal transduction	TGF-beta signaling pathway	MSTRG.9892|TGIF2, MSTRG.2623|BAMBI, MSTRG.1797|TGFBR1	3	206	88	27883	0.0341	0.0275725	*	0.0456189	*
map05010	Human Diseases	Neurodegenerative disease	Alzheimer disease	MSTRG.17284|NAE1, MSTRG.14744|MTERF3;ENSSSCG00000035538, MSTRG.13112|COX6A2, MSTRG.5755|MME;ENSSSCG00000039895	4	206	154	27883	0.026	0.0276768	*	0.0456189	*
map04750	Organismal Systems	Sensory system	Inflammatory mediator regulation of TRP channels	MSTRG.7510|MAPK8, MSTRG.12088|MAPK9, MSTRG.7420|CAMK2G	3	206	90	27883	0.0333	0.0292066	*	0.0478108	*
map04973	Organismal Systems	Digestive system	Carbohydrate digestion and absorption	MSTRG.15566|RNPC3;ENSSSCG00000028277, MSTRG.2363|AKT3	2	206	37	27883	0.0541	0.0305391	*	0.0496521	*
map04962	Organismal Systems	Excretory system	Vasopressin-regulated water reabsorption	MSTRG.4981|DYNC1LI1, MSTRG.4661|ENSSSCG00000017983;ENSSSCG00000034868	2	206	38	27883	0.0526	0.0320818	*	0.0518078	ns
map02010	Environmental Information Processing	Membrane transport	ABC transporters	MSTRG.20567|ABCD4, MSTRG.3791|ENSSSCG00000032844;ABCA6	2	206	39	27883	0.0513	0.0336545	*	0.0539828	ns
map04725	Organismal Systems	Nervous system	Cholinergic synapse	MSTRG.2363|AKT3, MSTRG.1325|GNG2, MSTRG.7420|CAMK2G	3	206	101	27883	0.0297	0.039087	*	0.0622786	ns
map00600	Metabolism	Lipid metabolism	Sphingolipid metabolism	MSTRG.16020|CERS5, MSTRG.8427|CERS6	2	206	47	27883	0.0426	0.047258	*	0.0747991	ns
map05416	Human Diseases	Cardiovascular disease	Viral myocarditis	MSTRG.10924|CCND1, MSTRG.3547|ENSSSCG00000036973;LRRC45;ASPSCR1	2	206	48	27883	0.0417	0.0490787	*	0.0771697	ns
map04611	Organismal Systems	Immune system	Platelet activation	MSTRG.2363|AKT3, MSTRG.13754|VAMP5;VAMP8, MSTRG.14354|ROCK2	3	206	112	27883	0.0268	0.0504464	ns	0.0788019	ns
map04213	Organismal Systems	Aging	Longevity regulating pathway - multiple species	MSTRG.2363|AKT3, MSTRG.7325|SIRT1	2	206	50	27883	0.04	0.0527948	ns	0.0819348	ns
map04370	Environmental Information Processing	Signal transduction	VEGF signaling pathway	MSTRG.2363|AKT3, MSTRG.3547|ENSSSCG00000036973;LRRC45;ASPSCR1	2	206	51	27883	0.0392	0.0546894	ns	0.0843275	ns
map04623	Organismal Systems	Immune system	Cytosolic DNA-sensing pathway	MSTRG.7713|CHUK, MSTRG.9598|IKBKB	2	206	52	27883	0.0385	0.0566077	ns	0.0867259	ns
map04550	Cellular Processes	Cellular community - eukaryotes	Signaling pathways regulating pluripotency of stem cells	MSTRG.21195|REST, MSTRG.17192|ZFHX3, MSTRG.2363|AKT3	3	206	119	27883	0.0252	0.058418	ns	0.0889294	ns
map03010	Genetic Information Processing	Translation	Ribosome	MSTRG.19870|MRPS10, MSTRG.69|MRPL18, MSTRG.5043|RPSA;RF00091	3	206	121	27883	0.0248	0.0607985	ns	0.0919673	ns
map05230	Human Diseases	Cancer: overview	Central carbon metabolism in cancer	MSTRG.2363|AKT3, MSTRG.11945|SIRT6	2	206	57	27883	0.0351	0.0665397	ns	0.0993775	ns
map04261	Organismal Systems	Circulatory system	Adrenergic signaling in cardiomyocytes	MSTRG.2363|AKT3, MSTRG.7420|CAMK2G, MSTRG.19890|PPP2R5D	3	206	126	27883	0.0238	0.0669447	ns	0.0993775	ns
map05012	Human Diseases	Neurodegenerative disease	Parkinson disease	MSTRG.14744|MTERF3;ENSSSCG00000035538, MSTRG.13112|COX6A2, MSTRG.7156|ENSSSCG00000010128	3	206	126	27883	0.0238	0.0669447	ns	0.0993775	ns
map05031	Human Diseases	Substance dependence	Amphetamine addiction	MSTRG.7325|SIRT1, MSTRG.7420|CAMK2G	2	206	60	27883	0.0333	0.0727555	ns	0.107337	ns
map05211	Human Diseases	Cancer: specific types	Renal cell carcinoma	MSTRG.14092|SOS1, MSTRG.2363|AKT3	2	206	61	27883	0.0328	0.0748678	ns	0.109775	ns
map00130	Metabolism	Metabolism of cofactors and vitamins	Ubiquinone and other terpenoid-quinone biosynthesis	MSTRG.20563|COQ6	1	206	11	27883	0.0909	0.0783452	ns	0.113978	ns
map04921	Organismal Systems	Endocrine system	Oxytocin signaling pathway	MSTRG.14354|ROCK2, MSTRG.7420|CAMK2G, MSTRG.10924|CCND1	3	206	135	27883	0.0222	0.0786876	ns	0.113978	ns
map04260	Organismal Systems	Circulatory system	Cardiac muscle contraction	MSTRG.14744|MTERF3;ENSSSCG00000035538, MSTRG.13112|COX6A2	2	206	67	27883	0.0299	0.087936	ns	0.126607	ns
map03450	Genetic Information Processing	Replication and repair	Non-homologous end-joining	MSTRG.2712|DCLRE1C	1	206	13	27883	0.0769	0.0919189	ns	0.130766	ns
map00730	Metabolism	Metabolism of cofactors and vitamins	Thiamine metabolism	MSTRG.18939|AK5	1	206	13	27883	0.0769	0.0919189	ns	0.130766	ns
map04610	Organismal Systems	Immune system	Complement and coagulation cascades	MSTRG.5982|MASP1, MSTRG.9137|C7	2	206	70	27883	0.0286	0.0947065	ns	0.133934	ns
map00533	Metabolism	Glycan biosynthesis and metabolism	Glycosaminoglycan biosynthesis - keratan sulfate	MSTRG.19248|ENSSSCG00000026449;ST3GAL3	1	206	14	27883	0.0714	0.0986309	ns	0.138663	ns
map04022	Environmental Information Processing	Signal transduction	cGMP-PKG signaling pathway	MSTRG.2363|AKT3, MSTRG.14354|ROCK2, MSTRG.7448|KCNMA1	3	206	150	27883	0.02	0.100076	ns	0.139873	ns
map01521	Human Diseases	Drug resistance: antineoplastic	EGFR tyrosine kinase inhibitor resistance	MSTRG.14092|SOS1, MSTRG.2363|AKT3	2	206	74	27883	0.027	0.103957	ns	0.144452	ns
map05323	Human Diseases	Immune disease	Rheumatoid arthritis	MSTRG.16680|ENSSSCG00000000767, MSTRG.6571|ATP6V1B2	2	206	77	27883	0.026	0.111049	ns	0.153415	ns
map04972	Organismal Systems	Digestive system	Pancreatic secretion	MSTRG.12479|SLC12A2, MSTRG.7448|KCNMA1	2	206	82	27883	0.0244	0.123138	ns	0.169138	ns
map00532	Metabolism	Glycan biosynthesis and metabolism	Glycosaminoglycan biosynthesis - chondroitin sulfate / dermatan sulfate	MSTRG.18131|B3GALT6	1	206	18	27883	0.0556	0.124989	ns	0.170699	ns
map04614	Organismal Systems	Endocrine system	Renin-angiotensin system	MSTRG.5755|MME;ENSSSCG00000039895	1	206	19	27883	0.0526	0.131458	ns	0.177505	ns
map00534	Metabolism	Glycan biosynthesis and metabolism	Glycosaminoglycan biosynthesis - heparan sulfate / heparin	MSTRG.18131|B3GALT6	1	206	19	27883	0.0526	0.131458	ns	0.177505	ns
map04925	Organismal Systems	Endocrine system	Aldosterone synthesis and secretion	MSTRG.7420|CAMK2G, ENSSSCG00000013079|DAGLA	2	206	86	27883	0.0233	0.133027	ns	0.178615	ns
map00900	Metabolism	Metabolism of terpenoids and polyketides	Terpenoid backbone biosynthesis	MSTRG.71|ACAT2	1	206	20	27883	0.05	0.137879	ns	0.182061	ns
map04964	Organismal Systems	Excretory system	Proximal tubule bicarbonate reclamation	MSTRG.13913|MDH1	1	206	20	27883	0.05	0.137879	ns	0.182061	ns
map00515	Metabolism	Glycan biosynthesis and metabolism	Mannose type O-glycan biosynthesis	MSTRG.19248|ENSSSCG00000026449;ST3GAL3	1	206	20	27883	0.05	0.137879	ns	0.182061	ns
map04916	Organismal Systems	Endocrine system	Melanogenesis	MSTRG.7420|CAMK2G, MSTRG.9853|ASIP	2	206	92	27883	0.0217	0.14818	ns	0.194588	ns
map03060	Genetic Information Processing	Folding, sorting and degradation	Protein export	MSTRG.2314|ENSSSCG00000031664	1	206	22	27883	0.0455	0.15058	ns	0.196659	ns
map00650	Metabolism	Carbohydrate metabolism	Butanoate metabolism	MSTRG.71|ACAT2	1	206	23	27883	0.0435	0.15686	ns	0.203748	ns
map04015	Environmental Information Processing	Signal transduction	Rap1 signaling pathway	MSTRG.2363|AKT3, MSTRG.15461|MAGI3, MSTRG.3547|ENSSSCG00000036973;LRRC45;ASPSCR1	3	206	186	27883	0.0161	0.15923	ns	0.205708	ns
map04650	Organismal Systems	Immune system	Natural killer cell mediated cytotoxicity	MSTRG.14092|SOS1, MSTRG.3547|ENSSSCG00000036973;LRRC45;ASPSCR1	2	206	97	27883	0.0206	0.161059	ns	0.206953	ns
map00062	Metabolism	Lipid metabolism	Fatty acid elongation	MSTRG.11310|HSD17B12	1	206	24	27883	0.0417	0.163095	ns	0.207338	ns
map00601	Metabolism	Glycan biosynthesis and metabolism	Glycosphingolipid biosynthesis - lacto and neolacto series	MSTRG.19248|ENSSSCG00000026449;ST3GAL3	1	206	24	27883	0.0417	0.163095	ns	0.207338	ns
map01040	Metabolism	Lipid metabolism	Biosynthesis of unsaturated fatty acids	MSTRG.11310|HSD17B12	1	206	25	27883	0.04	0.169283	ns	0.21294	ns
map04392	Environmental Information Processing	Signal transduction	Hippo signaling pathway - multiple species	MSTRG.13810|MOB1A	1	206	25	27883	0.04	0.169283	ns	0.21294	ns
map00512	Metabolism	Glycan biosynthesis and metabolism	Mucin type O-glycan biosynthesis	MSTRG.4873|GALNT15	1	206	27	27883	0.037	0.181524	ns	0.227142	ns
map00640	Metabolism	Carbohydrate metabolism	Propanoate metabolism	MSTRG.71|ACAT2	1	206	29	27883	0.0345	0.193585	ns	0.238488	ns
map00020	Metabolism	Carbohydrate metabolism	Citrate cycle (TCA cycle)	MSTRG.13913|MDH1	1	206	29	27883	0.0345	0.193585	ns	0.238488	ns
map05020	Human Diseases	Neurodegenerative disease	Prion disease	MSTRG.9137|C7	1	206	29	27883	0.0345	0.193585	ns	0.238488	ns
map04915	Organismal Systems	Endocrine system	Estrogen signaling pathway	MSTRG.14092|SOS1, MSTRG.2363|AKT3	2	206	111	27883	0.018	0.19806	ns	0.242751	ns
map05340	Human Diseases	Immune disease	Primary immunodeficiency	MSTRG.2712|DCLRE1C	1	206	30	27883	0.0333	0.199549	ns	0.243327	ns
map03410	Genetic Information Processing	Replication and repair	Base excision repair	MSTRG.10969|ENSSSCG00000012916	1	206	32	27883	0.0312	0.211345	ns	0.256404	ns
map00230	Metabolism	Nucleotide metabolism	Purine metabolism	MSTRG.5758|GMPS, MSTRG.18939|AK5	2	206	118	27883	0.0169	0.21693	ns	0.259528	ns
map04270	Organismal Systems	Circulatory system	Vascular smooth muscle contraction	MSTRG.14354|ROCK2, MSTRG.7448|KCNMA1	2	206	118	27883	0.0169	0.21693	ns	0.259528	ns
map00250	Metabolism	Amino acid metabolism	Alanine, aspartate and glutamate metabolism	MSTRG.14424|ENSSSCG00000005901;MFSD3	1	206	33	27883	0.0303	0.217179	ns	0.259528	ns
map04978	Organismal Systems	Digestive system	Mineral absorption	MSTRG.870|TRPM7	1	206	36	27883	0.0278	0.234422	ns	0.278741	ns
map04060	Environmental Information Processing	Signaling molecules and interaction	Cytokine-cytokine receptor interaction	MSTRG.8946|ACKR3, MSTRG.1797|TGFBR1, MSTRG.19007|LEPR	3	206	227	27883	0.0132	0.236064	ns	0.279303	ns
map00260	Metabolism	Amino acid metabolism	Glycine, serine and threonine metabolism	MSTRG.17061|ENSSSCG00000040203	1	206	37	27883	0.027	0.240085	ns	0.282662	ns
map05034	Human Diseases	Substance dependence	Alcoholism	MSTRG.14092|SOS1, MSTRG.1325|GNG2	2	206	128	27883	0.0156	0.244134	ns	0.28602	ns
map00071	Metabolism	Lipid metabolism	Fatty acid degradation	MSTRG.71|ACAT2	1	206	39	27883	0.0256	0.251287	ns	0.290134	ns
map04961	Organismal Systems	Excretory system	Endocrine and other factor-regulated calcium reabsorption	MSTRG.17886|AP2A1	1	206	39	27883	0.0256	0.251287	ns	0.290134	ns
map05150	Human Diseases	Infectious disease: bacterial	Staphylococcus aureus infection	MSTRG.5982|MASP1	1	206	39	27883	0.0256	0.251287	ns	0.290134	ns
map00140	Metabolism	Lipid metabolism	Steroid hormone biosynthesis	MSTRG.11310|HSD17B12	1	206	40	27883	0.025	0.256827	ns	0.295104	ns
map04072	Environmental Information Processing	Signal transduction	Phospholipase D signaling pathway	MSTRG.14092|SOS1, MSTRG.2363|AKT3	2	206	135	27883	0.0148	0.263263	ns	0.301052	ns
map00970	Genetic Information Processing	Translation	Aminoacyl-tRNA biosynthesis	MSTRG.13531|IARS	1	206	42	27883	0.0238	0.267783	ns	0.304763	ns
map00380	Metabolism	Amino acid metabolism	Tryptophan metabolism	MSTRG.71|ACAT2	1	206	43	27883	0.0233	0.273201	ns	0.309455	ns
map00270	Metabolism	Amino acid metabolism	Cysteine and methionine metabolism	MSTRG.13913|MDH1	1	206	44	27883	0.0227	0.278579	ns	0.314058	ns
map00330	Metabolism	Amino acid metabolism	Arginine and proline metabolism	MSTRG.4402|NOS2	1	206	45	27883	0.0222	0.283917	ns	0.317085	ns
map00830	Metabolism	Metabolism of cofactors and vitamins	Retinol metabolism	MSTRG.16113|RDH5	1	206	45	27883	0.0222	0.283917	ns	0.317085	ns
map04923	Organismal Systems	Endocrine system	Regulation of lipolysis in adipocytes	MSTRG.2363|AKT3	1	206	47	27883	0.0213	0.294476	ns	0.325832	ns
map00510	Metabolism	Glycan biosynthesis and metabolism	N-Glycan biosynthesis	MSTRG.12363|MAN2A1	1	206	47	27883	0.0213	0.294476	ns	0.325832	ns
map00280	Metabolism	Amino acid metabolism	Valine, leucine and isoleucine degradation	MSTRG.71|ACAT2	1	206	49	27883	0.0204	0.30488	ns	0.33579	ns
map00983	Metabolism	Xenobiotics biodegradation and metabolism	Drug metabolism - other enzymes	MSTRG.5758|GMPS	1	206	50	27883	0.02	0.310025	ns	0.339889	ns
map05321	Human Diseases	Immune disease	Inflammatory bowel disease	MSTRG.16168|STAT6	1	206	54	27883	0.0185	0.330227	ns	0.360385	ns
map00010	Metabolism	Carbohydrate metabolism	Glycolysis / Gluconeogenesis	MSTRG.16590|ENO2;LRRC23;TPI1;USP5	1	206	57	27883	0.0175	0.344991	ns	0.374786	ns
map05140	Human Diseases	Infectious disease: parasitic	Leishmaniasis	MSTRG.4402|NOS2	1	206	60	27883	0.0167	0.359432	ns	0.388707	ns
map04020	Environmental Information Processing	Signal transduction	Calcium signaling pathway	MSTRG.7420|CAMK2G, MSTRG.4402|NOS2	2	206	172	27883	0.0116	0.363424	ns	0.390304	ns
map04720	Organismal Systems	Nervous system	Long-term potentiation	MSTRG.7420|CAMK2G	1	206	61	27883	0.0164	0.364174	ns	0.390304	ns
map04924	Organismal Systems	Endocrine system	Renin secretion	MSTRG.7448|KCNMA1	1	206	64	27883	0.0156	0.378194	ns	0.40352	ns
map04971	Organismal Systems	Digestive system	Gastric acid secretion	MSTRG.7420|CAMK2G	1	206	66	27883	0.0152	0.387369	ns	0.411472	ns
map03320	Organismal Systems	Endocrine system	PPAR signaling pathway	MSTRG.5513|PPARG	1	206	69	27883	0.0145	0.40088	ns	0.423939	ns
map04974	Organismal Systems	Digestive system	Protein digestion and absorption	MSTRG.5755|MME;ENSSSCG00000039895	1	206	72	27883	0.0139	0.414094	ns	0.435984	ns
map05322	Human Diseases	Immune disease	Systemic lupus erythematosus	MSTRG.9137|C7	1	206	74	27883	0.0135	0.422741	ns	0.443137	ns
map04727	Organismal Systems	Nervous system	GABAergic synapse	MSTRG.1325|GNG2	1	206	78	27883	0.0128	0.439658	ns	0.458857	ns
map04540	Cellular Processes	Cellular community - eukaryotes	Gap junction	MSTRG.14092|SOS1	1	206	79	27883	0.0127	0.443809	ns	0.459179	ns
map04640	Organismal Systems	Immune system	Hematopoietic cell lineage	MSTRG.5755|MME;ENSSSCG00000039895	1	206	79	27883	0.0127	0.443809	ns	0.459179	ns
map05032	Human Diseases	Substance dependence	Morphine addiction	MSTRG.1325|GNG2	1	206	81	27883	0.0123	0.45202	ns	0.46366	ns
map05146	Human Diseases	Infectious disease: parasitic	Amoebiasis	MSTRG.4402|NOS2	1	206	81	27883	0.0123	0.45202	ns	0.46366	ns
map00564	Metabolism	Lipid metabolism	Glycerophospholipid metabolism	MSTRG.7243|GNPAT	1	206	84	27883	0.0119	0.464112	ns	0.474029	ns
map04670	Organismal Systems	Immune system	Leukocyte transendothelial migration	MSTRG.14354|ROCK2	1	206	99	27883	0.0101	0.520699	ns	0.529562	ns
map04726	Organismal Systems	Nervous system	Serotonergic synapse	MSTRG.1325|GNG2	1	206	100	27883	0.01	0.524253	ns	0.530917	ns
map04724	Organismal Systems	Nervous system	Glutamatergic synapse	MSTRG.1325|GNG2	1	206	101	27883	0.0099	0.52778	ns	0.532234	ns
map04080	Environmental Information Processing	Signaling molecules and interaction	Neuroactive ligand-receptor interaction	MSTRG.19007|LEPR	1	206	284	27883	0.0035	0.879582	ns	0.883278	ns
map04740	Organismal Systems	Sensory system	Olfactory transduction	MSTRG.7420|CAMK2G	1	206	405	27883	0.0025	0.951457	ns	0.951457	ns

## Sheet: paleturquoise
Pathway_ID	KEGG_Level_1	KEGG_Level_2	Pathway_Name	IDs	S	TS	B	TB	Rich.Factor	P.value	Sig.Sign.P	Q.value	Sig.Sign.Q
map03013	Genetic Information Processing	Translation	Nucleocytoplasmic transport	MSTRG.15777|NUP50, MSTRG.11584|UPF1, MSTRG.6791|SUMO4	3	23	144	27883	0.0208	0.000221461	***	0.0132876	*
map00480	Metabolism	Metabolism of other amino acids	Glutathione metabolism	MSTRG.995|CHAC1, MSTRG.9478|GPX3	2	23	45	27883	0.0444	0.000630594	***	0.0189178	*
map05212	Human Diseases	Cancer: specific types	Pancreatic cancer	MSTRG.10807|RALA, MSTRG.19904|VEGFA	2	23	69	27883	0.029	0.00147645	**	0.0295289	*
map03040	Genetic Information Processing	Transcription	Spliceosome	MSTRG.5138|ENSSSCG00000011329, MSTRG.9921|CTNNBL1	2	23	116	27883	0.0172	0.00410013	**	0.043872	*
map04210	Cellular Processes	Cell growth and death	Apoptosis	MSTRG.2110|ENDOG, MSTRG.10986|CTSF	2	23	121	27883	0.0165	0.00445166	**	0.043872	*
map05418	Human Diseases	Cardiovascular disease	Fluid shear stress and atherosclerosis	MSTRG.19904|VEGFA, MSTRG.6791|SUMO4	2	23	121	27883	0.0165	0.00445166	**	0.043872	*
map04723	Organismal Systems	Nervous system	Retrograde endocannabinoid signaling	MSTRG.21995|NDUFC2, MSTRG.22720|NAPEPLD	2	23	130	27883	0.0154	0.0051184	**	0.043872	*
map00430	Metabolism	Metabolism of other amino acids	Taurine and hypotaurine metabolism	MSTRG.7300|ADO	1	23	10	27883	0.1	0.00821952	**	0.0616464	ns
map04015	Environmental Information Processing	Signal transduction	Rap1 signaling pathway	MSTRG.10807|RALA, MSTRG.19904|VEGFA	2	23	186	27883	0.0108	0.0102127	*	0.0680847	ns
map04014	Environmental Information Processing	Signal transduction	Ras signaling pathway	MSTRG.10807|RALA, MSTRG.19904|VEGFA	2	23	212	27883	0.0094	0.0131052	*	0.0715646	ns
map00670	Metabolism	Metabolism of cofactors and vitamins	One carbon pool by folate	MSTRG.4805|SHMT1;TOP3A	1	23	16	27883	0.0625	0.0131202	*	0.0715646	ns
map00514	Metabolism	Glycan biosynthesis and metabolism	Other types of O-glycan biosynthesis	MSTRG.13624|ST6GAL2	1	23	22	27883	0.0455	0.0179977	*	0.0847621	ns
map00860	Metabolism	Metabolism of cofactors and vitamins	Porphyrin metabolism	MSTRG.13370|HMOX2	1	23	24	27883	0.0417	0.0196184	*	0.0847621	ns
map01523	Human Diseases	Drug resistance: antineoplastic	Antifolate resistance	MSTRG.4805|SHMT1;TOP3A	1	23	26	27883	0.0385	0.0212365	*	0.0847621	ns
map04130	Genetic Information Processing	Folding, sorting and degradation	SNARE interactions in vesicular transport	MSTRG.6287|STX19	1	23	28	27883	0.0357	0.0228521	*	0.0847621	ns
map00630	Metabolism	Carbohydrate metabolism	Glyoxylate and dicarboxylate metabolism	MSTRG.4805|SHMT1;TOP3A	1	23	30	27883	0.0333	0.0244651	*	0.0847621	ns
map03030	Genetic Information Processing	Replication and repair	DNA replication	MSTRG.23189|POLA1	1	23	34	27883	0.0294	0.0276835	*	0.0847621	ns
map04978	Organismal Systems	Digestive system	Mineral absorption	MSTRG.13370|HMOX2	1	23	36	27883	0.0278	0.029289	*	0.0847621	ns
map00260	Metabolism	Amino acid metabolism	Glycine, serine and threonine metabolism	MSTRG.4805|SHMT1;TOP3A	1	23	37	27883	0.027	0.0300907	*	0.0847621	ns
map05219	Human Diseases	Cancer: specific types	Bladder cancer	MSTRG.19904|VEGFA	1	23	37	27883	0.027	0.0300907	*	0.0847621	ns
map03440	Genetic Information Processing	Replication and repair	Homologous recombination	MSTRG.4805|SHMT1;TOP3A	1	23	38	27883	0.0263	0.0308918	*	0.0847621	ns
map00140	Metabolism	Lipid metabolism	Steroid hormone biosynthesis	MSTRG.15405|ENSSSCG00000006719	1	23	40	27883	0.025	0.0324922	*	0.0847621	ns
map04913	Organismal Systems	Endocrine system	Ovarian steroidogenesis	MSTRG.15405|ENSSSCG00000006719	1	23	40	27883	0.025	0.0324922	*	0.0847621	ns
map03050	Genetic Information Processing	Folding, sorting and degradation	Proteasome	MSTRG.9791|PSMF1	1	23	42	27883	0.0238	0.03409	*	0.0852249	ns
map03460	Genetic Information Processing	Replication and repair	Fanconi anemia pathway	MSTRG.4805|SHMT1;TOP3A	1	23	47	27883	0.0213	0.0380735	*	0.0878618	ns
map00510	Metabolism	Glycan biosynthesis and metabolism	N-Glycan biosynthesis	MSTRG.13624|ST6GAL2	1	23	47	27883	0.0213	0.0380735	*	0.0878618	ns
map00590	Metabolism	Lipid metabolism	Arachidonic acid metabolism	MSTRG.9478|GPX3	1	23	51	27883	0.0196	0.0412489	*	0.0883905	ns
map04370	Environmental Information Processing	Signal transduction	VEGF signaling pathway	MSTRG.19904|VEGFA	1	23	51	27883	0.0196	0.0412489	*	0.0883905	ns
map04927	Organismal Systems	Endocrine system	Cortisol synthesis and secretion	MSTRG.15405|ENSSSCG00000006719	1	23	58	27883	0.0172	0.0467819	*	0.0967901	ns
map05211	Human Diseases	Cancer: specific types	Renal cell carcinoma	MSTRG.19904|VEGFA	1	23	61	27883	0.0164	0.0491438	*	0.0982876	ns
map04918	Organismal Systems	Endocrine system	Thyroid hormone synthesis	MSTRG.9478|GPX3	1	23	65	27883	0.0154	0.0522843	ns	0.101195	ns
map05200	Human Diseases	Cancer: overview	Pathways in cancer	MSTRG.10807|RALA, MSTRG.19904|VEGFA	2	23	466	27883	0.0043	0.0559722	ns	0.102174	ns
map03008	Genetic Information Processing	Translation	Ribosome biogenesis in eukaryotes	MSTRG.11359|NAT10	1	23	70	27883	0.0143	0.056196	ns	0.102174	ns
map01521	Human Diseases	Drug resistance: antineoplastic	EGFR tyrosine kinase inhibitor resistance	MSTRG.19904|VEGFA	1	23	74	27883	0.0135	0.0593142	ns	0.104672	ns
map05323	Human Diseases	Immune disease	Rheumatoid arthritis	MSTRG.19904|VEGFA	1	23	77	27883	0.013	0.0616464	ns	0.104996	ns
map03015	Genetic Information Processing	Translation	mRNA surveillance pathway	MSTRG.11584|UPF1	1	23	79	27883	0.0127	0.0631981	ns	0.104996	ns
map05210	Human Diseases	Cancer: specific types	Colorectal cancer	MSTRG.10807|RALA	1	23	81	27883	0.0123	0.0647474	ns	0.104996	ns
map04925	Organismal Systems	Endocrine system	Aldosterone synthesis and secretion	MSTRG.15405|ENSSSCG00000006719	1	23	86	27883	0.0116	0.0686098	ns	0.108331	ns
map04066	Environmental Information Processing	Signal transduction	HIF-1 signaling pathway	MSTRG.19904|VEGFA	1	23	89	27883	0.0112	0.07092	ns	0.109108	ns
map04933	Human Diseases	Endocrine and metabolic disease	AGE-RAGE signaling pathway in diabetic complications	MSTRG.19904|VEGFA	1	23	93	27883	0.0108	0.0739916	ns	0.110987	ns
map04142	Cellular Processes	Transport and catabolism	Lysosome	MSTRG.10986|CTSF	1	23	113	27883	0.0088	0.0892048	ns	0.130544	ns
map00190	Metabolism	Energy metabolism	Oxidative phosphorylation	MSTRG.21995|NDUFC2	1	23	117	27883	0.0085	0.0922186	ns	0.130775	ns
map04926	Organismal Systems	Endocrine system	Relaxin signaling pathway	MSTRG.19904|VEGFA	1	23	119	27883	0.0084	0.093722	ns	0.130775	ns
map04120	Genetic Information Processing	Folding, sorting and degradation	Ubiquitin mediated proteolysis	MSTRG.15377|ANKRD35;PIAS3	1	23	125	27883	0.008	0.0982177	ns	0.131953	ns
map05012	Human Diseases	Neurodegenerative disease	Parkinson disease	MSTRG.21995|NDUFC2	1	23	126	27883	0.0079	0.0989649	ns	0.131953	ns
map04072	Environmental Information Processing	Signal transduction	Phospholipase D signaling pathway	MSTRG.10807|RALA	1	23	135	27883	0.0074	0.105663	ns	0.133006	ns
map04630	Environmental Information Processing	Signal transduction	JAK-STAT signaling pathway	MSTRG.15377|ANKRD35;PIAS3	1	23	135	27883	0.0074	0.105663	ns	0.133006	ns
map04932	Human Diseases	Endocrine and metabolic disease	Non-alcoholic fatty liver disease	MSTRG.21995|NDUFC2	1	23	136	27883	0.0074	0.106404	ns	0.133006	ns
map04934	Human Diseases	Endocrine and metabolic disease	Cushing syndrome	MSTRG.15405|ENSSSCG00000006719	1	23	142	27883	0.007	0.11084	ns	0.135722	ns
map05010	Human Diseases	Neurodegenerative disease	Alzheimer disease	MSTRG.21995|NDUFC2	1	23	154	27883	0.0065	0.119648	ns	0.141621	ns
map05167	Human Diseases	Infectious disease: viral	Kaposi sarcoma-associated herpesvirus infection	MSTRG.19904|VEGFA	1	23	155	27883	0.0065	0.120378	ns	0.141621	ns
map05016	Human Diseases	Neurodegenerative disease	Huntington disease	MSTRG.21995|NDUFC2	1	23	171	27883	0.0058	0.131983	ns	0.15023	ns
map04510	Cellular Processes	Cellular community - eukaryotes	Focal adhesion	MSTRG.19904|VEGFA	1	23	172	27883	0.0058	0.132703	ns	0.15023	ns
map05205	Human Diseases	Cancer: overview	Proteoglycans in cancer	MSTRG.19904|VEGFA	1	23	187	27883	0.0053	0.143441	ns	0.159379	ns
map05163	Human Diseases	Infectious disease: viral	Human cytomegalovirus infection	MSTRG.19904|VEGFA	1	23	193	27883	0.0052	0.147701	ns	0.161128	ns
map05206	Human Diseases	Cancer: overview	MicroRNAs in cancer	MSTRG.19904|VEGFA	1	23	198	27883	0.0051	0.151235	ns	0.162037	ns
map04714	Organismal Systems	Environmental adaptation	Thermogenesis	MSTRG.21995|NDUFC2	1	23	205	27883	0.0049	0.156159	ns	0.164378	ns
map04010	Environmental Information Processing	Signal transduction	MAPK signaling pathway	MSTRG.19904|VEGFA	1	23	265	27883	0.0038	0.19726	ns	0.204062	ns
map05165	Human Diseases	Infectious disease: viral	Human papillomavirus infection	MSTRG.19904|VEGFA	1	23	284	27883	0.0035	0.209871	ns	0.213428	ns
map04151	Environmental Information Processing	Signal transduction	PI3K-Akt signaling pathway	MSTRG.19904|VEGFA	1	23	301	27883	0.0033	0.220994	ns	0.220994	ns

## Sheet: darkorange
Pathway_ID	KEGG_Level_1	KEGG_Level_2	Pathway_Name	IDs	S	TS	B	TB	Rich.Factor	P.value	Sig.Sign.P	Q.value	Sig.Sign.Q
map04015	Environmental Information Processing	Signal transduction	Rap1 signaling pathway	MSTRG.12693|FGF1, MSTRG.4125|NGFR, MSTRG.11947|MAP2K2, MSTRG.2804|ITGB1	4	29	186	27883	0.0215	3.99622e-05	****	0.0050752	**
map04151	Environmental Information Processing	Signal transduction	PI3K-Akt signaling pathway	MSTRG.12693|FGF1, MSTRG.4125|NGFR, MSTRG.11947|MAP2K2, MSTRG.2804|ITGB1	4	29	301	27883	0.0133	0.000255527	***	0.0127893	*
map04910	Organismal Systems	Endocrine system	Insulin signaling pathway	MSTRG.4299|ACACA, MSTRG.13787|HK2, MSTRG.11947|MAP2K2	3	29	126	27883	0.0238	0.000302111	***	0.0127893	*
map05205	Human Diseases	Cancer: overview	Proteoglycans in cancer	MSTRG.11947|MAP2K2, MSTRG.23789|GPC3, MSTRG.2804|ITGB1	3	29	187	27883	0.016	0.000953911	***	0.0253677	*
map04810	Cellular Processes	Cell motility	Regulation of actin cytoskeleton	MSTRG.12693|FGF1, MSTRG.11947|MAP2K2, MSTRG.2804|ITGB1	3	29	190	27883	0.0158	0.000998727	***	0.0253677	*
map04014	Environmental Information Processing	Signal transduction	Ras signaling pathway	MSTRG.12693|FGF1, MSTRG.4125|NGFR, MSTRG.11947|MAP2K2	3	29	212	27883	0.0142	0.00136852	**	0.0284469	*
map05230	Human Diseases	Cancer: overview	Central carbon metabolism in cancer	MSTRG.13787|HK2, MSTRG.11947|MAP2K2	2	29	57	27883	0.0351	0.00160887	**	0.0284469	*
map05218	Human Diseases	Cancer: specific types	Melanoma	MSTRG.12693|FGF1, MSTRG.11947|MAP2K2	2	29	63	27883	0.0317	0.00196116	**	0.0284469	*
map05412	Human Diseases	Cardiovascular disease	Arrhythmogenic right ventricular cardiomyopathy	MSTRG.21070|SGCB, MSTRG.2804|ITGB1	2	29	64	27883	0.0312	0.00202312	**	0.0284469	*
map05100	Human Diseases	Infectious disease: bacterial	Bacterial invasion of epithelial cells	MSTRG.12512|SEPT8, MSTRG.2804|ITGB1	2	29	70	27883	0.0286	0.0024142	**	0.0284469	*
map04010	Environmental Information Processing	Signal transduction	MAPK signaling pathway	MSTRG.12693|FGF1, MSTRG.4125|NGFR, MSTRG.11947|MAP2K2	3	29	265	27883	0.0113	0.00258338	**	0.0284469	*
map05410	Human Diseases	Cardiovascular disease	Hypertrophic cardiomyopathy	MSTRG.21070|SGCB, MSTRG.2804|ITGB1	2	29	75	27883	0.0267	0.00276517	**	0.0284469	*
map05414	Human Diseases	Cardiovascular disease	Dilated cardiomyopathy	MSTRG.21070|SGCB, MSTRG.2804|ITGB1	2	29	77	27883	0.026	0.00291188	**	0.0284469	*
map04066	Environmental Information Processing	Signal transduction	HIF-1 signaling pathway	MSTRG.13787|HK2, MSTRG.11947|MAP2K2	2	29	89	27883	0.0225	0.00386715	**	0.0350806	*
map00524	Metabolism	Biosynthesis of other secondary metabolites	Neomycin, kanamycin and gentamicin biosynthesis	MSTRG.13787|HK2	1	29	5	27883	0.2	0.00518987	**	0.0426751	*
map04071	Environmental Information Processing	Signal transduction	Sphingolipid signaling pathway	MSTRG.523|SMPD2, MSTRG.11947|MAP2K2	2	29	110	27883	0.0182	0.00584089	**	0.0426751	*
map04722	Organismal Systems	Nervous system	Neurotrophin signaling pathway	MSTRG.4125|NGFR, MSTRG.11947|MAP2K2	2	29	111	27883	0.018	0.00594425	**	0.0426751	*
map04611	Organismal Systems	Immune system	Platelet activation	MSTRG.11960|TBXA2R, MSTRG.2804|ITGB1	2	29	112	27883	0.0179	0.00604844	**	0.0426751	*
map05012	Human Diseases	Neurodegenerative disease	Parkinson disease	MSTRG.6517|UBE2G2, MSTRG.9506|NDUFS6	2	29	126	27883	0.0159	0.00759419	**	0.0507612	ns
map05224	Human Diseases	Cancer: specific types	Breast cancer	MSTRG.12693|FGF1, MSTRG.11947|MAP2K2	2	29	133	27883	0.015	0.00842708	**	0.0531953	ns
map05226	Human Diseases	Cancer: specific types	Gastric cancer	MSTRG.12693|FGF1, MSTRG.11947|MAP2K2	2	29	136	27883	0.0147	0.00879607	**	0.0531953	ns
map04390	Environmental Information Processing	Signal transduction	Hippo signaling pathway	MSTRG.12693|FGF1, MSTRG.23693|AMOT	2	29	145	27883	0.0138	0.00994585	**	0.0547328	ns
map04310	Environmental Information Processing	Signal transduction	Wnt signaling pathway	MSTRG.23949|ENSSSCG00000038226, MSTRG.19857|ENSSSCG00000034190	2	29	146	27883	0.0137	0.0100775	*	0.0547328	ns
map04530	Cellular Processes	Cellular community - eukaryotes	Tight junction	MSTRG.23693|AMOT, MSTRG.2804|ITGB1	2	29	148	27883	0.0135	0.0103432	*	0.0547328	ns
map05200	Human Diseases	Cancer: overview	Pathways in cancer	MSTRG.12693|FGF1, MSTRG.11947|MAP2K2, MSTRG.2804|ITGB1	3	29	466	27883	0.0064	0.0122776	*	0.06237	ns
map00061	Metabolism	Lipid metabolism	Fatty acid biosynthesis	MSTRG.4299|ACACA	1	29	13	27883	0.0769	0.0134396	*	0.0647692	ns
map04020	Environmental Information Processing	Signal transduction	Calcium signaling pathway	MSTRG.11960|TBXA2R, MSTRG.23537|CYSLTR1	2	29	172	27883	0.0116	0.0137698	*	0.0647692	ns
map00512	Metabolism	Glycan biosynthesis and metabolism	Mucin type O-glycan biosynthesis	MSTRG.10228|GALNT11	1	29	27	27883	0.037	0.027718	*	0.111234	ns
map04215	Cellular Processes	Cell growth and death	Apoptosis - multiple species	MSTRG.4125|NGFR	1	29	28	27883	0.0357	0.0287302	*	0.111234	ns
map00640	Metabolism	Carbohydrate metabolism	Propanoate metabolism	MSTRG.4299|ACACA	1	29	29	27883	0.0345	0.0297414	*	0.111234	ns
map00020	Metabolism	Carbohydrate metabolism	Citrate cycle (TCA cycle)	MSTRG.3969|ACLY	1	29	29	27883	0.0345	0.0297414	*	0.111234	ns
map05020	Human Diseases	Neurodegenerative disease	Prion disease	MSTRG.11947|MAP2K2	1	29	29	27883	0.0345	0.0297414	*	0.111234	ns
map00052	Metabolism	Carbohydrate metabolism	Galactose metabolism	MSTRG.13787|HK2	1	29	30	27883	0.0333	0.0307515	*	0.111234	ns
map00500	Metabolism	Carbohydrate metabolism	Starch and sucrose metabolism	MSTRG.13787|HK2	1	29	31	27883	0.0323	0.0317607	*	0.111234	ns
map00051	Metabolism	Carbohydrate metabolism	Fructose and mannose metabolism	MSTRG.13787|HK2	1	29	32	27883	0.0312	0.0327689	*	0.111234	ns
map00250	Metabolism	Amino acid metabolism	Alanine, aspartate and glutamate metabolism	MSTRG.20826|NAT8L	1	29	33	27883	0.0303	0.033776	*	0.111234	ns
map00620	Metabolism	Carbohydrate metabolism	Pyruvate metabolism	MSTRG.4299|ACACA	1	29	34	27883	0.0294	0.0347821	*	0.111234	ns
map05216	Human Diseases	Cancer: specific types	Thyroid cancer	MSTRG.11947|MAP2K2	1	29	34	27883	0.0294	0.0347821	*	0.111234	ns
map04080	Environmental Information Processing	Signaling molecules and interaction	Neuroactive ligand-receptor interaction	MSTRG.11960|TBXA2R, MSTRG.23537|CYSLTR1	2	29	284	27883	0.007	0.0350343	*	0.111234	ns
map05165	Human Diseases	Infectious disease: viral	Human papillomavirus infection	MSTRG.11947|MAP2K2, MSTRG.2804|ITGB1	2	29	284	27883	0.007	0.0350343	*	0.111234	ns
map04973	Organismal Systems	Digestive system	Carbohydrate digestion and absorption	MSTRG.13787|HK2	1	29	37	27883	0.027	0.0377944	*	0.111981	ns
map05219	Human Diseases	Cancer: specific types	Bladder cancer	MSTRG.11947|MAP2K2	1	29	37	27883	0.027	0.0377944	*	0.111981	ns
map03440	Genetic Information Processing	Replication and repair	Homologous recombination	MSTRG.14764|ENSSSCG00000006101;ENSSSCG00000024290	1	29	38	27883	0.0263	0.0387965	*	0.111981	ns
map04962	Organismal Systems	Excretory system	Vasopressin-regulated water reabsorption	MSTRG.6973|DYNLL1	1	29	38	27883	0.0263	0.0387965	*	0.111981	ns
map00140	Metabolism	Lipid metabolism	Steroid hormone biosynthesis	MSTRG.9500|ENSSSCG00000017103	1	29	40	27883	0.025	0.0407976	*	0.11514	ns
map04930	Human Diseases	Endocrine and metabolic disease	Type II diabetes mellitus	MSTRG.13787|HK2	1	29	41	27883	0.0244	0.0417967	*	0.115395	ns
map04979	Organismal Systems	Digestive system	Cholesterol metabolism	MSTRG.11816|ANGPTL8	1	29	45	27883	0.0222	0.0457829	*	0.123711	ns
map00600	Metabolism	Lipid metabolism	Sphingolipid metabolism	MSTRG.523|SMPD2	1	29	47	27883	0.0213	0.04777	*	0.123856	ns
map05416	Human Diseases	Cardiovascular disease	Viral myocarditis	MSTRG.21070|SGCB	1	29	48	27883	0.0208	0.0487621	*	0.123856	ns
map00520	Metabolism	Carbohydrate metabolism	Amino sugar and nucleotide sugar metabolism	MSTRG.13787|HK2	1	29	48	27883	0.0208	0.0487621	*	0.123856	ns
map04370	Environmental Information Processing	Signal transduction	VEGF signaling pathway	MSTRG.11947|MAP2K2	1	29	51	27883	0.0196	0.0517322	ns	0.126116	ns
map00590	Metabolism	Lipid metabolism	Arachidonic acid metabolism	MSTRG.18174|PRXL2B	1	29	51	27883	0.0196	0.0517322	ns	0.126116	ns
map05213	Human Diseases	Cancer: specific types	Endometrial cancer	MSTRG.11947|MAP2K2	1	29	54	27883	0.0185	0.0546934	ns	0.126116	ns
map00310	Metabolism	Amino acid metabolism	Lysine degradation	MSTRG.5701|PLOD2	1	29	54	27883	0.0185	0.0546934	ns	0.126116	ns
map04730	Organismal Systems	Nervous system	Long-term depression	MSTRG.11947|MAP2K2	1	29	55	27883	0.0182	0.0556785	ns	0.126116	ns
map00010	Metabolism	Carbohydrate metabolism	Glycolysis / Gluconeogenesis	MSTRG.13787|HK2	1	29	57	27883	0.0175	0.0576457	ns	0.126116	ns
map04664	Organismal Systems	Immune system	Fc epsilon RI signaling pathway	MSTRG.11947|MAP2K2	1	29	60	27883	0.0167	0.0605891	ns	0.126116	ns
map05223	Human Diseases	Cancer: specific types	Non-small cell lung cancer	MSTRG.11947|MAP2K2	1	29	60	27883	0.0167	0.0605891	ns	0.126116	ns
map05140	Human Diseases	Infectious disease: parasitic	Leishmaniasis	MSTRG.2804|ITGB1	1	29	60	27883	0.0167	0.0605891	ns	0.126116	ns
map04720	Organismal Systems	Nervous system	Long-term potentiation	MSTRG.11947|MAP2K2	1	29	61	27883	0.0164	0.0615682	ns	0.126116	ns
map05211	Human Diseases	Cancer: specific types	Renal cell carcinoma	MSTRG.11947|MAP2K2	1	29	61	27883	0.0164	0.0615682	ns	0.126116	ns
map05221	Human Diseases	Cancer: specific types	Acute myeloid leukemia	MSTRG.11947|MAP2K2	1	29	61	27883	0.0164	0.0615682	ns	0.126116	ns
map04662	Organismal Systems	Immune system	B cell receptor signaling pathway	MSTRG.11947|MAP2K2	1	29	63	27883	0.0159	0.0635236	ns	0.128055	ns
map04917	Organismal Systems	Endocrine system	Prolactin signaling pathway	MSTRG.11947|MAP2K2	1	29	65	27883	0.0154	0.065475	ns	0.129644	ns
map05214	Human Diseases	Cancer: specific types	Glioma	MSTRG.11947|MAP2K2	1	29	67	27883	0.0149	0.0674225	ns	0.129644	ns
map04512	Environmental Information Processing	Signaling molecules and interaction	ECM-receptor interaction	MSTRG.2804|ITGB1	1	29	67	27883	0.0149	0.0674225	ns	0.129644	ns
map05133	Human Diseases	Infectious disease: bacterial	Pertussis	MSTRG.2804|ITGB1	1	29	68	27883	0.0147	0.0683947	ns	0.129644	ns
map05220	Human Diseases	Cancer: specific types	Chronic myeloid leukemia	MSTRG.11947|MAP2K2	1	29	71	27883	0.0141	0.0713057	ns	0.133174	ns
map01521	Human Diseases	Drug resistance: antineoplastic	EGFR tyrosine kinase inhibitor resistance	MSTRG.11947|MAP2K2	1	29	74	27883	0.0135	0.0742079	ns	0.136585	ns
map05222	Human Diseases	Cancer: specific types	Small cell lung cancer	MSTRG.2804|ITGB1	1	29	76	27883	0.0132	0.0761378	ns	0.138136	ns
map04012	Environmental Information Processing	Signal transduction	ErbB signaling pathway	MSTRG.11947|MAP2K2	1	29	78	27883	0.0128	0.0780638	ns	0.138246	ns
map04540	Cellular Processes	Cellular community - eukaryotes	Gap junction	MSTRG.11947|MAP2K2	1	29	79	27883	0.0127	0.0790254	ns	0.138246	ns
map01522	Human Diseases	Drug resistance: antineoplastic	Endocrine resistance	MSTRG.11947|MAP2K2	1	29	81	27883	0.0123	0.0809456	ns	0.138246	ns
map05210	Human Diseases	Cancer: specific types	Colorectal cancer	MSTRG.11947|MAP2K2	1	29	81	27883	0.0123	0.0809456	ns	0.138246	ns
map04912	Organismal Systems	Endocrine system	GnRH signaling pathway	MSTRG.11947|MAP2K2	1	29	82	27883	0.0122	0.0819042	ns	0.138246	ns
map04620	Organismal Systems	Immune system	Toll-like receptor signaling pathway	MSTRG.11947|MAP2K2	1	29	83	27883	0.012	0.0828619	ns	0.138246	ns
map04922	Organismal Systems	Endocrine system	Glucagon signaling pathway	MSTRG.4299|ACACA	1	29	84	27883	0.0119	0.0838186	ns	0.138246	ns
map05215	Human Diseases	Cancer: specific types	Prostate cancer	MSTRG.11947|MAP2K2	1	29	87	27883	0.0115	0.0866831	ns	0.141138	ns
map05145	Human Diseases	Infectious disease: parasitic	Toxoplasmosis	MSTRG.2804|ITGB1	1	29	90	27883	0.0111	0.0895388	ns	0.141362	ns
map05231	Human Diseases	Cancer: overview	Choline metabolism in cancer	MSTRG.11947|MAP2K2	1	29	91	27883	0.011	0.0904888	ns	0.141362	ns
map04916	Organismal Systems	Endocrine system	Melanogenesis	MSTRG.11947|MAP2K2	1	29	92	27883	0.0109	0.0914379	ns	0.141362	ns
map04660	Organismal Systems	Immune system	T cell receptor signaling pathway	MSTRG.11947|MAP2K2	1	29	93	27883	0.0108	0.0923859	ns	0.141362	ns
map04070	Environmental Information Processing	Signal transduction	Phosphatidylinositol signaling system	MSTRG.14795|PIP4P2	1	29	93	27883	0.0108	0.0923859	ns	0.141362	ns
map04650	Organismal Systems	Immune system	Natural killer cell mediated cytotoxicity	MSTRG.11947|MAP2K2	1	29	97	27883	0.0103	0.0961687	ns	0.145398	ns
map04670	Organismal Systems	Immune system	Leukocyte transendothelial migration	MSTRG.2804|ITGB1	1	29	99	27883	0.0101	0.0980544	ns	0.146505	ns
map04919	Organismal Systems	Endocrine system	Thyroid hormone signaling pathway	MSTRG.11947|MAP2K2	1	29	105	27883	0.0095	0.103689	ns	0.153122	ns
map04152	Environmental Information Processing	Signal transduction	AMPK signaling pathway	MSTRG.4299|ACACA	1	29	110	27883	0.0091	0.108358	ns	0.156418	ns
map04915	Organismal Systems	Endocrine system	Estrogen signaling pathway	MSTRG.11947|MAP2K2	1	29	111	27883	0.009	0.109289	ns	0.156418	ns
map00190	Metabolism	Energy metabolism	Oxidative phosphorylation	MSTRG.9506|NDUFS6	1	29	117	27883	0.0085	0.114856	ns	0.156418	ns
map04270	Organismal Systems	Circulatory system	Vascular smooth muscle contraction	MSTRG.11947|MAP2K2	1	29	118	27883	0.0085	0.11578	ns	0.156418	ns
map04140	Cellular Processes	Transport and catabolism	Autophagy - animal	MSTRG.11947|MAP2K2	1	29	119	27883	0.0084	0.116704	ns	0.156418	ns
map04550	Cellular Processes	Cellular community - eukaryotes	Signaling pathways regulating pluripotency of stem cells	MSTRG.11947|MAP2K2	1	29	119	27883	0.0084	0.116704	ns	0.156418	ns
map04926	Organismal Systems	Endocrine system	Relaxin signaling pathway	MSTRG.11947|MAP2K2	1	29	119	27883	0.0084	0.116704	ns	0.156418	ns
map04068	Environmental Information Processing	Signal transduction	FoxO signaling pathway	MSTRG.11947|MAP2K2	1	29	121	27883	0.0083	0.118548	ns	0.156418	ns
map04210	Cellular Processes	Cell growth and death	Apoptosis	MSTRG.11947|MAP2K2	1	29	121	27883	0.0083	0.118548	ns	0.156418	ns
map04514	Environmental Information Processing	Signaling molecules and interaction	Cell adhesion molecules	MSTRG.2804|ITGB1	1	29	121	27883	0.0083	0.118548	ns	0.156418	ns
map04371	Environmental Information Processing	Signal transduction	Apelin signaling pathway	MSTRG.11947|MAP2K2	1	29	122	27883	0.0082	0.119469	ns	0.156418	ns
map04120	Genetic Information Processing	Folding, sorting and degradation	Ubiquitin mediated proteolysis	MSTRG.6517|UBE2G2	1	29	125	27883	0.008	0.122225	ns	0.15788	ns
map04621	Organismal Systems	Immune system	NOD-like receptor signaling pathway	MSTRG.370|GPRC6A	1	29	126	27883	0.0079	0.123142	ns	0.15788	ns
map05160	Human Diseases	Infectious disease: viral	Hepatitis C	MSTRG.11947|MAP2K2	1	29	129	27883	0.0078	0.125888	ns	0.15788	ns
map04145	Cellular Processes	Transport and catabolism	Phagosome	MSTRG.2804|ITGB1	1	29	129	27883	0.0078	0.125888	ns	0.15788	ns
map04723	Organismal Systems	Nervous system	Retrograde endocannabinoid signaling	MSTRG.9506|NDUFS6	1	29	130	27883	0.0077	0.126801	ns	0.15788	ns
map04072	Environmental Information Processing	Signal transduction	Phospholipase D signaling pathway	MSTRG.11947|MAP2K2	1	29	135	27883	0.0074	0.131354	ns	0.158465	ns
map04921	Organismal Systems	Endocrine system	Oxytocin signaling pathway	MSTRG.11947|MAP2K2	1	29	135	27883	0.0074	0.131354	ns	0.158465	ns
map05164	Human Diseases	Infectious disease: viral	Influenza A	MSTRG.11947|MAP2K2	1	29	135	27883	0.0074	0.131354	ns	0.158465	ns
map04932	Human Diseases	Endocrine and metabolic disease	Non-alcoholic fatty liver disease	MSTRG.9506|NDUFS6	1	29	136	27883	0.0074	0.132262	ns	0.158465	ns
map04218	Cellular Processes	Cell growth and death	Cellular senescence	MSTRG.11947|MAP2K2	1	29	139	27883	0.0072	0.13498	ns	0.16021	ns
map04150	Environmental Information Processing	Signal transduction	mTOR signaling pathway	MSTRG.11947|MAP2K2	1	29	141	27883	0.0071	0.136788	ns	0.160428	ns
map04934	Human Diseases	Endocrine and metabolic disease	Cushing syndrome	MSTRG.11947|MAP2K2	1	29	142	27883	0.007	0.13769	ns	0.160428	ns
map05161	Human Diseases	Infectious disease: viral	Hepatitis B	MSTRG.11947|MAP2K2	1	29	145	27883	0.0069	0.140392	ns	0.162089	ns
map05225	Human Diseases	Cancer: specific types	Hepatocellular carcinoma	MSTRG.11947|MAP2K2	1	29	147	27883	0.0068	0.142188	ns	0.162684	ns
map04141	Genetic Information Processing	Folding, sorting and degradation	Protein processing in endoplasmic reticulum	MSTRG.6517|UBE2G2	1	29	150	27883	0.0067	0.144876	ns	0.162825	ns
map04022	Environmental Information Processing	Signal transduction	cGMP-PKG signaling pathway	MSTRG.11947|MAP2K2	1	29	150	27883	0.0067	0.144876	ns	0.162825	ns
map05202	Human Diseases	Cancer: overview	Transcriptional misregulation in cancer	MSTRG.4125|NGFR	1	29	153	27883	0.0065	0.147556	ns	0.163499	ns
map05010	Human Diseases	Neurodegenerative disease	Alzheimer disease	MSTRG.9506|NDUFS6	1	29	154	27883	0.0065	0.148448	ns	0.163499	ns
map05167	Human Diseases	Infectious disease: viral	Kaposi sarcoma-associated herpesvirus infection	MSTRG.11947|MAP2K2	1	29	155	27883	0.0065	0.149338	ns	0.163499	ns
map04360	Organismal Systems	Development and regeneration	Axon guidance	MSTRG.2804|ITGB1	1	29	170	27883	0.0059	0.162589	ns	0.175389	ns
map05016	Human Diseases	Neurodegenerative disease	Huntington disease	MSTRG.9506|NDUFS6	1	29	171	27883	0.0058	0.163466	ns	0.175389	ns
map04510	Cellular Processes	Cellular community - eukaryotes	Focal adhesion	MSTRG.2804|ITGB1	1	29	172	27883	0.0058	0.164341	ns	0.175389	ns
map05170	Human Diseases	Infectious disease: viral	Human immunodeficiency virus 1 infection	MSTRG.11947|MAP2K2	1	29	180	27883	0.0056	0.171313	ns	0.181306	ns
map04024	Environmental Information Processing	Signal transduction	cAMP signaling pathway	MSTRG.11947|MAP2K2	1	29	191	27883	0.0052	0.180807	ns	0.189773	ns
map05163	Human Diseases	Infectious disease: viral	Human cytomegalovirus infection	MSTRG.11947|MAP2K2	1	29	193	27883	0.0052	0.182522	ns	0.190002	ns
map05166	Human Diseases	Infectious disease: viral	Human T-cell leukemia virus 1 infection	MSTRG.11947|MAP2K2	1	29	197	27883	0.0051	0.185941	ns	0.191313	ns
map05206	Human Diseases	Cancer: overview	MicroRNAs in cancer	MSTRG.11947|MAP2K2	1	29	198	27883	0.0051	0.186794	ns	0.191313	ns
map04714	Organismal Systems	Environmental adaptation	Thermogenesis	MSTRG.9506|NDUFS6	1	29	205	27883	0.0049	0.192739	ns	0.195823	ns
map04144	Cellular Processes	Transport and catabolism	Endocytosis	MSTRG.6957|RAB35	1	29	222	27883	0.0045	0.207002	ns	0.208645	ns
map04060	Environmental Information Processing	Signaling molecules and interaction	Cytokine-cytokine receptor interaction	MSTRG.4125|NGFR	1	29	227	27883	0.0044	0.21115	ns	0.21115	ns

## Sheet: darkgreen
Pathway_ID	KEGG_Level_1	KEGG_Level_2	Pathway_Name	IDs	S	TS	B	TB	Rich.Factor	P.value	Sig.Sign.P	Q.value	Sig.Sign.Q
map04071	Environmental Information Processing	Signal transduction	Sphingolipid signaling pathway	MSTRG.20618|SPTLC2, MSTRG.3650|ENSSSCG00000017178, MSTRG.7372|SGPL1, MSTRG.3755|PRKCA, MSTRG.7140|PPM1F;MAPK1	5	53	110	27883	0.0455	2.15172e-06	****	0.000383006	***
map04210	Cellular Processes	Cell growth and death	Apoptosis	MSTRG.18980|GADD45A, MSTRG.16205|DDIT3, MSTRG.5252|PARP3, MSTRG.7140|PPM1F;MAPK1	4	53	121	27883	0.0331	8.38236e-05	****	0.00455787	**
map00600	Metabolism	Lipid metabolism	Sphingolipid metabolism	MSTRG.20618|SPTLC2, MSTRG.3650|ENSSSCG00000017178, MSTRG.7372|SGPL1	3	53	47	27883	0.0638	9.9108e-05	****	0.00455787	**
map04370	Environmental Information Processing	Signal transduction	VEGF signaling pathway	MSTRG.3650|ENSSSCG00000017178, MSTRG.3755|PRKCA, MSTRG.7140|PPM1F;MAPK1	3	53	51	27883	0.0588	0.000126603	***	0.00455787	**
map04072	Environmental Information Processing	Signal transduction	Phospholipase D signaling pathway	MSTRG.3650|ENSSSCG00000017178, MSTRG.3755|PRKCA, MSTRG.12855|CYTH3, MSTRG.7140|PPM1F;MAPK1	4	53	135	27883	0.0296	0.00012803	***	0.00455787	**
map05225	Human Diseases	Cancer: specific types	Hepatocellular carcinoma	MSTRG.18980|GADD45A, MSTRG.16779|TXNRD1, MSTRG.3755|PRKCA, MSTRG.7140|PPM1F;MAPK1	4	53	147	27883	0.0272	0.000177642	***	0.0050177	**
map05223	Human Diseases	Cancer: specific types	Non-small cell lung cancer	MSTRG.18980|GADD45A, MSTRG.3755|PRKCA, MSTRG.7140|PPM1F;MAPK1	3	53	60	27883	0.05	0.00020554	***	0.0050177	**
map05200	Human Diseases	Cancer: overview	Pathways in cancer	MSTRG.10148|LAMA5, MSTRG.18980|GADD45A, MSTRG.7925|CTBP2, MSTRG.16779|TXNRD1, MSTRG.3755|PRKCA, MSTRG.7140|PPM1F;MAPK1	6	53	466	27883	0.0129	0.00024919	***	0.0050177	**
map05214	Human Diseases	Cancer: specific types	Glioma	MSTRG.18980|GADD45A, MSTRG.3755|PRKCA, MSTRG.7140|PPM1F;MAPK1	3	53	67	27883	0.0448	0.00028505	***	0.0050177	**
map04360	Organismal Systems	Development and regeneration	Axon guidance	MSTRG.20176|SEMA7A, MSTRG.8849|EPHA4, MSTRG.3755|PRKCA, MSTRG.7140|PPM1F;MAPK1	4	53	170	27883	0.0235	0.000309399	***	0.0050177	**
map03320	Organismal Systems	Endocrine system	PPAR signaling pathway	MSTRG.19996|ACSBG1, MSTRG.15724|CHKB;CPT1B, MSTRG.11936|LRG1;PLIN5	3	53	69	27883	0.0435	0.000310926	***	0.0050177	**
map05220	Human Diseases	Cancer: specific types	Chronic myeloid leukemia	MSTRG.18980|GADD45A, MSTRG.7925|CTBP2, MSTRG.7140|PPM1F;MAPK1	3	53	71	27883	0.0423	0.000338272	***	0.0050177	**
map04666	Organismal Systems	Immune system	Fc gamma R-mediated phagocytosis	MSTRG.3650|ENSSSCG00000017178, MSTRG.3755|PRKCA, MSTRG.7140|PPM1F;MAPK1	3	53	77	27883	0.039	0.000429471	***	0.00588045	**
map05231	Human Diseases	Cancer: overview	Choline metabolism in cancer	MSTRG.15724|CHKB;CPT1B, MSTRG.3755|PRKCA, MSTRG.7140|PPM1F;MAPK1	3	53	91	27883	0.033	0.000700003	***	0.00890004	**
map04144	Cellular Processes	Transport and catabolism	Endocytosis	MSTRG.5550|IQSEC1, ENSSSCG00000025980|CHMP4C, MSTRG.12855|CYTH3, MSTRG.4456|GIT1	4	53	222	27883	0.018	0.00084369	***	0.0100118	*
map04725	Organismal Systems	Nervous system	Cholinergic synapse	MSTRG.10160|CHRNA4, MSTRG.3755|PRKCA, MSTRG.7140|PPM1F;MAPK1	3	53	101	27883	0.0297	0.000947483	***	0.0105407	*
map04114	Cellular Processes	Cell growth and death	Oocyte meiosis	MSTRG.7090|YWHAH, MSTRG.20910|CPEB2, MSTRG.7140|PPM1F;MAPK1	3	53	105	27883	0.0286	0.00106011	**	0.0111	*
map04068	Environmental Information Processing	Signal transduction	FoxO signaling pathway	MSTRG.18980|GADD45A, MSTRG.66|SOD2, MSTRG.7140|PPM1F;MAPK1	3	53	121	27883	0.0248	0.0015941	**	0.0151799	*
map04010	Environmental Information Processing	Signal transduction	MAPK signaling pathway	MSTRG.18980|GADD45A, MSTRG.16205|DDIT3, MSTRG.3755|PRKCA, MSTRG.7140|PPM1F;MAPK1	4	53	265	27883	0.0151	0.00162032	**	0.0151799	*
map04960	Organismal Systems	Excretory system	Aldosterone-regulated sodium reabsorption	MSTRG.3755|PRKCA, MSTRG.7140|PPM1F;MAPK1	2	53	33	27883	0.0606	0.00180241	**	0.0160414	*
map05216	Human Diseases	Cancer: specific types	Thyroid cancer	MSTRG.18980|GADD45A, MSTRG.7140|PPM1F;MAPK1	2	53	34	27883	0.0588	0.00191273	**	0.0162127	*
map05164	Human Diseases	Infectious disease: viral	Influenza A	MSTRG.3755|PRKCA, MSTRG.21854|NUP98, MSTRG.7140|PPM1F;MAPK1	3	53	135	27883	0.0222	0.00217859	**	0.0176267	*
map00071	Metabolism	Lipid metabolism	Fatty acid degradation	MSTRG.19996|ACSBG1, MSTRG.15724|CHKB;CPT1B	2	53	39	27883	0.0513	0.00251114	**	0.0189949	*
map04151	Environmental Information Processing	Signal transduction	PI3K-Akt signaling pathway	MSTRG.10148|LAMA5, MSTRG.7090|YWHAH, MSTRG.3755|PRKCA, MSTRG.7140|PPM1F;MAPK1	4	53	301	27883	0.0133	0.00257199	**	0.0189949	*
map05152	Human Diseases	Infectious disease: bacterial	Tuberculosis	MSTRG.3650|ENSSSCG00000017178, MSTRG.17470|CEBPG, MSTRG.7140|PPM1F;MAPK1	3	53	145	27883	0.0207	0.00266782	**	0.0189949	*
map04510	Cellular Processes	Cellular community - eukaryotes	Focal adhesion	MSTRG.10148|LAMA5, MSTRG.3755|PRKCA, MSTRG.7140|PPM1F;MAPK1	3	53	172	27883	0.0174	0.00430961	**	0.0295042	*
map05213	Human Diseases	Cancer: specific types	Endometrial cancer	MSTRG.18980|GADD45A, MSTRG.7140|PPM1F;MAPK1	2	53	54	27883	0.037	0.00476199	**	0.0313769	*
map04730	Organismal Systems	Nervous system	Long-term depression	MSTRG.3755|PRKCA, MSTRG.7140|PPM1F;MAPK1	2	53	55	27883	0.0364	0.0049357	**	0.0313769	*
map04015	Environmental Information Processing	Signal transduction	Rap1 signaling pathway	MSTRG.5744|P2RY1, MSTRG.3755|PRKCA, MSTRG.7140|PPM1F;MAPK1	3	53	186	27883	0.0161	0.00535643	**	0.0326939	*
map04742	Organismal Systems	Sensory system	Taste transduction	MSTRG.19811|KCNK5, MSTRG.5744|P2RY1	2	53	60	27883	0.0333	0.00584742	**	0.0326939	*
map04664	Organismal Systems	Immune system	Fc epsilon RI signaling pathway	MSTRG.3755|PRKCA, MSTRG.7140|PPM1F;MAPK1	2	53	60	27883	0.0333	0.00584742	**	0.0326939	*
map04720	Organismal Systems	Nervous system	Long-term potentiation	MSTRG.3755|PRKCA, MSTRG.7140|PPM1F;MAPK1	2	53	61	27883	0.0328	0.00603832	**	0.0326939	*
map05206	Human Diseases	Cancer: overview	MicroRNAs in cancer	MSTRG.23017|ENSSSCG00000035996;ssc-mir-29b-2;ssc-mir-29c, MSTRG.3755|PRKCA, MSTRG.1748|RECK	3	53	198	27883	0.0152	0.00636549	**	0.0326939	*
map04920	Organismal Systems	Endocrine system	Adipocytokine signaling pathway	MSTRG.19996|ACSBG1, MSTRG.15724|CHKB;CPT1B	2	53	63	27883	0.0317	0.00642858	**	0.0326939	*
map05218	Human Diseases	Cancer: specific types	Melanoma	MSTRG.18980|GADD45A, MSTRG.7140|PPM1F;MAPK1	2	53	63	27883	0.0317	0.00642858	**	0.0326939	*
map05212	Human Diseases	Cancer: specific types	Pancreatic cancer	MSTRG.18980|GADD45A, MSTRG.7140|PPM1F;MAPK1	2	53	69	27883	0.029	0.00766632	**	0.0379057	*
map01521	Human Diseases	Drug resistance: antineoplastic	EGFR tyrosine kinase inhibitor resistance	MSTRG.3755|PRKCA, MSTRG.7140|PPM1F;MAPK1	2	53	74	27883	0.027	0.00877319	**	0.0422061	*
map05222	Human Diseases	Cancer: specific types	Small cell lung cancer	MSTRG.10148|LAMA5, MSTRG.18980|GADD45A	2	53	76	27883	0.0263	0.0092348	**	0.0422154	*
map04012	Environmental Information Processing	Signal transduction	ErbB signaling pathway	MSTRG.3755|PRKCA, MSTRG.7140|PPM1F;MAPK1	2	53	78	27883	0.0256	0.00970708	**	0.0422154	*
map04914	Organismal Systems	Endocrine system	Progesterone-mediated oocyte maturation	MSTRG.20910|CPEB2, MSTRG.7140|PPM1F;MAPK1	2	53	78	27883	0.0256	0.00970708	**	0.0422154	*
map04540	Cellular Processes	Cellular community - eukaryotes	Gap junction	MSTRG.3755|PRKCA, MSTRG.7140|PPM1F;MAPK1	2	53	79	27883	0.0253	0.00994718	**	0.0422154	*
map05146	Human Diseases	Infectious disease: parasitic	Amoebiasis	MSTRG.10148|LAMA5, MSTRG.3755|PRKCA	2	53	81	27883	0.0247	0.0104353	*	0.0422154	*
map05210	Human Diseases	Cancer: specific types	Colorectal cancer	MSTRG.18980|GADD45A, MSTRG.7140|PPM1F;MAPK1	2	53	81	27883	0.0247	0.0104353	*	0.0422154	*
map01522	Human Diseases	Drug resistance: antineoplastic	Endocrine resistance	MSTRG.12787|GPER1, MSTRG.7140|PPM1F;MAPK1	2	53	81	27883	0.0247	0.0104353	*	0.0422154	*
map04912	Organismal Systems	Endocrine system	GnRH signaling pathway	MSTRG.3755|PRKCA, MSTRG.7140|PPM1F;MAPK1	2	53	82	27883	0.0244	0.0106832	*	0.0422582	*
map04713	Organismal Systems	Environmental adaptation	Circadian entrainment	MSTRG.3755|PRKCA, MSTRG.7140|PPM1F;MAPK1	2	53	87	27883	0.023	0.0119619	*	0.0462874	*
map04066	Environmental Information Processing	Signal transduction	HIF-1 signaling pathway	MSTRG.3755|PRKCA, MSTRG.7140|PPM1F;MAPK1	2	53	89	27883	0.0225	0.0124913	*	0.0473074	*
map05145	Human Diseases	Infectious disease: parasitic	Toxoplasmosis	MSTRG.10148|LAMA5, MSTRG.7140|PPM1F;MAPK1	2	53	90	27883	0.0222	0.0127598	*	0.0473175	*
map04916	Organismal Systems	Endocrine system	Melanogenesis	MSTRG.3755|PRKCA, MSTRG.7140|PPM1F;MAPK1	2	53	92	27883	0.0217	0.0133043	*	0.0473979	*
map04070	Environmental Information Processing	Signal transduction	Phosphatidylinositol signaling system	MSTRG.7549|IPMK, MSTRG.3755|PRKCA	2	53	93	27883	0.0215	0.0135803	*	0.0473979	*
map04933	Human Diseases	Endocrine and metabolic disease	AGE-RAGE signaling pathway in diabetic complications	MSTRG.3755|PRKCA, MSTRG.7140|PPM1F;MAPK1	2	53	93	27883	0.0215	0.0135803	*	0.0473979	*
map04650	Organismal Systems	Immune system	Natural killer cell mediated cytotoxicity	MSTRG.3755|PRKCA, MSTRG.7140|PPM1F;MAPK1	2	53	97	27883	0.0206	0.0147091	*	0.0503505	ns
map00740	Metabolism	Metabolism of cofactors and vitamins	Riboflavin metabolism	MSTRG.1680|RFK	1	53	8	27883	0.125	0.0151075	*	0.0503947	ns
map04928	Organismal Systems	Endocrine system	Parathyroid hormone synthesis, secretion and action	MSTRG.3755|PRKCA, MSTRG.7140|PPM1F;MAPK1	2	53	99	27883	0.0202	0.0152883	*	0.0503947	ns
map04726	Organismal Systems	Nervous system	Serotonergic synapse	MSTRG.3755|PRKCA, MSTRG.7140|PPM1F;MAPK1	2	53	100	27883	0.02	0.0155815	*	0.0504274	ns
map04724	Organismal Systems	Nervous system	Glutamatergic synapse	MSTRG.3755|PRKCA, MSTRG.7140|PPM1F;MAPK1	2	53	101	27883	0.0198	0.0158771	*	0.0504666	ns
map04931	Human Diseases	Endocrine and metabolic disease	Insulin resistance	MSTRG.15724|CHKB;CPT1B, MSTRG.9802|TRIB3	2	53	103	27883	0.0194	0.0164756	*	0.0514502	ns
map04080	Environmental Information Processing	Signaling molecules and interaction	Neuroactive ligand-receptor interaction	MSTRG.5744|P2RY1, ENSSSCG00000036984|GALR1, MSTRG.10160|CHRNA4	3	53	284	27883	0.0106	0.0168389	*	0.0515405	ns
map04919	Organismal Systems	Endocrine system	Thyroid hormone signaling pathway	MSTRG.3755|PRKCA, MSTRG.7140|PPM1F;MAPK1	2	53	105	27883	0.019	0.0170837	*	0.0515405	ns
map04915	Organismal Systems	Endocrine system	Estrogen signaling pathway	MSTRG.12787|GPER1, MSTRG.7140|PPM1F;MAPK1	2	53	111	27883	0.018	0.0189643	*	0.0562608	ns
map04611	Organismal Systems	Immune system	Platelet activation	MSTRG.5744|P2RY1, MSTRG.7140|PPM1F;MAPK1	2	53	112	27883	0.0179	0.0192859	*	0.0562769	ns
map04142	Cellular Processes	Transport and catabolism	Lysosome	MSTRG.20700|LGMN, MSTRG.7381|PSAP	2	53	113	27883	0.0177	0.0196098	*	0.0562991	ns
map04110	Cellular Processes	Cell growth and death	Cell cycle	MSTRG.7090|YWHAH, MSTRG.18980|GADD45A	2	53	114	27883	0.0175	0.019936	*	0.0563271	ns
map03040	Genetic Information Processing	Transcription	Spliceosome	MSTRG.16489|ENSSSCG00000000611, MSTRG.10176|PRPF6	2	53	116	27883	0.0172	0.0205952	*	0.0572804	ns
map04270	Organismal Systems	Circulatory system	Vascular smooth muscle contraction	MSTRG.3755|PRKCA, MSTRG.7140|PPM1F;MAPK1	2	53	118	27883	0.0169	0.0212634	*	0.0582291	ns
map04926	Organismal Systems	Endocrine system	Relaxin signaling pathway	MSTRG.3755|PRKCA, MSTRG.7140|PPM1F;MAPK1	2	53	119	27883	0.0168	0.0216009	*	0.0582571	ns
map04371	Environmental Information Processing	Signal transduction	Apelin signaling pathway	MSTRG.3650|ENSSSCG00000017178, MSTRG.7140|PPM1F;MAPK1	2	53	122	27883	0.0164	0.0226268	*	0.060113	ns
map04261	Organismal Systems	Circulatory system	Adrenergic signaling in cardiomyocytes	MSTRG.3755|PRKCA, MSTRG.7140|PPM1F;MAPK1	2	53	126	27883	0.0159	0.0240255	*	0.0628903	ns
map00061	Metabolism	Lipid metabolism	Fatty acid biosynthesis	MSTRG.19996|ACSBG1	1	53	13	27883	0.0769	0.0244357	*	0.06294	ns
map05160	Human Diseases	Infectious disease: viral	Hepatitis C	MSTRG.7090|YWHAH, MSTRG.7140|PPM1F;MAPK1	2	53	129	27883	0.0155	0.0250973	*	0.06294	ns
map04723	Organismal Systems	Nervous system	Retrograde endocannabinoid signaling	MSTRG.3755|PRKCA, MSTRG.7140|PPM1F;MAPK1	2	53	130	27883	0.0154	0.0254589	*	0.06294	ns
map04217	Cellular Processes	Cell growth and death	Necroptosis	MSTRG.5252|PARP3, ENSSSCG00000025980|CHMP4C	2	53	130	27883	0.0154	0.0254589	*	0.06294	ns
map05224	Human Diseases	Cancer: specific types	Breast cancer	MSTRG.18980|GADD45A, MSTRG.7140|PPM1F;MAPK1	2	53	133	27883	0.015	0.0265564	*	0.0647539	ns
map04921	Organismal Systems	Endocrine system	Oxytocin signaling pathway	MSTRG.3755|PRKCA, MSTRG.7140|PPM1F;MAPK1	2	53	135	27883	0.0148	0.0272986	*	0.0656641	ns
map05226	Human Diseases	Cancer: specific types	Gastric cancer	MSTRG.18980|GADD45A, MSTRG.7140|PPM1F;MAPK1	2	53	136	27883	0.0147	0.0276728	*	0.0656768	ns
map04218	Cellular Processes	Cell growth and death	Cellular senescence	MSTRG.18980|GADD45A, MSTRG.7140|PPM1F;MAPK1	2	53	139	27883	0.0144	0.028808	*	0.0674713	ns
map04150	Environmental Information Processing	Signal transduction	mTOR signaling pathway	MSTRG.3755|PRKCA, MSTRG.7140|PPM1F;MAPK1	2	53	141	27883	0.0142	0.029575	*	0.0675747	ns
map00450	Metabolism	Metabolism of other amino acids	Selenocompound metabolism	MSTRG.16779|TXNRD1	1	53	16	27883	0.0625	0.029991	*	0.0675747	ns
map00120	Metabolism	Lipid metabolism	Primary bile acid biosynthesis	MSTRG.13129|HSD3B7	1	53	16	27883	0.0625	0.029991	*	0.0675747	ns
map03013	Genetic Information Processing	Translation	Nucleocytoplasmic transport	MSTRG.2113|LRRC8A;NUP188, MSTRG.21854|NUP98	2	53	144	27883	0.0139	0.0307408	*	0.0683983	ns
map05161	Human Diseases	Infectious disease: viral	Hepatitis B	MSTRG.3755|PRKCA, MSTRG.7140|PPM1F;MAPK1	2	53	145	27883	0.0138	0.0311334	*	0.0684167	ns
map04310	Environmental Information Processing	Signal transduction	Wnt signaling pathway	MSTRG.7925|CTBP2, MSTRG.3755|PRKCA	2	53	146	27883	0.0137	0.0315281	*	0.0684389	ns
map04141	Genetic Information Processing	Folding, sorting and degradation	Protein processing in endoplasmic reticulum	MSTRG.16205|DDIT3, MSTRG.18281|FBXO6	2	53	150	27883	0.0133	0.0331264	*	0.0710421	ns
map00100	Metabolism	Lipid metabolism	Steroid biosynthesis	MSTRG.23872|NSDHL	1	53	18	27883	0.0556	0.0336773	*	0.0713637	ns
map05202	Human Diseases	Cancer: overview	Transcriptional misregulation in cancer	MSTRG.18980|GADD45A, MSTRG.16205|DDIT3	2	53	153	27883	0.0131	0.0343457	*	0.071924	ns
map05203	Human Diseases	Cancer: overview	Viral carcinogenesis	MSTRG.7090|YWHAH, MSTRG.7140|PPM1F;MAPK1	2	53	158	27883	0.0127	0.0364164	*	0.0753735	ns
map04020	Environmental Information Processing	Signal transduction	Calcium signaling pathway	MSTRG.3650|ENSSSCG00000017178, MSTRG.3755|PRKCA	2	53	172	27883	0.0116	0.0424623	*	0.0868768	ns
map05170	Human Diseases	Infectious disease: viral	Human immunodeficiency virus 1 infection	MSTRG.3755|PRKCA, MSTRG.7140|PPM1F;MAPK1	2	53	180	27883	0.0111	0.0460745	*	0.0931962	ns
map05205	Human Diseases	Cancer: overview	Proteoglycans in cancer	MSTRG.3755|PRKCA, MSTRG.7140|PPM1F;MAPK1	2	53	187	27883	0.0107	0.0493251	*	0.0986502	ns
map00512	Metabolism	Glycan biosynthesis and metabolism	Mucin type O-glycan biosynthesis	MSTRG.783|GCNT3	1	53	27	27883	0.037	0.0500961	ns	0.0990789	ns
map04810	Cellular Processes	Cell motility	Regulation of actin cytoskeleton	MSTRG.4456|GIT1, MSTRG.7140|PPM1F;MAPK1	2	53	190	27883	0.0105	0.0507432	ns	0.0992559	ns
map05163	Human Diseases	Infectious disease: viral	Human cytomegalovirus infection	MSTRG.3755|PRKCA, MSTRG.7140|PPM1F;MAPK1	2	53	193	27883	0.0104	0.052176	ns	0.100949	ns
map00640	Metabolism	Carbohydrate metabolism	Propanoate metabolism	MSTRG.9731|ACSS1	1	53	29	27883	0.0345	0.0537073	ns	0.101701	ns
map05020	Human Diseases	Neurodegenerative disease	Prion disease	MSTRG.7140|PPM1F;MAPK1	1	53	29	27883	0.0345	0.0537073	ns	0.101701	ns
map00630	Metabolism	Carbohydrate metabolism	Glyoxylate and dicarboxylate metabolism	MSTRG.9731|ACSS1	1	53	30	27883	0.0333	0.0555079	ns	0.104004	ns
map04714	Organismal Systems	Environmental adaptation	Thermogenesis	MSTRG.15724|CHKB;CPT1B, MSTRG.21903|COA4	2	53	205	27883	0.0098	0.0580498	ns	0.107343	ns
map05143	Human Diseases	Infectious disease: parasitic	African trypanosomiasis	MSTRG.3755|PRKCA	1	53	32	27883	0.0312	0.059099	ns	0.107343	ns
map03410	Genetic Information Processing	Replication and repair	Base excision repair	MSTRG.5252|PARP3	1	53	32	27883	0.0312	0.059099	ns	0.107343	ns
map04014	Environmental Information Processing	Signal transduction	Ras signaling pathway	MSTRG.3755|PRKCA, MSTRG.7140|PPM1F;MAPK1	2	53	212	27883	0.0094	0.061578	ns	0.11046	ns
map00620	Metabolism	Carbohydrate metabolism	Pyruvate metabolism	MSTRG.9731|ACSS1	1	53	34	27883	0.0294	0.0626767	ns	0.11046	ns
map05033	Human Diseases	Substance dependence	Nicotine addiction	MSTRG.10160|CHRNA4	1	53	34	27883	0.0294	0.0626767	ns	0.11046	ns
map05219	Human Diseases	Cancer: specific types	Bladder cancer	MSTRG.7140|PPM1F;MAPK1	1	53	37	27883	0.027	0.0680182	ns	0.118699	ns
map02010	Environmental Information Processing	Membrane transport	ABC transporters	MSTRG.6334|ENSSSCG00000012006	1	53	39	27883	0.0256	0.0715627	ns	0.122482	ns
map04961	Organismal Systems	Excretory system	Endocrine and other factor-regulated calcium reabsorption	MSTRG.3755|PRKCA	1	53	39	27883	0.0256	0.0715627	ns	0.122482	ns
map04930	Human Diseases	Endocrine and metabolic disease	Type II diabetes mellitus	MSTRG.7140|PPM1F;MAPK1	1	53	41	27883	0.0244	0.0750939	ns	0.127302	ns
map04330	Environmental Information Processing	Signal transduction	Notch signaling pathway	MSTRG.7925|CTBP2	1	53	43	27883	0.0233	0.0786119	ns	0.132009	ns
map04612	Organismal Systems	Immune system	Antigen processing and presentation	MSTRG.20700|LGMN	1	53	46	27883	0.0217	0.0838643	ns	0.139513	ns
map04213	Organismal Systems	Aging	Longevity regulating pathway - multiple species	MSTRG.66|SOD2	1	53	50	27883	0.02	0.0908218	ns	0.148315	ns
map00983	Metabolism	Xenobiotics biodegradation and metabolism	Drug metabolism - other enzymes	MSTRG.15049|UCK2	1	53	50	27883	0.02	0.0908218	ns	0.148315	ns
map00240	Metabolism	Nucleotide metabolism	Pyrimidine metabolism	MSTRG.15049|UCK2	1	53	52	27883	0.0192	0.0942811	ns	0.152564	ns
map00310	Metabolism	Amino acid metabolism	Lysine degradation	MSTRG.18290|PLOD1	1	53	54	27883	0.0185	0.0977275	ns	0.156716	ns
map05165	Human Diseases	Infectious disease: viral	Human papillomavirus infection	MSTRG.10148|LAMA5, MSTRG.7140|PPM1F;MAPK1	2	53	284	27883	0.007	0.101625	ns	0.160626	ns
map00010	Metabolism	Carbohydrate metabolism	Glycolysis / Gluconeogenesis	MSTRG.9731|ACSS1	1	53	57	27883	0.0175	0.102873	ns	0.160626	ns
map05230	Human Diseases	Cancer: overview	Central carbon metabolism in cancer	MSTRG.7140|PPM1F;MAPK1	1	53	57	27883	0.0175	0.102873	ns	0.160626	ns
map01524	Human Diseases	Drug resistance: antineoplastic	Platinum drug resistance	MSTRG.7140|PPM1F;MAPK1	1	53	58	27883	0.0172	0.104582	ns	0.161874	ns
map05217	Human Diseases	Cancer: specific types	Basal cell carcinoma	MSTRG.18980|GADD45A	1	53	59	27883	0.0169	0.106287	ns	0.162705	ns
map05031	Human Diseases	Substance dependence	Amphetamine addiction	MSTRG.3755|PRKCA	1	53	60	27883	0.0167	0.10799	ns	0.162705	ns
map05140	Human Diseases	Infectious disease: parasitic	Leishmaniasis	MSTRG.7140|PPM1F;MAPK1	1	53	60	27883	0.0167	0.10799	ns	0.162705	ns
map05211	Human Diseases	Cancer: specific types	Renal cell carcinoma	MSTRG.7140|PPM1F;MAPK1	1	53	61	27883	0.0164	0.109689	ns	0.162705	ns
map05221	Human Diseases	Cancer: specific types	Acute myeloid leukemia	MSTRG.7140|PPM1F;MAPK1	1	53	61	27883	0.0164	0.109689	ns	0.162705	ns
map04662	Organismal Systems	Immune system	B cell receptor signaling pathway	MSTRG.7140|PPM1F;MAPK1	1	53	63	27883	0.0159	0.113078	ns	0.166346	ns
map04115	Cellular Processes	Cell growth and death	p53 signaling pathway	MSTRG.18980|GADD45A	1	53	64	27883	0.0156	0.114767	ns	0.166621	ns
map04918	Organismal Systems	Endocrine system	Thyroid hormone synthesis	MSTRG.3755|PRKCA	1	53	65	27883	0.0154	0.116454	ns	0.166621	ns
map04917	Organismal Systems	Endocrine system	Prolactin signaling pathway	MSTRG.7140|PPM1F;MAPK1	1	53	65	27883	0.0154	0.116454	ns	0.166621	ns
map04970	Organismal Systems	Digestive system	Salivary secretion	MSTRG.3755|PRKCA	1	53	66	27883	0.0152	0.118137	ns	0.166621	ns
map04971	Organismal Systems	Digestive system	Gastric acid secretion	MSTRG.3755|PRKCA	1	53	66	27883	0.0152	0.118137	ns	0.166621	ns
map04512	Environmental Information Processing	Signaling molecules and interaction	ECM-receptor interaction	MSTRG.10148|LAMA5	1	53	67	27883	0.0149	0.119818	ns	0.166621	ns
map04520	Cellular Processes	Cellular community - eukaryotes	Adherens junction	MSTRG.7140|PPM1F;MAPK1	1	53	67	27883	0.0149	0.119818	ns	0.166621	ns
map05133	Human Diseases	Infectious disease: bacterial	Pertussis	MSTRG.7140|PPM1F;MAPK1	1	53	68	27883	0.0147	0.121495	ns	0.167644	ns
map00562	Metabolism	Carbohydrate metabolism	Inositol phosphate metabolism	MSTRG.7549|IPMK	1	53	69	27883	0.0145	0.123169	ns	0.168344	ns
map03008	Genetic Information Processing	Translation	Ribosome biogenesis in eukaryotes	MSTRG.2584|NOL6	1	53	70	27883	0.0143	0.124839	ns	0.168344	ns
map05132	Human Diseases	Infectious disease: bacterial	Salmonella infection	MSTRG.7140|PPM1F;MAPK1	1	53	70	27883	0.0143	0.124839	ns	0.168344	ns
map04974	Organismal Systems	Digestive system	Protein digestion and absorption	MSTRG.19811|KCNK5	1	53	72	27883	0.0139	0.128172	ns	0.171538	ns
map04911	Organismal Systems	Endocrine system	Insulin secretion	MSTRG.3755|PRKCA	1	53	75	27883	0.0133	0.133147	ns	0.176867	ns
map04657	Organismal Systems	Immune system	IL-17 signaling pathway	MSTRG.7140|PPM1F;MAPK1	1	53	77	27883	0.013	0.136448	ns	0.179909	ns
map04727	Organismal Systems	Nervous system	GABAergic synapse	MSTRG.3755|PRKCA	1	53	78	27883	0.0128	0.138094	ns	0.180741	ns
map04211	Organismal Systems	Aging	Longevity regulating pathway	MSTRG.66|SOD2	1	53	79	27883	0.0127	0.139737	ns	0.181318	ns
map04146	Cellular Processes	Transport and catabolism	Peroxisome	MSTRG.66|SOD2	1	53	81	27883	0.0123	0.143013	ns	0.181318	ns
map05032	Human Diseases	Substance dependence	Morphine addiction	MSTRG.3755|PRKCA	1	53	81	27883	0.0123	0.143013	ns	0.181318	ns
map04658	Organismal Systems	Immune system	Th1 and Th2 cell differentiation	MSTRG.7140|PPM1F;MAPK1	1	53	81	27883	0.0123	0.143013	ns	0.181318	ns
map04064	Environmental Information Processing	Signal transduction	NF-kappa B signaling pathway	MSTRG.16663|ERC1	1	53	82	27883	0.0122	0.144647	ns	0.181318	ns
map04972	Organismal Systems	Digestive system	Pancreatic secretion	MSTRG.3755|PRKCA	1	53	82	27883	0.0122	0.144647	ns	0.181318	ns
map04620	Organismal Systems	Immune system	Toll-like receptor signaling pathway	MSTRG.7140|PPM1F;MAPK1	1	53	83	27883	0.012	0.146278	ns	0.181567	ns
map00564	Metabolism	Lipid metabolism	Glycerophospholipid metabolism	MSTRG.15724|CHKB;CPT1B	1	53	84	27883	0.0119	0.147905	ns	0.181567	ns
map04922	Organismal Systems	Endocrine system	Glucagon signaling pathway	MSTRG.15724|CHKB;CPT1B	1	53	84	27883	0.0119	0.147905	ns	0.181567	ns
map04925	Organismal Systems	Endocrine system	Aldosterone synthesis and secretion	MSTRG.3755|PRKCA	1	53	86	27883	0.0116	0.151151	ns	0.184281	ns
map05215	Human Diseases	Cancer: specific types	Prostate cancer	MSTRG.7140|PPM1F;MAPK1	1	53	87	27883	0.0115	0.15277	ns	0.184987	ns
map04350	Environmental Information Processing	Signal transduction	TGF-beta signaling pathway	MSTRG.7140|PPM1F;MAPK1	1	53	88	27883	0.0114	0.154385	ns	0.18568	ns
map04750	Organismal Systems	Sensory system	Inflammatory mediator regulation of TRP channels	MSTRG.3755|PRKCA	1	53	90	27883	0.0111	0.157607	ns	0.188282	ns
map04625	Organismal Systems	Immune system	C-type lectin receptor signaling pathway	MSTRG.7140|PPM1F;MAPK1	1	53	93	27883	0.0108	0.162417	ns	0.190199	ns
map04660	Organismal Systems	Immune system	T cell receptor signaling pathway	MSTRG.7140|PPM1F;MAPK1	1	53	93	27883	0.0108	0.162417	ns	0.190199	ns
map04668	Environmental Information Processing	Signal transduction	TNF signaling pathway	MSTRG.7140|PPM1F;MAPK1	1	53	93	27883	0.0108	0.162417	ns	0.190199	ns
map04659	Organismal Systems	Immune system	Th17 cell differentiation	MSTRG.7140|PPM1F;MAPK1	1	53	95	27883	0.0105	0.165609	ns	0.19267	ns
map05142	Human Diseases	Infectious disease: parasitic	Chagas disease	MSTRG.7140|PPM1F;MAPK1	1	53	97	27883	0.0103	0.168789	ns	0.195094	ns
map04670	Organismal Systems	Immune system	Leukocyte transendothelial migration	MSTRG.3755|PRKCA	1	53	99	27883	0.0101	0.171957	ns	0.197473	ns
map04380	Organismal Systems	Development and regeneration	Osteoclast differentiation	MSTRG.7140|PPM1F;MAPK1	1	53	108	27883	0.0093	0.186067	ns	0.212307	ns
map04152	Environmental Information Processing	Signal transduction	AMPK signaling pathway	MSTRG.15724|CHKB;CPT1B	1	53	110	27883	0.0091	0.18917	ns	0.214474	ns
map04722	Organismal Systems	Nervous system	Neurotrophin signaling pathway	MSTRG.7140|PPM1F;MAPK1	1	53	111	27883	0.009	0.190718	ns	0.214859	ns
map04728	Organismal Systems	Nervous system	Dopaminergic synapse	MSTRG.3755|PRKCA	1	53	115	27883	0.0087	0.196878	ns	0.220405	ns
map04140	Cellular Processes	Transport and catabolism	Autophagy - animal	MSTRG.7140|PPM1F;MAPK1	1	53	119	27883	0.0084	0.202993	ns	0.224427	ns
map04550	Cellular Processes	Cellular community - eukaryotes	Signaling pathways regulating pluripotency of stem cells	MSTRG.7140|PPM1F;MAPK1	1	53	119	27883	0.0084	0.202993	ns	0.224427	ns
map05418	Human Diseases	Cardiovascular disease	Fluid shear stress and atherosclerosis	MSTRG.15198|ARHGEF2	1	53	121	27883	0.0083	0.206033	ns	0.224993	ns
map03010	Genetic Information Processing	Translation	Ribosome	MSTRG.19918|ENSSSCG00000001696	1	53	121	27883	0.0083	0.206033	ns	0.224993	ns
map04621	Organismal Systems	Immune system	NOD-like receptor signaling pathway	MSTRG.7140|PPM1F;MAPK1	1	53	126	27883	0.0079	0.213583	ns	0.230411	ns
map04910	Organismal Systems	Endocrine system	Insulin signaling pathway	MSTRG.7140|PPM1F;MAPK1	1	53	126	27883	0.0079	0.213583	ns	0.230411	ns
map05034	Human Diseases	Substance dependence	Alcoholism	MSTRG.7140|PPM1F;MAPK1	1	53	128	27883	0.0078	0.216583	ns	0.23224	ns
map04932	Human Diseases	Endocrine and metabolic disease	Non-alcoholic fatty liver disease	MSTRG.16205|DDIT3	1	53	136	27883	0.0074	0.228473	ns	0.243522	ns
map04934	Human Diseases	Endocrine and metabolic disease	Cushing syndrome	MSTRG.7140|PPM1F;MAPK1	1	53	142	27883	0.007	0.237274	ns	0.251398	ns
map04390	Environmental Information Processing	Signal transduction	Hippo signaling pathway	MSTRG.7090|YWHAH	1	53	145	27883	0.0069	0.241638	ns	0.254506	ns
map04530	Cellular Processes	Cellular community - eukaryotes	Tight junction	MSTRG.15198|ARHGEF2	1	53	148	27883	0.0068	0.245976	ns	0.257552	ns
map04022	Environmental Information Processing	Signal transduction	cGMP-PKG signaling pathway	MSTRG.7140|PPM1F;MAPK1	1	53	150	27883	0.0067	0.248856	ns	0.259043	ns
map05010	Human Diseases	Neurodegenerative disease	Alzheimer disease	MSTRG.7140|PPM1F;MAPK1	1	53	154	27883	0.0065	0.254581	ns	0.263405	ns
map05167	Human Diseases	Infectious disease: viral	Kaposi sarcoma-associated herpesvirus infection	MSTRG.7140|PPM1F;MAPK1	1	53	155	27883	0.0065	0.256006	ns	0.263405	ns
map04062	Organismal Systems	Immune system	Chemokine signaling pathway	MSTRG.7140|PPM1F;MAPK1	1	53	163	27883	0.0061	0.267308	ns	0.273453	ns
map05169	Human Diseases	Infectious disease: viral	Epstein-Barr virus infection	MSTRG.18980|GADD45A	1	53	169	27883	0.0059	0.275674	ns	0.2804	ns
map05016	Human Diseases	Neurodegenerative disease	Huntington disease	MSTRG.66|SOD2	1	53	171	27883	0.0058	0.278442	ns	0.281606	ns
map04024	Environmental Information Processing	Signal transduction	cAMP signaling pathway	MSTRG.7140|PPM1F;MAPK1	1	53	191	27883	0.0052	0.305556	ns	0.307282	ns
map05166	Human Diseases	Infectious disease: viral	Human T-cell leukemia virus 1 infection	MSTRG.7140|PPM1F;MAPK1	1	53	197	27883	0.0051	0.313493	ns	0.313493	ns
