# Supplementary material for: Identification of crucial modules and genes associated with backfat tissue development by WGCNA in Ningxiang pigs
Source: Front Genet. 2023 Aug 17;14:1234757. doi: 10.3389/fgene.2023.1234757 (PMC10469685; doi:10.3389/fgene.2023.1234757)
Supplement: Supplementary file 6 [file Table4.XLSX]

## Sheet: grey60
gene_id	gene_name	connectivity
MSTRG.2959	LATS2	38.4431
MSTRG.4840	MAP2K3	30.4007
MSTRG.10944	TCIRG1	30.2424
MSTRG.14500	AGO2	27.3849
MSTRG.21685	ENSSSCG00000009208	26.5428
MSTRG.21631	EIF4E	26.4243
MSTRG.19327	TUBB2B	25.4685
MSTRG.2433	CAMSAP2	24.8872
MSTRG.11235	AHNAK	24.7978
MSTRG.13230	POLR3E	24.7854
MSTRG.12835	RNF216	24.5678
MSTRG.14496	PTK2	24.3744
MSTRG.10910	OSBPL5	24.25
MSTRG.7743	PPRC1	24.2209
MSTRG.11596	ELL	23.5718
MSTRG.2410	CAPN2	23.2975
MSTRG.8981	HDAC4	22.8447
MSTRG.3482	NA	22.6305
MSTRG.23963	CD99	22.5374
MSTRG.19324	RIPK1;RF00026;BPHL	22.462
MSTRG.12118	PHYKPL	22.2154
MSTRG.14381	ASAP2	22.2132
MSTRG.8983	HDAC4	21.9468
MSTRG.11666	BRD4	21.9037
MSTRG.8362	RF00026	21.8108
MSTRG.4574	ENSSSCG00000017879	21.3971
MSTRG.13460	CRAMP1	21.3605
MSTRG.2807	NRP1	21.347
MSTRG.3865	MAP3K14	21.2764
MSTRG.9362	UBTD2	20.8893
MSTRG.16147	ENSSSCG00000032602	20.6973
MSTRG.18295	TNFRSF1B	20.6148
MSTRG.3032	SLC7A1	20.4352
MSTRG.3553	MAFG;SIRT7	20.1473
MSTRG.8958	ENSSSCG00000016330	19.8951
MSTRG.18304	ENSSSCG00000003453;ENSSSCG00000020710	19.8899
MSTRG.7685	UBTD1	19.6125
MSTRG.17520	ZBTB32;ENSSSCG00000002895;ENSSSCG00000039833	19.5568
MSTRG.13554	PHF2	19.4626
MSTRG.22530	PEX1	19.3534
MSTRG.13412	PDPK1	19.3371
MSTRG.20144	HMG20A	19.298
MSTRG.18182	CEP104	19.0983
MSTRG.19784	BRPF3	19.0466
MSTRG.23844	ssc-mir-505	18.9275
MSTRG.11948	ZBTB7A	18.7233
MSTRG.12899	ZKSCAN5	18.7187
MSTRG.8942	DGKD	18.6312
MSTRG.12754	HMGXB3	18.5595
MSTRG.16721	NA	18.1342
MSTRG.15749	BRD1	18.0676
MSTRG.8494	SCRN3	17.9145
MSTRG.10999	BANF1	17.8716
MSTRG.12878	SMURF1	17.5815
MSTRG.8982	HDAC4	17.4206
MSTRG.1818	INVS	17.2852
MSTRG.14585	RF00001	17.0858
MSTRG.19925	SUPT3H	17.0738
MSTRG.15548	WDR47	17.0695
MSTRG.4757	PMP22	17.0375
MSTRG.11802	DNM2;ENSSSCG00000032334	16.995
MSTRG.15730	SBF1	16.989
MSTRG.3144	INTS6	16.9882
MSTRG.12600	CTNNA1;LRRTM2	16.6746
MSTRG.10808	YAE1	16.502
MSTRG.10973	KDM2A	16.4495
MSTRG.12244	MSH3	16.321
MSTRG.2997	MTMR6	16.3164
MSTRG.7405	DNAJC9	16.2918
MSTRG.13512	AXIN1	16.2438
MSTRG.22090	SLC36A4	16.1231
MSTRG.7320	REEP3	16.1065
MSTRG.3532	CSNK1D	16.0984
MSTRG.3268	ELF1;ENSSSCG00000036698	16.0062
MSTRG.15912	LGALS2	15.5034
MSTRG.2516	ENSSSCG00000038150	15.3273
MSTRG.4421	UNC119;PIGS;ALDOC;SPAG5	15.2922
MSTRG.12048	R3HDM4	15.2397
MSTRG.12958	LRCH4	15.2232
MSTRG.21390	ABCE1	15.1096
MSTRG.3477	ENSSSCG00000024763	15.018
MSTRG.12663	TAF7	14.8749
MSTRG.18565	YARS	14.8545
MSTRG.13430	DNASE1L2;E4F1	14.8289
MSTRG.9846	CHMP4B	14.8163
MSTRG.21471	KIAA1109	14.8143
MSTRG.15501	LRIF1	14.6661
MSTRG.18318	SPEN	14.1157
MSTRG.7464	NA	14.1127
MSTRG.2809	RF01192	13.9672
MSTRG.2128	PRRX2	13.8744
MSTRG.15193	SEMA4A;LMNA	13.8294
MSTRG.14372	ADAM17	13.8239
MSTRG.9022	RF00026;TRIO	13.7586
MSTRG.3822	MAP3K3	13.7343
MSTRG.7257	GALNT2;URB2	13.6804
MSTRG.23843	ATP11C	13.6639
MSTRG.16966	NA	13.5737
MSTRG.4606	RABEP1;RF00026	13.5518
MSTRG.21852	RHOG	13.4772
MSTRG.2197	SURF4	13.4551
MSTRG.20221	ENSSSCG00000001950	13.4507
MSTRG.2129	PRRX2	13.4408
MSTRG.10034	NCOA3	13.3609
MSTRG.12877	SMURF1	13.1776
MSTRG.14565	TMEM65	13.1069
MSTRG.7926	CTBP2	13.0961
MSTRG.19412	RANBP9	13.0375
MSTRG.16660	WNK1	12.9167
MSTRG.11247	AGBL2	12.8963
MSTRG.11852	RPS28	12.7641
MSTRG.12002	SF3A2;AMH	12.7583
MSTRG.10934	PPP6R3	12.6902
MSTRG.19318	ENSSSCG00000001010	12.4953
MSTRG.16167	NAB2	12.4939
MSTRG.1121	ZNF407	12.3957
MSTRG.8621	CAVIN2	12.1583
MSTRG.2212	RXRA	12.1026
MSTRG.13419	RAB26	12.082
MSTRG.2808	NRP1	12.026
MSTRG.8909	HTR2B	11.9671
MSTRG.11073	COX8A	11.948
MSTRG.18881	NA	11.939
MSTRG.7703	ENSSSCG00000010541	11.9359
MSTRG.7744	PPRC1	11.9248
MSTRG.9831	DNMT3B;ENSSSCG00000007253;EFCAB8	11.7879
MSTRG.14497	PTK2;ssc-mir-151	11.5242
MSTRG.9342	ZNF366	11.5192
MSTRG.17992	LENG9	11.4052
MSTRG.14348	PQLC3	11.3872
MSTRG.8900	CAB39	11.3813
MSTRG.7402	NUDT13	11.2441
MSTRG.12831	NA	11.2179
MSTRG.22794	NOBOX	11.0678
MSTRG.13805	ENSSSCG00000032789	11.0256
MSTRG.22795	NOBOX	10.9886
MSTRG.18296	TNFRSF1B	10.9283
MSTRG.3768	PSMD12	10.8607
MSTRG.6481	C2CD2	10.6692
MSTRG.2944	DIP2C	10.659
MSTRG.21799	NA	10.6102
MSTRG.13502	WFIKKN1;ENSSSCG00000033792	10.6016
MSTRG.11516	WEE1	10.5874
MSTRG.3708	CDR2L	10.5868
MSTRG.15731	PPP6R2	10.5315
MSTRG.11914	RANBP3	10.5176
MSTRG.14847	PEX2	10.4686
MSTRG.6586	POLR3D	10.4231
MSTRG.12036	ENSSSCG00000034339	10.2333
MSTRG.9126	OSMR	10.2118
MSTRG.14403	PXDN	10.2038
MSTRG.18002	PPP6R1;TMEM86B	10.1834
MSTRG.13505	CAPN15	10.1651
MSTRG.23586	DIAPH2	10.1599
MSTRG.16958	CHMP1A	10.13
MSTRG.22360	FAM118B	10.1132
MSTRG.23959	NA	10.0856
MSTRG.10966	RAD9A	10.0308
MSTRG.14030	RF00026	9.9421
MSTRG.3481	NA	9.83271
MSTRG.12300	ENSSSCG00000014165	9.78876
MSTRG.11845	MYO1F;ZNF414;PRAM1	9.77278
MSTRG.6833	MLXIP	9.7632
MSTRG.4128	SLC35B1;FAM117A	9.699
MSTRG.20073	RCCD1	9.51152
ENSSSCG00000024743	PRR15L	9.41281
MSTRG.19985	ELOVL5	9.34523
MSTRG.4830	MPRIP	9.22656
MSTRG.15259	TPM3	9.20688
MSTRG.14032	RHOQ	9.15696
MSTRG.21435	ELF2	9.13041
MSTRG.14047	SRBD1	9.09548
MSTRG.18139	TAS1R3	9.06441
MSTRG.15855	MRTFA	9.05047
MSTRG.289	EPB41L2	9.02955
MSTRG.9930	RF00056	9.002
MSTRG.3867	MAP3K14	8.99352
MSTRG.9477	TNIP1	8.94485
MSTRG.3750	NA	8.83743
MSTRG.19911	GTPBP2;RF00443	8.82947
MSTRG.22839	DARS2	8.81914
MSTRG.18160	GNB1	8.68402
MSTRG.18317	FBLIM1	8.65285
MSTRG.10994	B4GAT1	8.61045
MSTRG.15135	OR6N1	8.50334
MSTRG.19315	NA	8.42153
MSTRG.13885	ENSSSCG00000036115	8.26426
MSTRG.20500	EXD2	8.13992
MSTRG.11374	ENSSSCG00000040645	8.12163
MSTRG.6184	USF3	8.10572
MSTRG.8743	ENSSSCG00000024696	8.0783
MSTRG.22267	PHLDB1	7.94627
MSTRG.11776	PPAN;RF00584;RF01173;P2RY11	7.75656
MSTRG.4512	PITPNA;RF00026;SLC43A2	7.73015
MSTRG.21792	ENSSSCG00000036830;ENSSSCG00000014575	7.69478
MSTRG.17625	SUPT5H	7.68371
MSTRG.12762	NDST1	7.53438
MSTRG.7225	TARBP1	7.52855
MSTRG.7285	FAM13C	7.45641
MSTRG.23222	BCOR	7.29849
MSTRG.11609	MPV17L2	7.2925
MSTRG.16659	WNK1	7.28151
MSTRG.2612	MFSD14B	7.19387
MSTRG.542	FYN	7.13603
MSTRG.5951	CLCN2	7.11945
MSTRG.20168	EDC3	7.05113
MSTRG.18023	ZNF444	7.03432
MSTRG.77	EZR	7.01951
MSTRG.3406	STK24	6.93403
MSTRG.4357	RF00026	6.92408
MSTRG.19291	CTPS1	6.9038
MSTRG.12922	NA	6.8951
MSTRG.1724	ARHGEF39	6.76626
MSTRG.4070	ARHGAP23	6.70159
MSTRG.8110	MAP3K2	6.7004
MSTRG.12853	RAC1	6.6974
MSTRG.4829	MPRIP	6.6688
MSTRG.3918	RF00004	6.53228
MSTRG.22844	RC3H1	6.52826
MSTRG.9716	CRNKL1	6.48137
MSTRG.7018	ENSSSCG00000009953;ENSSSCG00000033385	6.44265
MSTRG.12254	ZCCHC9	6.43628
MSTRG.7932	EDRF1	6.40446
MSTRG.5105	LARS2	6.38685
MSTRG.18202	KLHL21	6.33557
MSTRG.16220	NA	6.21692
MSTRG.11923	SAFB2	6.1727
MSTRG.10757	RF00412	6.05146
MSTRG.5815	RF00024	6.04998
MSTRG.856	LEO1	6.04518
MSTRG.10421	EXOC4	6.02768
MSTRG.4776	TTC19	6.00613
MSTRG.4797	EPN2	5.93466
MSTRG.7905	ENSSSCG00000010719	5.89546
MSTRG.12323	CHD1	5.79381
MSTRG.5551	IQSEC1	5.7301
MSTRG.10112	PMEPA1	5.68401
MSTRG.2419	C1orf53	5.68254
MSTRG.19703	ENSSSCG00000023611	5.62592
MSTRG.3722	CDC42EP4	5.60414
MSTRG.7543	ZNF32	5.5861
MSTRG.21550	ELOVL6	5.49209
MSTRG.13622	SULT1C4	5.38268
MSTRG.7668	ENSSSCG00000037185	5.22122
MSTRG.21057	ATP10D	5.2181
MSTRG.11742	WDR83	5.21449
MSTRG.13184	ATXN2L	5.09345
MSTRG.17596	NA	5.06323
MSTRG.15774	KIAA0930	5.00002
MSTRG.23319	PRICKLE3	4.67817
MSTRG.9572	FAT1	4.64764
MSTRG.20605	ANGEL1	4.64239
MSTRG.6164	ZBTB20	4.62556
MSTRG.15699	GTF2B	4.27548
MSTRG.20947	ADGRA3	4.18088
MSTRG.9796	SRXN1	4.07832
MSTRG.1533	NA	4.06772
MSTRG.9613	ENSSSCG00000007004	4.00601
MSTRG.76	EZR	3.90268
MSTRG.18314	RSC1A1	3.79282
MSTRG.10883	CD81;TSSC4	3.73497
MSTRG.11824	ENSSSCG00000013717	3.20347
MSTRG.2714	SUV39H2	2.99153
MSTRG.3543	GPS1	2.96991
MSTRG.20630	NA	2.92934
MSTRG.5333	ENSSSCG00000040558	2.92923
MSTRG.19	THBS2	2.24228

## Sheet: white
gene_id	gene_name	connectivity
MSTRG.19033	NA	23.4653
MSTRG.19034	NA	22.7519
MSTRG.19032	NA	22.5681
MSTRG.19035	NA	22.1827
MSTRG.19036	NA	20.9341
MSTRG.19027	NA	20.6049
MSTRG.19031	NA	19.3448
MSTRG.19030	NA	18.6449
MSTRG.19029	NA	17.672
MSTRG.18685	LDLRAD4	17.1952
MSTRG.20266	PRKD1	16.4418
MSTRG.20762	SETD3	16.4217
MSTRG.16228	NA	16.1505
MSTRG.19026	NA	16.1356
MSTRG.4152	MRPL27	15.7076
MSTRG.13507	RAB11FIP3	15.3969
MSTRG.10415	CALD1	15.2803
MSTRG.4041	LASP1	14.9431
MSTRG.13872	ANXA4	14.191
MSTRG.23588	RF00425;DIAPH2	13.8639
MSTRG.16012	NCKAP5L	13.618
MSTRG.21984	AQP11	13.3155
MSTRG.17887	AP2A1	13.2906
MSTRG.10503	SND1	13.1929
MSTRG.18149	RF00100	12.9771
MSTRG.7954	PTPRE	12.642
MSTRG.16972	GALNS	12.5915
MSTRG.2137	FNBP1	12.5831
MSTRG.5761	ENSSSCG00000035139;ENSSSCG00000037584	12.5183
MSTRG.14145	FEZ2	12.3514
MSTRG.18018	ZNF580	12.3274
MSTRG.8927	GIGYF2	12.3084
MSTRG.21329	TMEM131L	12.253
MSTRG.11658	ENSSSCG00000027013	12.1899
MSTRG.6900	TAOK3	12.1726
MSTRG.3783	BPTF	11.9712
MSTRG.10351	FMC1	11.7976
MSTRG.524	MICAL1	11.7191
MSTRG.17593	ENSSSCG00000036658	11.6656
MSTRG.20864	AFAP1	11.6359
MSTRG.3368	NA	11.5022
MSTRG.19616	PPP1R18;NRM	11.5017
MSTRG.18929	MIGA1	11.4522
MSTRG.15840	EP300	11.4405
MSTRG.14620	EXT1;RF00001	11.4004
MSTRG.15761	ENSSSCG00000035352;ENSSSCG00000033576	11.2779
MSTRG.4145	ENSSSCG00000039259	11.1805
MSTRG.5182	CCDC36	11.1272
MSTRG.9893	TGIF2-RAB5IF	11.1268
MSTRG.20258	STRN3	11.0635
MSTRG.16977	CTU2	10.8036
MSTRG.15993	ENSSSCG00000000185;ENSSSCG00000000191;ENSSSCG00000035856	10.659
MSTRG.20229	BAZ1A	10.6335
MSTRG.17795	CALM3	10.5548
MSTRG.18199	NOL9	10.4856
ENSSSCG00000013276	PRDM11	10.3107
MSTRG.12017	MEX3D	10.3063
MSTRG.10080	ENSSSCG00000040839	10.209
MSTRG.18549	FAM167B	10.1305
MSTRG.3990	RARA	10.1227
MSTRG.20289	NFATC4	9.96869
MSTRG.21780	ZNF143	9.80314
MSTRG.19025	NA	9.7798
MSTRG.2605	IFNK	9.64931
MSTRG.16009	TMBIM6	9.64883
MSTRG.15574	ENSSSCG00000040282	9.57403
MSTRG.15194	LAMTOR2	9.55083
MSTRG.16101	ZNF385A	9.50864
MSTRG.689	MBD1	9.34667
MSTRG.3427	DOCK9	9.30508
MSTRG.15760	PPARA	9.25319
MSTRG.4181	NME1	9.03077
MSTRG.18564	KIAA1522	9.023
MSTRG.9779	STK35	8.98681
MSTRG.20501	GALNT16	8.92541
MSTRG.12006	IZUMO4	8.82052
MSTRG.8828	ABCB6	8.81398
MSTRG.1914	SNX30	8.80838
MSTRG.21269	CDKL2;G3BP2;ENSSSCG00000039106	8.77615
MSTRG.7141	ENSSSCG00000040196;MAPK1	8.77221
MSTRG.7429	ADK	8.65327
MSTRG.9738	NANP	8.61454
MSTRG.15745	ZBED4	8.57601
MSTRG.23591	DIAPH2	8.49556
MSTRG.15762	NA	8.48026
MSTRG.10006	ZNF335	8.33079
MSTRG.14472	ENSSSCG00000006959	8.25266
MSTRG.20839	TNIP2	8.18253
MSTRG.2533	UBQLN1	8.10094
MSTRG.12879	SMURF1	7.97907
MSTRG.15352	MTMR11	7.83258
MSTRG.17799	FKRP	7.77986
MSTRG.2696	RSU1	7.76131
MSTRG.13416	ENSSSCG00000027098	7.73796
MSTRG.19085	ENSSSCG00000003839	7.53947
MSTRG.10967	CLCF1	7.36419
MSTRG.1872	PALM2;ENSSSCG00000036297	7.33609
MSTRG.23896	MECP2	7.28318
MSTRG.15313	TNFAIP8L2	7.22523
MSTRG.8985	ENSSSCG00000020790	7.17897
MSTRG.23773	BCORL1	7.0889
MSTRG.4806	NA	6.87206
MSTRG.14398	NA	6.8709
MSTRG.12498	RF02271	6.81957
MSTRG.10203	UBE3C	6.76153
MSTRG.11611	CCDC124	6.73784
MSTRG.19024	ROR1	6.67257
MSTRG.18545	CCDC28B;IQCC	6.63435
MSTRG.10379	DGKI	6.61173
MSTRG.13506	RAB11FIP3	6.57304
MSTRG.14208	RF02271	6.50604
MSTRG.2590	NFX1	6.35063
MSTRG.18548	ENSSSCG00000037566	6.24144
MSTRG.18159	GNB1	6.19163
MSTRG.18223	SLC2A5	6.15926
MSTRG.13677	ENSSSCG00000008120	6.13422
MSTRG.7326	HERC4	6.07436
MSTRG.5853	FNDC3B	6.07144
MSTRG.12971	TRIP6;SRRT	6.06106
MSTRG.18944	ST6GALNAC3	6.02358
MSTRG.17838	ENSSSCG00000003136	5.80981
MSTRG.10905	CARS	5.74956
MSTRG.11129	ROM1	5.56106
MSTRG.12964	GNB2	5.47406
MSTRG.18247	ENSSSCG00000038143;DFFA	5.46503
MSTRG.7228	NTPCR	5.43974
MSTRG.9367	STK10	5.15453
MSTRG.10104	GCNT7	5.12525
MSTRG.12603	CTNNA1	5.05675
MSTRG.11601	ENSSSCG00000034314	4.96857
MSTRG.21038	LIMCH1	4.95549
MSTRG.2451	NAV1	4.91821
MSTRG.1146	TNFRSF11A	4.86502
MSTRG.11426	RF00392	4.69768
MSTRG.15866	MGAT3	4.60313
MSTRG.7226	COA6	4.46245
MSTRG.20435	CHD2	4.46142
MSTRG.20084	NA	4.45987
MSTRG.15373	ITGA10	4.37538
MSTRG.13271	ENSSSCG00000035768	4.31136
MSTRG.20958	ZCCHC4	4.22988
MSTRG.19850	FOXP4	4.22465
MSTRG.17522	PSENEN	4.21471
MSTRG.20062	IQGAP1	4.10263
MSTRG.4556	NCBP3	4.02556
MSTRG.7403	ECD	4.02263
MSTRG.14914	NA	3.99421
MSTRG.6901	TAOK3	3.97685
MSTRG.9706	ENSSSCG00000035541	3.87674
MSTRG.6882	SH2B3	3.45899
MSTRG.15357	SV2A	3.41457
MSTRG.11575	ENSSSCG00000030351	3.36715
MSTRG.3883	HIGD1B	3.36387
MSTRG.20932	QDPR	3.3495
MSTRG.4715	USP43	3.34564
MSTRG.6699	NA	3.14367
MSTRG.23653	TBC1D8B	3.1024
MSTRG.17898	RF00026	2.98673
MSTRG.13453	FAHD1	2.92777
MSTRG.11039	DPF2	2.74927
MSTRG.2205	BRD3	2.63676
MSTRG.9916	RPN2	2.46413
MSTRG.2535	IDNK	2.28257
MSTRG.13348	METTL22	2.12521
MSTRG.17811	TMEM160	2.08996
MSTRG.19816	ZFAND3	1.93202
MSTRG.6158	IGSF11	1.74825
MSTRG.12642	PCDHAC2;ENSSSCG00000029442	1.45811
MSTRG.15064	RF00026	1.42756
MSTRG.8025	GTDC1	1.22125
MSTRG.23782	NA	0.702368

## Sheet: midnightblue
gene_id	gene_name	connectivity
MSTRG.16636	NA	66.0808
MSTRG.17135	NA	61.3327
MSTRG.21308	NA	59.85
MSTRG.19700	CYP21A2	59.8193
MSTRG.20088	NA	58.7081
MSTRG.12996	ENSSSCG00000007692	58.1524
MSTRG.6328	NA	57.1045
MSTRG.1710	C9orf131	56.608
MSTRG.5702	NA	56.5463
MSTRG.9583	NA	56.5181
MSTRG.12998	ENSSSCG00000037567	54.9184
MSTRG.18201	TAS1R1;ZBTB48	54.7792
MSTRG.6832	ENSSSCG00000029294	54.0169
MSTRG.8737	NA	53.546
MSTRG.18472	WDTC1	53.3393
MSTRG.13302	NA	51.8019
MSTRG.8652	NA	50.6147
MSTRG.13386	NA	50.4684
MSTRG.15085	ENSSSCG00000006350	50.0625
MSTRG.4167	NA	49.8612
MSTRG.144	NA	48.5888
MSTRG.3458	NA	48.5527
MSTRG.11690	DNAJB1	48.13
MSTRG.19660	ENSSSCG00000029160;RF00282;RF00276	47.975
MSTRG.15146	NA	47.7727
MSTRG.263	NA	47.5274
MSTRG.4290	AATF	46.9906
MSTRG.2436	NA	46.3195
MSTRG.18999	NA	46.3046
MSTRG.625	NA	45.4411
MSTRG.18998	NA	45.1876
MSTRG.19002	NA	44.6207
MSTRG.19858	USP49	44.4604
MSTRG.7350	TACR2	44.0834
MSTRG.3987	NA	43.9947
MSTRG.20027	NA	43.9516
MSTRG.4254	TUBD1	43.5842
MSTRG.11568	ENSSSCG00000023309	42.9757
MSTRG.3086	DCLK1	42.9467
MSTRG.22914	SHCBP1L	42.8332
MSTRG.13437	PKD1	42.7366
MSTRG.21020	NA	42.4807
MSTRG.10546	NA	42.3493
MSTRG.19000	NA	42.0162
MSTRG.15005	SPIDR	42.011
MSTRG.8977	TWIST2	40.7299
MSTRG.13115	PYCARD	40.4854
MSTRG.19003	NA	39.9167
MSTRG.19530	NA	39.598
MSTRG.19001	NA	38.9216
MSTRG.15946	NA	38.2518
MSTRG.16654	SLC6A12	38.1955
MSTRG.23313	NA	37.5179
MSTRG.19777	NA	36.3523
MSTRG.21770	ENSSSCG00000036123	35.0774
MSTRG.7010	CORO1C	34.9618
MSTRG.12404	NA	34.7496
MSTRG.1381	DLGAP5	34.5218
MSTRG.8382	NA	34.0835
ENSSSCG00000016580	OPN1SW	33.9131
MSTRG.1197	MEGF11	33.3995
MSTRG.19004	ENSSSCG00000037643	33.3396
MSTRG.19153	TTC39A	33.2432
MSTRG.13392	NA	32.7757
MSTRG.20756	NA	32.0539
MSTRG.243	IFNGR1	31.9521
MSTRG.7886	BAG3	31.5714
MSTRG.3103	POSTN	31.4654
MSTRG.18915	GIPC2	30.7486
MSTRG.5555	GP9	30.6651
MSTRG.12704	NA	30.1021
ENSSSCG00000032145	IRX5	29.6444
MSTRG.22177	ATM	29.5627
MSTRG.23729	ENSSSCG00000012627	29.132
MSTRG.3522	FOXK2	29.0992
MSTRG.9576	TCIM	29.0859
MSTRG.17368	FTO	29.0786
MSTRG.12094	MRNIP	28.7516
MSTRG.15759	CDPF1	28.7512
MSTRG.22775	AMPH	28.3266
MSTRG.12753	SLC26A2	27.6768
MSTRG.23657	MORC4	27.2837
MSTRG.15350	VPS45	27.075
MSTRG.18982	IL12RB2	26.8179
MSTRG.18712	ENSSSCG00000003679	26.7996
MSTRG.7696	NA	26.4176
MSTRG.19993	NA	25.4821
MSTRG.12809	GNA12	25.3484
MSTRG.264	SGK1	25.231
MSTRG.10699	NA	25.1125
MSTRG.2460	RNPEP	25.1068
MSTRG.23090	MSL3	25.0522
MSTRG.2147	ABL1	24.9605
MSTRG.200	UTRN	24.767
MSTRG.11894	SH2D3A	24.7384
MSTRG.20942	NA	24.5653
MSTRG.10260	TMEM176B	24.3835
MSTRG.1532	NA	24.3252
MSTRG.3583	BAIAP2	24.2189
MSTRG.22485	CFAP69	24.1648
MSTRG.2327	NA	23.6256
MSTRG.1479	KLHL9	23.3137
MSTRG.12966	NA	23.2866
MSTRG.15640	NA	23.1228
MSTRG.1949	TNFSF15	22.4447
MSTRG.18308	EFHD2	22.4185
MSTRG.11722	NFIX	22.3239
MSTRG.22155	CWF19L2	22.1985
MSTRG.7687	UBTD1	22.023
MSTRG.22311	HSPA8;RF00016	21.9718
MSTRG.21803	TUB	21.648
MSTRG.14268	ENSSSCG00000038876	21.5344
MSTRG.19112	NDC1	21.4585
MSTRG.14521	TMEM71	21.4526
MSTRG.15321	BNIPL	21.3463
MSTRG.6768	DHX37	21.3262
MSTRG.3829	ENSSSCG00000017300	20.9439
MSTRG.7150	SNAP29	20.9021
MSTRG.13824	NA	20.7566
MSTRG.4477	TRARG1	20.355
MSTRG.15971	POLR3B	20.3397
MSTRG.12747	ENSSSCG00000040661	20.2263
MSTRG.13966	PPP4R3B	19.9971
MSTRG.20494	NA	19.8472
MSTRG.1721	TLN1	19.6848
MSTRG.3927	NBR1;RF02153	19.6102
MSTRG.23366	FAM120C	19.5674
MSTRG.9926	TGM2	19.5516
MSTRG.4755	ssc-mir-9828-1	19.4034
MSTRG.22684	RF00100	19.127
MSTRG.22429	ENSSSCG00000028035	19.1077
MSTRG.16702	RF00272	18.8556
MSTRG.9799	TCF15	18.731
MSTRG.1237	CALML4	18.6919
MSTRG.7395	ENSSSCG00000033767	18.6081
MSTRG.19887	UBR2	18.5966
MSTRG.18589	NA	18.5173
MSTRG.7153	P2RX6;LRRC74B	18.3793
MSTRG.10066	CEBPB	18.2921
MSTRG.7637	ENSSSCG00000010489	18.1386
MSTRG.21093	NA	18.1269
MSTRG.22613	AHR	17.9706
MSTRG.14712	VPS13B	17.9408
MSTRG.18866	GALNT1	17.8313
MSTRG.106	CNKSR3	17.8165
MSTRG.20802	GAK	17.6684
MSTRG.10520	NA	17.5934
MSTRG.14120	NA	17.5525
MSTRG.7525	ERCC6	17.5259
MSTRG.5165	ATRIP;TREX1	17.4078
MSTRG.16810	ENSSSCG00000035440;UTP20	17.382
MSTRG.8024	GTDC1	17.0946
MSTRG.4165	ENSSSCG00000017555	17.0905
MSTRG.2662	NA	17.0488
MSTRG.3519	RAB40B	16.9919
MSTRG.10740	URGCP	16.8743
MSTRG.20372	NA	16.863
MSTRG.10727	NFE2L3	16.6181
MSTRG.5259	TWF2	16.466
MSTRG.4365	RAB11FIP4	16.4652
MSTRG.8609	STAT4	16.4512
MSTRG.19702	ENSSSCG00000023611	16.4445
MSTRG.17931	ENSSSCG00000038825	16.438
MSTRG.8685	NA	16.3171
MSTRG.5578	TPRA1	16.23
MSTRG.7230	SIPA1L2	16.205
MSTRG.2498	RF00026	16.1993
MSTRG.15199	RXFP4	15.9969
MSTRG.21793	ENSSSCG00000036830	15.852
MSTRG.4832	USP22	15.7504
MSTRG.19923	NFKBIE	15.664
MSTRG.15328	NA	15.6121
ENSSSCG00000034739	ENSSSCG00000034739	15.6042
MSTRG.137	ENSSSCG00000040966	15.5886
MSTRG.22853	NA	15.5812
MSTRG.11182	NA	15.4869
MSTRG.14423	LRRC14	15.2699
MSTRG.14982	MRPL15	15.2231
MSTRG.201	UTRN	15.0938
MSTRG.19143	NRDC	14.915
MSTRG.9067	ENSSSCG00000032650	14.7846
MSTRG.19256	MED8	14.7047
MSTRG.1852	ENSSSCG00000005436	14.5711
MSTRG.21791	DENND5A	14.5159
MSTRG.14391	NA	14.4791
MSTRG.4810	LLGL1	14.4351
MSTRG.12915	NDE1	14.2783
MSTRG.15024	NME7	14.1807
MSTRG.18823	CABYR	14.0346
MSTRG.11126	UQCC3	14.0198
MSTRG.22639	FAM126A	13.9813
MSTRG.9010	DTYMK	13.9052
MSTRG.5878	ENSSSCG00000035961	13.6511
MSTRG.5729	PFN2	13.5559
MSTRG.19005	ENSSSCG00000037643	13.5326
MSTRG.1379	MAPK1IP1L	13.5025
MSTRG.14088	TMEM178A	13.3731
MSTRG.15489	RAP1A	13.2898
MSTRG.12310	RGMB	13.2396
MSTRG.9452	FAXDC2	13.0887
MSTRG.15215	MSTO1	13.0245
MSTRG.14404	NA	12.9822
MSTRG.3471	NAXD	12.9313
MSTRG.10884	CD81	12.925
MSTRG.13919	EHBP1	12.8605
MSTRG.11377	QSER1	12.8209
MSTRG.14582	NA	12.5987
MSTRG.18653	ENSSSCG00000029705	12.5056
MSTRG.9160	GHR	12.4507
MSTRG.14247	SLC35F6	12.2098
MSTRG.19362	BMP6	12.116
ENSSSCG00000001885	C15orf39	12.1141
MSTRG.258	AHI1	11.9355
MSTRG.4838	NA	11.93
MSTRG.8527	CWC22	11.7996
MSTRG.11275	ZNF408	11.7768
MSTRG.1216	ZWILCH	11.7298
MSTRG.19322	SERPINB6	11.6434
MSTRG.18582	GJA4	11.5788
MSTRG.11994	TIMM13	11.5487
MSTRG.13275	SMG1	11.4706
MSTRG.6340	NRIP1	11.4668
MSTRG.19671	NA	11.4307
MSTRG.5574	MGLL	11.4305
MSTRG.2592	DNAJA1	11.3164
MSTRG.6101	NA	11.2937
MSTRG.9951	ENSSSCG00000007355	11.201
MSTRG.4852	PIK3R4	11.1615
MSTRG.18522	PTPRU	11.1546
MSTRG.14522	TMEM71	11.0824
MSTRG.15763	NA	10.8405
MSTRG.15778	RTL6	10.6708
MSTRG.687	RF00283	10.6516
MSTRG.3052	FRY	10.4813
MSTRG.14310	PUM2	10.4205
MSTRG.2319	ENSSSCG00000010855	10.344
MSTRG.19766	NA	10.289
MSTRG.19822	BTBD9	10.1313
MSTRG.58	MAP3K4	10.1251
MSTRG.22269	NA	9.97816
MSTRG.16879	BTG1	9.96093
MSTRG.6909	FBXO21;RF00007	9.92658
MSTRG.9427	EBF1	9.83272
MSTRG.2588	ENSSSCG00000010992	9.83253
MSTRG.22369	ETS1	9.70717
MSTRG.12469	MARCH3	9.38821
MSTRG.14546	FAM84B	9.37912
MSTRG.5907	ATP11B	9.3172
MSTRG.6465	ERG	9.20972
MSTRG.10573	NA	9.16804
MSTRG.19693	SLA-DMA	9.13327
MSTRG.22119	CCDC82	9.08363
MSTRG.20156	PPCDC	9.06896
MSTRG.16582	RF00156	8.93832
MSTRG.5806	NA	8.92784
MSTRG.1223	ENSSSCG00000033218	8.90043
MSTRG.9344	TNPO1	8.80332
MSTRG.13920	EHBP1	8.75894
MSTRG.14791	ENSSSCG00000039660	8.56067
ENSSSCG00000031824	ENSSSCG00000031824	8.52731
MSTRG.17297	LRRC36	8.52695
MSTRG.20138	NA	8.45255
MSTRG.4049	CDK12	8.35374
MSTRG.16982	ZC3H18	8.3126
MSTRG.13918	OTX1;EHBP1	8.09886
MSTRG.16546	ENSSSCG00000036019	8.00715
MSTRG.606	NA	7.94821
ENSSSCG00000013768	MISP3	7.87814
MSTRG.22098	MRE11	7.82361
MSTRG.16501	FAM234B	7.49738
MSTRG.1027	SPRED1	7.48748
MSTRG.4964	NA	7.4868
MSTRG.17966	ZNF613	7.45169
MSTRG.19694	SLA-DOA	7.3948
MSTRG.3679	GRB2	7.29747
MSTRG.596	NA	7.2105
MSTRG.22955	PTGS2	7.11172
MSTRG.3831	TLK2	7.08804
MSTRG.4959	RBMS3	7.04495
MSTRG.16512	DUSP16	6.96901
MSTRG.22963	RF00026;PTPN14	6.9529
MSTRG.21217	CENPC	6.93037
MSTRG.3439	TEX30	6.84159
MSTRG.7738	OGA	6.78316
MSTRG.20010	BCL2A1;ZFAND6	6.69958
MSTRG.13949	REL	6.68118
MSTRG.12938	MIR93	6.66545
MSTRG.18690	CEP192	6.56927
MSTRG.17288	CIAO2B	6.48597
MSTRG.7086	EIF4ENIF1	6.48005
MSTRG.19470	ENSSSCG00000001088	6.3457
MSTRG.8606	ENSSSCG00000016055	6.26691
MSTRG.14905	ARMC1	6.26387
MSTRG.13176	SGF29	6.21739
MSTRG.19953	ENSSSCG00000001725	6.19107
MSTRG.23096	GEMIN8	6.16604
MSTRG.20921	TAPT1	6.14432
MSTRG.9747	NA	6.01639
MSTRG.7688	PI4K2A	5.98023
MSTRG.22711	PTPN12	5.94497
MSTRG.5000	STAC	5.93437
MSTRG.5595	ACKR4	5.92315
MSTRG.15947	ENSSSCG00000000151	5.89912
MSTRG.1711	VCP	5.85725
MSTRG.23471	ENSSSCG00000021200	5.84844
MSTRG.1205	TIPIN	5.68242
MSTRG.6574	LZTS1	5.58533
MSTRG.7458	NA	5.55939
MSTRG.6670	HMBOX1	5.47001
MSTRG.21932	RPS3	5.3626
MSTRG.14296	NA	5.36009
MSTRG.6397	SCAF4	5.30164
MSTRG.9450	GEMIN5	5.2993
MSTRG.11053	ZNHIT2	5.22164
MSTRG.13923	EHBP1	5.11992
MSTRG.19214	TESK2	5.09176
MSTRG.6990	NA	5.05432
MSTRG.3688	TSEN54	4.95462
MSTRG.12674	PCDHGC4	4.9416
MSTRG.18655	RF00431	4.90578
MSTRG.10745	NA	4.86517
MSTRG.15125	ENSSSCG00000006388	4.86317
MSTRG.6065	OSBPL11	4.772
MSTRG.2962	LATS2	4.4785
MSTRG.1953	TRIM32	4.45436
MSTRG.17442	TSHZ3	4.3578
MSTRG.1436	TMEM30B	4.32038
MSTRG.20051	ALPK3	4.31439
MSTRG.3836	NA	4.21948
MSTRG.22823	RF00026	4.18649
MSTRG.4271	PPM1D	4.08569
MSTRG.2577	UBAP2	4.03368
MSTRG.2418	ZBTB41	4.03312
MSTRG.13921	EHBP1	3.99078
MSTRG.20562	FAM161B	3.81714
MSTRG.6552	AUH	3.75524
MSTRG.8750	ENSSSCG00000016155	3.72728
MSTRG.20772	SLC25A29	3.66205
MSTRG.22783	ENSSSCG00000034881	3.60419
MSTRG.13177	SGF29	3.56317
MSTRG.6879	PHETA1	3.49759
MSTRG.7058	ENSSSCG00000037498	3.44846
MSTRG.5647	NA	3.32223
MSTRG.1214	RF00138	3.31535
MSTRG.7604	RF00622	3.31498
MSTRG.22887	XPR1	3.31229
MSTRG.2206	WDR5	3.13283
MSTRG.16023	LIMA1	2.89311
MSTRG.14973	TGS1	2.73424
MSTRG.5728	RNF13	2.70635
MSTRG.9243	PDE4D	2.58385
MSTRG.5155	ENSSSCG00000033240	1.85159

## Sheet: sienna3
gene_id	gene_name	connectivity
MSTRG.12127	NA	23.2265
MSTRG.8878	NA	22.0913
MSTRG.10011	TP53RK	21.8363
MSTRG.16303	NA	21.43
MSTRG.20017	ARNT2	20.9396
ENSSSCG00000034731	ENSSSCG00000034731	20.0004
MSTRG.7449	KCNMA1	19.9002
MSTRG.18615	NA	17.453
MSTRG.13410	ELOB	16.743
MSTRG.5203	ENSSSCG00000032521	16.2721
MSTRG.562	NA	15.8828
MSTRG.11034	NA	15.2482
MSTRG.2424	ssc-mir-181b-1	15.0151
MSTRG.4952	NA	14.8544
MSTRG.3403	ENSSSCG00000034116	14.7281
MSTRG.7192	NA	14.725
MSTRG.9813	COX4I2;BCL2L1	13.2524
MSTRG.15468	NA	13.0147
MSTRG.2309	ENSSSCG00000034319	12.4811
MSTRG.86	NA	12.03
ENSSSCG00000031347	ENSSSCG00000031347	11.869
MSTRG.12394	NA	11.8604
MSTRG.19716	PRIM2	11.7026
MSTRG.7880	RF00156	11.1991
MSTRG.8141	RF00015	11.1722
MSTRG.1450	NA	11.1625
MSTRG.7797	NA	10.6611
MSTRG.8807	CFAP65	10.2915
MSTRG.9957	RF00066	10.1108
MSTRG.8450	UBR3	10.0839
MSTRG.21176	ENSSSCG00000031750	10.0681
MSTRG.23679	COL4A5	9.92884
MSTRG.6127	RF00156	9.43478
MSTRG.10035	NCOA3	9.19263
MSTRG.18205	PHF13;THAP3	9.05753
MSTRG.20745	SYNE3	8.96179
MSTRG.23755	ENSSSCG00000012640	8.56569
MSTRG.23811	ENSSSCG00000039482	7.83487
MSTRG.21419	MAML3	7.30975
MSTRG.10509	GRM8	7.23908
MSTRG.3586	SLC26A11	6.89915
MSTRG.19044	RAVER2	6.66469
MSTRG.23641	NA	6.40238
MSTRG.12187	GFM2	6.2782
MSTRG.20263	COCH	6.17107
MSTRG.1678	ENSSSCG00000037390	6.16965
MSTRG.18551	LCK	6.16095
MSTRG.21417	NA	6.12424
MSTRG.922	MFAP1;SERINC4	6.1031
MSTRG.23490	NA	5.92171
MSTRG.4339	RASL10B	5.88542
MSTRG.7393	MICU1	5.72453
MSTRG.21645	PDLIM5	5.69832
MSTRG.3381	NA	5.55935
MSTRG.17118	CFDP1	5.44117
MSTRG.12872	NA	5.43055
MSTRG.6854	KDM2B	5.40277
MSTRG.607	ENSSSCG00000033508	5.10727
MSTRG.7227	ENSSSCG00000010164	5.07033
MSTRG.8786	NA	5.06162
MSTRG.10010	NCOA5	5.00285
MSTRG.19510	ENSSSCG00000031255	4.97091
MSTRG.12209	TBCA	4.95731
MSTRG.23041	NA	4.95026
MSTRG.3483	ATP11A	4.94528
MSTRG.17608	NA	4.89329
MSTRG.16609	NA	4.76165
MSTRG.16351	RESF1	4.70685
MSTRG.13435	ENSSSCG00000008035	4.70349
MSTRG.3896	ATXN7L3;ENSSSCG00000032455	4.65614
MSTRG.2543	NA	4.62625
MSTRG.11628	DDA1	4.60329
MSTRG.15826	DESI1	4.55843
MSTRG.23531	NA	4.44681
MSTRG.23502	RLIM	4.13795
MSTRG.14271	ASXL2	4.05911
MSTRG.23451	NONO	4.04442
ENSSSCG00000003243	ENSSSCG00000003243	3.92567
MSTRG.14603	COL14A1	3.8341
MSTRG.12054	PLPPR3	3.80087
MSTRG.23538	NA	3.60822
MSTRG.6528	PTTG1IP	3.42552
MSTRG.2077	SLC27A4	3.34828
MSTRG.9319	NA	3.26939
MSTRG.2198	STKLD1	3.24839
MSTRG.15631	NA	3.19547
MSTRG.6384	NA	2.95429
MSTRG.13311	TNFRSF17	2.91034
MSTRG.8833	TUBA4A	2.88744
MSTRG.13025	RF00100	2.63074
MSTRG.19658	VARS	2.58901
MSTRG.22965	PTPN14	2.56362
MSTRG.12191	HMGCR	2.52939
MSTRG.4646	DVL2	2.50049
MSTRG.6141	GSK3B	2.49862
MSTRG.14046	ENSSSCG00000036599	2.37274
MSTRG.8316	NA	2.35195
MSTRG.10865	DUSP8	2.34403
MSTRG.16971	TRAPPC2L	2.29178
MSTRG.17251	KIFC3	2.27658
MSTRG.11833	ELOF1	2.24686
MSTRG.15061	RF00026	2.12333
MSTRG.7923	ZRANB1	2.06356
MSTRG.1234	PIAS1	1.98438
MSTRG.12797	EIF3B;ENSSSCG00000039023	1.94952
MSTRG.1153	NA	1.88963
MSTRG.1591	RIC1	1.88827
MSTRG.871	ENSSSCG00000034352	1.84337
MSTRG.11875	PET100	1.76816
MSTRG.11726	FARSA	1.76758
ENSSSCG00000019897	ssc-mir-19a	1.73953
MSTRG.694	SMAD4	1.73784
MSTRG.8067	TMEM163	1.71824
MSTRG.4403	NOS2	1.55742
MSTRG.16011	PRPF40B	1.47769
MSTRG.3275	DGKH	1.46555
MSTRG.7571	PAPSS2	1.35234
MSTRG.6888	BRAP	1.31106
MSTRG.4814	ATPAF2	1.07522

## Sheet: yellowgreen
gene_id	gene_name	connectivity
MSTRG.10562	NA	20.9707
MSTRG.11501	RNF141	19.2367
MSTRG.3289	NA	19.094
MSTRG.23988	NA	18.4931
MSTRG.14853	PI15	17.1767
MSTRG.17964	ENSSSCG00000040419	16.5281
MSTRG.3048	RF00026	15.7526
MSTRG.4923	NA	15.6005
MSTRG.13157	ENSSSCG00000027454	14.4444
MSTRG.21808	NA	14.0866
MSTRG.886	NA	13.7892
MSTRG.12331	NA	13.1768
MSTRG.5287	ERC2	12.6223
MSTRG.2598	ENSSSCG00000032000	12.4731
MSTRG.8170	NA	12.1592
MSTRG.8031	NA	12.0388
MSTRG.10231	PRKAG2	11.8375
MSTRG.19733	NA	11.7314
MSTRG.17	NA	11.6254
MSTRG.4292	NA	11.4303
MSTRG.21290	ENSSSCG00000008981	11.3184
MSTRG.19415	ssc-mir-9837	11.1673
MSTRG.15245	NA	11.1209
MSTRG.15577	NA	10.7701
MSTRG.15564	ENSSSCG00000036331	10.3662
MSTRG.17710	ENSSSCG00000038419	10.1827
MSTRG.21402	NA	10.0715
MSTRG.19038	NA	9.9704
MSTRG.2611	MOB3B	9.82595
MSTRG.9476	ANXA6	9.53665
MSTRG.19469	RF00614	9.52872
MSTRG.480	NA	9.40681
MSTRG.974	RTF1	9.22366
MSTRG.8028	ENSSSCG00000023746;ENSSSCG00000032159	9.10844
MSTRG.9543	DLC1	9.04377
MSTRG.23499	SLC16A2	8.89533
MSTRG.10096	NA	8.79871
ENSSSCG00000035767	ENSSSCG00000035767	8.61676
MSTRG.10378	DGKI	8.5776
MSTRG.23509	ENSSSCG00000012427	8.29302
MSTRG.8069	RF00026	8.14478
MSTRG.21110	ENSSSCG00000008850	7.86192
MSTRG.19488	CARMIL1	7.78023
MSTRG.7103	ENSSSCG00000032042	7.65386
MSTRG.8065	NA	7.46529
MSTRG.6685	NA	7.40584
MSTRG.21102	RF00026	7.28709
MSTRG.503	SOBP;ENSSSCG00000040159	7.02402
MSTRG.1007	NA	6.83214
MSTRG.23576	ENSSSCG00000029771	6.79578
MSTRG.3890	FAM171A2	6.69891
MSTRG.14752	RF00397	6.686
MSTRG.530	METTL24	6.64874
MSTRG.6176	CCDC191	6.51707
MSTRG.9936	ENSSSCG00000032036	6.24234
MSTRG.8699	BMPR2	5.98683
MSTRG.11468	ARNTL	5.71043
MSTRG.19094	USP24	5.65879
MSTRG.9277	RNF180	5.55873
MSTRG.627	COL12A1	5.41018
MSTRG.19607	SLA-5	5.22305
MSTRG.5103	EXOSC7;CLEC3B	5.04
MSTRG.21210	NA	4.8939
MSTRG.22099	RF00026	4.88655
MSTRG.2472	ENSSSCG00000038360	4.85304
MSTRG.8064	NA	4.81957
MSTRG.12875	BAIAP2L1	4.77652
MSTRG.17195	PSMD7	4.7198
MSTRG.6321	NA	4.64832
MSTRG.10140	SS18L1	4.53896
MSTRG.18546	TMEM234	4.44866
MSTRG.17098	ADAMTS18	4.44234
MSTRG.20788	ATP5ME	4.43334
MSTRG.22012	ENSSSCG00000014895	4.32505
MSTRG.6977	RNF10	4.2928
MSTRG.16269	ENSSSCG00000018696	4.28826
MSTRG.1250	ENSSSCG00000004970	4.26363
MSTRG.18639	MTF1	4.24346
MSTRG.9907	DSN1	4.24334
MSTRG.6958	GCN1	4.14656
MSTRG.22824	NA	3.94915
MSTRG.21557	CASP6	3.86415
MSTRG.8062	ENSSSCG00000032178	3.85946
MSTRG.8404	SLC4A10	3.77425
MSTRG.22011	NA	3.71817
MSTRG.5937	ABCC5	3.61147
MSTRG.15236	SHC1	3.5915
MSTRG.23923	ENSSSCG00000040321	3.49046
MSTRG.8022	ZEB2	3.38795
MSTRG.19509	ENSSSCG00000033566	3.20121
MSTRG.17099	ADAMTS18	3.19495
MSTRG.8753	RF00156	3.11945
MSTRG.5116	CXCR6	3.09169
MSTRG.19476	GMNN	3.07346
MSTRG.1994	NA	3.06229
MSTRG.2256	RF00340;MIR664	2.93376
MSTRG.19635	ENSSSCG00000001398	2.91808
MSTRG.10743	NA	2.8793
MSTRG.4493	FAM57A	2.85406
ENSSSCG00000031023	ENSSSCG00000031023	2.70952
MSTRG.19009	DNAJC6	2.70565
MSTRG.8203	NA	2.70477
MSTRG.11469	ARNTL	2.66931
MSTRG.9190	PARP8	2.64483
MSTRG.6562	NA	2.52661
MSTRG.7198	MTR	2.44657
MSTRG.23508	ZDHHC15	2.41206
MSTRG.23882	ABCD1	2.30674
MSTRG.13210	DCTN5	2.27996
MSTRG.20961	SMIM20	2.18007
MSTRG.3085	DCLK1	1.98915
MSTRG.10533	CADPS2	1.80501
MSTRG.11002	C11orf68	1.76104
MSTRG.6531	FAM207A	1.53693
MSTRG.11063	RPS6KA4	1.30915
MSTRG.17097	ADAMTS18	1.2115

## Sheet: darkolivegreen
gene_id	gene_name	connectivity
MSTRG.11893	VAV1	24.046
MSTRG.7519	NA	22.1849
MSTRG.11890	ENSSSCG00000040016	22.0782
MSTRG.16572	ENSSSCG00000023868	21.0902
MSTRG.7016	CMKLR1	20.9747
MSTRG.12043	ARHGAP45	20.9691
MSTRG.11164	SLC15A3	20.5243
MSTRG.18523	LAPTM5	20.4047
MSTRG.16105	NCKAP1L	19.8781
MSTRG.23616	BTK	19.7643
MSTRG.6529	ITGB2	19.6261
ENSSSCG00000009589	SYK	18.6391
MSTRG.10263	ENSSSCG00000027826;ENSSSCG00000031897	17.0964
MSTRG.16858	PLXNC1	16.838
MSTRG.20124	TMEM266	16.018
MSTRG.1136	SERPINB8	15.5196
MSTRG.22254	IL10RA	14.6628
MSTRG.18378	C1QB	14.4313
MSTRG.4707	PIK3R5	14.2009
MSTRG.7011	ENSSSCG00000024495	13.751
MSTRG.17816	C5AR1	13.6661
MSTRG.4387	ENSSSCG00000017749	13.5419
MSTRG.21531	ENSSSCG00000039387;ENSSSCG00000031348	13.3592
MSTRG.15622	CNN3	13.1965
ENSSSCG00000004779	PLCB2	12.6947
MSTRG.9570	FAT1	12.6233
MSTRG.17388	ADCY7	12.4419
MSTRG.23954	ENSSSCG00000032135	12.0851
MSTRG.11603	LRRC25	12.0051
ENSSSCG00000034555	ENSSSCG00000034555	11.7992
MSTRG.19052	ENSSSCG00000031640	11.7559
MSTRG.17988	NKG7	11.468
MSTRG.9434	ADAM19	11.4281
MSTRG.6196	CD200R1	11.3369
MSTRG.20058	IQGAP1	11.3095
MSTRG.3480	ATP11A	11.2732
MSTRG.18376	C1QA	11.247
MSTRG.4689	ATP1B2	11.1889
MSTRG.4598	ARRB2	11.1705
MSTRG.18377	C1QC	11.1471
MSTRG.9014	D2HGDH	11.0034
MSTRG.4040	LASP1	10.8893
MSTRG.1700	PSAT1	10.52
MSTRG.16583	C1S	10.5171
MSTRG.23262	ENSSSCG00000012264	10.5097
MSTRG.4767	TRPV2	10.4681
MSTRG.6578	DOK2	10.3854
MSTRG.1061	CHSY1	10.2964
MSTRG.16021	ENSSSCG00000038103	10.2791
MSTRG.22060	PRSS23	10.2445
MSTRG.3097	SMAD9	10.0971
MSTRG.8658	SPATS2L	9.57833
MSTRG.16363	SINHCAF	9.48078
MSTRG.12709	PRELID2	9.45164
MSTRG.5705	PLSCR1	9.32487
MSTRG.11787	ENSSSCG00000013642	9.26289
MSTRG.10965	PPP1CA	9.22997
MSTRG.3945	NA	9.06561
MSTRG.17602	MAP4K1	9.01949
MSTRG.9908	SOGA1	9.01945
MSTRG.14131	VIT	9.00953
MSTRG.3072	NA	8.85029
MSTRG.15081	ENSSSCG00000006350	8.84134
MSTRG.12695	ARHGAP26	8.75641
MSTRG.17868	CD37	8.68461
MSTRG.18952	CRYZ	8.59909
MSTRG.1900	UGCG	8.4945
MSTRG.5844	PLD1	8.46703
MSTRG.5166	SHISA5	8.39845
MSTRG.8872	DOCK10	8.39121
MSTRG.11185	ENSSSCG00000013144	8.2532
MSTRG.11025	EHBP1L1	8.22295
MSTRG.8552	SESTD1	8.17672
MSTRG.9026	OTULINL	8.1092
MSTRG.13340	CARHSP1;ENSSSCG00000021236	8.1018
MSTRG.10264	ENSSSCG00000016451	8.09117
MSTRG.304	ENSSSCG00000004207;ENSSSCG00000033894	8.02554
MSTRG.23140	NA	7.77888
MSTRG.12761	CD74;RPS14	7.7542
MSTRG.17278	CMTM3	7.69342
MSTRG.15929	CSF2RB	7.33368
MSTRG.22016	DDIAS	7.25091
MSTRG.2785	PLXDC2	7.18061
MSTRG.10566	TFEC	7.16657
MSTRG.10327	TBXAS1	7.00267
MSTRG.11239	PTPRJ	6.97807
MSTRG.23931	CLIC2	6.94014
MSTRG.13838	SFXN5	6.92851
MSTRG.6918	C12orf49;MED13L	6.89899
MSTRG.5930	YEATS2	6.84841
MSTRG.12014	ABHD17A;KLF16	6.82551
MSTRG.14839	ZC2HC1A	6.81883
MSTRG.21732	ARHGAP24	6.81298
MSTRG.12416	DTWD2	6.79289
MSTRG.2742	APBB1IP	6.73785
MSTRG.2892	ITIH5	6.7317
MSTRG.13941	ENSSSCG00000008383	6.72626
MSTRG.8939	ARL4C	6.51211
MSTRG.22582	ICA1	6.43001
MSTRG.20107	ZNF710	6.31674
MSTRG.19928	CLIC5	6.24317
MSTRG.13700	LMAN2L	6.23162
MSTRG.36	ENSSSCG00000040654	6.17422
MSTRG.4122	ZNF652	6.12682
MSTRG.4908	NA	5.96181
MSTRG.6111	KPNA1	5.74771
MSTRG.13698	CNNM3	5.70918
MSTRG.3838	ITGB3	5.70326
MSTRG.7856	ABLIM1	5.6272
MSTRG.22739	PIK3CG	5.61993
MSTRG.3652	PRPSAP1	5.54677
MSTRG.5275	PRKCD	5.53277
MSTRG.12767	NA	5.48551
MSTRG.4304	ACACA	5.39879
MSTRG.3713	NAT9	5.37161
MSTRG.20996	UGDH	5.3516
ENSSSCG00000032341	AIF1	5.26849
MSTRG.16287	RAP1B	4.92777
MSTRG.9714	RIN2	4.82447
MSTRG.19676	ENSSSCG00000031336;ENSSSCG00000001455	4.81023
MSTRG.5412	GPR27	4.79507
MSTRG.7274	RET	4.63974
MSTRG.20257	RF00100	4.6388
ENSSSCG00000028711	CASP1	4.62723
MSTRG.13845	EXOC6B	4.45846
MSTRG.1901	UGCG	4.4146
MSTRG.22383	NFRKB	4.1665
MSTRG.22024	DLG2	4.15598
MSTRG.16979	MVD	3.78234
MSTRG.3061	FRY	3.55656
MSTRG.16339	OSBPL8	3.5149
MSTRG.11950	EEF2;RF00440;DAPK3	3.19846
MSTRG.13948	REL	3.17653
MSTRG.2393	SMYD3	3.10767
MSTRG.5991	LPP	3.02089
MSTRG.19249	ST3GAL3	2.95194
MSTRG.17229	SLC12A3;HERPUD1	2.94582
MSTRG.19929	CLIC5	2.90545
MSTRG.13720	RPIA	2.85638
MSTRG.14979	NA	2.79929
MSTRG.12081	GFPT2	2.79843
MSTRG.4690	TP53	2.73528
MSTRG.17340	DUS2	2.72816
ENSSSCG00000022283	CEP135	2.66958
MSTRG.9996	SNX21	2.66669
MSTRG.10147	ENSSSCG00000033423;ADRM1	2.61964
MSTRG.19263	ZNF691	2.36686
MSTRG.13944	KIAA1841	2.15178
MSTRG.21137	PDGFC	2.02174
MSTRG.13473	TSR3	1.60269

## Sheet: saddlebrown
gene_id	gene_name	connectivity
MSTRG.887	FBN1	20.1879
MSTRG.20967	RBPJ	19.2967
MSTRG.20966	RBPJ	18.9091
MSTRG.6758	ADGRD1	18.6872
MSTRG.5403	FRMD4B	18.3897
MSTRG.5685	PCOLCE2	17.6635
MSTRG.20968	RBPJ	17.5539
MSTRG.17599	RASGRP4	17.1334
MSTRG.18779	COLEC12	16.8419
MSTRG.20964	RBPJ	16.8268
MSTRG.21874	FOLR1	16.783
MSTRG.12756	CSF1R	16.7567
MSTRG.11892	ADGRE1;ENSSSCG00000022228	16.5114
MSTRG.18780	COLEC12	16.3099
MSTRG.5289	NISCH;STAB1	15.9815
MSTRG.6134	FSTL1	15.3939
MSTRG.23235	GPR34	15.3601
MSTRG.20765	ENSSSCG00000022794	15.237
MSTRG.11496	LYVE1	14.8624
MSTRG.16577	CD163	14.3374
MSTRG.20962	RBPJ	13.9936
MSTRG.1611	GLIS3	13.9368
MSTRG.10482	IRF5	13.6107
MSTRG.22950	ENSSSCG00000029449	13.5745
MSTRG.19345	F13A1	13.5527
MSTRG.11168	PTGDR2	12.8177
ENSSSCG00000035189	ENSSSCG00000035189	12.7233
MSTRG.20965	RBPJ	12.7194
MSTRG.7281	BICC1	12.1141
MSTRG.15334	ECM1;TARS2	12.0128
MSTRG.13960	EFEMP1	12.0058
MSTRG.13005	ENSSSCG00000035736	11.9811
MSTRG.11171	ENSSSCG00000013101	11.9722
MSTRG.8947	AGAP1	11.7316
ENSSSCG00000016129	GPR1	11.6941
MSTRG.9674	NA	11.3738
MSTRG.20480	PLEKHH1	11.3319
MSTRG.17386	NKD1	10.9666
MSTRG.6117	CD86	10.866
MSTRG.15768	FBLN1	10.8635
ENSSSCG00000015538	KIAA1614	10.7851
MSTRG.9675	ISM1	10.6768
ENSSSCG00000026602	PTGIR	10.6437
MSTRG.11869	CD209	10.4532
MSTRG.6394	TIAM1	10.4306
MSTRG.18830	ZNF521;ENSSSCG00000021683	10.3148
MSTRG.15914	CYTH4	10.2466
MSTRG.9623	RASSF2	10.1613
MSTRG.18781	COLEC12	10.1002
MSTRG.23414	VSIG4	9.93909
MSTRG.13320	ZC3H7A;TXNDC11	9.54498
MSTRG.4589	PLD2	9.51077
MSTRG.12683	RNF14	9.30672
MSTRG.4327	CCL14	9.3014
MSTRG.5686	PCOLCE2	9.18732
MSTRG.7012	ENSSSCG00000027124	9.08632
MSTRG.11174	MS4A2	9.01974
ENSSSCG00000025286	MCTP1	8.95552
MSTRG.1706	TLE1	8.92433
MSTRG.23289	CFP	8.88531
MSTRG.8053	UBXN4	8.78692
MSTRG.21604	ENSSSCG00000022361	8.65216
MSTRG.11206	TMX2;SELENOH	8.57944
MSTRG.122	ESR1;CCDC170	8.38171
MSTRG.12131	DBN1	8.10526
MSTRG.9290	ENSSSCG00000016949	7.85682
MSTRG.20970	RBPJ	7.85143
MSTRG.21746	NA	7.41904
MSTRG.22474	ENSSSCG00000028674	7.36644
MSTRG.20717	DDX24	7.35476
MSTRG.18432	MACO1	7.30838
MSTRG.6411	IFNGR2	7.29474
MSTRG.16474	RERG	7.21709
MSTRG.2743	APBB1IP	7.19468
MSTRG.13322	TXNDC11	7.09514
MSTRG.12795	NUDT1	6.99502
MSTRG.10549	WNT2	6.99052
MSTRG.11470	TEAD1	6.95939
MSTRG.21737	NA	6.82252
MSTRG.16899	NA	6.77839
MSTRG.22473	ENSSSCG00000015664	6.44216
MSTRG.22898	RNASEL	6.38491
MSTRG.13056	NA	6.37913
MSTRG.8856	KCNE4	6.34935
MSTRG.8727	ZDBF2	6.28069
MSTRG.448	NA	6.24594
MSTRG.22782	RF00019	6.16642
MSTRG.18471	WDTC1	6.12309
MSTRG.13059	NA	6.11765
MSTRG.3114	LHFPL6	5.99213
MSTRG.15483	ADORA3;TMIGD3	5.8877
MSTRG.13847	EXOC6B	5.88189
MSTRG.6653	SCARA5	5.80449
MSTRG.22862	PAPPA2	5.73236
MSTRG.7288	ENSSSCG00000010212	5.72113
MSTRG.3113	LHFPL6	5.71992
MSTRG.16027	LARP4	5.42927
MSTRG.11173	ENSSSCG00000013100	5.40794
MSTRG.11599	ISYNA1	5.17244
MSTRG.20682	FBLN5	5.12805
MSTRG.22577	COL28A1	5.11054
MSTRG.22790	CUL1	5.10691
MSTRG.1297	LRR1	5.10472
MSTRG.15210	SYT11	4.93239
MSTRG.6434	RCAN1	4.81952
MSTRG.3115	LHFPL6	4.78119
MSTRG.15543	C1orf194	4.66792
MSTRG.7120	ENSSSCG00000010053	4.48781
MSTRG.20771	YY1	4.35254
MSTRG.12764	ENSSSCG00000021427	4.3468
MSTRG.21432	PCDH18	4.25711
MSTRG.3965	RAB5C;KAT2A;DHX58	4.24567
MSTRG.2896	PFKFB3	4.21833
MSTRG.9023	TRIO	4.20316
MSTRG.23111	ASB9	4.17593
MSTRG.3116	LHFPL6	4.11092
MSTRG.23692	CAPN6	4.06364
MSTRG.20829	NELFA	4.05655
MSTRG.17117	CFDP1	3.88879
MSTRG.3764	HELZ	3.83171
MSTRG.2002	RABGAP1	3.80854
MSTRG.2948	ZMYND11	3.70235
MSTRG.9866	EDEM2;EIF6	3.68151
MSTRG.7779	NT5C2	3.65219
MSTRG.21016	ENSSSCG00000036025	3.65192
MSTRG.16604	ENSSSCG00000000697;RF00564;ENSSSCG00000000696;IFFO1	3.57217
MSTRG.11958	PIP5K1C	3.45719
MSTRG.2392	SMYD3	3.44106
MSTRG.8407	KCNH7	3.39004
MSTRG.17793	CCDC8	3.33366
MSTRG.3463	COL4A2	3.23129
MSTRG.22515	TFPI2	3.16132
MSTRG.8184	NA	3.07445
MSTRG.20751	ATG2B	3.07121
MSTRG.15990	ENSSSCG00000031381	2.989
MSTRG.9440	TIMD4	2.94844
MSTRG.20166	CSK	2.9443
MSTRG.5193	TCTA	2.84474
MSTRG.12016	ENSSSCG00000038673	2.76366
MSTRG.19978	FBXO9	2.72428
MSTRG.18978	ENSSSCG00000036505	2.68395
MSTRG.8072	NA	2.61376
MSTRG.12923	PDXDC1	2.55765
MSTRG.10690	RF00026	2.41063
MSTRG.22365	NA	2.381
MSTRG.19489	CARMIL1	2.33471
MSTRG.7750	SUFU	2.32131
MSTRG.17571	NA	2.27533
MSTRG.16476	EPS8	2.23496
MSTRG.12609	PAIP2	2.2137
MSTRG.17521	ENSSSCG00000035162;ENSSSCG00000037542	2.06206
MSTRG.18702	NAPG	1.9955
MSTRG.19691	BRD2	1.99075
MSTRG.14465	TSTA3	1.98339
MSTRG.9824	KIF3B	1.92752
MSTRG.4112	SNF8	1.92394
MSTRG.21501	NA	1.48234
MSTRG.9740	NA	1.41542

## Sheet: skyblue
gene_id	gene_name	connectivity
MSTRG.15733	PPP6R2	40.2583
MSTRG.9109	RF00026;SLC1A3	39.8345
MSTRG.12190	NA	39.5236
MSTRG.8372	CCDC148	39.3726
MSTRG.1453	NA	39.1835
MSTRG.19006	NA	38.8693
MSTRG.8121	NA	38.6569
MSTRG.17194	NA	38.1806
MSTRG.16283	RAP1B	37.6747
MSTRG.23048	NA	36.6365
MSTRG.14995	PCMTD1	36.273
MSTRG.14907	NA	35.2904
MSTRG.9991	NA	34.5334
MSTRG.6544	SPIN1	30.5933
MSTRG.10937	PPP6R3	30.4499
MSTRG.19995	DNAJA4	30.3892
MSTRG.15276	S100A4	30.1782
MSTRG.5264	NA	29.8341
MSTRG.1292	NA	29.5512
MSTRG.23058	ENSSSCG00000012101	27.5612
MSTRG.3146	SERPINE3	26.9295
MSTRG.19578	NA	26.7467
MSTRG.14320	NA	24.5992
MSTRG.23942	ENSSSCG00000038192	24.4135
MSTRG.5794	NA	24.0904
MSTRG.2226	NA	23.2598
MSTRG.13775	NA	23.0475
MSTRG.8282	NA	22.8315
MSTRG.7254	NA	22.7677
MSTRG.3050	HSPH1	22.6702
MSTRG.20272	NA	22.6594
MSTRG.3250	ENOX1	22.5408
MSTRG.23500	SLC16A2	22.5141
MSTRG.3948	CNTNAP1	22.043
ENSSSCG00000007171	EBF4	21.4835
MSTRG.7636	NA	21.1634
MSTRG.11267	DDB2	20.9008
MSTRG.18437	ENSSSCG00000003554	20.5146
MSTRG.23941	NA	19.6559
MSTRG.20781	WDR25	19.3253
MSTRG.15434	SLC22A15	19.2736
MSTRG.19664	PRRT1	18.8547
MSTRG.12781	ZFAND2A	18.5585
MSTRG.4910	NA	18.3717
MSTRG.221	ADGRG6	18.3331
MSTRG.1718	FAM166B	17.8668
MSTRG.10259	TMEM176A	17.7237
MSTRG.20907	ENSSSCG00000036070	17.6952
MSTRG.14994	NA	17.2979
MSTRG.18449	SH3BGRL3	16.9788
MSTRG.3442	NA	16.3593
MSTRG.23059	ENSSSCG00000012101	15.9064
MSTRG.17029	TAF1C	15.7788
MSTRG.19675	NA	15.5468
MSTRG.2708	NA	15.1222
MSTRG.4765	LRRC75A	14.9638
ENSSSCG00000019062	RF00026	14.7636
MSTRG.5102	ZDHHC3	14.6532
MSTRG.1544	ADAMTSL1	14.5718
MSTRG.21260	NA	14.451
MSTRG.511	AFG1L	14.2098
MSTRG.15071	NA	13.6233
MSTRG.18713	ENSSSCG00000003679	13.4678
MSTRG.14250	DRC1	13.274
MSTRG.19462	NA	12.8332
MSTRG.22657	NA	12.637
MSTRG.4753	ssc-mir-9828-1	12.4964
MSTRG.10099	CASS4	12.1602
MSTRG.12313	NA	12.1057
MSTRG.4473	SLC6A4	12.0189
MSTRG.16593	GNB3	11.5306
MSTRG.19124	ECHDC2	11.3567
ENSSSCG00000020066	RF00026	10.9752
MSTRG.5395	KBTBD8	10.8943
ENSSSCG00000021727	RF00026	10.6909
MSTRG.18511	RF00548	10.6056
MSTRG.10341	KDM7A	10.5949
MSTRG.2921	NA	10.536
MSTRG.14844	ENSSSCG00000033751	10.3647
MSTRG.13354	NAGPA	10.3059
MSTRG.19371	ENSSSCG00000033009	10.191
MSTRG.22708	RF00614	10.1873
MSTRG.2291	RGS7	10.1614
MSTRG.9042	NA	10.0903
MSTRG.10187	PTPRN2	10.0716
MSTRG.506	NA	9.92574
MSTRG.20242	NA	9.92271
MSTRG.20314	ssc-mir-208b	9.9032
MSTRG.5784	NA	9.71589
MSTRG.9376	NPM1	9.70295
MSTRG.14925	RF00411	9.61388
MSTRG.23238	RF00026	9.54183
MSTRG.3526	CYBC1	9.46386
MSTRG.7155	ENSSSCG00000010103	9.31978
MSTRG.4754	ssc-mir-9828-1	9.04058
MSTRG.3355	NA	8.70327
MSTRG.3271	ELF1	8.34984
MSTRG.19123	ECHDC2	8.33259
MSTRG.4168	NA	8.33095
MSTRG.16860	CRADD	8.0857
MSTRG.1573	ENSSSCG00000034133	7.84321
MSTRG.1264	ENSSSCG00000024102	7.70875
MSTRG.3639	NA	7.6491
MSTRG.13696	RF00026	7.39933
MSTRG.6074	SLC12A8	7.0126
MSTRG.18053	ZNF304;ENSSSCG00000037257	6.99655
MSTRG.447	NA	6.5216
MSTRG.14545	ENSSSCG00000033717	6.48209
MSTRG.5012	TRANK1	6.47177
MSTRG.12866	ENSSSCG00000007589;ENSSSCG00000025940	6.43972
MSTRG.2594	RF00015	6.36267
MSTRG.11262	C11orf49	5.975
MSTRG.4133	FAM117A	5.86218
MSTRG.2659	ENSSSCG00000035291	5.77727
MSTRG.13166	GDPD3	5.7694
MSTRG.11136	INCENP	5.71731
MSTRG.20842	LRPAP1	5.15144
MSTRG.3675	GALK1	5.14907
MSTRG.4904	ENSSSCG00000036571	5.14151
MSTRG.12706	KCTD16	5.02394
MSTRG.13513	AXIN1	4.85271
MSTRG.12450	NA	4.84054
MSTRG.22989	INTS7	4.82003
MSTRG.18114	ENSSSCG00000032461	4.5179
MSTRG.12673	PCDHGC4	4.48001
MSTRG.18310	CASP9	4.45409
MSTRG.13180	ENSSSCG00000036603	4.3894
MSTRG.537	ENSSSCG00000035433	4.37356
MSTRG.17446	NA	4.30505
MSTRG.4770	UBB	4.24596
MSTRG.3252	NA	4.1755
MSTRG.11633	ENSSSCG00000013874	4.07632
MSTRG.1603	ENSSSCG00000038272	3.887
MSTRG.22042	ENSSSCG00000014910	3.82215
MSTRG.13472	ENSSSCG00000027246	3.70907
MSTRG.5911	RF00026	3.69065
MSTRG.8796	NHEJ1	3.59117
MSTRG.12881	SMURF1	3.4953
MSTRG.19092	NA	3.40289
MSTRG.15714	ZNHIT6	3.31506
MSTRG.8459	DCAF17;CYBRD1	3.11236
MSTRG.7375	SLC29A3	3.08347
MSTRG.9488	ATPSCKMT	2.92365
MSTRG.17985	ENSSSCG00000022906	2.79472
MSTRG.18256	NA	2.7421
MSTRG.7421	CAMK2G	2.713
MSTRG.1287	NA	2.6434
MSTRG.11180	NA	2.61569
MSTRG.14721	NIPAL2	2.5955
MSTRG.8964	SCLY	2.51091
MSTRG.2695	RF02271	2.38656
MSTRG.12963	POP7	2.34342
MSTRG.255	PDE7B	2.12709
MSTRG.11944	ANKRD24	2.0695
MSTRG.11740	ENSSSCG00000013724	1.93218
MSTRG.11709	CC2D1A	1.76495
MSTRG.4624	PFN1;SLC25A11	1.75952
MSTRG.20624	RF00600	1.73185
MSTRG.10889	RF01948	1.6893

## Sheet: lightgreen
gene_id	gene_name	connectivity
MSTRG.11484	DKK3	37.1103
MSTRG.11027	LTBP3	37.0449
MSTRG.13836	RAB11FIP5	34.04
MSTRG.10777	AEBP1	33.6629
MSTRG.13356	PPL	32.0309
MSTRG.7025	MN1	30.9401
MSTRG.7506	ENSSSCG00000010370	30.7314
MSTRG.7616	MYOF	30.5405
MSTRG.22811	MYOC	30.1319
MSTRG.18542	COL16A1	30.1073
MSTRG.23876	BGN	29.6423
MSTRG.6264	COL8A1	29.3043
MSTRG.13034	ELN	28.8394
MSTRG.4135	NA	28.3372
MSTRG.23047	ENSSSCG00000012832	28.2751
MSTRG.21933	WNT11	27.8476
MSTRG.13793	LOXL3	27.6778
MSTRG.23788	GPC4	27.6119
MSTRG.13890	MEIS1	27.1996
MSTRG.21700	PKD2	26.5834
MSTRG.22421	FMOD	26.4752
MSTRG.12438	LOX	26.4275
MSTRG.626	COL12A1;ENSSSCG00000034949	26.3515
MSTRG.9334	MAP1B	25.6864
MSTRG.18141	MXRA8	25.2508
MSTRG.22228	CADM1	25.0161
MSTRG.1950	TNC	24.9692
MSTRG.23605	SRPX2;RF00026	24.8921
MSTRG.21189	ENSSSCG00000008898	24.2009
MSTRG.21912	P4HA3	24.1859
MSTRG.22483	STEAP2	24.0229
MSTRG.19022	ROR1	23.8046
MSTRG.9737	NINL;ENSSSCG00000037226	23.7861
MSTRG.16062	IGFBP6	23.7177
MSTRG.11612	IFI30;ENSSSCG00000013900;MAST3	23.4835
MSTRG.3499	GAS6	23.3159
MSTRG.7456	PLAC9	23.0705
MSTRG.1364	SAMD4A	23.0685
MSTRG.22653	SEMA3D	22.7899
MSTRG.9619	PSD3	22.3857
MSTRG.14507	NDRG1	22.1732
MSTRG.5076	GASK1A	22.056
MSTRG.12718	DPYSL3	21.9221
MSTRG.10911	MRGPRF	21.7755
MSTRG.7787	CALHM2	21.701
MSTRG.17678	AXL	21.5472
MSTRG.10789	GLI3	21.3423
MSTRG.2851	CAMK1D	21.1356
MSTRG.11012	EFEMP2	21.0022
MSTRG.17039	CDH13	20.9805
MSTRG.20912	C1QTNF7	20.9722
MSTRG.17834	EMP3	20.9389
MSTRG.20570	LTBP2	20.6778
MSTRG.22422	PRELP	20.5958
MSTRG.1609	GLIS3	20.3503
ENSSSCG00000032795	IL18R1	19.9302
MSTRG.20941	SLIT2;ENSSSCG00000029791	19.8739
MSTRG.23295	SLC38A5	19.5993
MSTRG.5075	GASK1A	19.4251
MSTRG.5547	FBLN2	19.232
MSTRG.17817	C5AR2	18.8036
ENSSSCG00000016715	OSBPL3	18.6155
MSTRG.5710	ZIC1	18.4261
MSTRG.10261	ENSSSCG00000027196	18.2476
MSTRG.12719	DPYSL3	17.9936
MSTRG.14023	TTC7A	17.6701
MSTRG.20318	SLC22A17	17.5883
MSTRG.14154	LTBP1;ENSSSCG00000008511	17.4909
MSTRG.7628	ENSSSCG00000035794	17.129
MSTRG.1543	ADAMTSL1	16.9862
MSTRG.2127	PRRX2	16.8562
MSTRG.17536	CLIP3	16.5607
MSTRG.16319	LGR5	16.2893
MSTRG.18358	CDA	16.1946
MSTRG.1528	HACD4	16.0513
MSTRG.13039	ENSSSCG00000007719	15.9139
MSTRG.21036	LIMCH1	15.8115
MSTRG.847	MAPK6	15.6703
ENSSSCG00000025306	PAK3	15.348
MSTRG.10037	SULF2	15.1791
MSTRG.9865	TP53INP2	15.1062
MSTRG.22290	MFRP	15.067
MSTRG.23908	PLXNA3	14.6192
MSTRG.108	NA	14.5367
MSTRG.22771	PNPLA8	14.5366
MSTRG.21820	DCHS1	14.3998
MSTRG.5072	ACKR2;ZNF662	14.2846
MSTRG.8551	ENSSSCG00000016002	14.2302
MSTRG.5106	LIMD1	14.2111
MSTRG.16169	LRP1	14.2031
MSTRG.1180	CILP	13.7955
MSTRG.11043	CAPN1;ENSSSCG00000012998	13.6314
MSTRG.17855	NUCB1;DHDH;BAX	13.6143
MSTRG.17534	TYROBP	13.4416
MSTRG.13892	MEIS1	13.4308
MSTRG.21698	PKD2	13.3323
MSTRG.164	UST	13.2799
MSTRG.20048	PDE8A	12.945
MSTRG.1130	DSEL	12.7018
MSTRG.4634	ssc-mir-195	12.6871
MSTRG.14509	ENSSSCG00000040563	12.5843
MSTRG.5087	TCAIM	12.5102
MSTRG.2568	UBAP1	12.4523
MSTRG.1506	IFN-ALPHA-17	12.2689
MSTRG.7490	WAPL	12.2184
MSTRG.15632	ARHGAP29	12.0221
MSTRG.19445	MBOAT1	11.9836
MSTRG.2148	ABL1	11.7461
MSTRG.23727	PGRMC1	11.5593
MSTRG.5322	ARF4	11.5222
MSTRG.12354	ENSSSCG00000031245	11.4236
MSTRG.17916	TSEN34	11.4171
MSTRG.2853	CAMK1D	11.0961
MSTRG.18543	TMEM39B;KPNA6	10.8944
MSTRG.11269	LRP4	10.8806
MSTRG.1870	PTPN3	10.6824
MSTRG.19028	NA	10.6251
MSTRG.19319	SERPINB1	10.6186
MSTRG.4506	CRK	10.5344
MSTRG.20100	MESP2	10.5053
MSTRG.8355	FMNL2	10.4549
MSTRG.21699	PKD2	10.389
ENSSSCG00000031173	KCNMB4	10.2968
MSTRG.14471	TOP1MT	10.2482
MSTRG.15752	CERK	9.94605
ENSSSCG00000005598	SCAI	9.77133
MSTRG.632	COL12A1	9.76121
MSTRG.8832	GLB1L	9.75102
MSTRG.19225	BTBD19	9.73031
MSTRG.12677	FCHSD1	9.71766
MSTRG.20645	FOXN3	9.64094
MSTRG.7698	HPS1;PYROXD2;MIR1287	9.63831
MSTRG.20046	PDE8A;ENSSSCG00000039629;ALPK3	9.60534
MSTRG.13358	GLYR1;ROGDI	9.58116
MSTRG.1871	PTPN3	9.41346
MSTRG.17063	ENSSSCG00000032216	9.3688
MSTRG.1349	NA	9.36371
MSTRG.16616	CD9	9.15672
MSTRG.13359	ENSSSCG00000007944	8.60556
MSTRG.19861	BYSL	8.54466
MSTRG.15829	CSDC2	8.44985
MSTRG.21037	LIMCH1	8.28938
MSTRG.19142	ENSSSCG00000003868	8.23492
MSTRG.3938	IFI35	8.06601
MSTRG.15202	KHDC4	8.00496
MSTRG.14799	RIPK2	7.98199
MSTRG.6392	LTN1;RWDD2B	7.8765
MSTRG.642	SETBP1	7.81794
MSTRG.23075	ARHGAP6	7.78582
MSTRG.22423	PRELP	7.7063
MSTRG.20553	ACOT4	7.6805
MSTRG.17876	NOSIP	7.62546
MSTRG.8632	RFTN2	7.56295
MSTRG.19725	DST	7.54983
MSTRG.9098	BRIX1	7.52596
MSTRG.6600	RHOBTB2	7.50515
MSTRG.1735	NPR2	7.34949
MSTRG.15960	RTCB	7.32455
MSTRG.2100	WDR34	7.05888
MSTRG.2619	MKX	6.86078
MSTRG.11649	AP1M1	6.85644
MSTRG.18292	MIIP	6.83235
MSTRG.13131	FBXL19	6.80545
MSTRG.7438	ZNF503	6.80508
MSTRG.20780	WDR25	6.66298
MSTRG.16063	RARG	6.61788
MSTRG.19762	ANKS1A	6.61625
MSTRG.8941	SH3BP4	6.50699
MSTRG.19532	ABT1	6.37749
MSTRG.14002	NRXN1	6.37622
MSTRG.10466	UBE2H;ENSSSCG00000040437	6.37554
MSTRG.65	IGF2R	6.35721
MSTRG.8094	ACTR3	6.34459
MSTRG.804	POLR2M	6.27863
MSTRG.110	MTRF1L	6.14993
MSTRG.17832	LIG1	6.1067
MSTRG.4713	STX8	6.10492
MSTRG.6922	MED13L	6.0953
MSTRG.18422	RCAN3	5.95379
MSTRG.6996	UBE3B	5.83828
MSTRG.1655	ABHD17B	5.57579
MSTRG.16070	AAAS	5.50324
MSTRG.20	SMOC2	5.39591
MSTRG.16683	BCL2L13	5.2666
MSTRG.5709	ZIC4	5.24976
MSTRG.3489	PCID2	5.22391
MSTRG.21270	G3BP2	5.12625
MSTRG.13691	RF00100	5.12033
MSTRG.22687	SEMA3C	5.08949
MSTRG.12538	PPP2CA	5.02289
MSTRG.15828	PMM1	4.9898
MSTRG.7984	SYCE1	4.88952
MSTRG.17973	SPACA6;ssc-mir-125a;ssc-let-7e;ssc-mir-99b	4.83065
MSTRG.6047	ZDHHC19;TFRC	4.79886
MSTRG.20871	BLOC1S4	4.75959
MSTRG.23125	NA	4.73745
MSTRG.16599	COPS7A	4.71468
MSTRG.3536	ENSSSCG00000029553	4.70112
MSTRG.6249	TMEM45A	4.69695
MSTRG.7068	SF3A1	4.66256
MSTRG.13652	MAP4K4	4.59431
MSTRG.22980	NENF	4.57823
MSTRG.13998	ENSSSCG00000034834	4.53304
MSTRG.5906	ENSSSCG00000038845	4.43669
MSTRG.13035	ELN	4.42097
MSTRG.341	SERINC1	4.4035
MSTRG.8619	NABP1	4.34586
MSTRG.22125	ANGPTL5	4.31552
MSTRG.17031	HSDL1	4.31348
MSTRG.4599	PELP1	4.2841
MSTRG.19333	ECI2	4.26355
MSTRG.2882	NA	4.21786
MSTRG.18020	ZNF581	4.19338
MSTRG.21463	NA	4.16055
MSTRG.11084	OTUB1	4.04463
MSTRG.18242	RF00410	3.8883
MSTRG.834	PYGO1	3.87925
MSTRG.21215	CENPC	3.85449
MSTRG.4943	NGLY1	3.81357
MSTRG.57	AGPAT4	3.53223
MSTRG.18017	ZNF784	3.52472
MSTRG.2661	ENSSSCG00000038501	3.44742
MSTRG.385	NA	3.38697
MSTRG.1438	TMEM30B	3.30039
MSTRG.20872	KIAA0232	3.15133
MSTRG.17387	BRD7	3.00295
MSTRG.7805	ADD3	2.94486
MSTRG.15635	ARHGAP29	2.93623
MSTRG.3005	WASF3	2.89255
MSTRG.3302	KLF5	2.87318
MSTRG.17481	NA	2.69482
MSTRG.13197	KDM8	2.63568
MSTRG.18275	EXOSC10	2.57127
MSTRG.3004	CDK8	2.56158
MSTRG.3490	CUL4A	2.20349
MSTRG.21813	SYT9	2.15791
MSTRG.16936	NA	2.11554
MSTRG.5370	PRICKLE2	1.87668
MSTRG.631	COL12A1	1.77502
MSTRG.8467	DYNC1I2	1.65487
MSTRG.21026	RF00181	1.53963
MSTRG.12598	RF00154	1.45633
MSTRG.6904	WSB2	1.43876
MSTRG.7182	ENSSSCG00000033787	1.39193
MSTRG.11574	NR2C2AP	1.18155

## Sheet: red
gene_id	gene_name	connectivity
MSTRG.2951	IL17D	123.969
MSTRG.8956	COL6A3	123.885
MSTRG.6540	ENSSSCG00000022506	119.204
MSTRG.4517	SERPINF1	119.161
MSTRG.22935	FAM129A	113.843
MSTRG.14599	COL14A1	113.081
MSTRG.13668	REV1	110.931
MSTRG.407	NT5E	110.849
MSTRG.16418	CASC1	110.381
MSTRG.4853	COL6A6;COL6A5	109.908
MSTRG.15833	TEF	105.561
MSTRG.3975	FKBP10	104.618
MSTRG.2216	COL5A1	102.908
MSTRG.14807	MMP16	101.632
MSTRG.22292	THY1	101.198
MSTRG.4038	PLXDC1	100.751
MSTRG.15223	THBS3	100.599
MSTRG.12959	FBXO24;PCOLCE	100.53
MSTRG.22357	CDON	100.357
MSTRG.2088	DNM1	99.9595
MSTRG.5079	POMGNT2	99.9433
MSTRG.20317	EFS	99.6957
MSTRG.2082	CERCAM	99.6363
MSTRG.15424	PTGFRN	99.1466
MSTRG.9201	FST	97.7123
MSTRG.15917	C1QTNF6	97.6883
MSTRG.3828	ENSSSCG00000017300	97.6082
MSTRG.20183	CD276	96.6448
MSTRG.14130	QPCT	96.0344
MSTRG.22539	COL1A2	94.2024
MSTRG.14679	CTHRC1	94.179
MSTRG.8578	COL3A1;ENSSSCG00000032706	94.1469
MSTRG.17294	B3GNT9	93.7483
MSTRG.11335	FJX1;PAMR1	93.7127
MSTRG.8866	NA	92.8307
MSTRG.18151	MMP23B	92.6012
MSTRG.12565	TGFBI	91.867
MSTRG.20810	SPON2	91.7157
MSTRG.4144	COL1A1	91.5262
MSTRG.18286	MTHFR	91.313
MSTRG.23146	CDKL5	90.7735
MSTRG.2049	ANGPTL2	90.7362
MSTRG.19701	ENSSSCG00000023611;ATF6B	90.5699
MSTRG.12267	EDIL3	89.9864
MSTRG.19721	NA	89.84
MSTRG.3502	NA	89.2632
MSTRG.3826	TANC2	88.7067
MSTRG.15277	S100A6	88.4684
MSTRG.17366	LPCAT2;MMP2	88.1468
MSTRG.8957	COL6A3	87.9479
MSTRG.633	CD109	87.3944
MSTRG.9754	SIGLEC1;ADAM33;ENSSSCG00000021401	87.2474
MSTRG.5432	CNTN3	87.226
MSTRG.23215	SRPX	86.4881
MSTRG.19910	POLH	85.7759
MSTRG.8363	GALNT5	85.6933
MSTRG.16279	DYRK2	83.59
MSTRG.1971	GSN	83.4676
MSTRG.15076	OLFML2B	83.3933
MSTRG.9558	PDGFRL	83.2999
MSTRG.22658	SEMA3A	82.8996
MSTRG.6259	ABI3BP	82.6303
MSTRG.5078	ENSSSCG00000035687	81.9389
MSTRG.22772	SFRP4	81.8689
MSTRG.1884	LPAR1	81.8581
MSTRG.3976	P3H4	81.7009
MSTRG.13575	FBLN7	81.5701
MSTRG.22872	ANGPTL1	80.4793
MSTRG.16883	DCN	80.436
MSTRG.15659	TGFBR3;ENSSSCG00000033042	80.4087
MSTRG.2871	ENSSSCG00000011121	80.1276
ENSSSCG00000012546	NRK	80.1165
MSTRG.2952	EEF1AKMT1	79.8595
MSTRG.4136	NA	79.7042
MSTRG.13669	REV1	79.3629
MSTRG.15008	PRRX1	79.1156
MSTRG.9945	EMILIN3	78.0831
MSTRG.22381	ARHGAP32	77.8678
MSTRG.19121	GPX7	77.4372
MSTRG.1010	NA	77.2692
MSTRG.22854	CACYBP	76.9653
MSTRG.5077	GASK1A	76.8536
MSTRG.17361	NA	76.6555
MSTRG.15026	DPT	76.5783
MSTRG.9418	C1QTNF2	76.5665
MSTRG.5724	NA	76.4693
MSTRG.19720	ENSSSCG00000001500	76.4587
MSTRG.14960	FAM110B	75.9994
MSTRG.12382	NREP	75.9955
MSTRG.11388	ENSSSCG00000013318	75.9848
MSTRG.9094	ENSSSCG00000016823	75.7983
MSTRG.23973	NA	75.0211
MSTRG.4162	ANKRD40	74.4695
MSTRG.14733	CPQ	74.3002
MSTRG.17844	DBP;CA11	74.2031
MSTRG.6260	TFG	73.9205
MSTRG.16783	GLT8D2	73.7945
MSTRG.8847	OBSL1	73.6248
ENSSSCG00000011208	ZNF385D	72.8968
MSTRG.8867	NA	72.8649
MSTRG.19363	TXNDC5	72.6476
MSTRG.595	TENT5A	72.4596
MSTRG.23656	MORC4	72.3654
MSTRG.4427	RAB34	71.718
MSTRG.12104	ADAMTS2	71.2546
MSTRG.6197	CCDC80	70.2398
MSTRG.3830	ENSSSCG00000017300	70.2214
MSTRG.5936	ABCC5	70.1329
MSTRG.2954	IFT88	70.0936
MSTRG.20766	EML1	69.5075
MSTRG.2509	DAPK1	69.4614
MSTRG.20767	EVL	68.196
MSTRG.13439	TSC2	67.866
MSTRG.19084	ENSSSCG00000003839	67.3556
MSTRG.4718	GAS7;RCVRN;ssc-mir-9853-1	67.0643
MSTRG.16421	LRMP	67.0602
MSTRG.3500	NA	66.9659
MSTRG.737	PPIB	66.6338
MSTRG.13537	ASPN	65.9022
MSTRG.16980	CYBA	65.6452
MSTRG.4855	COL6A6	65.5709
MSTRG.22680	SEMA3E	65.3233
MSTRG.15173	CRABP2	65.3184
MSTRG.22190	NCAM1	65.308
MSTRG.8766	FN1	64.9978
MSTRG.7081	SELENOM	64.7346
MSTRG.18004	ENSSSCG00000039460	64.1327
MSTRG.14601	COL14A1	63.5478
MSTRG.12513	P4HA2	63.2219
MSTRG.14063	PLEKHH2	63.1757
MSTRG.771	ENSSSCG00000037042	63.0824
MSTRG.17332	NA	62.9434
MSTRG.12265	VCAN	62.1688
MSTRG.9544	DLC1	61.9561
MSTRG.6557	ROR2	61.4778
MSTRG.13758	CAPG	61.2093
MSTRG.13123	ENSSSCG00000035364;PRSS53	60.9935
MSTRG.23961	ENSSSCG00000039926	60.7185
MSTRG.19083	ENSSSCG00000003839	60.7078
MSTRG.18330	MFAP2	60.2348
MSTRG.85	SYNJ2	59.8518
MSTRG.14668	ZFPM2	59.7588
MSTRG.11408	SVIP	59.4472
MSTRG.21456	FAT4	59.0812
MSTRG.23829	ENSSSCG00000012700	58.6217
MSTRG.10731	MPP6	58.582
MSTRG.15834	NA	58.5493
MSTRG.6976	RNF10	58.2976
MSTRG.4615	SCIMP	58.1506
ENSSSCG00000024958	GPR173	58.0857
MSTRG.75	FNDC1	57.9833
MSTRG.11105	NA	57.7526
MSTRG.14951	NA	57.6695
MSTRG.22923	NMNAT2	57.3422
MSTRG.7624	PLCE1	57.2872
MSTRG.8539	PDE1A	56.8736
MSTRG.16594	P3H3	56.611
MSTRG.508	SNX3	56.4268
MSTRG.3869	FMNL1	55.8658
MSTRG.15928	TEX33	55.8369
MSTRG.12383	ENSSSCG00000035662	55.8301
MSTRG.1380	LGALS3	55.673
MSTRG.1363	NA	55.3979
MSTRG.21811	ENSSSCG00000038540	55.2068
MSTRG.6866	ANAPC7	55.0557
MSTRG.13544	NINJ1	54.9412
MSTRG.22329	VWA5A	54.8462
MSTRG.12071	ENSSSCG00000040083	54.7875
ENSSSCG00000000717	KCNA6	54.621
MSTRG.20737	C14orf132	54.2343
MSTRG.18767	EMILIN2	54.2266
MSTRG.10249	ABCB8	54.2183
MSTRG.866	TNFAIP8L3	53.7279
MSTRG.16359	DENND5B	53.7069
MSTRG.10730	GSDME	53.3395
MSTRG.16574	ENSSSCG00000035531	53.2013
MSTRG.14089	TMEM178A	53.1586
MSTRG.15927	TEX33	53.0021
MSTRG.9724	CST3	52.8084
MSTRG.21879	PDE2A	52.6817
MSTRG.10545	CTTNBP2	52.6735
MSTRG.18536	TINAGL1	52.601
MSTRG.4988	CRTAP	52.533
MSTRG.14364	CYS1	52.4135
MSTRG.6333	ROBO2;ENSSSCG00000012003	52.2459
MSTRG.6992	ANKRD13A	52.1642
MSTRG.9157	GHR	52.0211
MSTRG.5684	GK5	51.9656
MSTRG.16885	KERA	51.6215
MSTRG.20265	PRKD1	51.5855
MSTRG.124	CCDC170	51.4426
MSTRG.7681	ENSSSCG00000010519	51.311
MSTRG.8581	COL5A2	51.2475
MSTRG.12919	PLA2G10	50.9691
MSTRG.13310	SNX29;TNFRSF17	50.9557
MSTRG.21596	SLC9B2;ENSSSCG00000009162	50.8475
MSTRG.20982	RELL1	50.7471
MSTRG.5653	CLSTN2	49.9943
MSTRG.11140	RAB3IL1	49.8471
MSTRG.1836	ENSSSCG00000035397	49.6791
MSTRG.22897	RGSL1	49.6513
MSTRG.4856	ENSSSCG00000037830	49.6122
MSTRG.21481	PRDM5	49.5698
MSTRG.23318	PLP2	48.6674
MSTRG.11214	SLC43A3	48.6022
MSTRG.22503	CDK6	48.5356
MSTRG.1240	ITGA11	48.4122
MSTRG.17228	NUP93	48.334
MSTRG.9772	CPXM1	48.1692
MSTRG.9910	SAMHD1	47.9876
MSTRG.13808	MTHFD2	47.9692
MSTRG.9305	MAST4	47.7828
ENSSSCG00000001485	MLIP	47.6192
MSTRG.2008	NEK6	47.5993
MSTRG.13884	CNRIP1	47.5837
MSTRG.4092	COPZ2;ssc-mir-152	47.5799
MSTRG.1883	LPAR1	47.1445
MSTRG.17372	RPGRIP1L	47.0321
MSTRG.6779	NCOR2	47.0191
MSTRG.10266	GIMAP8	46.942
MSTRG.20561	ENSSSCG00000002351;ZNF410	46.4494
MSTRG.18483	FGR	46.2803
MSTRG.14600	COL14A1	46.1335
MSTRG.5711	AGTR1	46.0201
MSTRG.10388	FAM180A	45.9604
MSTRG.10381	PTN	45.8741
MSTRG.8571	GULP1	45.8672
ENSSSCG00000038302	RF00181	45.8524
MSTRG.12824	NA	45.7296
MSTRG.17740	ENSSSCG00000003089	45.6889
MSTRG.14665	ZFPM2	45.5787
MSTRG.14671	ZFPM2	45.5744
MSTRG.2510	DAPK1	45.5217
MSTRG.13360	VASN	45.4585
MSTRG.1594	PDCD1LG2;RF00413	45.3704
MSTRG.7867	NA	45.263
MSTRG.3633	JMJD6;RF02271	45.2447
MSTRG.10792	GLI3	45.1513
MSTRG.10446	MKLN1	44.8978
MSTRG.14672	ZFPM2	44.8963
MSTRG.5233	SEMA3B;LSMEM2	44.8098
MSTRG.1570	PTPRD	44.7849
MSTRG.2877	NA	44.776
MSTRG.15250	ATP8B2	44.6804
MSTRG.17302	ENSSSCG00000040125	44.6747
MSTRG.14670	ZFPM2	44.639
MSTRG.16239	SRGAP1	44.5984
MSTRG.16844	NTN4	44.4035
MSTRG.18822	TTC39C	44.3535
MSTRG.5683	GK5	44.2675
MSTRG.2950	IL17D	44.1139
MSTRG.15069	RGS4	43.8945
MSTRG.21423	SETD7	43.6844
MSTRG.1350	FERMT2	43.6667
MSTRG.2513	DAPK1	43.6008
MSTRG.7627	PLCE1	43.4799
MSTRG.7904	ENSSSCG00000010703	43.2853
MSTRG.9464	SPARC	43.2586
MSTRG.14878	NA	43.0307
MSTRG.6235	CBLB	42.6621
MSTRG.5682	GK5	42.5486
MSTRG.10742	NA	42.4921
MSTRG.8538	PDE1A	42.2353
MSTRG.10123	RF02128	42.1665
MSTRG.988	GCHFR	42.0228
MSTRG.19622	DDR1	41.9623
MSTRG.22084	CHORDC1	41.9353
MSTRG.2953	CRYL1	41.9057
MSTRG.6835	MLXIP	41.8326
MSTRG.22359	RPUSD4	41.5624
MSTRG.20026	IL16	41.4736
MSTRG.13912	UGP2	41.1219
MSTRG.12077	ENSSSCG00000039574	41.0729
MSTRG.23013	CD34	41.0244
MSTRG.16415	BCAT1	40.9961
MSTRG.3473	CARS2	40.8703
MSTRG.14317	OSR1	40.7459
MSTRG.292	L3MBTL3	40.7341
MSTRG.18672	ENSSSCG00000036526;MACF1;ENSSSCG00000037748;ENSSSCG00000003655;ENSSSCG00000036451;ENSSSCG00000035568	40.5514
MSTRG.21373	EDNRA	40.5226
MSTRG.13119	KAT8	40.4964
MSTRG.16058	KRT18	40.3009
MSTRG.9977	ENSSSCG00000007381	40.2685
MSTRG.17101	MON1B	40.2051
MSTRG.3718	TTYH2	40.0895
MSTRG.8969	PER2	40.0843
MSTRG.15550	GPSM2	39.8078
MSTRG.18136	ACAP3	39.7911
MSTRG.6153	ARHGAP31	39.6649
MSTRG.9701	SMIM26	39.4204
MSTRG.8260	BRF2	39.3943
MSTRG.6347	NA	39.3311
MSTRG.14675	ZFPM2	39.0872
MSTRG.16563	MFAP5	38.6978
MSTRG.22773	ENSSSCG00000020963	38.6905
MSTRG.22924	NMNAT2	38.6565
MSTRG.868	AP4E1	38.4667
MSTRG.19820	BTBD9	38.388
MSTRG.742	CA12	38.368
MSTRG.4756	PMP22	38.355
MSTRG.21843	TRIM68	38.3252
MSTRG.5449	LRRN1	38.2478
MSTRG.13380	CREBBP	38.2151
MSTRG.18276	MTOR	38.0858
MSTRG.14489	NA	37.9528
MSTRG.6348	NA	37.8627
ENSSSCG00000006059	NCALD	37.7831
MSTRG.5588	CHST13	37.6028
MSTRG.9320	SLC30A5	37.3515
MSTRG.4075	NPEPPS	37.2656
MSTRG.10471	SMO	37.2574
MSTRG.22131	MMP27	37.178
MSTRG.14484	ENSSSCG00000036022	37.1349
MSTRG.17071	MAF	37.1064
MSTRG.14064	PLEKHH2	36.9492
MSTRG.15228	SLC50A1;EFNA1	36.8898
MSTRG.13651	MAP4K4;ENSSSCG00000034104	36.8034
MSTRG.18757	ENSSSCG00000033893	36.6315
MSTRG.7040	ENSSSCG00000009969	36.509
MSTRG.1627	SMARCA2	36.3228
MSTRG.19789	STK38	36.2315
MSTRG.16710	PRICKLE1	36.1025
MSTRG.4825	MPRIP	35.8871
MSTRG.18475	CD164L2	35.5924
MSTRG.8979	HDAC4	35.5221
MSTRG.1996	RC3H2;RF00579	35.416
MSTRG.2144	HMCN2	35.2678
MSTRG.4020	NR1D1	35.1524
MSTRG.16084	NA	35.0973
MSTRG.3281	RGCC	34.9093
MSTRG.20866	SORCS2	34.8924
ENSSSCG00000037520	ENSSSCG00000037520	34.8774
MSTRG.15727	LMF2	34.8313
MSTRG.19717	RAB23	34.7403
MSTRG.8484	MAP3K20	34.7136
MSTRG.4913	NR1D2	34.5956
MSTRG.20367	NA	34.4987
MSTRG.21774	ANTXR2	34.4893
MSTRG.18469	SLC9A1	34.1582
MSTRG.19144	NRDC;MIR761	34.0762
MSTRG.19082	ENSSSCG00000003839	34.043
MSTRG.14961	IMPAD1	34.0016
MSTRG.13031	LIMK1	33.9908
MSTRG.20838	TNIP2	33.9895
MSTRG.5331	ABHD6	33.9481
MSTRG.9938	PPP1R16B	33.8394
MSTRG.11102	LGALS12;ENSSSCG00000040120;PLA2G16	33.6958
MSTRG.2615	RAB18	33.6601
MSTRG.19457	ENSSSCG00000037115	33.533
MSTRG.16025	LARP4	33.5207
MSTRG.15502	DENND2D	33.4713
MSTRG.23919	F8	33.3107
MSTRG.22716	FGL2;FAM185A;LRRC17	33.3091
MSTRG.25	AFDN	33.2952
MSTRG.20994	TLR1;TLR6	33.1479
MSTRG.27	AFDN	33.0803
MSTRG.12842	ZNF316	33.0535
MSTRG.6702	SAP30	32.8138
MSTRG.4475	GOSR1	32.8134
MSTRG.23807	MOSPD1	32.7727
MSTRG.14820	NA	32.7427
MSTRG.19800	FGD2	32.489
MSTRG.22122	ARHGAP42	32.4882
MSTRG.23735	SEPT6	32.4539
MSTRG.8718	NA	32.353
MSTRG.9956	CHD6	32.3517
MSTRG.5735	SIAH2	32.2888
MSTRG.21543	ENPEP	32.2694
MSTRG.5062	SEC22C	32.2336
MSTRG.10764	PURB;ENSSSCG00000026910	32.1307
MSTRG.21682	PPM1K	32.0924
MSTRG.2529	ssc-mir-7-2	31.9943
MSTRG.2090	MIR199B	31.9896
MSTRG.5528	TMCC1;ENSSSCG00000040441	31.8278
MSTRG.2511	DAPK1	31.7783
MSTRG.2889	ITIH5	31.7114
MSTRG.4189	NA	31.6312
MSTRG.3107	THSD1	31.5955
MSTRG.14053	PREPL	31.5569
MSTRG.16561	ENSSSCG00000000664;RIMKLB	31.5547
MSTRG.5362	PTPRG	31.447
MSTRG.23132	SYAP1	31.1482
MSTRG.12275	MEF2C	31.1105
MSTRG.20090	RLBP1;POLG	31.0799
MSTRG.23099	TCEANC	31.0127
MSTRG.6292	NA	30.7093
MSTRG.6283	NA	30.6801
MSTRG.15551	GPSM2	30.5963
MSTRG.15595	PALMD	30.5779
MSTRG.21421	MGST2	30.5445
MSTRG.13088	TPST1	30.4286
MSTRG.16198	AVIL;CTDSP2	30.3653
MSTRG.21679	ENSSSCG00000026196;ENSSSCG00000022194	30.344
MSTRG.14566	ENSSSCG00000034048	30.313
MSTRG.2999	NUP58	30.2998
MSTRG.1341	TXNDC16	30.2741
MSTRG.16732	NA	30.2301
MSTRG.12233	THBS4	30.2246
MSTRG.8220	CENPU	30.038
MSTRG.7523	VSTM4	29.9879
MSTRG.23080	NA	29.9513
MSTRG.20791	RF00181	29.8881
MSTRG.16212	B4GALNT1	29.8876
MSTRG.1835	ENSSSCG00000005420	29.7634
MSTRG.881	SECISBP2L	29.7334
MSTRG.2078	NA	29.7241
MSTRG.18553	BSDC1	29.7094
MSTRG.2149	ABL1	29.6536
MSTRG.23427	NA	29.5165
ENSSSCG00000025430	DTX2	29.4625
MSTRG.19383	TMEM170B	29.1535
MSTRG.22850	ENSSSCG00000015499	29.1096
MSTRG.950	LRRC57	29.0138
MSTRG.5954	EPHB3	28.9551
MSTRG.9312	MAST4	28.9178
MSTRG.15845	DNAJB7	28.907
MSTRG.21755	COQ2	28.8935
MSTRG.3083	DCLK1	28.837
MSTRG.22243	SIK3	28.8071
MSTRG.3164	KPNA3	28.7316
MSTRG.2403	ENSSSCG00000034817;ENSSSCG00000010885	28.7067
MSTRG.14026	SOCS5	28.5706
MSTRG.1838	ENSSSCG00000005424;ABCA1	28.5123
MSTRG.16497	EMP1	28.4571
MSTRG.2250	EPRS	28.2186
MSTRG.5448	NA	28.2175
MSTRG.15925	TST	28.1663
MSTRG.2893	ITIH5	28.1231
MSTRG.1439	ENSSSCG00000005095	28.0958
MSTRG.15908	LGALS1	27.9077
MSTRG.697	MBD2	27.836
MSTRG.10079	ENSSSCG00000040839;ENSSSCG00000007482;ENSSSCG00000034702	27.8127
MSTRG.16559	PHC1	27.6983
MSTRG.7079	SMTN	27.6171
MSTRG.4490	GEMIN4;ENSSSCG00000036675	27.5268
MSTRG.11866	MAP2K7	27.5158
MSTRG.7046	KREMEN1	27.4853
MSTRG.3590	GAA	27.4588
MSTRG.5446	NA	27.4426
MSTRG.14450	NA	27.3369
MSTRG.14766	PDP1	27.3088
MSTRG.17463	LRP3	27.1775
MSTRG.9306	MAST4	27.053
MSTRG.2515	DAPK1	27.0312
MSTRG.3280	RGCC	26.902
MSTRG.11721	NFIX	26.8804
MSTRG.11524	ENSSSCG00000013992;ENSSSCG00000040553;GUK1	26.8491
MSTRG.17543	CAPNS1	26.8451
MSTRG.7846	GFRA1	26.802
MSTRG.16481	MGP	26.523
MSTRG.5672	ENSSSCG00000011676	26.5111
MSTRG.16637	TSPAN11	26.4948
MSTRG.22957	PLA2G4A	26.4774
MSTRG.10154	DIDO1	26.4323
MSTRG.15601	SNX7	26.4293
MSTRG.14714	MIR599	26.3535
MSTRG.5445	NA	26.2813
MSTRG.13664	NPAS2	26.1985
MSTRG.20136	CSPG4	26.174
MSTRG.22599	DGKB	26.1341
MSTRG.19089	PARS2	26.0743
MSTRG.1841	SLC44A1	26.0558
MSTRG.16640	TSPAN9	25.9845
MSTRG.3383	NA	25.9007
MSTRG.19927	CLIC5	25.8996
MSTRG.20820	FAM53A	25.7996
MSTRG.11576	ENSSSCG00000013919	25.5141
MSTRG.7514	MAPK8	25.4306
MSTRG.1002	RPUSD2	25.3369
MSTRG.23828	ENSSSCG00000012700	25.1434
MSTRG.18301	ENSSSCG00000003451	25.1432
MSTRG.12342	PAM	25.1421
MSTRG.6371	APP	25.0605
MSTRG.2955	IFT88	25.033
MSTRG.4206	MSI2	25.0328
MSTRG.6979	POP5	25.0137
MSTRG.16080	MAP3K12	25.005
MSTRG.1833	ENSSSCG00000005419	24.9413
MSTRG.15874	DNAL4	24.9217
MSTRG.6463	ERG	24.6385
MSTRG.2071	FAM102A	24.6249
MSTRG.20954	RF00026	24.5815
MSTRG.13263	ITPRIPL2	24.4633
MSTRG.11583	ENSSSCG00000013928	24.3998
MSTRG.22699	MAGI2;ENSSSCG00000032504	24.3283
MSTRG.7193	RYR2	24.3243
MSTRG.1094	TJP1	24.2889
MSTRG.23317	MAGIX	24.2841
MSTRG.14895	PREX2	24.2818
MSTRG.2930	PFKP	24.2427
MSTRG.8711	ENSSSCG00000016119	24.1892
MSTRG.2157	PLPP7	24.0375
MSTRG.10152	TCFL5	24.0364
MSTRG.2641	NA	24.0211
MSTRG.15244	SHE	23.9389
MSTRG.5932	MAP6D1	23.9359
MSTRG.9723	NAPB	23.9048
MSTRG.19226	RF00020	23.8121
MSTRG.11810	LDLR	23.7505
MSTRG.23530	NA	23.6926
MSTRG.4192	DGKE	23.5629
MSTRG.16431	CMAS	23.466
MSTRG.21575	DKK2	23.461
MSTRG.954	ENSSSCG00000022039	23.4126
MSTRG.10153	SLC17A9	23.345
MSTRG.1490	IFN-OMEGA-6	23.3327
MSTRG.4508	TLCD2;ssc-mir-22	23.2514
MSTRG.19871	TRERF1	23.2008
MSTRG.7530	NCOA4;MSMB	23.1825
MSTRG.20181	LOXL1	23.1771
ENSSSCG00000034632	PDXP	23.1366
MSTRG.4703	RNF222	22.999
MSTRG.5763	KCNAB1	22.9521
MSTRG.1241	CORO2B	22.9274
MSTRG.3456	NA	22.8954
MSTRG.8710	ABI2	22.8734
MSTRG.14915	ARFGEF1	22.8429
MSTRG.9804	REM1	22.7932
MSTRG.15853	MRTFA	22.7881
MSTRG.14446	SCX	22.71
MSTRG.22784	ZNF398	22.6751
ENSSSCG00000019064	RF00181	22.5134
MSTRG.5447	NA	22.5039
MSTRG.16648	ITFG2	22.3951
MSTRG.6603	CHMP7	22.2386
MSTRG.21966	TSKU	22.2292
MSTRG.3457	IRS2	22.1102
MSTRG.10791	GLI3	22.1101
MSTRG.5002	NA	21.8378
MSTRG.13089	RF00413	21.7761
MSTRG.14101	MAP4K3	21.7359
MSTRG.21430	RAB33B	21.7256
MSTRG.21517	NA	21.6754
MSTRG.19246	B4GALT2;ATP6V0B	21.6486
MSTRG.22926	SMG7	21.5212
ENSSSCG00000000728	PARP11	21.4853
MSTRG.541	GTF3C6	21.2327
MSTRG.21883	ARAP1	21.2217
MSTRG.18230	RERE	21.0004
MSTRG.12990	ALKBH4	20.8857
MSTRG.19630	CCHCR1	20.8526
MSTRG.7661	SORBS1	20.7684
MSTRG.1408	ENSSSCG00000037054	20.588
MSTRG.16884	LUM	20.5693
MSTRG.1026	FAM98B	20.4316
MSTRG.11149	LRRC10B	20.4016
MSTRG.6809	PITPNM2	20.3617
MSTRG.18745	RF00026	20.3182
MSTRG.5559	ENSSSCG00000039437	20.2873
MSTRG.2639	JCAD	20.2779
MSTRG.14303	SDC1	20.153
MSTRG.17490	KIAA0355;GPI;RF00026	20.1004
MSTRG.8276	ASH2L	19.8241
MSTRG.18132	SDF4	19.7347
MSTRG.23554	ENSSSCG00000012459	19.5555
MSTRG.7516	ARHGAP22	19.4912
MSTRG.5450	LRRN1	19.447
MSTRG.5561	RAB7A	19.4289
MSTRG.14897	PREX2	19.3927
MSTRG.17272	CDH5	19.3623
MSTRG.22110	SESN3	19.3507
MSTRG.2430	ZNF281	19.2928
MSTRG.21506	ARSJ	19.2177
MSTRG.21600	MANBA	19.1946
MSTRG.4065	PCGF2	19.1378
MSTRG.12630	RF00026	19.082
MSTRG.5307	ENSSSCG00000034665	19.0778
MSTRG.3298	DACH1	19.0725
MSTRG.9699	ZNF133	19.0425
MSTRG.9468	SLC36A1	19.0393
MSTRG.19427	ATXN1	19.0008
MSTRG.2274	ENSSSCG00000035197	18.9918
MSTRG.4871	ANKRD28	18.8965
MSTRG.18328	NECAP2	18.8135
MSTRG.12485	ENSSSCG00000014258	18.6473
MSTRG.6616	KCTD9	18.6357
MSTRG.14810	CA3	18.6121
MSTRG.10227	KMT2C	18.6011
MSTRG.14031	RF00026	18.539
MSTRG.10200	DNAJB6	18.4236
MSTRG.14365	CYS1	18.4102
MSTRG.2126	NA	18.3814
MSTRG.9426	EBF1	18.3696
MSTRG.10907	NA	18.3618
MSTRG.17658	LTBP4	18.347
MSTRG.23039	NA	18.3254
MSTRG.20677	ENSSSCG00000002440	18.3141
MSTRG.8651	ENSSSCG00000016085	18.2473
MSTRG.5265	SEMA3G	18.229
MSTRG.18397	ASAP3	18.204
MSTRG.9513	TRIP13	18.1737
MSTRG.11215	P2RX3	18.0176
MSTRG.16195	CYP27B1;METTL1	17.9739
MSTRG.11885	INSR	17.9532
MSTRG.17720	IRGQ	17.9106
MSTRG.7059	NF2	17.8787
MSTRG.8301	RBPMS	17.8049
MSTRG.17214	SNTB2	17.7517
MSTRG.13871	ANTXR1	17.6142
MSTRG.17883	BCL2L12	17.5764
MSTRG.14635	SYBU	17.5497
MSTRG.23286	ARAF	17.4399
MSTRG.15847	ST13	17.343
MSTRG.1488	IFN-OMEGA-6;IFN-ALPHA-15;IFN-ALPHA-16;IFN-DELTA-10;IFN-DELTA-4;IFN-ALPHA-13	17.2081
MSTRG.1308	SOS2	17.1803
MSTRG.22109	SESN3	17.1539
MSTRG.4557	CAMKK1	17.0616
MSTRG.14383	KIDINS220	16.9854
MSTRG.8047	ENSSSCG00000039870	16.9835
MSTRG.20657	EFCAB11	16.8962
MSTRG.20096	PLIN1;PEX11A	16.8162
MSTRG.9496	MTRR	16.7745
MSTRG.6817	ABCB9;VPS37B	16.7125
MSTRG.16843	SNRPF	16.5587
MSTRG.2262	MARK1;MARC2;ENSSSCG00000010829;RF00619	16.5448
MSTRG.22870	RALGPS2	16.4424
MSTRG.7515	ARHGAP22	16.414
MSTRG.3556	ALYREF	16.3385
MSTRG.22617	HDAC9	16.3076
MSTRG.13610	SNRNP200	16.2725
MSTRG.9567	ASAH1	16.1987
MSTRG.1608	SLC1A1	16.1879
MSTRG.6784	ZNF664	16.173
MSTRG.1075	RF00105	16.1024
MSTRG.10901	NAP1L4;RF00430	16.0169
MSTRG.19950	ENSSSCG00000001725	15.9837
MSTRG.5444	NA	15.9594
MSTRG.20908	NA	15.9334
MSTRG.16008	ENSSSCG00000000199	15.8476
MSTRG.2168	RAPGEF1	15.826
MSTRG.7773	WBP1L	15.7918
MSTRG.16515	BORCS5	15.7691
MSTRG.18727	PTPRM	15.6792
MSTRG.1435	NA	15.6156
MSTRG.12818	AP5Z1	15.5468
MSTRG.2237	GPATCH2	15.5246
ENSSSCG00000007005	ENSSSCG00000007005	15.5084
MSTRG.3877	NMT1;DCAKD	15.4846
MSTRG.17680	ENSSSCG00000030049;CCDC97	15.3862
MSTRG.12051	ELANE;CFD	15.3201
MSTRG.5567	RPN1;GATA2	15.2852
MSTRG.18971	ENSSSCG00000003792	15.2354
MSTRG.22555	PON2	15.2267
MSTRG.10350	HIPK2	15.2263
MSTRG.21077	FRYL	15.1982
MSTRG.21751	GPAT3	15.089
MSTRG.11041	ZFPL1	15.0601
MSTRG.6177	CCDC191	15.0589
MSTRG.17961	NA	15.0073
MSTRG.14400	TMEM18	14.9751
MSTRG.5382	MAGI1;ENSSSCG00000036148	14.9252
MSTRG.16007	ENSSSCG00000000199	14.8572
MSTRG.15830	POLR3H	14.8551
MSTRG.11410	FANCF	14.7972
MSTRG.5046	EIF1B	14.7842
MSTRG.15034	DCAF6	14.6148
MSTRG.13657	RNF149;RF00578	14.5906
MSTRG.5443	NA	14.5388
MSTRG.13777	ENSSSCG00000022842	14.4857
MSTRG.4901	NA	14.4295
MSTRG.11413	HTATIP2	14.4092
MSTRG.21428	NAA15	14.3988
MSTRG.9311	MAST4	14.3735
MSTRG.15322	PRUNE1	14.3492
MSTRG.10741	MRPS24	14.3231
MSTRG.11218	SSRP1	14.2961
MSTRG.18845	B4GALT6	14.2578
MSTRG.17915	RPS9	14.2408
MSTRG.4266	BCAS3	14.233
MSTRG.19520	ENSSSCG00000032640	14.1941
MSTRG.16393	SSPN	14.165
MSTRG.12093	TBC1D9B	14.1293
MSTRG.22046	PICALM	13.9144
MSTRG.10605	LRRN3	13.9133
MSTRG.2257	RAB3GAP2	13.8424
MSTRG.17613	NFKBIB	13.7777
MSTRG.18663	NA	13.7629
MSTRG.2444	PHLDA3	13.7569
MSTRG.18853	GAREM1	13.7328
MSTRG.15772	FAM118A	13.7307
MSTRG.15237	PMVK	13.5943
MSTRG.12798	CHST12	13.5852
MSTRG.3610	USP36	13.5815
MSTRG.10906	NA	13.5761
MSTRG.3745	AMZ2;GNA13	13.5385
MSTRG.4208	MSI2	13.5269
MSTRG.22893	ENSSSCG00000015545	13.4854
MSTRG.17391	HEATR3	13.4681
MSTRG.7076	TCN2	13.4308
MSTRG.17445	NA	13.1554
MSTRG.3792	ENSSSCG00000032844	13.0826
MSTRG.20468	FUT8	13.0175
MSTRG.19859	MED20	13.0015
MSTRG.9771	PCED1A	12.9754
MSTRG.1709	PIGO;VCP;FANCG;STOML2	12.8121
MSTRG.9919	ENSSSCG00000037248	12.7494
MSTRG.21147	NA	12.7477
MSTRG.21134	GUCY1B1	12.7394
MSTRG.7737	NPM3	12.7351
MSTRG.19975	RF00100	12.6233
MSTRG.2969	PARP4	12.5951
MSTRG.5350	NA	12.5329
ENSSSCG00000020701	TTC9	12.4928
MSTRG.10713	ENSSSCG00000028997	12.3667
MSTRG.4204	MRPS23	12.2728
MSTRG.4036	ENSSSCG00000017509	12.2342
MSTRG.14945	NA	12.22
MSTRG.2707	RF00026	12.2134
MSTRG.2169	RAPGEF1	12.19
MSTRG.4875	DPH3	12.1589
MSTRG.5413	NA	12.1523
MSTRG.1522	MLLT3	12.1356
MSTRG.15242	UBE2Q1	12.0929
MSTRG.4274	APPBP2	12.0241
MSTRG.9781	PDYN	11.9481
MSTRG.11643	CALR3	11.915
MSTRG.9002	ENSSSCG00000016376	11.8978
MSTRG.21829	ENSSSCG00000039799;ENSSSCG00000037299	11.8738
MSTRG.16138	ESYT1	11.8704
MSTRG.7652	BLNK	11.8703
MSTRG.7282	RF00026	11.8553
MSTRG.8507	ATF2	11.7869
MSTRG.23118	ENSSSCG00000035893	11.7659
MSTRG.13867	MXD1	11.7621
MSTRG.5543	XPC	11.6719
MSTRG.20478	EIF2S1	11.666
MSTRG.99	ARID1B	11.6476
MSTRG.6188	ENSSSCG00000024663	11.6032
MSTRG.13974	CLHC1	11.3912
MSTRG.7409	ANXA7	11.3901
MSTRG.20074	NA	11.388
MSTRG.13955	CCDC85A	11.3814
MSTRG.17493	KIAA0355	11.3254
MSTRG.20678	ENSSSCG00000002440	11.3191
MSTRG.17197	WWP2	11.3024
MSTRG.16193	TSPAN31	11.2678
MSTRG.9086	ADAMTS12	11.2677
MSTRG.15721	ARSA	11.245
MSTRG.13690	TMEM131	11.0751
MSTRG.23547	SH3BGRL	11.0629
MSTRG.9133	RPL37	11.0589
MSTRG.19296	ZNF684;EXO5	10.9289
MSTRG.22183	ENSSSCG00000015011	10.8813
MSTRG.19780	ENSSSCG00000001550	10.8407
MSTRG.16204	MARS	10.783
MSTRG.22518	ENSSSCG00000032822	10.7351
MSTRG.18753	EPB41L3	10.7302
MSTRG.14957	NSMAF	10.7179
MSTRG.15788	MCAT	10.6344
MSTRG.10993	CD248	10.6309
MSTRG.22293	OAF	10.5783
MSTRG.6009	FAM43A	10.5098
MSTRG.13296	NA	10.4995
MSTRG.2331	ITPKB	10.4734
MSTRG.4090	PNPO	10.3128
MSTRG.5638	ESYT3	10.2812
MSTRG.19718	BAG2	10.2644
MSTRG.15800	RF00007	10.2266
MSTRG.4469	EFCAB5	10.1779
MSTRG.735	TRIP4	10.1275
MSTRG.15392	RF00003	10.0729
MSTRG.2457	IPO9	10.0286
MSTRG.9307	MAST4	10.0098
MSTRG.21515	NA	9.90032
MSTRG.22806	ADORA1	9.8486
MSTRG.13764	NA	9.83999
MSTRG.16443	RECQL	9.78579
MSTRG.18448	ENSSSCG00000036593	9.77334
MSTRG.14937	NA	9.66654
MSTRG.13751	USP39	9.64679
MSTRG.10376	ENSSSCG00000033603	9.63857
MSTRG.2389	SMYD3	9.63551
MSTRG.3641	CYGB	9.55687
MSTRG.12558	ENSSSCG00000014314	9.44858
MSTRG.20483	VTI1B	9.35245
MSTRG.11972	HDGFL2	9.32641
MSTRG.2092	ENSSSCG00000032748	9.31262
MSTRG.1653	ABHD17B	9.26058
MSTRG.7164	SMPD4;ENSSSCG00000010106	9.12673
MSTRG.4155	CHAD	9.01432
MSTRG.11876	XAB2	8.92069
MSTRG.1005	CHST14	8.88751
MSTRG.5957	C3orf70	8.83193
MSTRG.10500	ARF5	8.83146
MSTRG.15174	MRPL24;HDGF	8.82012
MSTRG.17141	RFWD3	8.67969
MSTRG.14081	EML4	8.65366
MSTRG.16904	KITLG	8.64388
MSTRG.5133	ENSSSCG00000040217	8.64177
MSTRG.11358	LMO2	8.57505
MSTRG.20634	GALC	8.57492
MSTRG.9656	MKKS	8.5695
MSTRG.449	NA	8.56894
MSTRG.14134	CEBPZ	8.55629
MSTRG.20580	MLH3;ACYP1	8.46022
MSTRG.688	CXXC1	8.42235
MSTRG.20638	SPATA7	8.39248
MSTRG.1109	ENSSSCG00000040521	8.3595
MSTRG.19581	PGBD1	8.23552
MSTRG.21844	ENSSSCG00000014769	8.15809
MSTRG.23291	ZNF81	8.15515
MSTRG.1147	TNFRSF11A	8.10663
MSTRG.16001	ENSSSCG00000000194	8.09748
MSTRG.21919	RNF169	8.05802
MSTRG.6607	LOXL2	8.01516
MSTRG.20103	AP3S2	8.00671
MSTRG.15618	ABCA4	7.97315
MSTRG.22841	RF00309;RF00136;RF00281;RF00591;RF00152;RF00592;RF00287;RF00069;RF00612;RF00284	7.92083
MSTRG.3384	DZIP1	7.88452
MSTRG.11121	ZBTB3	7.76106
MSTRG.17671	CYP2B22	7.75478
MSTRG.16223	MON2	7.72136
MSTRG.16639	TSPAN9	7.69209
MSTRG.209	STX11	7.59979
MSTRG.17651	SERTAD3	7.48974
MSTRG.10972	RHOD	7.48788
MSTRG.5491	TADA3	7.39068
MSTRG.9614	ENSSSCG00000035371	7.3595
MSTRG.12991	LRWD1	7.33578
MSTRG.4596	ENSSSCG00000017920	7.33182
MSTRG.989	INO80	7.27918
MSTRG.21358	SH3D19	7.23972
MSTRG.1725	CA9	7.21752
MSTRG.12055	ENSSSCG00000013421;ENSSSCG00000021387	7.20111
MSTRG.19129	SELRC1	7.08429
MSTRG.23640	NA	7.03344
MSTRG.270	RF00609	6.97939
MSTRG.7280	RF00420	6.96713
MSTRG.23610	ENSSSCG00000012488	6.9501
MSTRG.2861	PROSER2	6.89746
MSTRG.17615	ENSSSCG00000002972	6.85477
MSTRG.2255	RAB3GAP2	6.80391
MSTRG.8063	ENSSSCG00000032178	6.79637
MSTRG.11535	SH3BP5L	6.78737
MSTRG.16050	GRASP	6.77933
MSTRG.3518	FN3KRP	6.67899
MSTRG.12429	NA	6.65852
MSTRG.12675	PCDHGC4	6.63608
MSTRG.16903	KITLG	6.60947
MSTRG.22919	LAMC1	6.58413
MSTRG.7557	PRKG1	6.51959
MSTRG.18229	RERE	6.42836
MSTRG.19912	MAD2L1BP	6.38783
MSTRG.21267	ENSSSCG00000008968	6.14715
MSTRG.3475	NA	6.0094
MSTRG.13782	RF00026	5.96566
MSTRG.17225	MT2A	5.95925
MSTRG.11028	ENSSSCG00000012984	5.94788
MSTRG.23232	NA	5.6628
MSTRG.7373	SGPL1	5.61348
MSTRG.2154	NUP214	5.53055
MSTRG.16562	MFAP5	5.51149
MSTRG.13653	MAP4K4	5.49403
MSTRG.1474	CAAP1	5.44965
MSTRG.22590	ENSSSCG00000037256;TMEM106B	5.44491
MSTRG.763	TLN2	5.43863
MSTRG.15203	RF00423;RF00426	5.28738
MSTRG.5271	SFMBT1	5.12784
MSTRG.21348	GATB	4.93043
MSTRG.15420	VTCN1	4.92865
MSTRG.9021	NA	4.8452
MSTRG.18799	RF00026	4.35652
MSTRG.15393	NA	4.34403
MSTRG.17100	ADAMTS18	4.32474
MSTRG.206	UTRN	4.02796
MSTRG.13050	ENSSSCG00000028635	3.98744
MSTRG.12317	CAST	3.4799
MSTRG.4660	BORCS6	3.04992

[truncated: 31 more sheets: blue, pink, greenyellow, magenta, lightcyan, salmon, lightsteelblue1, purple, turquoise, brown, darkturquoise, lightyellow, skyblue3, green, orangered4, darkgrey, darkgreen, plum1, royalblue, cyan …]
