# Supplementary material for: Identification of crucial modules and genes associated with backfat tissue development by WGCNA in Ningxiang pigs
Source: Front Genet. 2023 Aug 17;14:1234757. doi: 10.3389/fgene.2023.1234757 (PMC10469685; doi:10.3389/fgene.2023.1234757)
Supplement: Supplementary file 7 [file Table5.XLSX]

## Sheet: turquoise
GO_ID	GO_Term	GO_Category	IDs	S	TS	B	TB	Rich.Factor	P.value	Sig.Sign.P	Q.value	Sig.Sign.Q
GO:0005634	nucleus	Cellular Component	MSTRG.10613|THAP5;ENSSSCG00000032793, MSTRG.18258|NMNAT1;RBP7;UBE4B, MSTRG.3290|TDRD3, MSTRG.13041|GTF2I, MSTRG.1243|ENSSSCG00000004963, MSTRG.13450|MSRB1;HS3ST6;MEIOB;HAGH, MSTRG.1168|MALT1, MSTRG.8457|METTL8, MSTRG.21752|ABRAXAS1;HELQ, MSTRG.4472|NSRP1;ssc-mir-423, MSTRG.3663|ACOX1, MSTRG.6847|SETD1B;TMEM120B, MSTRG.8264|NSD3;PLPP5;DDHD2, MSTRG.6911|TBX3, MSTRG.16096|CBX5, MSTRG.13608|NCAPH, MS…	508	1852	3762	27883	0.135	4.94675e-61	****	3.09271e-57	****
GO:0005737	cytoplasm	Cellular Component	MSTRG.18258|NMNAT1;RBP7;UBE4B, MSTRG.18528|FABP3, MSTRG.13450|MSRB1;HS3ST6;MEIOB;HAGH, MSTRG.1168|MALT1, MSTRG.8457|METTL8, MSTRG.6848|RHOF, MSTRG.3663|ACOX1, MSTRG.21405|IL15, MSTRG.17203|NFAT5, MSTRG.7667|ALDH18A1, MSTRG.8143|PTPN4;TMEM177, MSTRG.22756|HBP1;PRKAR2B, MSTRG.17341|NFATC3;SLC7A6, MSTRG.22990|LPGAT1, MSTRG.11455|COPB1, MSTRG.12349|PPIP5K2, MSTRG.16231|PPM1H, MSTRG.4666|RANGRF, MSTRG…	434	1852	3195	27883	0.1358	1.22064e-51	****	3.81573e-48	****
GO:0005829	cytosol	Cellular Component	MSTRG.18394|ZNF436, MSTRG.3290|TDRD3, MSTRG.1168|MALT1, MSTRG.16017|SMARCD1;GPD1, MSTRG.16578|PEX5;CLSTN3, MSTRG.6847|SETD1B;TMEM120B, MSTRG.21405|IL15, MSTRG.13608|NCAPH, MSTRG.17203|NFAT5, MSTRG.8745|ENSSSCG00000023264, MSTRG.7667|ALDH18A1, MSTRG.17341|NFATC3;SLC7A6, MSTRG.11455|COPB1, MSTRG.12349|PPIP5K2, MSTRG.8068|RAB3GAP1;ENSSSCG00000033241;CCNT2, MSTRG.8269|DDHD2, MSTRG.4666|RANGRF, MSTRG.…	329	1852	2282	27883	0.1442	1.53789e-43	****	3.20496e-40	****
GO:0005654	nucleoplasm	Cellular Component	MSTRG.18394|ZNF436, MSTRG.18258|NMNAT1;RBP7;UBE4B, MSTRG.3290|TDRD3, MSTRG.13041|GTF2I, MSTRG.16017|SMARCD1;GPD1, MSTRG.4472|NSRP1;ssc-mir-423, MSTRG.3663|ACOX1, MSTRG.6847|SETD1B;TMEM120B, MSTRG.21405|IL15, MSTRG.744|RAB8B, MSTRG.14658|OXR1, MSTRG.17203|NFAT5, MSTRG.19063|NFIA, MSTRG.22756|HBP1;PRKAR2B, MSTRG.17341|NFATC3;SLC7A6, MSTRG.16231|PPM1H, MSTRG.23766|SMARCA1, MSTRG.9961|SGK2;IFT52, MST…	254	1852	1636	27883	0.1553	1.29495e-38	****	2.02401e-35	****
GO:0003676	nucleic acid binding	Molecular Function	MSTRG.18394|ZNF436, MSTRG.10613|THAP5;ENSSSCG00000032793, MSTRG.11557|ZFP62;MGAT1, MSTRG.21752|ABRAXAS1;HELQ, MSTRG.6847|SETD1B;TMEM120B, MSTRG.10392|CNOT4;ENSSSCG00000039310;ENSSSCG00000027118, MSTRG.3244|ENOX1, MSTRG.23766|SMARCA1, MSTRG.6728|ZNF268, MSTRG.18113|ZNF584, MSTRG.18118|ENSSSCG00000027987, MSTRG.5893|TTC14, MSTRG.16991|ZCCHC14, MSTRG.19576|ZKSCAN8, MSTRG.48|QKI, MSTRG.11753|ENSSSCG0…	190	1852	1115	27883	0.1704	3.89749e-34	****	4.87342e-31	****
GO:0005515	protein binding	Molecular Function	MSTRG.3290|TDRD3, MSTRG.1243|ENSSSCG00000004963, MSTRG.15314|SEMA6C, MSTRG.17238|RSPRY1, MSTRG.16017|SMARCD1;GPD1, MSTRG.16578|PEX5;CLSTN3, MSTRG.6847|SETD1B;TMEM120B, MSTRG.242|IFNGR1, MSTRG.8264|NSD3;PLPP5;DDHD2, MSTRG.15735|PLXNB2, MSTRG.8143|PTPN4;TMEM177, MSTRG.22756|HBP1;PRKAR2B, MSTRG.8155|FBXO25, MSTRG.2548|ENSSSCG00000010968, MSTRG.8269|DDHD2, MSTRG.12122|RMND5B, MSTRG.1673|OSTF1, MSTRG.…	341	1852	2814	27883	0.1212	1.35711e-29	****	1.41411e-26	****
GO:0016020	membrane	Cellular Component	MSTRG.4587|ENSSSCG00000031530, MSTRG.21967|ENSSSCG00000014872;ACER3, MSTRG.21104|KDR, MSTRG.11557|ZFP62;MGAT1, MSTRG.15314|SEMA6C, MSTRG.8457|METTL8, MSTRG.12134|LMAN2;MXD3, MSTRG.16578|PEX5;CLSTN3, MSTRG.8681|TMEM237, MSTRG.14609|MAL2, MSTRG.10614|GPR141, MSTRG.6847|SETD1B;TMEM120B, MSTRG.242|IFNGR1, MSTRG.431|UBE2J1, MSTRG.7572|ATAD1;ENSSSCG00000040834, MSTRG.8365|ACVR1C, MSTRG.16584|LPCAT3, MS…	549	1852	5429	27883	0.1011	9.23103e-28	****	8.24463e-25	****
GO:0046872	metal ion binding	Molecular Function	MSTRG.18394|ZNF436, MSTRG.13450|MSRB1;HS3ST6;MEIOB;HAGH, MSTRG.17238|RSPRY1, MSTRG.10392|CNOT4;ENSSSCG00000039310;ENSSSCG00000027118, MSTRG.8264|NSD3;PLPP5;DDHD2, MSTRG.6621|EBF2, MSTRG.8745|ENSSSCG00000023264, MSTRG.12517|ENSSSCG00000014280, MSTRG.591|PGM3, MSTRG.8269|DDHD2, MSTRG.2784|NEBL, MSTRG.1964|PHF19, MSTRG.6728|ZNF268, MSTRG.17283|CA7;PDP2, MSTRG.18113|ZNF584, MSTRG.18118|ENSSSCG0000002…	208	1852	1478	27883	0.1407	1.02967e-25	****	8.04684e-23	****
GO:0005739	mitochondrion	Cellular Component	MSTRG.8223|ACSL1, MSTRG.1908|HSDL2, MSTRG.16578|PEX5;CLSTN3, MSTRG.7667|ALDH18A1, MSTRG.14257|HADHA, MSTRG.20246|NUBPL, MSTRG.23732|SLC25A5, MSTRG.17607|LGALS4;ECH1, MSTRG.16469|ENSSSCG00000036142;MGST1;LMO3, MSTRG.19604|MRPS18B, MSTRG.3974|HAP1, MSTRG.19116|CZIB;CPT2, MSTRG.7005|USP30, MSTRG.4644|ACADVL, MSTRG.1307|SOS2;VCPKMT;L2HGDH, MSTRG.20337|OXA1L, MSTRG.10108|PCK1, MSTRG.23205|ENSSSCG00000…	144	1852	924	27883	0.1558	4.39453e-22	****	3.05273e-19	****
GO:0006355	regulation of transcription, DNA-templated	Biological Process	MSTRG.18394|ZNF436, MSTRG.13041|GTF2I, MSTRG.8264|NSD3;PLPP5;DDHD2, MSTRG.6911|TBX3, MSTRG.6621|EBF2, MSTRG.17203|NFAT5, MSTRG.19063|NFIA, MSTRG.22756|HBP1;PRKAR2B, MSTRG.17341|NFATC3;SLC7A6, MSTRG.6728|ZNF268, MSTRG.18113|ZNF584, MSTRG.18118|ENSSSCG00000027987, MSTRG.19576|ZKSCAN8, MSTRG.11753|ENSSSCG00000035663, MSTRG.6795|GTF2H3, MSTRG.2589|NFX1, MSTRG.8172|ENSSSCG00000036877, MSTRG.17731|ZNF4…	154	1852	1065	27883	0.1446	2.68458e-20	****	1.6784e-17	****
GO:0016021	integral component of membrane	Cellular Component	MSTRG.4587|ENSSSCG00000031530, MSTRG.21967|ENSSSCG00000014872;ACER3, MSTRG.21104|KDR, MSTRG.11557|ZFP62;MGAT1, MSTRG.6815|HCAR1, MSTRG.8457|METTL8, MSTRG.12134|LMAN2;MXD3, MSTRG.16578|PEX5;CLSTN3, MSTRG.8681|TMEM237, MSTRG.14609|MAL2, MSTRG.10614|GPR141, MSTRG.6847|SETD1B;TMEM120B, MSTRG.242|IFNGR1, MSTRG.431|UBE2J1, MSTRG.7572|ATAD1;ENSSSCG00000040834, MSTRG.8365|ACVR1C, MSTRG.16584|LPCAT3, MSTR…	475	1852	4884	27883	0.0973	6.50587e-20	****	3.6977e-17	****
GO:0005794	Golgi apparatus	Cellular Component	MSTRG.1348|ENSSSCG00000005040, MSTRG.21104|KDR, MSTRG.3290|TDRD3, MSTRG.11557|ZFP62;MGAT1, MSTRG.12134|LMAN2;MXD3, MSTRG.16578|PEX5;CLSTN3, MSTRG.6666|EXTL3, MSTRG.11455|COPB1, MSTRG.8068|RAB3GAP1;ENSSSCG00000033241;CCNT2, MSTRG.14251|SELENOI, MSTRG.4185|MMD, MSTRG.15009|GORAB, MSTRG.2551|GALT, MSTRG.10856|PIDD1;SLC25A22, MSTRG.10055|SLC9A8, MSTRG.6827|B3GNT4, MSTRG.10405|SLC35B4, MSTRG.15220|RUS…	116	1852	718	27883	0.1616	3.30502e-19	****	1.72191e-16	****
GO:0005622	intracellular anatomical structure	Cellular Component	MSTRG.18394|ZNF436, MSTRG.6848|RHOF, MSTRG.19063|NFIA, MSTRG.5830|ENSSSCG00000036114, MSTRG.19604|MRPS18B, MSTRG.6728|ZNF268, MSTRG.18113|ZNF584, MSTRG.18118|ENSSSCG00000027987, MSTRG.1307|SOS2;VCPKMT;L2HGDH, MSTRG.4236|TRIM37, MSTRG.19576|ZKSCAN8, MSTRG.11753|ENSSSCG00000035663, MSTRG.8172|ENSSSCG00000036877, MSTRG.17731|ZNF45, MSTRG.17930|ZNF331, MSTRG.17942|ENSSSCG00000032978;ENSSSCG0000002774…	101	1852	590	27883	0.1712	1.19609e-18	****	5.75228e-16	****
GO:0003723	RNA binding	Molecular Function	MSTRG.6847|SETD1B;TMEM120B, MSTRG.10392|CNOT4;ENSSSCG00000039310;ENSSSCG00000027118, MSTRG.3244|ENOX1, MSTRG.22756|HBP1;PRKAR2B, MSTRG.48|QKI, MSTRG.8860|MRPL44, MSTRG.12034|CIRBP;C19orf24, MSTRG.18962|ZRANB2;ssc-mir-186, MSTRG.13864|TIA1, MSTRG.14107|DHX57, MSTRG.4335|TAF15, MSTRG.13428|RNPS1;ECI1, MSTRG.23667|NCBP2L, MSTRG.15951|RBFOX2, MSTRG.21523|LARP7, MSTRG.5439|TRNT1, MSTRG.9223|MTREX;ENSS…	100	1852	611	27883	0.1637	4.19091e-17	****	1.87154e-14	****
GO:0016740	transferase activity	Molecular Function	MSTRG.1348|ENSSSCG00000005040, MSTRG.21228|SULT1B1, MSTRG.18258|NMNAT1;RBP7;UBE4B, MSTRG.21104|KDR, MSTRG.11557|ZFP62;MGAT1, MSTRG.5029|ACAA1, MSTRG.13450|MSRB1;HS3ST6;MEIOB;HAGH, MSTRG.8457|METTL8, MSTRG.6847|SETD1B;TMEM120B, MSTRG.8365|ACVR1C, MSTRG.8264|NSD3;PLPP5;DDHD2, MSTRG.7667|ALDH18A1, MSTRG.4863|METTL6, MSTRG.12349|PPIP5K2, MSTRG.9961|SGK2;IFT52, MSTRG.23115|BMX, MSTRG.16469|ENSSSCG0000…	117	1852	788	27883	0.1485	1.64302e-16	****	6.84811e-14	****
GO:0005783	endoplasmic reticulum	Cellular Component	MSTRG.1348|ENSSSCG00000005040, MSTRG.4587|ENSSSCG00000031530, MSTRG.21967|ENSSSCG00000014872;ACER3, MSTRG.21104|KDR, MSTRG.6666|EXTL3, MSTRG.16469|ENSSSCG00000036142;MGST1;LMO3, MSTRG.14441|DGAT1, MSTRG.212|PEX3, MSTRG.1800|SEC61B, MSTRG.10541|CPED1, MSTRG.5495|JAGN1, MSTRG.13027|TBL2;BCL7B, MSTRG.12321|ERAP2, MSTRG.1063|ATP10A, MSTRG.15196|SSR2, MSTRG.19668|RNF5, MSTRG.19141|TXNDC12, MSTRG.15111…	107	1852	740	27883	0.1446	2.03546e-14	****	7.95357e-12	****
GO:0005789	endoplasmic reticulum membrane	Cellular Component	MSTRG.4587|ENSSSCG00000031530, MSTRG.12134|LMAN2;MXD3, MSTRG.16469|ENSSSCG00000036142;MGST1;LMO3, MSTRG.14441|DGAT1, MSTRG.14251|SELENOI, MSTRG.5495|JAGN1, MSTRG.3129|ALG11, MSTRG.13760|RETSAT, MSTRG.1812|STX17, MSTRG.15196|SSR2, MSTRG.7392|DNAJB12, MSTRG.15111|PIGM, MSTRG.22194|PPP2R1B;ENSSSCG00000015023, MSTRG.12083|CANX, MSTRG.9704|SEC23B, MSTRG.22420|FMO4, MSTRG.22761|DUS4L;BCAP29;RF01233, MS…	59	1852	301	27883	0.196	4.93588e-14	****	1.81524e-11	****
GO:0000166	nucleotide binding	Molecular Function	MSTRG.18258|NMNAT1;RBP7;UBE4B, MSTRG.21104|KDR, MSTRG.6848|RHOF, MSTRG.7572|ATAD1;ENSSSCG00000040834, MSTRG.8365|ACVR1C, MSTRG.7667|ALDH18A1, MSTRG.15687|ENSSSCG00000030801, MSTRG.22756|HBP1;PRKAR2B, MSTRG.23504|ABCB7, MSTRG.12349|PPIP5K2, MSTRG.23766|SMARCA1, MSTRG.9961|SGK2;IFT52, MSTRG.23115|BMX, MSTRG.10559|MET, MSTRG.10897|NADSYN1, MSTRG.1063|ATP10A, MSTRG.4921|NKIRAS1, MSTRG.14107|DHX57, MS…	127	1852	989	27883	0.1284	5.32351e-13	****	1.84903e-10	****
GO:0006886	intracellular protein transport	Biological Process	MSTRG.744|RAB8B, MSTRG.11455|COPB1, MSTRG.1800|SEC61B, MSTRG.1812|STX17, MSTRG.7428|AP3M1, MSTRG.9704|SEC23B, MSTRG.9378|RANBP17, MSTRG.22761|DUS4L;BCAP29;RF01233, MSTRG.20616|VIPAS39;NOXRED1, MSTRG.22361|SRPRA, MSTRG.14260|RAB10, MSTRG.9515|PDCD6, MSTRG.13215|GGA2, MSTRG.3850|NSF, MSTRG.8453|TLK1, ENSSSCG00000005376|TBC1D2, MSTRG.20303|MDP1;ENSSSCG00000001999;CHMP4A;IPO4, MSTRG.22849|ENSSSCG0000…	52	1852	260	27883	0.2	6.83857e-13	****	2.25025e-10	****
GO:0005524	ATP binding	Molecular Function	MSTRG.18258|NMNAT1;RBP7;UBE4B, MSTRG.21104|KDR, MSTRG.21752|ABRAXAS1;HELQ, MSTRG.7572|ATAD1;ENSSSCG00000040834, MSTRG.8365|ACVR1C, MSTRG.7667|ALDH18A1, MSTRG.23504|ABCB7, MSTRG.12349|PPIP5K2, MSTRG.23766|SMARCA1, MSTRG.20246|NUBPL, MSTRG.9961|SGK2;IFT52, MSTRG.23115|BMX, MSTRG.5167|PFKFB4, MSTRG.10559|MET, MSTRG.10897|NADSYN1, MSTRG.12213|ENSSSCG00000014096, MSTRG.22192|SIK2, MSTRG.1063|ATP10A, M…	143	1852	1206	27883	0.1186	7.78201e-12	****	2.43266e-09	****
GO:0043231	intracellular membrane-bounded organelle	Cellular Component	MSTRG.5029|ACAA1, MSTRG.16017|SMARCD1;GPD1, MSTRG.6848|RHOF, MSTRG.3663|ACOX1, MSTRG.744|RAB8B, MSTRG.14658|OXR1, MSTRG.17341|NFATC3;SLC7A6, MSTRG.3184|LPAR6, MSTRG.11455|COPB1, MSTRG.23766|SMARCA1, MSTRG.16469|ENSSSCG00000036142;MGST1;LMO3, MSTRG.15469|SLC16A1, MSTRG.14441|DGAT1, MSTRG.6772|SCARB1, MSTRG.22420|FMO4, MSTRG.23821|SLC9A6, MSTRG.7588|IFIT5, MSTRG.741|DAPK2, MSTRG.2887|KIN, MSTRG.334…	80	1852	536	27883	0.1493	8.34283e-12	****	2.48378e-09	****
GO:0008270	zinc ion binding	Molecular Function	MSTRG.21967|ENSSSCG00000014872;ACER3, MSTRG.16711|ADAMTS20, MSTRG.13450|MSRB1;HS3ST6;MEIOB;HAGH, MSTRG.16991|ZCCHC14, MSTRG.4236|TRIM37, MSTRG.22545|PEG10, MSTRG.12321|ERAP2, MSTRG.2589|NFX1, MSTRG.10827|SIRT3, MSTRG.4463|CPD, MSTRG.2013|NR6A1, MSTRG.2551|GALT, MSTRG.12637|HARS2;ZMAT2, MSTRG.6851|KDM2B, MSTRG.1762|ZCCHC7, MSTRG.14822|ZFAND1, MSTRG.16854|NR2C1, MSTRG.9704|SEC23B, MSTRG.11334|TRIM4…	88	1852	618	27883	0.1424	1.01641e-11	****	2.88846e-09	****
GO:0016567	protein ubiquitination	Biological Process	MSTRG.18258|NMNAT1;RBP7;UBE4B, MSTRG.1168|MALT1, MSTRG.431|UBE2J1, MSTRG.10392|CNOT4;ENSSSCG00000039310;ENSSSCG00000027118, MSTRG.12122|RMND5B, MSTRG.4236|TRIM37, MSTRG.20917|FBXL5, MSTRG.19668|RNF5, MSTRG.4394|WSB1, MSTRG.14813|WWP1, MSTRG.11842|MARCH2, MSTRG.3341|MYCBP2, MSTRG.5426|PDZRN3;ENSSSCG00000039134, MSTRG.749|HERC1, MSTRG.20413|ARRDC4, MSTRG.16859|CRADD, MSTRG.18849|RNF125;RNF138, MSTR…	55	1852	307	27883	0.1792	1.48266e-11	****	4.03025e-09	****
GO:0005777	peroxisome	Cellular Component	MSTRG.5029|ACAA1, MSTRG.1908|HSDL2, MSTRG.3663|ACOX1, MSTRG.8745|ENSSSCG00000023264, MSTRG.212|PEX3, MSTRG.4236|TRIM37, MSTRG.20552|ACOT4, MSTRG.10276|GSTK1, MSTRG.18250|PEX14, MSTRG.5340|ACOX2;FAM107A, MSTRG.16700|ABCD2, MSTRG.15124|ENSSSCG00000023091;ENSSSCG00000006388, MSTRG.15848|SLC25A17, MSTRG.2669|VIM, MSTRG.18408|GALE;HMGCL, MSTRG.18882|PIK3C3, MSTRG.15630|ABCD3, MSTRG.4348|PEX12;SLFN11, …	25	1852	81	27883	0.3086	4.28017e-11	****	1.11498e-08	****
GO:0005730	nucleolus	Cellular Component	MSTRG.1168|MALT1, MSTRG.3663|ACOX1, MSTRG.16096|CBX5, MSTRG.14658|OXR1, MSTRG.19116|CZIB;CPT2, MSTRG.4644|ACADVL, MSTRG.2589|NFX1, MSTRG.20327|ACIN1, MSTRG.12034|CIRBP;C19orf24, MSTRG.15009|GORAB, MSTRG.1762|ZCCHC7, MSTRG.6655|ELP3, MSTRG.20551|RIOX1, MSTRG.17842|RPL18, MSTRG.22271|BCL9L, MSTRG.18900|RPF1, MSTRG.2225|RGS2, MSTRG.9375|NPM1, MSTRG.18936|ENSSSCG00000003772, MSTRG.1855|ELP1, MSTRG.23…	80	1852	559	27883	0.1431	6.95866e-11	****	1.74022e-08	****
GO:0003700	DNA-binding transcription factor activity	Molecular Function	MSTRG.13041|GTF2I, MSTRG.6911|TBX3, MSTRG.6621|EBF2, MSTRG.17203|NFAT5, MSTRG.19063|NFIA, MSTRG.17341|NFATC3;SLC7A6, MSTRG.1964|PHF19, MSTRG.19576|ZKSCAN8, MSTRG.2589|NFX1, MSTRG.17731|ZNF45, MSTRG.2013|NR6A1, MSTRG.19277|FOXJ3, MSTRG.16854|NR2C1, MSTRG.8738|CREB1, MSTRG.5093|ZNF197;ZNF35, MSTRG.672|SMAD2, MSTRG.9929|MAFB, MSTRG.19670|PBX2, MSTRG.23776|ZNF280C, MSTRG.1560|NFIB, MSTRG.12292|NR2F1,…	87	1852	638	27883	0.1364	1.30282e-10	****	3.13278e-08	****
GO:0005811	lipid droplet	Cellular Component	MSTRG.8068|RAB3GAP1;ENSSSCG00000033241;CCNT2, MSTRG.5085|ABHD5, MSTRG.12152|FAF2, MSTRG.18298|DHRS3, MSTRG.15784|PNPLA3, MSTRG.16284|RAP1B, MSTRG.15796|CYB5R3, MSTRG.4648|CTDNEP1, MSTRG.526|FIG4, MSTRG.10858|RPLP2;CRACR2B;RF00419;PNPLA2, MSTRG.11927|PLIN3, MSTRG.2402|ENSSSCG00000033907, MSTRG.11318|TRAF6, MSTRG.18695|CIDEA, MSTRG.8857|ACSL3, MSTRG.7355|AIFM2;TYSND1;SAR1A, MSTRG.17688|LIPE, MSTRG.…	19	1852	52	27883	0.3654	3.51852e-10	****	8.14732e-08	****
GO:0005813	centrosome	Cellular Component	MSTRG.22756|HBP1;PRKAR2B, MSTRG.9961|SGK2;IFT52, MSTRG.15469|SLC16A1, MSTRG.3974|HAP1, MSTRG.15707|ODF2L, MSTRG.17239|ARL2BP, MSTRG.18689|CEP192, MSTRG.357|CEP85L, MSTRG.16207|DCTN2, MSTRG.1546|CNTLN, MSTRG.9375|NPM1, MSTRG.19372|MAK, MSTRG.14817|LRRCC1, MSTRG.7229|MAP10, MSTRG.19109|HSPB11;YIPF1, MSTRG.5283|ACTR8, MSTRG.19533|ZNF322, MSTRG.12903|FOPNL, MSTRG.22982|PPP2R5A;RF00026, MSTRG.13933|FA…	60	1852	382	27883	0.1571	4.51261e-10	****	1.0076e-07	****
GO:0016607	nuclear speck	Cellular Component	MSTRG.4472|NSRP1;ssc-mir-423, MSTRG.21405|IL15, MSTRG.22756|HBP1;PRKAR2B, MSTRG.20327|ACIN1, MSTRG.10355|ENSSSCG00000016509, MSTRG.17920|CNOT3;PRPF31, MSTRG.18783|THOC1, MSTRG.6635|BNIP3L, MSTRG.18489|PPP1R8, MSTRG.3872|HEXIM2, MSTRG.19924|CDC5L, MSTRG.5524|MBD4, MSTRG.18531|PUM1;RF00188;RF00026, MSTRG.9896|ENSSSCG00000007307;RBM39, MSTRG.5340|ACOX2;FAM107A, MSTRG.3955|ATP6V0A1, MSTRG.9204|MOCS2,…	47	1852	266	27883	0.1767	7.08791e-10	****	1.52806e-07	****
GO:0042803	protein homodimerization activity	Molecular Function	MSTRG.16017|SMARCD1;GPD1, MSTRG.16096|CBX5, MSTRG.8745|ENSSSCG00000023264, MSTRG.4236|TRIM37, MSTRG.17848|RASIP1;MAMSTR;ENSSSCG00000038580, MSTRG.2013|NR6A1, MSTRG.15094|FCER1G;NDUFS2, MSTRG.12637|HARS2;ZMAT2, MSTRG.16854|NR2C1, MSTRG.6635|BNIP3L, MSTRG.672|SMAD2, MSTRG.8765|ATIC, MSTRG.20844|ADRA2C, MSTRG.5975|ADIPOQ, MSTRG.9375|NPM1, MSTRG.1025|RASGRP1, MSTRG.704|TCF4;ENSSSCG00000032236, MSTRG.…	77	1852	586	27883	0.1314	7.961e-09	****	1.65907e-06	****
GO:0003677	DNA binding	Molecular Function	MSTRG.1962|ENSSSCG00000039972, MSTRG.10613|THAP5;ENSSSCG00000032793, MSTRG.12134|LMAN2;MXD3, MSTRG.6911|TBX3, MSTRG.6621|EBF2, MSTRG.17203|NFAT5, MSTRG.19063|NFIA, MSTRG.2313|H3F3A, MSTRG.22756|HBP1;PRKAR2B, MSTRG.17341|NFATC3;SLC7A6, MSTRG.23766|SMARCA1, MSTRG.1307|SOS2;VCPKMT;L2HGDH, MSTRG.10628|EEPD1, MSTRG.2013|NR6A1, MSTRG.19277|FOXJ3, MSTRG.17942|ENSSSCG00000032978;ENSSSCG00000027741, MSTRG…	124	1852	1111	27883	0.1116	8.23344e-09	****	1.6605e-06	****
GO:0045944	positive regulation of transcription by RNA polymerase II	Biological Process	MSTRG.6621|EBF2, MSTRG.17203|NFAT5, MSTRG.19063|NFIA, MSTRG.17341|NFATC3;SLC7A6, MSTRG.14340|LPIN1, MSTRG.8068|RAB3GAP1;ENSSSCG00000033241;CCNT2, MSTRG.10559|MET, MSTRG.23225|MED14, MSTRG.6728|ZNF268, MSTRG.17848|RASIP1;MAMSTR;ENSSSCG00000038580, MSTRG.2013|NR6A1, MSTRG.19277|FOXJ3, MSTRG.11573|RFXANK, MSTRG.8738|CREB1, MSTRG.672|SMAD2, ENSSSCG00000021920|SOX12, MSTRG.22271|BCL9L, MSTRG.9929|MAFB…	105	1852	894	27883	0.1174	8.60231e-09	****	1.68068e-06	****
GO:0000122	negative regulation of transcription by RNA polymerase II	Biological Process	MSTRG.12134|LMAN2;MXD3, MSTRG.6911|TBX3, MSTRG.16096|CBX5, MSTRG.19063|NFIA, MSTRG.1964|PHF19, MSTRG.6728|ZNF268, MSTRG.22587|PHF14, MSTRG.4236|TRIM37, MSTRG.2589|NFX1, MSTRG.22439|MDM4, MSTRG.2013|NR6A1, MSTRG.6851|KDM2B, MSTRG.6025|DLG1, MSTRG.12982|CUX1, MSTRG.14274|DNMT3A, MSTRG.16854|NR2C1, MSTRG.18252|CTNNBIP1, MSTRG.11814|KANK2, MSTRG.12452|ZNF608, MSTRG.3872|HEXIM2, MSTRG.1560|NFIB, MSTRG…	77	1852	598	27883	0.1288	1.92506e-08	****	3.64712e-06	****
GO:0016746	acyltransferase activity	Molecular Function	MSTRG.1348|ENSSSCG00000005040, MSTRG.5029|ACAA1, MSTRG.22990|LPGAT1, MSTRG.14441|DGAT1, MSTRG.19116|CZIB;CPT2, MSTRG.5085|ABHD5, MSTRG.14253|HADHB, MSTRG.6655|ELP3, MSTRG.9587|GPAT4, MSTRG.22878|SOAT1, MSTRG.7894|ATE1, MSTRG.14974|TMEM68, MSTRG.1558|ZDHHC21, MSTRG.2709|NMT2, MSTRG.7822|ZDHHC6, MSTRG.19667|AGPAT1, MSTRG.7190|ZDHHC8;RANBP1;RF00599, MSTRG.91|ZDHHC14, MSTRG.20576|DLST, MSTRG.20392|OS…	21	1852	80	27883	0.2625	3.73724e-08	****	6.87213e-06	****
GO:0032991	protein-containing complex	Cellular Component	MSTRG.1168|MALT1, MSTRG.16578|PEX5;CLSTN3, MSTRG.16096|CBX5, MSTRG.8068|RAB3GAP1;ENSSSCG00000033241;CCNT2, MSTRG.212|PEX3, MSTRG.1307|SOS2;VCPKMT;L2HGDH, MSTRG.17019|USP10, MSTRG.17848|RASIP1;MAMSTR;ENSSSCG00000038580, MSTRG.10827|SIRT3, MSTRG.10759|CCM2, MSTRG.5204|QRICH1;DALRD3;ssc-mir-425;ssc-mir-191;IMPDH2;QARS, MSTRG.672|SMAD2, MSTRG.2887|KIN, MSTRG.18250|PEX14, MSTRG.9375|NPM1, MSTRG.3740|P…	56	1852	390	27883	0.1436	4.36311e-08	****	7.79376e-06	****
GO:0000139	Golgi membrane	Cellular Component	MSTRG.11557|ZFP62;MGAT1, MSTRG.12134|LMAN2;MXD3, MSTRG.11455|COPB1, MSTRG.6827|B3GNT4, MSTRG.12982|CUX1, MSTRG.9704|SEC23B, MSTRG.6704|GALNT7, MSTRG.13916|B3GNT2, MSTRG.16753|CHST11, MSTRG.15418|MAN1A2;RF00026, MSTRG.9515|PDCD6, MSTRG.1162|LMAN1, MSTRG.15209|CLK2;SCAMP3, MSTRG.3544|RFNG, MSTRG.18849|RNF125;RNF138, MSTRG.16802|GNPTAB, MSTRG.5919|B3GNT5, MSTRG.2219|B3GALT2, MSTRG.2322|ACBD3, MSTRG.…	34	1852	185	27883	0.1838	5.73289e-08	****	9.75465e-06	****
GO:0032259	methylation	Biological Process	MSTRG.8457|METTL8, MSTRG.6847|SETD1B;TMEM120B, MSTRG.8264|NSD3;PLPP5;DDHD2, MSTRG.4863|METTL6, MSTRG.17169|CMTR2, MSTRG.14274|DNMT3A, MSTRG.18775|METTL4, MSTRG.11411|PRMT3, MSTRG.17353|PRMT7, MSTRG.942|LCMT2, MSTRG.22936|TRMT1L, MSTRG.5227|HEMK1, MSTRG.20761|SETD3, MSTRG.22263|ENSSSCG00000023324;TMEM25;TTC36, MSTRG.11805|CARM1;TIMM29, MSTRG.20828|NSD2;RF00427, MSTRG.11719|TRMT1, MSTRG.9272|DIMT1,…	26	1852	119	27883	0.2185	5.7729e-08	****	9.75465e-06	****
GO:0055114	obsolete oxidation-reduction process	Biological Process	MSTRG.13450|MSRB1;HS3ST6;MEIOB;HAGH, MSTRG.16017|SMARCD1;GPD1, MSTRG.3663|ACOX1, MSTRG.14658|OXR1, MSTRG.8745|ENSSSCG00000023264, MSTRG.7667|ALDH18A1, MSTRG.3244|ENOX1, MSTRG.14257|HADHA, MSTRG.16469|ENSSSCG00000036142;MGST1;LMO3, MSTRG.11518|JMJD4, MSTRG.16437|LDHB, MSTRG.4644|ACADVL, MSTRG.1307|SOS2;VCPKMT;L2HGDH, MSTRG.13760|RETSAT, MSTRG.15094|FCER1G;NDUFS2, MSTRG.19141|TXNDC12, MSTRG.5204|QR…	75	1852	594	27883	0.1263	6.63484e-08	****	1.09161e-05	****
GO:0008168	methyltransferase activity	Molecular Function	MSTRG.8457|METTL8, MSTRG.6847|SETD1B;TMEM120B, MSTRG.8264|NSD3;PLPP5;DDHD2, MSTRG.4863|METTL6, MSTRG.17169|CMTR2, MSTRG.14274|DNMT3A, MSTRG.18775|METTL4, MSTRG.11411|PRMT3, MSTRG.17353|PRMT7, MSTRG.942|LCMT2, MSTRG.22936|TRMT1L, MSTRG.5227|HEMK1, MSTRG.20761|SETD3, MSTRG.22263|ENSSSCG00000023324;TMEM25;TTC36, MSTRG.11805|CARM1;TIMM29, MSTRG.20828|NSD2;RF00427, MSTRG.11719|TRMT1, MSTRG.9272|DIMT1,…	25	1852	114	27883	0.2193	9.55646e-08	****	1.53197e-05	****
GO:0006397	mRNA processing	Biological Process	MSTRG.23754|THOC2, MSTRG.18962|ZRANB2;ssc-mir-186, MSTRG.23667|NCBP2L, MSTRG.15951|RBFOX2, MSTRG.6030|ENSSSCG00000029291;NCBP2, MSTRG.22427|SNRPE, MSTRG.9896|ENSSSCG00000007307;RBM39, MSTRG.20691|CPSF2, MSTRG.18425|SRRM1, MSTRG.15371|RBM8A, MSTRG.3589|EIF4A3, MSTRG.9727|XRN2, MSTRG.1038|AQR;ZNF770, MSTRG.18796|SNRPD1, MSTRG.10981|ENSSSCG00000038304, MSTRG.18148|ENSSSCG00000003348, MSTRG.428|RNGTT…	21	1852	85	27883	0.2471	1.16605e-07	****	1.82254e-05	****
GO:0031647	regulation of protein stability	Biological Process	MSTRG.13938|USP34;RF00026, MSTRG.8944|USP40, MSTRG.16703|LRRK2;ENSSSCG00000027998, MSTRG.5340|ACOX2;FAM107A, MSTRG.23746|LAMP2, MSTRG.1171|NEDD4L, MSTRG.12676|HDAC3, MSTRG.22635|TOMM7, MSTRG.23305|HDAC6, MSTRG.53|PRKN, MSTRG.1409|DACT1, MSTRG.17425|VPS35, MSTRG.6596|ENSSSCG00000009625;ENSSSCG00000009627;CCAR2, MSTRG.3698|MIF4GD;GGA3, MSTRG.4311|TADA2A, MSTRG.873|USP8, MSTRG.11691|GIPC1;PTGER1	17	1852	58	27883	0.2931	1.27667e-07	****	1.94677e-05	****
GO:0035091	phosphatidylinositol binding	Molecular Function	MSTRG.16991|ZCCHC14, MSTRG.10192|ESYT2, MSTRG.9687|ENSSSCG00000007080, MSTRG.7789|SH3PXD2A, MSTRG.5337|PXK, MSTRG.8714|PARD3B, MSTRG.12173|FCHO2, MSTRG.8227|SNX25, MSTRG.12441|SNX2, MSTRG.14315|WDR35, MSTRG.6808|PITPNM2, MSTRG.19744|ITPR3, MSTRG.12443|SNX24, MSTRG.20234|SNX6, MSTRG.9208|SNX18, MSTRG.14923|SGK3, MSTRG.11056|SAC3D1;SNX15;ENSSSCG00000034387, MSTRG.10722|SNX10, MSTRG.6819|HIP1R;CCDC6…	22	1852	93	27883	0.2366	1.34844e-07	****	1.983e-05	****
GO:0003824	catalytic activity	Molecular Function	MSTRG.8223|ACSL1, MSTRG.18258|NMNAT1;RBP7;UBE4B, MSTRG.5029|ACAA1, MSTRG.7667|ALDH18A1, MSTRG.14257|HADHA, MSTRG.16231|PPM1H, MSTRG.17607|LGALS4;ECH1, MSTRG.5167|PFKFB4, MSTRG.5786|PPM1L, MSTRG.17283|CA7;PDP2, MSTRG.16437|LDHB, MSTRG.14253|HADHB, MSTRG.16066|CSAD, MSTRG.13101|ENSSSCG00000007738;GUSB;ENSSSCG00000035154;VKORC1L1;NUPR2, MSTRG.5204|QRICH1;DALRD3;ssc-mir-425;ssc-mir-191;IMPDH2;QARS, M…	55	1852	393	27883	0.1399	1.36794e-07	****	1.983e-05	****
GO:0061630	ubiquitin protein ligase activity	Molecular Function	MSTRG.18258|NMNAT1;RBP7;UBE4B, MSTRG.4236|TRIM37, MSTRG.6856|ANAPC5, MSTRG.12548|JADE2, MSTRG.19668|RNF5, MSTRG.14813|WWP1, MSTRG.3341|MYCBP2, MSTRG.5426|PDZRN3;ENSSSCG00000039134, MSTRG.18849|RNF125;RNF138, MSTRG.791|RNF111, MSTRG.14386|RNF144A, MSTRG.8974|ASB1, MSTRG.5726|RNF13, MSTRG.21409|RNF150, MSTRG.5669|RNF7, MSTRG.1171|NEDD4L, MSTRG.9425|RNF145, MSTRG.19443|RNF144B, MSTRG.6715|SH3RF1, MS…	30	1852	157	27883	0.1911	1.39559e-07	****	1.983e-05	****
GO:0031625	ubiquitin protein ligase binding	Molecular Function	MSTRG.431|UBE2J1, MSTRG.22756|HBP1;PRKAR2B, MSTRG.23732|SLC25A5, MSTRG.4236|TRIM37, MSTRG.15094|FCER1G;NDUFS2, MSTRG.9863|MAP1LC3A, MSTRG.12152|FAF2, MSTRG.672|SMAD2, MSTRG.4126|SPOP, MSTRG.3740|PRKAR1A, MSTRG.21008|UBE2K, MSTRG.14698|YWHAZ, MSTRG.15209|CLK2;SCAMP3, MSTRG.7424|VCL, MSTRG.1224|SMAD3, MSTRG.12095|SQSTM1, MSTRG.673|SMAD7, MSTRG.3754|AXIN2;CEP112, MSTRG.6050|TNK2, MSTRG.10739|UBE2D4,…	36	1852	210	27883	0.1714	1.47416e-07	****	2.04811e-05	****
GO:0015031	protein transport	Biological Process	MSTRG.11455|COPB1, MSTRG.1800|SEC61B, MSTRG.18689|CEP192, MSTRG.7428|AP3M1, MSTRG.9704|SEC23B, MSTRG.20413|ARRDC4, MSTRG.15209|CLK2;SCAMP3, MSTRG.2859|SEC61A2, MSTRG.5942|AP2M1;ABCF3, MSTRG.4883|RAB5A, MSTRG.17177|AP1G1;RF00576, MSTRG.3935|RAMP2, MSTRG.15222|MTX1, MSTRG.3700|NUP85, MSTRG.11863|TIMM44;CTXN1, MSTRG.22635|TOMM7, MSTRG.20256|AP4S1, MSTRG.7412|SEC24C;FUT11, MSTRG.20234|SNX6, MSTRG.205…	34	1852	193	27883	0.1762	1.65737e-07	****	2.25258e-05	****
GO:0016787	hydrolase activity	Molecular Function	MSTRG.21967|ENSSSCG00000014872;ACER3, MSTRG.8143|PTPN4;TMEM177, MSTRG.23766|SMARCA1, MSTRG.8646|PLCL1, MSTRG.17283|CA7;PDP2, MSTRG.23116|ACE2, MSTRG.6488|PDE9A, MSTRG.13938|USP34;RF00026, MSTRG.12321|ERAP2, MSTRG.10827|SIRT3, MSTRG.14107|DHX57, MSTRG.7645|ENTPD1;ENSSSCG00000010498, MSTRG.6006|ATP13A3, MSTRG.15784|PNPLA3, MSTRG.5524|MBD4, MSTRG.8308|DUSP4, MSTRG.8765|ATIC, MSTRG.7001|UNG, MSTRG.23…	87	1852	744	27883	0.1169	1.98435e-07	****	2.63961e-05	****
GO:0048471	perinuclear region of cytoplasm	Cellular Component	MSTRG.8068|RAB3GAP1;ENSSSCG00000033241;CCNT2, MSTRG.20917|FBXL5, MSTRG.1799|ALG2, MSTRG.6025|DLG1, MSTRG.9704|SEC23B, MSTRG.5093|ZNF197;ZNF35, MSTRG.8373|PKP4, MSTRG.6582|DMTN, MSTRG.5975|ADIPOQ, MSTRG.13247|DCUN1D3, MSTRG.14260|RAB10, MSTRG.1955|TLR4, MSTRG.3955|ATP6V0A1, MSTRG.3491|LAMP1, MSTRG.4278|CA4, MSTRG.11276|ARHGAP1, MSTRG.3832|TLK2, MSTRG.676|CTIF, MSTRG.10970|SSH3;ANKRD13D, MSTRG.2330…	49	1852	338	27883	0.145	2.22271e-07	****	2.89507e-05	****
GO:0042802	identical protein binding	Molecular Function	MSTRG.18258|NMNAT1;RBP7;UBE4B, MSTRG.21104|KDR, MSTRG.1168|MALT1, MSTRG.16096|CBX5, MSTRG.7667|ALDH18A1, MSTRG.10559|MET, MSTRG.16437|LDHB, MSTRG.20022|MESD, MSTRG.2685|C1QL3, ENSSSCG00000003081|CEACAM16, MSTRG.19668|RNF5, MSTRG.16207|DCTN2, MSTRG.12637|HARS2;ZMAT2, MSTRG.14274|DNMT3A, MSTRG.1998|ZBTB26;ZBTB6, MSTRG.6635|BNIP3L, MSTRG.8738|CREB1, MSTRG.17220|HAS3, MSTRG.11848|ANGPTL4, MSTRG.4543|…	88	1852	769	27883	0.1144	4.3286e-07	****	5.48397e-05	****
GO:0006511	ubiquitin-dependent protein catabolic process	Biological Process	MSTRG.18258|NMNAT1;RBP7;UBE4B, MSTRG.10392|CNOT4;ENSSSCG00000039310;ENSSSCG00000027118, MSTRG.12122|RMND5B, MSTRG.7005|USP30, MSTRG.17019|USP10, MSTRG.13938|USP34;RF00026, MSTRG.20917|FBXL5, MSTRG.19668|RNF5, MSTRG.8944|USP40, MSTRG.4126|SPOP, MSTRG.14813|WWP1, MSTRG.18849|RNF125;RNF138, MSTRG.791|RNF111, MSTRG.14386|RNF144A, MSTRG.10467|UBE2H, MSTRG.4281|ENSSSCG00000039473, MSTRG.5726|RNF13, MST…	35	1852	210	27883	0.1667	4.38577e-07	****	5.48397e-05	****
GO:0006338	chromatin remodeling	Biological Process	MSTRG.16017|SMARCD1;GPD1, MSTRG.23766|SMARCA1, MSTRG.11925|KDM4B, MSTRG.9375|NPM1, MSTRG.18562|RBBP4, MSTRG.3041|HMGB1, MSTRG.5283|ACTR8, MSTRG.13167|TAOK2;INO80E;ENSSSCG00000037075, MSTRG.3779|BPTF;ENSSSCG00000037342, MSTRG.19243|DMAP1, MSTRG.10246|SMARCD3, MSTRG.96|ARID1B, MSTRG.4311|TADA2A, MSTRG.16656|KDM5A, MSTRG.2857|NUDT5, MSTRG.21980|PAK1, MSTRG.7077|MORC2, MSTRG.5292|PBRM1, MSTRG.13799|W…	19	1852	78	27883	0.2436	5.84968e-07	****	7.17101e-05	****
GO:0005886	plasma membrane	Cellular Component	MSTRG.979|CHP1, MSTRG.21104|KDR, MSTRG.6848|RHOF, MSTRG.3663|ACOX1, MSTRG.242|IFNGR1, MSTRG.744|RAB8B, MSTRG.3884|GJC1, MSTRG.3244|ENOX1, MSTRG.22756|HBP1;PRKAR2B, MSTRG.17341|NFATC3;SLC7A6, MSTRG.20324|SLC7A8, MSTRG.3184|LPAR6, MSTRG.16694|CPNE8, MSTRG.20246|NUBPL, MSTRG.8068|RAB3GAP1;ENSSSCG00000033241;CCNT2, MSTRG.23115|BMX, MSTRG.15469|SLC16A1, MSTRG.22513|GNG11, MSTRG.8646|PLCL1, MSTRG.21603…	235	1852	2622	27883	0.0896	9.08408e-07	****	0.000109219	***
GO:0031410	cytoplasmic vesicle	Cellular Component	MSTRG.11455|COPB1, MSTRG.3974|HAP1, MSTRG.5059|TRAK1, MSTRG.15220|RUSC1;FDPS, MSTRG.9704|SEC23B, MSTRG.23821|SLC9A6, MSTRG.6582|DMTN, MSTRG.11842|MARCH2, MSTRG.3816|PSMC5, MSTRG.16703|LRRK2;ENSSSCG00000027998, MSTRG.9515|PDCD6, MSTRG.20548|NUMB, ENSSSCG00000005376|TBC1D2, MSTRG.13167|TAOK2;INO80E;ENSSSCG00000037075, MSTRG.7366|PRF1, MSTRG.4883|RAB5A, MSTRG.17177|AP1G1;RF00576, MSTRG.12155|CLTB;EN…	31	1852	180	27883	0.1722	9.49203e-07	****	0.00011197	***
GO:0016757	glycosyltransferase activity	Molecular Function	MSTRG.11557|ZFP62;MGAT1, MSTRG.6666|EXTL3, MSTRG.15111|PIGM, MSTRG.6827|B3GNT4, MSTRG.22194|PPP2R1B;ENSSSCG00000015023, MSTRG.12332|ST8SIA4, MSTRG.6704|GALNT7, MSTRG.10039|B4GALT5, MSTRG.6030|ENSSSCG00000029291;NCBP2, MSTRG.13916|B3GNT2, MSTRG.3544|RFNG, MSTRG.5919|B3GNT5, MSTRG.2066|ENSSSCG00000005623, MSTRG.21996|ALG8, MSTRG.2219|B3GALT2, MSTRG.6156|ENSSSCG00000011903, MSTRG.12126|TMED9;B4GALT7…	27	1852	146	27883	0.1849	1.13094e-06	****	0.000130937	***
GO:0004842	ubiquitin-protein transferase activity	Molecular Function	MSTRG.18258|NMNAT1;RBP7;UBE4B, MSTRG.1168|MALT1, MSTRG.10392|CNOT4;ENSSSCG00000039310;ENSSSCG00000027118, MSTRG.12122|RMND5B, MSTRG.4236|TRIM37, MSTRG.20917|FBXL5, MSTRG.19668|RNF5, MSTRG.14813|WWP1, MSTRG.11842|MARCH2, MSTRG.5426|PDZRN3;ENSSSCG00000039134, MSTRG.21008|UBE2K, MSTRG.749|HERC1, MSTRG.14386|RNF144A, MSTRG.10467|UBE2H, MSTRG.13196|NSMCE1, MSTRG.5726|RNF13, MSTRG.19422|ENSSSCG00000001…	33	1852	201	27883	0.1642	1.30774e-06	****	0.000148537	***
GO:0006888	endoplasmic reticulum to Golgi vesicle-mediated transport	Biological Process	MSTRG.12134|LMAN2;MXD3, MSTRG.11455|COPB1, MSTRG.8269|DDHD2, MSTRG.4666|RANGRF, MSTRG.1812|STX17, MSTRG.9704|SEC23B, MSTRG.22761|DUS4L;BCAP29;RF01233, MSTRG.22210|ZW10, MSTRG.9515|PDCD6, MSTRG.1162|LMAN1, MSTRG.18846|TRAPPC8, MSTRG.8206|TRAPPC11, MSTRG.12126|TMED9;B4GALT7, MSTRG.7412|SEC24C;FUT11, MSTRG.7722|SEC31B;NDUFB8, MSTRG.21271|USO1, MSTRG.7891|SEC23IP, MSTRG.15123|COPA, MSTRG.7355|AIFM2;T…	19	1852	82	27883	0.2317	1.33046e-06	****	0.000148537	***
GO:0016491	oxidoreductase activity	Molecular Function	MSTRG.13450|MSRB1;HS3ST6;MEIOB;HAGH, MSTRG.16017|SMARCD1;GPD1, MSTRG.14658|OXR1, MSTRG.8745|ENSSSCG00000023264, MSTRG.7667|ALDH18A1, MSTRG.3244|ENOX1, MSTRG.14257|HADHA, MSTRG.16437|LDHB, MSTRG.4644|ACADVL, MSTRG.1307|SOS2;VCPKMT;L2HGDH, MSTRG.13760|RETSAT, MSTRG.5204|QRICH1;DALRD3;ssc-mir-425;ssc-mir-191;IMPDH2;QARS, MSTRG.19706|SLC39A7;HSD17B8, MSTRG.8754|ACADL, MSTRG.21150|ETFDH, MSTRG.22420|F…	51	1852	380	27883	0.1342	1.37667e-06	****	0.000151	***
GO:0006486	protein glycosylation	Biological Process	MSTRG.11557|ZFP62;MGAT1, MSTRG.6666|EXTL3, MSTRG.6827|B3GNT4, MSTRG.1799|ALG2, MSTRG.12332|ST8SIA4, MSTRG.6704|GALNT7, MSTRG.20340|DAD1, MSTRG.13916|B3GNT2, MSTRG.4965|STT3B, MSTRG.5919|B3GNT5, MSTRG.2066|ENSSSCG00000005623, MSTRG.21996|ALG8, MSTRG.2219|B3GALT2, MSTRG.7412|SEC24C;FUT11, MSTRG.20542|PSEN1, MSTRG.18864|GALNT1, MSTRG.1978|ENSSSCG00000005518, MSTRG.5946|ALG3, MSTRG.2067|ST6GALNAC4, M…	20	1852	90	27883	0.2222	1.43092e-06	****	0.000154243	***
GO:0005096	GTPase activator activity	Molecular Function	MSTRG.8068|RAB3GAP1;ENSSSCG00000033241;CCNT2, MSTRG.4386|NF1, MSTRG.9704|SEC23B, MSTRG.6012|ACAP2, MSTRG.2225|RGS2, MSTRG.1025|RASGRP1, MSTRG.21365|ARHGAP10, MSTRG.6994|GIT2, MSTRG.20216|RALGAPA1, MSTRG.12956|AGFG2;ENSSSCG00000007665, MSTRG.16703|LRRK2;ENSSSCG00000027998, ENSSSCG00000005376|TBC1D2, MSTRG.5235|ZMYND10;NPRL2, MSTRG.6743|PGAM5, MSTRG.22849|ENSSSCG00000015499, MSTRG.21724|ARHGAP24, M…	31	1852	184	27883	0.1685	1.54219e-06	****	0.00016342	***
GO:0000978	RNA polymerase II cis-regulatory region sequence-specific DNA binding	Molecular Function	MSTRG.6911|TBX3, MSTRG.6621|EBF2, MSTRG.17203|NFAT5, MSTRG.19063|NFIA, MSTRG.17341|NFATC3;SLC7A6, MSTRG.2013|NR6A1, MSTRG.6851|KDM2B, MSTRG.14274|DNMT3A, MSTRG.16854|NR2C1, MSTRG.8738|CREB1, MSTRG.672|SMAD2, MSTRG.9929|MAFB, MSTRG.1560|NFIB, MSTRG.2145|FUBP3, MSTRG.12292|NR2F1, MSTRG.704|TCF4;ENSSSCG00000032236, ENSSSCG00000005089|SIX4, MSTRG.10469|NRF1, MSTRG.4102|HOXB3, MSTRG.16571|FOXJ2, MSTRG…	51	1852	383	27883	0.1332	1.73912e-06	****	0.000181216	***
GO:0006487	protein N-linked glycosylation	Biological Process	MSTRG.11557|ZFP62;MGAT1, MSTRG.591|PGM3, MSTRG.3129|ALG11, MSTRG.20340|DAD1, MSTRG.13341|ENSSSCG00000021236, MSTRG.21996|ALG8, MSTRG.2219|B3GALT2, MSTRG.22282|DPAGT1, MSTRG.12126|TMED9;B4GALT7, MSTRG.21179|TMEM165, MSTRG.15744|ALG12	11	1852	30	27883	0.3667	1.80879e-06	****	0.000185387	***
GO:0071013	catalytic step 2 spliceosome	Cellular Component	MSTRG.9288|PPWD1, MSTRG.9223|MTREX;ENSSSCG00000037130, MSTRG.19924|CDC5L, MSTRG.16097|HNRNPA1, MSTRG.18425|SRRM1, MSTRG.18526|SNRNP40, MSTRG.2380|HNRNPU, MSTRG.15371|RBM8A, MSTRG.3589|EIF4A3, MSTRG.4515|SCARF1;PRPF8, MSTRG.1038|AQR;ZNF770, MSTRG.19795|PPIL1, MSTRG.18796|SNRPD1, MSTRG.10726|HNRNPA2B1, MSTRG.17460|GPATCH1, MSTRG.11167|PRPF19, MSTRG.11846|HNRNPM	17	1852	69	27883	0.2464	1.9153e-06	****	0.000193136	***
GO:0006357	regulation of transcription by RNA polymerase II	Biological Process	MSTRG.14340|LPIN1, MSTRG.8068|RAB3GAP1;ENSSSCG00000033241;CCNT2, MSTRG.23225|MED14, MSTRG.5021|CTDSPL, MSTRG.5204|QRICH1;DALRD3;ssc-mir-425;ssc-mir-191;IMPDH2;QARS, MSTRG.3100|SUPT20H, MSTRG.6655|ELP3, MSTRG.20763|CCNK, ENSSSCG00000021920|SOX12, MSTRG.11391|ELP4, MSTRG.9929|MAFB, MSTRG.20520|MED6, MSTRG.17508|LSR;USF2;HAMP, ENSSSCG00000005089|SIX4, MSTRG.1855|ELP1, MSTRG.23470|CITED1, MSTRG.10469…	49	1852	364	27883	0.1346	2.01645e-06	****	0.000200109	***
GO:0005975	carbohydrate metabolic process	Biological Process	MSTRG.16017|SMARCD1;GPD1, MSTRG.591|PGM3, MSTRG.16437|LDHB, MSTRG.23205|ENSSSCG00000012202, MSTRG.2551|GALT, MSTRG.7645|ENTPD1;ENSSSCG00000010498, MSTRG.21005|KLB, MSTRG.10039|B4GALT5, MSTRG.959|ENSSSCG00000004729, MSTRG.16753|CHST11, MSTRG.22541|CASD1, MSTRG.20805|IDUA, MSTRG.4546|ENSSSCG00000017864, MSTRG.4971|GPD1L, MSTRG.6156|ENSSSCG00000011903, MSTRG.8748|ENSSSCG00000032311, MSTRG.12126|TMED…	26	1852	142	27883	0.1831	2.15375e-06	****	0.000210394	***
GO:0016192	vesicle-mediated transport	Biological Process	MSTRG.11455|COPB1, MSTRG.5495|JAGN1, MSTRG.1812|STX17, MSTRG.7428|AP3M1, MSTRG.9704|SEC23B, MSTRG.20250|SCFD1, MSTRG.14260|RAB10, MSTRG.13215|GGA2, MSTRG.19109|HSPB11;YIPF1, MSTRG.16208|KIF5A;PIP4K2C;DTX3;ARHGEF25, MSTRG.5942|AP2M1;ABCF3, MSTRG.17177|AP1G1;RF00576, MSTRG.22597|ARL4A, MSTRG.12155|CLTB;ENSSSCG00000032389, MSTRG.6824|CLIP1;ENSSSCG00000028005, MSTRG.20308|JPH4;AP1G2, MSTRG.15553|STXB…	29	1852	170	27883	0.1706	2.55966e-06	****	0.0002462	***
GO:0043547	positive regulation of GTPase activity	Biological Process	MSTRG.8068|RAB3GAP1;ENSSSCG00000033241;CCNT2, MSTRG.4386|NF1, MSTRG.9704|SEC23B, MSTRG.7833|ADRB1, MSTRG.6012|ACAP2, MSTRG.8373|PKP4, MSTRG.2225|RGS2, MSTRG.1025|RASGRP1, MSTRG.21365|ARHGAP10, MSTRG.6994|GIT2, MSTRG.20216|RALGAPA1, MSTRG.12956|AGFG2;ENSSSCG00000007665, MSTRG.16703|LRRK2;ENSSSCG00000027998, MSTRG.23721|DOCK11, ENSSSCG00000005376|TBC1D2, MSTRG.5235|ZMYND10;NPRL2, MSTRG.6743|PGAM5, …	35	1852	232	27883	0.1509	4.63318e-06	****	0.000438889	***
GO:0072659	protein localization to plasma membrane	Biological Process	MSTRG.744|RAB8B, MSTRG.15094|FCER1G;NDUFS2, MSTRG.6025|DLG1, MSTRG.5975|ADIPOQ, MSTRG.14260|RAB10, MSTRG.5841|TNIK, MSTRG.22161|RDX, MSTRG.22638|FAM126A, MSTRG.12173|FCHO2, MSTRG.16429|C2CD5, MSTRG.7473|TSPAN14, MSTRG.15309|PIP5K1A, MSTRG.3935|RAMP2, MSTRG.10477|TSPAN33, MSTRG.15282|S100A10, MSTRG.15025|ATP1B1, MSTRG.4694|CHD3;TMEM88;RF00602, MSTRG.12056|MISP;PALM, MSTRG.4406|IFT20, MSTRG.21161|R…	20	1852	99	27883	0.202	6.77183e-06	****	0.000622967	***
GO:0097502	mannosylation	Biological Process	MSTRG.3129|ALG11, MSTRG.22194|PPP2R1B;ENSSSCG00000015023, MSTRG.1799|ALG2, MSTRG.6030|ENSSSCG00000029291;NCBP2, MSTRG.21996|ALG8, MSTRG.5946|ALG3, MSTRG.15744|ALG12	7	1852	13	27883	0.5385	6.77571e-06	****	0.000622967	***
GO:0003682	chromatin binding	Molecular Function	MSTRG.3290|TDRD3, MSTRG.13450|MSRB1;HS3ST6;MEIOB;HAGH, MSTRG.16096|CBX5, MSTRG.13608|NCAPH, MSTRG.6621|EBF2, MSTRG.17203|NFAT5, MSTRG.19063|NFIA, MSTRG.17341|NFATC3;SLC7A6, MSTRG.8068|RAB3GAP1;ENSSSCG00000033241;CCNT2, MSTRG.4236|TRIM37, MSTRG.14274|DNMT3A, MSTRG.16180|SHMT2, MSTRG.4940|TOP2B;RF02271, MSTRG.672|SMAD2, MSTRG.19670|PBX2, MSTRG.5305|TASOR, MSTRG.9375|NPM1, MSTRG.704|TCF4;ENSSSCG0000…	44	1852	328	27883	0.1341	7.17981e-06	****	0.000650554	***
GO:0006493	protein O-linked glycosylation	Biological Process	MSTRG.591|PGM3, MSTRG.6704|GALNT7, MSTRG.13813|TET3, MSTRG.21588|TET2, MSTRG.1843|FSD1L;FKTN, MSTRG.2158|POMT1, MSTRG.18864|GALNT1, MSTRG.11079|VEGFB;FERMT3;ENSSSCG00000013038;NUDT22;STIP1, MSTRG.9823|POFUT1	9	1852	23	27883	0.3913	8.58418e-06	****	0.000765413	***
GO:0005525	GTP binding	Molecular Function	MSTRG.6848|RHOF, MSTRG.744|RAB8B, MSTRG.15687|ENSSSCG00000030801, MSTRG.6816|ENSSSCG00000037735, MSTRG.10108|PCK1, MSTRG.4921|NKIRAS1, MSTRG.12807|GNA12, MSTRG.23785|RAP2C, MSTRG.11458|ENSSSCG00000033786, MSTRG.16284|RAP1B, MSTRG.18371|CDC42, MSTRG.22361|SRPRA, MSTRG.7980|ENSSSCG00000029088, MSTRG.14260|RAB10, MSTRG.16703|LRRK2;ENSSSCG00000027998, MSTRG.7266|RHOU, MSTRG.13971|MTIF2, MSTRG.4883|RA…	43	1852	320	27883	0.1344	8.69232e-06	****	0.000765413	***
GO:0019901	protein kinase binding	Molecular Function	MSTRG.6848|RHOF, MSTRG.22756|HBP1;PRKAR2B, MSTRG.13027|TBL2;BCL7B, MSTRG.16207|DCTN2, MSTRG.5204|QRICH1;DALRD3;ssc-mir-425;ssc-mir-191;IMPDH2;QARS, MSTRG.1546|CNTLN, MSTRG.6025|DLG1, MSTRG.20763|CCNK, MSTRG.22662|ENSSSCG00000020870, MSTRG.9375|NPM1, MSTRG.23155|RPS6KA3, MSTRG.18371|CDC42, MSTRG.14698|YWHAZ, MSTRG.18849|RNF125;RNF138, MSTRG.3850|NSF, MSTRG.7266|RHOU, MSTRG.167|SASH1, MSTRG.6546|CK…	44	1852	333	27883	0.1321	1.05752e-05	****	0.000918276	***
GO:0034389	lipid droplet organization	Biological Process	MSTRG.8068|RAB3GAP1;ENSSSCG00000033241;CCNT2, MSTRG.8269|DDHD2, MSTRG.12152|FAF2, MSTRG.15784|PNPLA3, MSTRG.20297|DCAF11;PSME1;FITM1, MSTRG.10858|RPLP2;CRACR2B;RF00419;PNPLA2, MSTRG.3090|SPART	7	1852	14	27883	0.5	1.27712e-05	****	0.00107811	**
GO:0000381	regulation of alternative mRNA splicing, via spliceosome	Biological Process	MSTRG.4472|NSRP1;ssc-mir-423, MSTRG.13428|RNPS1;ECI1, MSTRG.15951|RBFOX2, MSTRG.16097|HNRNPA1, MSTRG.11251|CELF1, MSTRG.2380|HNRNPU, MSTRG.22216|ENSSSCG00000027905, MSTRG.15371|RBM8A, MSTRG.3589|EIF4A3, MSTRG.19791|SRSF3, MSTRG.12293|FAM172A, MSTRG.20516|SRSF5, MSTRG.10981|ENSSSCG00000038304	13	1852	49	27883	0.2653	1.28669e-05	****	0.00107811	**
GO:0022857	transmembrane transporter activity	Molecular Function	MSTRG.10392|CNOT4;ENSSSCG00000039310;ENSSSCG00000027118, MSTRG.17341|NFATC3;SLC7A6, MSTRG.20324|SLC7A8, MSTRG.61|SLC22A3, MSTRG.12517|ENSSSCG00000014280, MSTRG.23732|SLC25A5, MSTRG.4665|SLC25A35, MSTRG.10856|PIDD1;SLC25A22, MSTRG.10405|SLC35B4, MSTRG.5198|SLC25A20, MSTRG.6611|ENSSSCG00000033037, MSTRG.14681|ENSSSCG00000006049, MSTRG.6763|SLC15A4, MSTRG.15848|SLC25A17, MSTRG.13095|SLC5A2, MSTRG.20…	25	1852	147	27883	0.1701	1.29332e-05	****	0.00107811	**
GO:0006635	fatty acid beta-oxidation	Biological Process	MSTRG.5029|ACAA1, MSTRG.16578|PEX5;CLSTN3, MSTRG.3663|ACOX1, MSTRG.14257|HADHA, MSTRG.19116|CZIB;CPT2, MSTRG.14253|HADHB, MSTRG.5975|ADIPOQ, MSTRG.5340|ACOX2;FAM107A, MSTRG.16700|ABCD2, MSTRG.15848|SLC25A17, MSTRG.15630|ABCD3	11	1852	36	27883	0.3056	1.37285e-05	****	0.00112935	**
GO:0032391	photoreceptor connecting cilium	Cellular Component	MSTRG.9961|SGK2;IFT52, MSTRG.5525|IFT122, MSTRG.19372|MAK, MSTRG.21002|WDR19, MSTRG.13933|FAM161A, MSTRG.12278|CETN3, MSTRG.2599|DDX58;NDUFB6;TOPORS, ENSSSCG00000005490|WHRN, MSTRG.4406|IFT20, MSTRG.13462|IFT140	10	1852	30	27883	0.3333	1.43071e-05	****	0.00116166	**
GO:0006468	protein phosphorylation	Biological Process	MSTRG.21104|KDR, MSTRG.8365|ACVR1C, MSTRG.9961|SGK2;IFT52, MSTRG.23115|BMX, MSTRG.10559|MET, MSTRG.4185|MMD, MSTRG.22192|SIK2, MSTRG.6795|GTF2H3, MSTRG.8738|CREB1, MSTRG.13231|EEF2K, MSTRG.672|SMAD2, MSTRG.20763|CCNK, MSTRG.23278|CDK16, MSTRG.741|DAPK2, MSTRG.19372|MAK, MSTRG.23155|RPS6KA3, MSTRG.22492|CDK14, MSTRG.9324|CDK7;RF00026, MSTRG.5337|PXK, MSTRG.16703|LRRK2;ENSSSCG00000027998, MSTRG.105…	65	1852	574	27883	0.1132	1.88682e-05	****	0.00149854	**
GO:0005759	mitochondrial matrix	Cellular Component	MSTRG.14257|HADHA, MSTRG.10827|SIRT3, MSTRG.19706|SLC39A7;HSD17B8, MSTRG.8754|ACADL, MSTRG.16180|SHMT2, MSTRG.15284|THEM5, MSTRG.8643|MARS2, MSTRG.9896|ENSSSCG00000007307;RBM39, MSTRG.8656|MAIP1, MSTRG.16703|LRRK2;ENSSSCG00000027998, MSTRG.8218|ENSSSCG00000031971;PRIMPOL, MSTRG.14876|LACTB2, MSTRG.11863|TIMM44;CTXN1, MSTRG.6596|ENSSSCG00000009625;ENSSSCG00000009627;CCAR2, MSTRG.4413|ERAL1, MSTRG.…	18	1852	89	27883	0.2022	1.89355e-05	****	0.00149854	**
GO:0043565	sequence-specific DNA binding	Molecular Function	MSTRG.6911|TBX3, MSTRG.1964|PHF19, MSTRG.10827|SIRT3, MSTRG.2013|NR6A1, MSTRG.19277|FOXJ3, MSTRG.12982|CUX1, MSTRG.16854|NR2C1, MSTRG.8738|CREB1, MSTRG.5093|ZNF197;ZNF35, MSTRG.19670|PBX2, MSTRG.12292|NR2F1, MSTRG.17508|LSR;USF2;HAMP, ENSSSCG00000005089|SIX4, MSTRG.5090|ENSSSCG00000022462, MSTRG.6366|ENSSSCG00000037655, MSTRG.4102|HOXB3, MSTRG.23745|ZBTB33, MSTRG.19786|ETV7, MSTRG.22629|SP4, MSTR…	58	1852	496	27883	0.1169	2.07045e-05	****	0.00161806	**
GO:0034333	adherens junction assembly	Biological Process	MSTRG.7424|VCL, MSTRG.3935|RAMP2, MSTRG.15451|HIPK1, MSTRG.8280|ZNF703, MSTRG.673|SMAD7	5	1852	7	27883	0.7143	2.41128e-05	****	0.00186115	**
GO:0000287	magnesium ion binding	Molecular Function	MSTRG.8745|ENSSSCG00000023264, MSTRG.591|PGM3, MSTRG.22154|AASDHPPT, MSTRG.10108|PCK1, MSTRG.22192|SIK2, MSTRG.1063|ATP10A, MSTRG.20706|ITPK1, MSTRG.23155|RPS6KA3, MSTRG.2632|MTPAP, MSTRG.11670|ILVBL, MSTRG.16703|LRRK2;ENSSSCG00000027998, MSTRG.9515|PDCD6, MSTRG.19783|SRPK1, MSTRG.32|RPS6KA2, MSTRG.10649|ENSSSCG00000022912, MSTRG.18408|GALE;HMGCL, MSTRG.3000|ENSSSCG00000023771, MSTRG.5031|OXSR1, …	28	1852	181	27883	0.1547	2.50578e-05	****	0.0019105	**
GO:0000209	protein polyubiquitination	Biological Process	MSTRG.18258|NMNAT1;RBP7;UBE4B, MSTRG.12548|JADE2, MSTRG.15220|RUSC1;FDPS, MSTRG.14813|WWP1, MSTRG.18849|RNF125;RNF138, MSTRG.791|RNF111, MSTRG.14386|RNF144A, MSTRG.167|SASH1, MSTRG.1171|NEDD4L, MSTRG.19443|RNF144B, MSTRG.23305|HDAC6, MSTRG.53|PRKN, MSTRG.2599|DDX58;NDUFB6;TOPORS, MSTRG.18570|RNF19B, MSTRG.11318|TRAF6, MSTRG.1154|RNF152, MSTRG.11167|PRPF19, MSTRG.10991|PELI3	18	1852	91	27883	0.1978	2.599e-05	****	0.00195771	**
GO:0005741	mitochondrial outer membrane	Cellular Component	MSTRG.14340|LPIN1, MSTRG.16469|ENSSSCG00000036142;MGST1;LMO3, MSTRG.7005|USP30, MSTRG.6635|BNIP3L, MSTRG.16703|LRRK2;ENSSSCG00000027998, MSTRG.5881|MFN1, MSTRG.15222|MTX1, MSTRG.6867|PPP1CC, MSTRG.4374|RHOT1, MSTRG.22635|TOMM7, MSTRG.13323|SNN, MSTRG.16586|PHB2;RF01294, MSTRG.7355|AIFM2;TYSND1;SAR1A, MSTRG.11072|BAD, MSTRG.3090|SPART, MSTRG.6174|QTRT2	16	1852	75	27883	0.2133	2.71274e-05	****	0.00201203	**
GO:0007029	endoplasmic reticulum organization	Biological Process	MSTRG.12134|LMAN2;MXD3, MSTRG.16578|PEX5;CLSTN3, MSTRG.5495|JAGN1, MSTRG.16703|LRRK2;ENSSSCG00000027998, MSTRG.1162|LMAN1, MSTRG.14126|ATL2, MSTRG.8509|LNPK, MSTRG.3819|CCDC47, MSTRG.7722|SEC31B;NDUFB8	9	1852	26	27883	0.3462	2.73549e-05	****	0.00201203	**
GO:0055085	transmembrane transport	Biological Process	MSTRG.10392|CNOT4;ENSSSCG00000039310;ENSSSCG00000027118, MSTRG.929|CATSPER2;RF00001, MSTRG.23504|ABCB7, MSTRG.17341|NFATC3;SLC7A6, MSTRG.20324|SLC7A8, MSTRG.61|SLC22A3, MSTRG.12517|ENSSSCG00000014280, MSTRG.23732|SLC25A5, MSTRG.15469|SLC16A1, MSTRG.21603|SLC39A8, MSTRG.4665|SLC25A35, MSTRG.20589|FLVCR2, MSTRG.10856|PIDD1;SLC25A22, MSTRG.19706|SLC39A7;HSD17B8, MSTRG.10055|SLC9A8, MSTRG.10405|SLC35…	59	1852	513	27883	0.115	2.87303e-05	****	0.00208863	**
GO:0005675	transcription factor TFIIH holo complex	Cellular Component	MSTRG.6795|GTF2H3, MSTRG.9324|CDK7;RF00026, MSTRG.83|GTF2H5, MSTRG.17756|ERCC2;ERCC1, MSTRG.1428|MNAT1, MSTRG.9318|ENSSSCG00000028786	6	1852	11	27883	0.5455	2.9417e-05	****	0.00211397	**
GO:0002098	tRNA wobble uridine modification	Biological Process	MSTRG.11391|ELP4, MSTRG.1855|ELP1, MSTRG.640|MTO1, MSTRG.2079|URM1, MSTRG.5131|ELP6, MSTRG.18872|ELP2, MSTRG.22157|ALKBH8	7	1852	16	27883	0.4375	3.78168e-05	****	0.00268671	**
GO:0004672	protein kinase activity	Molecular Function	MSTRG.21104|KDR, MSTRG.8365|ACVR1C, MSTRG.9961|SGK2;IFT52, MSTRG.23115|BMX, MSTRG.10559|MET, MSTRG.4185|MMD, MSTRG.22192|SIK2, MSTRG.6795|GTF2H3, MSTRG.23278|CDK16, MSTRG.741|DAPK2, MSTRG.19372|MAK, MSTRG.23155|RPS6KA3, MSTRG.22492|CDK14, MSTRG.9324|CDK7;RF00026, MSTRG.5337|PXK, MSTRG.16703|LRRK2;ENSSSCG00000027998, MSTRG.1059|LRRK1, MSTRG.18446|PDIK1L, MSTRG.15209|CLK2;SCAMP3, MSTRG.5841|TNIK, M…	58	1852	507	27883	0.1144	3.8924e-05	****	0.0027343	**
GO:0000398	mRNA splicing, via spliceosome	Biological Process	MSTRG.17920|CNOT3;PRPF31, MSTRG.12637|HARS2;ZMAT2, MSTRG.13428|RNPS1;ECI1, MSTRG.23667|NCBP2L, MSTRG.19924|CDC5L, MSTRG.6030|ENSSSCG00000029291;NCBP2, MSTRG.22427|SNRPE, MSTRG.20621|SNW1, MSTRG.23778|RBMX2, MSTRG.6798|SNRNP35, MSTRG.15371|RBM8A, MSTRG.3589|EIF4A3, MSTRG.4515|SCARF1;PRPF8, MSTRG.1038|AQR;ZNF770, MSTRG.19795|PPIL1, MSTRG.18796|SNRPD1, MSTRG.10726|HNRNPA2B1, MSTRG.11167|PRPF19, MSTR…	20	1852	111	27883	0.1802	3.939e-05	****	0.00273629	**
GO:0006364	rRNA processing	Biological Process	MSTRG.18890|RBFA, MSTRG.9223|MTREX;ENSSSCG00000037130, MSTRG.18900|RPF1, MSTRG.21554|GAR1, MSTRG.83|GTF2H5, MSTRG.18645|UTP11, MSTRG.3589|EIF4A3, MSTRG.13443|TBL3, MSTRG.10051|DDX27, MSTRG.9272|DIMT1, MSTRG.7075|PES1, MSTRG.16331|KRR1, MSTRG.19893|RRP36, MSTRG.2396|TFB2M	14	1852	62	27883	0.2258	4.37485e-05	****	0.00300567	**
GO:0001228	DNA-binding transcription activator activity, RNA polymerase II-specific	Molecular Function	MSTRG.6621|EBF2, MSTRG.17203|NFAT5, MSTRG.19063|NFIA, MSTRG.17341|NFATC3;SLC7A6, MSTRG.2013|NR6A1, MSTRG.8738|CREB1, MSTRG.672|SMAD2, ENSSSCG00000021920|SOX12, MSTRG.9929|MAFB, MSTRG.19924|CDC5L, MSTRG.1560|NFIB, MSTRG.2145|FUBP3, MSTRG.704|TCF4;ENSSSCG00000032236, ENSSSCG00000005089|SIX4, MSTRG.10469|NRF1, MSTRG.20359|SALL2, ENSSSCG00000037642|ARID3A, MSTRG.16571|FOXJ2, MSTRG.3961|STAT5B, MSTRG.…	40	1852	310	27883	0.129	4.4886e-05	****	0.0030503	**
GO:0000151	ubiquitin ligase complex	Cellular Component	MSTRG.18258|NMNAT1;RBP7;UBE4B, MSTRG.13247|DCUN1D3, MSTRG.14386|RNF144A, MSTRG.8974|ASB1, MSTRG.19443|RNF144B, MSTRG.13418|TRAF7, MSTRG.10739|UBE2D4, MSTRG.21069|DCUN1D4, MSTRG.53|PRKN, MSTRG.2599|DDX58;NDUFB6;TOPORS, MSTRG.20816|MAEA, MSTRG.18570|RNF19B, MSTRG.23927|BRCC3, MSTRG.18150|MIB2, MSTRG.16278|CAND1;ENSSSCG00000037295	15	1852	71	27883	0.2113	5.40599e-05	****	0.00363422	**
GO:0000030	mannosyltransferase activity	Molecular Function	MSTRG.17448|DPY19L3, MSTRG.22194|PPP2R1B;ENSSSCG00000015023, MSTRG.6030|ENSSSCG00000029291;NCBP2, MSTRG.3433|TMTC4, MSTRG.2158|POMT1, MSTRG.5946|ALG3, MSTRG.15744|ALG12	7	1852	17	27883	0.4118	6.05984e-05	****	0.00395715	**
GO:0034629	cellular protein-containing complex localization	Biological Process	MSTRG.18689|CEP192, MSTRG.6025|DLG1, MSTRG.9442|SGCD, MSTRG.673|SMAD7, MSTRG.15271|SNAPIN	5	1852	8	27883	0.625	6.07623e-05	****	0.00395715	**
GO:0033588	elongator holoenzyme complex	Cellular Component	MSTRG.6655|ELP3, MSTRG.11391|ELP4, MSTRG.1855|ELP1, MSTRG.5131|ELP6, MSTRG.18872|ELP2	5	1852	8	27883	0.625	6.07623e-05	****	0.00395715	**
GO:0000784	chromosome, telomeric region	Cellular Component	MSTRG.23754|THOC2, MSTRG.16096|CBX5, MSTRG.12517|ENSSSCG00000014280, MSTRG.18783|THOC1, MSTRG.7057|THOC5, MSTRG.7793|STN1, MSTRG.18770|SMCHD1, MSTRG.21554|GAR1, MSTRG.17756|ERCC2;ERCC1, MSTRG.6867|PPP1CC, MSTRG.935|TP53BP1, MSTRG.17319|ACD, MSTRG.5261|WDR82;ssc-let-7g, MSTRG.4355|RAD51D	14	1852	64	27883	0.2188	6.35354e-05	****	0.00409508	**
GO:0030136	clathrin-coated vesicle	Cellular Component	MSTRG.13215|GGA2, MSTRG.20548|NUMB, MSTRG.12173|FCHO2, MSTRG.15808|SMDT1;PHETA2, MSTRG.17177|AP1G1;RF00576, MSTRG.6050|TNK2, MSTRG.9208|SNX18, MSTRG.23768|OCRL, MSTRG.6819|HIP1R;CCDC62, MSTRG.19151|EPS15	10	1852	35	27883	0.2857	6.43804e-05	****	0.00410721	**
GO:0043130	ubiquitin binding	Molecular Function	MSTRG.13887|WDR92, MSTRG.12152|FAF2, MSTRG.11623|MVB12A, MSTRG.6546|CKS2, MSTRG.1224|SMAD3, MSTRG.12095|SQSTM1, MSTRG.23305|HDAC6, MSTRG.53|PRKN, MSTRG.18570|RNF19B, MSTRG.3698|MIF4GD;GGA3, MSTRG.3571|NPLOC4;FAAP100, MSTRG.18155|ENSSSCG00000032903, MSTRG.8829|ZFAND2B	13	1852	57	27883	0.2281	7.28733e-05	****	0.00459083	**
GO:0005778	peroxisomal membrane	Cellular Component	MSTRG.16578|PEX5;CLSTN3, MSTRG.3663|ACOX1, MSTRG.744|RAB8B, MSTRG.18250|PEX14, MSTRG.15848|SLC25A17, MSTRG.15630|ABCD3, MSTRG.4348|PEX12;SLFN11, MSTRG.9842|PXMP4	8	1852	23	27883	0.3478	7.41641e-05	****	0.00459083	**
GO:0031624	ubiquitin conjugating enzyme binding	Molecular Function	MSTRG.13247|DCUN1D3, MSTRG.18849|RNF125;RNF138, MSTRG.14386|RNF144A, MSTRG.19443|RNF144B, MSTRG.21069|DCUN1D4, MSTRG.53|PRKN, MSTRG.18570|RNF19B, MSTRG.11318|TRAF6	8	1852	23	27883	0.3478	7.41641e-05	****	0.00459083	**
GO:0008380	RNA splicing	Biological Process	MSTRG.18962|ZRANB2;ssc-mir-186, MSTRG.13428|RNPS1;ECI1, MSTRG.23667|NCBP2L, MSTRG.15951|RBFOX2, MSTRG.6030|ENSSSCG00000029291;NCBP2, MSTRG.22427|SNRPE, MSTRG.15371|RBM8A, MSTRG.3589|EIF4A3, MSTRG.1038|AQR;ZNF770, MSTRG.18796|SNRPD1, MSTRG.6596|ENSSSCG00000009625;ENSSSCG00000009627;CCAR2, MSTRG.10981|ENSSSCG00000038304, MSTRG.19615|DHX16	13	1852	58	27883	0.2241	8.82631e-05	****	0.00541001	**
GO:0042171	lysophosphatidic acid acyltransferase activity	Molecular Function	MSTRG.5085|ABHD5, MSTRG.15784|PNPLA3, MSTRG.15703|SH3GLB1;ENSSSCG00000035099, MSTRG.6505|AGPAT3	4	1852	5	27883	0.8	9.18752e-05	****	0.0054717	**
GO:0045084	positive regulation of interleukin-12 production	Biological Process	MSTRG.1955|TLR4, MSTRG.11318|TRAF6, MSTRG.11020|RELA, MSTRG.12519|IRF1	4	1852	5	27883	0.8	9.18752e-05	****	0.0054717	**
GO:0016310	phosphorylation	Biological Process	MSTRG.21104|KDR, MSTRG.8365|ACVR1C, MSTRG.7667|ALDH18A1, MSTRG.12349|PPIP5K2, MSTRG.9961|SGK2;IFT52, MSTRG.23115|BMX, MSTRG.10559|MET, MSTRG.10108|PCK1, MSTRG.23205|ENSSSCG00000012202, MSTRG.13231|EEF2K, MSTRG.20706|ITPK1, MSTRG.10871|TOLLIP, MSTRG.23155|RPS6KA3, MSTRG.9324|CDK7;RF00026, MSTRG.16703|LRRK2;ENSSSCG00000027998, MSTRG.5841|TNIK, MSTRG.16208|KIF5A;PIP4K2C;DTX3;ARHGEF25, MSTRG.12883|TR…	44	1852	364	27883	0.1209	9.18952e-05	****	0.0054717	**
GO:0043066	negative regulation of apoptotic process	Biological Process	MSTRG.21104|KDR, MSTRG.16711|ADAMTS20, MSTRG.6911|TBX3, MSTRG.6728|ZNF268, MSTRG.22439|MDM4, MSTRG.10856|PIDD1;SLC25A22, MSTRG.6635|BNIP3L, MSTRG.11848|ANGPTL4, MSTRG.20340|DAD1, MSTRG.20319|PABPN1, MSTRG.9375|NPM1, MSTRG.21365|ARHGAP10, MSTRG.23674|PSMD10, ENSSSCG00000005089|SIX4, MSTRG.1139|KDSR, MSTRG.16753|CHST11, MSTRG.2734|YME1L1, MSTRG.3283|NAA16, MSTRG.3961|STAT5B, MSTRG.4257|ENSSSCG00000…	39	1852	310	27883	0.1258	9.63637e-05	****	0.00563216	**
GO:0005815	microtubule organizing center	Cellular Component	MSTRG.8269|DDHD2, MSTRG.23563|KLHL4, MSTRG.23299|WDR13, MSTRG.9896|ENSSSCG00000007307;RBM39, MSTRG.18371|CDC42, MSTRG.5337|PXK, MSTRG.12903|FOPNL, MSTRG.16429|C2CD5, MSTRG.14315|WDR35, MSTRG.157|KATNA1, MSTRG.4694|CHD3;TMEM88;RF00602, MSTRG.4531|PAFAH1B1, MSTRG.11790|KEAP1, MSTRG.10045|ARFGEF2, MSTRG.70|TCP1;RF00429;RF00401, MSTRG.12947|C7orf43;GAL3ST4, MSTRG.8147|TUBGCP5, MSTRG.19646|ENSSSCG0000…	19	1852	109	27883	0.1743	9.6769e-05	****	0.00563216	**
GO:0044754	autolysosome	Cellular Component	MSTRG.9863|MAP1LC3A, MSTRG.16703|LRRK2;ENSSSCG00000027998, MSTRG.3491|LAMP1, MSTRG.23746|LAMP2, MSTRG.18882|PIK3C3, MSTRG.12095|SQSTM1	6	1852	13	27883	0.4615	9.72925e-05	****	0.00563216	**
GO:1903508	positive regulation of nucleic acid-templated transcription	Biological Process	MSTRG.3290|TDRD3, MSTRG.17239|ARL2BP, MSTRG.23785|RAP2C, MSTRG.22271|BCL9L, MSTRG.19372|MAK, MSTRG.23470|CITED1, MSTRG.22629|SP4, MSTRG.14213|SUPT7L, MSTRG.20761|SETD3, MSTRG.6596|ENSSSCG00000009625;ENSSSCG00000009627;CCAR2, MSTRG.7293|ARID5B, MSTRG.4311|TADA2A, MSTRG.20492|ACTN1, MSTRG.12631|SRA1;APBB3	14	1852	67	27883	0.209	0.000107728	***	0.00617903	**
GO:0032486	Rap protein signal transduction	Biological Process	MSTRG.23785|RAP2C, MSTRG.16284|RAP1B, MSTRG.15485|RAP1A, MSTRG.5746|RAP2B, MSTRG.21161|RAPGEF2	5	1852	9	27883	0.5556	0.000129205	***	0.00734352	**
GO:0001934	positive regulation of protein phosphorylation	Biological Process	MSTRG.21104|KDR, MSTRG.5975|ADIPOQ, MSTRG.19200|PIK3R3, MSTRG.1025|RASGRP1, MSTRG.16703|LRRK2;ENSSSCG00000027998, MSTRG.5841|TNIK, MSTRG.17159|IL34;MTSS1L, MSTRG.12676|HDAC3, MSTRG.7145|CRKL, MSTRG.3754|AXIN2;CEP112, MSTRG.10863|MOB2, MSTRG.1357|BMP4, MSTRG.20542|PSEN1, MSTRG.2844|FZD8;ENSSSCG00000033166, MSTRG.23113|PIR;VEGFD, MSTRG.3739|FAM20A, MSTRG.21980|PAK1, MSTRG.11319|PRR5L, MSTRG.8016|AC…	21	1852	130	27883	0.1615	0.000132386	***	0.00745656	**
GO:0006094	gluconeogenesis	Biological Process	MSTRG.16017|SMARCD1;GPD1, MSTRG.10108|PCK1, MSTRG.22979|ATF3, MSTRG.15864|ATF4, MSTRG.10975|PC, MSTRG.15266|CRTC2, MSTRG.3902|G6PC3	7	1852	19	27883	0.3684	0.000139525	***	0.00777538	**
GO:0001650	fibrillar center	Cellular Component	MSTRG.1168|MALT1, MSTRG.3100|SUPT20H, MSTRG.1560|NFIB, MSTRG.17353|PRMT7, MSTRG.18250|PEX14, MSTRG.7793|STN1, MSTRG.16571|FOXJ2, MSTRG.13819|DUSP11, MSTRG.22239|PAFAH1B2, MSTRG.15302|SELENBP1, MSTRG.21554|GAR1, MSTRG.23916|DKC1;RF00340, MSTRG.673|SMAD7, MSTRG.17217|UTP4, MSTRG.4652|YBX2, MSTRG.21271|USO1, MSTRG.11069|ESRRA;ENSSSCG00000013027, MSTRG.1769|POLR1E, MSTRG.7753|NOLC1	19	1852	112	27883	0.1696	0.000140534	***	0.00777538	**
GO:0008565	obsolete protein transporter activity	Molecular Function	MSTRG.4666|RANGRF, MSTRG.17330|ENSSSCG00000030295, MSTRG.20303|MDP1;ENSSSCG00000001999;CHMP4A;IPO4, MSTRG.21782|IPO7;RF00319, MSTRG.3935|RAMP2, MSTRG.10478|TNPO3, MSTRG.17425|VPS35, MSTRG.3397|IPO5, MSTRG.21271|USO1, MSTRG.15485|RAP1A, MSTRG.504|SEC63, MSTRG.12103|RUFY1	12	1852	53	27883	0.2264	0.00014754	***	0.00809141	**
GO:0006470	protein dephosphorylation	Biological Process	MSTRG.8143|PTPN4;TMEM177, MSTRG.16231|PPM1H, MSTRG.5786|PPM1L, MSTRG.17283|CA7;PDP2, MSTRG.7576|ENSSSCG00000010440, MSTRG.5021|CTDSPL, MSTRG.22194|PPP2R1B;ENSSSCG00000015023, MSTRG.7063|MTMR3, MSTRG.8308|DUSP4, MSTRG.6743|PGAM5, MSTRG.13819|DUSP11, MSTRG.22982|PPP2R5A;RF00026, MSTRG.8556|DUSP19, MSTRG.4648|CTDNEP1, MSTRG.22709|PTPN12, MSTRG.6867|PPP1CC, MSTRG.12588|CDC25C, MSTRG.10970|SSH3;ANKRD1…	23	1852	151	27883	0.1523	0.000161931	***	0.0088034	**
GO:0016887	ATP hydrolysis activity	Molecular Function	MSTRG.23504|ABCB7, MSTRG.23766|SMARCA1, MSTRG.12517|ENSSSCG00000014280, MSTRG.19687|ENSSSCG00000025593, MSTRG.6006|ATP13A3, MSTRG.9687|ENSSSCG00000007080, MSTRG.3850|NSF, MSTRG.16700|ABCD2, MSTRG.16208|KIF5A;PIP4K2C;DTX3;ARHGEF25, MSTRG.10248|ENSSSCG00000016441, MSTRG.18770|SMCHD1, MSTRG.5942|AP2M1;ABCF3, MSTRG.15630|ABCD3, MSTRG.4348|PEX12;SLFN11, MSTRG.13426|ABCA3, MSTRG.157|KATNA1, MSTRG.3079|…	26	1852	181	27883	0.1436	0.000167609	***	0.00903357	**
GO:0006974	cellular response to DNA damage stimulus	Biological Process	MSTRG.16096|CBX5, MSTRG.17019|USP10, MSTRG.10856|PIDD1;SLC25A22, MSTRG.20763|CCNK, MSTRG.4356|LIG3, MSTRG.5524|MBD4, MSTRG.2887|KIN, MSTRG.7001|UNG, MSTRG.23379|ENSSSCG00000012348, MSTRG.7899|NSMCE4A, MSTRG.1159|PMAIP1, MSTRG.5283|ACTR8, MSTRG.13167|TAOK2;INO80E;ENSSSCG00000037075, MSTRG.13889|ETAA1, MSTRG.20434|CHD2, MSTRG.17756|ERCC2;ERCC1, MSTRG.5690|ATR, MSTRG.4348|PEX12;SLFN11, MSTRG.3832|TL…	30	1852	222	27883	0.1351	0.000169186	***	0.00904062	**
GO:0042733	embryonic digit morphogenesis	Biological Process	MSTRG.6911|TBX3, MSTRG.9961|SGK2;IFT52, MSTRG.5525|IFT122, MSTRG.12807|GNA12, MSTRG.9115|CPLANE1, MSTRG.16753|CHST11, MSTRG.4253|TBX2, ENSSSCG00000006073|OSR2, MSTRG.1357|BMP4, MSTRG.7736|FBXW4, MSTRG.8509|LNPK, MSTRG.13462|IFT140	12	1852	54	27883	0.2222	0.000178336	***	0.00936936	**
GO:0003725	double-stranded RNA binding	Molecular Function	MSTRG.8860|MRPL44, MSTRG.2380|HNRNPU, MSTRG.2669|VIM, MSTRG.2003|STRBP, MSTRG.18608|AGO3, MSTRG.20950|DHX15, MSTRG.4877|RFTN1, MSTRG.2599|DDX58;NDUFB6;TOPORS, MSTRG.22244|SIDT2, MSTRG.4684|ENSSSCG00000032469;EIF4A1;RF00554;RF01290;RF00272;CD68;MPDU1, MSTRG.20492|ACTN1, MSTRG.23412|MSN	12	1852	54	27883	0.2222	0.000178336	***	0.00936936	**
GO:0005765	lysosomal membrane	Cellular Component	MSTRG.14305|LAPTM4A, MSTRG.3825|CYB561, MSTRG.3491|LAMP1, MSTRG.5235|ZMYND10;NPRL2, MSTRG.8795|TMBIM1, MSTRG.5726|RNF13, MSTRG.16744|SLC48A1, MSTRG.23746|LAMP2, MSTRG.12871|TECPR1, MSTRG.22244|SIDT2, MSTRG.4684|ENSSSCG00000032469;EIF4A1;RF00554;RF01290;RF00272;CD68;MPDU1, MSTRG.11154|CYB561A3, MSTRG.21179|TMEM165, MSTRG.1154|RNF152, MSTRG.9475|ANXA6	15	1852	79	27883	0.1899	0.000193015	***	0.0100561	*
GO:0010033	response to organic substance	Biological Process	MSTRG.8738|CREB1, MSTRG.3606|TIMP2, MSTRG.15209|CLK2;SCAMP3, MSTRG.23305|HDAC6, MSTRG.5501|TIMP4, MSTRG.6484|ABCG1, MSTRG.11020|RELA, MSTRG.21476|ANXA5	8	1852	26	27883	0.3077	0.000197504	***	0.0101213	*
GO:0060828	regulation of canonical Wnt signaling pathway	Biological Process	MSTRG.22492|CDK14, MSTRG.16703|LRRK2;ENSSSCG00000027998, MSTRG.8280|ZNF703, MSTRG.20752|ENSSSCG00000032134, MSTRG.20542|PSEN1, MSTRG.1409|DACT1, MSTRG.7030|ZNRF3, MSTRG.4406|IFT20	8	1852	26	27883	0.3077	0.000197504	***	0.0101213	*
GO:0000184	nuclear-transcribed mRNA catabolic process, nonsense-mediated decay	Biological Process	MSTRG.13428|RNPS1;ECI1, MSTRG.6030|ENSSSCG00000029291;NCBP2, MSTRG.15371|RBM8A, MSTRG.3589|EIF4A3, MSTRG.676|CTIF, MSTRG.5278|DCP1A, MSTRG.4522|SMG6	7	1852	20	27883	0.35	0.000202373	***	0.0102865	*
GO:0072686	mitotic spindle	Cellular Component	MSTRG.8373|PKP4, MSTRG.19372|MAK, MSTRG.18371|CDC42, MSTRG.5868|TBL1XR1, MSTRG.13933|FAM161A, MSTRG.2380|HNRNPU, MSTRG.12676|HDAC3, MSTRG.4311|TADA2A, MSTRG.7168|KLHL22, MSTRG.1319|NIN, MSTRG.12947|C7orf43;GAL3ST4, MSTRG.7034|TTC28;RF00003	12	1852	55	27883	0.2182	0.000214452	***	0.0108125	*
GO:0070491	DNA-binding transcription factor binding	Molecular Function	MSTRG.16096|CBX5, MSTRG.3041|HMGB1, MSTRG.22477|SRI, MSTRG.8280|ZNF703, MSTRG.1701|TLE4;RF00272, MSTRG.16072|SP1, MSTRG.11020|RELA, MSTRG.15477|DDX20, MSTRG.20812|CTBP1	9	1852	33	27883	0.2727	0.000221068	***	0.0110569	*
GO:0055037	recycling endosome	Cellular Component	MSTRG.23785|RAP2C, MSTRG.22560|DYNC1I1, MSTRG.23821|SLC9A6, MSTRG.20616|VIPAS39;NOXRED1, MSTRG.14260|RAB10, MSTRG.22507|VPS50, MSTRG.15808|SMDT1;PHETA2, MSTRG.17177|AP1G1;RF00576, MSTRG.7888|INPP5F;ENSSSCG00000039630, MSTRG.6484|ABCG1, MSTRG.5695|SLC9A9, MSTRG.10045|ARFGEF2, MSTRG.274|STX7, MSTRG.5746|RAP2B	14	1852	72	27883	0.1944	0.000240847	***	0.0119506	*
GO:0032587	ruffle membrane	Cellular Component	MSTRG.23115|BMX, MSTRG.7588|IFIT5, MSTRG.5340|ACOX2;FAM107A, MSTRG.16429|C2CD5, MSTRG.15309|PIP5K1A, MSTRG.2599|DDX58;NDUFB6;TOPORS, MSTRG.17162|MTSS1L, MSTRG.9918|SRC, MSTRG.16477|EPS8, MSTRG.6819|HIP1R;CCDC62, MSTRG.16768|APPL2	11	1852	48	27883	0.2292	0.000246791	***	0.0121491	*
GO:0006366	transcription by RNA polymerase II	Biological Process	MSTRG.13041|GTF2I, MSTRG.17203|NFAT5, MSTRG.6795|GTF2H3, MSTRG.12041|POLR2E, MSTRG.17508|LSR;USF2;HAMP, MSTRG.9324|CDK7;RF00026, ENSSSCG00000028169|NCAPG2, MSTRG.83|GTF2H5, MSTRG.17756|ERCC2;ERCC1, MSTRG.22598|ETV1, MSTRG.13040|GTF2IRD1, MSTRG.17244|POLR2C, MSTRG.972|RPAP1;ENSSSCG00000040414, MSTRG.15896|POLR2F, MSTRG.1428|MNAT1	15	1852	81	27883	0.1852	0.00025727	***	0.012566	*
GO:0006629	lipid metabolic process	Biological Process	MSTRG.21967|ENSSSCG00000014872;ACER3, MSTRG.3663|ACOX1, MSTRG.14257|HADHA, MSTRG.15469|SLC16A1, MSTRG.8646|PLCL1, MSTRG.10108|PCK1, MSTRG.8754|ACADL, MSTRG.15784|PNPLA3, MSTRG.19257|ELOVL1, MSTRG.19939|PLA2G7, MSTRG.13740|GNLY, MSTRG.9263|ELOVL7, MSTRG.6927|PLBD2, MSTRG.18408|GALE;HMGCL, MSTRG.7145|CRKL, MSTRG.8101|ENSSSCG00000036229, MSTRG.10003|ENSSSCG00000007435, MSTRG.20568|NPC2, MSTRG.10858|…	26	1852	186	27883	0.1398	0.00026061	***	0.0125698	*
GO:0030496	midbody	Cellular Component	MSTRG.11202|CTNND1, MSTRG.17239|ARL2BP, MSTRG.8373|PKP4, MSTRG.19372|MAK, MSTRG.18371|CDC42, MSTRG.7229|MAP10, MSTRG.20303|MDP1;ENSSSCG00000001999;CHMP4A;IPO4, MSTRG.2380|HNRNPU, MSTRG.18882|PIK3C3, MSTRG.157|KATNA1, MSTRG.17182|IST1;ENSSSCG00000002745, MSTRG.873|USP8, MSTRG.5180|KLHDC8B, MSTRG.11790|KEAP1, MSTRG.3090|SPART, MSTRG.12947|C7orf43;GAL3ST4, MSTRG.7034|TTC28;RF00003, MSTRG.5746|RAP2B	18	1852	108	27883	0.1667	0.000261368	***	0.0125698	*
GO:0000993	RNA polymerase II complex binding	Molecular Function	MSTRG.18867|RPRD1A, MSTRG.6655|ELP3, MSTRG.11391|ELP4, MSTRG.1855|ELP1, MSTRG.2380|HNRNPU, MSTRG.6596|ENSSSCG00000009625;ENSSSCG00000009627;CCAR2, MSTRG.18872|ELP2, MSTRG.20818|UVSSA	8	1852	27	27883	0.2963	0.000264403	***	0.0125943	*
GO:0008134	transcription factor binding	Molecular Function	MSTRG.17203|NFAT5, MSTRG.19063|NFIA, MSTRG.17341|NFATC3;SLC7A6, MSTRG.14274|DNMT3A, MSTRG.15951|RBFOX2, MSTRG.672|SMAD2, MSTRG.9929|MAFB, MSTRG.19670|PBX2, ENSSSCG00000001620|MDFI, MSTRG.9375|NPM1, MSTRG.23674|PSMD10, MSTRG.14698|YWHAZ, MSTRG.3816|PSMC5, MSTRG.3041|HMGB1, MSTRG.6912|TBX5, MSTRG.3779|BPTF;ENSSSCG00000037342, MSTRG.1224|SMAD3, MSTRG.12676|HDAC3, MSTRG.10246|SMARCD3, MSTRG.7825|TCF7…	32	1852	249	27883	0.1285	0.000265906	***	0.0125943	*
GO:0043087	regulation of GTPase activity	Biological Process	MSTRG.15735|PLXNB2, MSTRG.8068|RAB3GAP1;ENSSSCG00000033241;CCNT2, MSTRG.4386|NF1, MSTRG.17848|RASIP1;MAMSTR;ENSSSCG00000038580, MSTRG.23370|FGD1, MSTRG.1025|RASGRP1, MSTRG.12355|EFNA5, MSTRG.22161|RDX, MSTRG.11663|RASAL3, MSTRG.20525|SIPA1L1, MSTRG.4531|PAFAH1B1, MSTRG.23768|OCRL, MSTRG.5666|RASA2, MSTRG.12780|ADAP1	14	1852	73	27883	0.1918	0.000280008	***	0.0131625	*
GO:0006281	DNA repair	Biological Process	MSTRG.12517|ENSSSCG00000014280, MSTRG.10628|EEPD1, MSTRG.4356|LIG3, MSTRG.5524|MBD4, MSTRG.7001|UNG, MSTRG.23379|ENSSSCG00000012348, MSTRG.9375|NPM1, MSTRG.7899|NSMCE4A, MSTRG.12883|TRRAP, MSTRG.5283|ACTR8, MSTRG.13196|NSMCE1, MSTRG.19243|DMAP1, MSTRG.17756|ERCC2;ERCC1, MSTRG.21003|RFC1, MSTRG.553|REV3L, MSTRG.6385|BACH1, MSTRG.935|TP53BP1, MSTRG.9318|ENSSSCG00000028786, MSTRG.23927|BRCC3, MSTRG.…	23	1852	157	27883	0.1465	0.00029053	***	0.0134502	*
GO:0016401	palmitoyl-CoA oxidase activity	Molecular Function	MSTRG.5029|ACAA1, MSTRG.3663|ACOX1, MSTRG.8754|ACADL	3	1852	3	27883	1	0.000292582	***	0.0134502	*
GO:0000033	alpha-1,3-mannosyltransferase activity	Molecular Function	MSTRG.1799|ALG2, MSTRG.21996|ALG8, MSTRG.5946|ALG3	3	1852	3	27883	1	0.000292582	***	0.0134502	*
GO:0035556	intracellular signal transduction	Biological Process	MSTRG.9961|SGK2;IFT52, MSTRG.23115|BMX, MSTRG.8646|PLCL1, MSTRG.22192|SIK2, MSTRG.12807|GNA12, MSTRG.22411|GUCY1A2, MSTRG.672|SMAD2, MSTRG.4394|WSB1, MSTRG.741|DAPK2, MSTRG.4035|PPP1R1B, MSTRG.1025|RASGRP1, MSTRG.19372|MAK, MSTRG.23155|RPS6KA3, MSTRG.16859|CRADD, MSTRG.8481|RAPGEF4, MSTRG.16703|LRRK2;ENSSSCG00000027998, MSTRG.5841|TNIK, MSTRG.19783|SRPK1, MSTRG.8453|TLK1, MSTRG.20147|ENSSSCG00000…	40	1852	340	27883	0.1176	0.000328409	***	0.014987	*
GO:0003729	mRNA binding	Molecular Function	MSTRG.4472|NSRP1;ssc-mir-423, MSTRG.23754|THOC2, MSTRG.4164|ENSSSCG00000017555, MSTRG.6814|ENSSSCG00000009788, MSTRG.10355|ENSSSCG00000016509, MSTRG.15951|RBFOX2, MSTRG.18489|PPP1R8, MSTRG.6030|ENSSSCG00000029291;NCBP2, MSTRG.16097|HNRNPA1, MSTRG.4534|CLUH, MSTRG.11251|CELF1, MSTRG.6798|SNRNP35, MSTRG.17356|NUDT21, MSTRG.20376|ENSSSCG00000038947, MSTRG.15371|RBM8A, MSTRG.3589|EIF4A3, MSTRG.1038|A…	20	1852	129	27883	0.155	0.00033178	***	0.0150311	*
GO:0098978	glutamatergic synapse	Cellular Component	MSTRG.16578|PEX5;CLSTN3, MSTRG.22756|HBP1;PRKAR2B, MSTRG.16231|PPM1H, MSTRG.3259|PCDH17, MSTRG.6025|DLG1, MSTRG.4643|DLG4, MSTRG.3740|PRKAR1A, MSTRG.14698|YWHAZ, MSTRG.16703|LRRK2;ENSSSCG00000027998, MSTRG.20548|NUMB, MSTRG.5942|AP2M1;ABCF3, MSTRG.15790|TTLL1;PACSIN2, MSTRG.4213|DYNLL2, MSTRG.18245|CLSTN1, MSTRG.7513|ARHGAP22, MSTRG.17425|VPS35, MSTRG.3751|RGS9, MSTRG.8728|ADAM23, MSTRG.17865|PPF…	30	1852	231	27883	0.1299	0.000339609	***	0.0152751	*
GO:0016235	aggresome	Cellular Component	MSTRG.4236|TRIM37, MSTRG.2894|SFMBT2, MSTRG.4348|PEX12;SLFN11, MSTRG.12095|SQSTM1, MSTRG.9727|XRN2, MSTRG.23305|HDAC6, MSTRG.20542|PSEN1, MSTRG.53|PRKN, MSTRG.19151|EPS15	9	1852	35	27883	0.2571	0.000358749	***	0.0160149	*
GO:0003924	GTPase activity	Molecular Function	MSTRG.6848|RHOF, MSTRG.744|RAB8B, MSTRG.15687|ENSSSCG00000030801, MSTRG.22513|GNG11, MSTRG.4921|NKIRAS1, MSTRG.12807|GNA12, MSTRG.23785|RAP2C, MSTRG.11458|ENSSSCG00000033786, MSTRG.16284|RAP1B, MSTRG.18371|CDC42, MSTRG.22361|SRPRA, MSTRG.7980|ENSSSCG00000029088, MSTRG.14260|RAB10, MSTRG.16703|LRRK2;ENSSSCG00000027998, MSTRG.7266|RHOU, MSTRG.13971|MTIF2, MSTRG.4883|RAB5A, MSTRG.5881|MFN1, MSTRG.13…	34	1852	275	27883	0.1236	0.000361182	***	0.0160149	*
GO:0005768	endosome	Cellular Component	MSTRG.21104|KDR, MSTRG.744|RAB8B, MSTRG.23821|SLC9A6, MSTRG.20413|ARRDC4, MSTRG.14260|RAB10, MSTRG.16703|LRRK2;ENSSSCG00000027998, MSTRG.3491|LAMP1, MSTRG.20303|MDP1;ENSSSCG00000001999;CHMP4A;IPO4, MSTRG.8227|SNX25, MSTRG.12441|SNX2, MSTRG.4883|RAB5A, MSTRG.898|BLOC1S6, MSTRG.18882|PIK3C3, MSTRG.3824|ACE, MSTRG.16125|CDK2;ENSSSCG00000037597, MSTRG.4877|RFTN1, MSTRG.17425|VPS35, MSTRG.6484|ABCG1, …	26	1852	190	27883	0.1368	0.000365277	***	0.0160825	*
GO:0032839	dendrite cytoplasm	Cellular Component	MSTRG.3974|HAP1, MSTRG.5059|TRAK1, MSTRG.16703|LRRK2;ENSSSCG00000027998, MSTRG.16208|KIF5A;PIP4K2C;DTX3;ARHGEF25, MSTRG.2380|HNRNPU, MSTRG.9734|ABHD12	6	1852	16	27883	0.375	0.000381726	***	0.0165733	*
GO:0032211	negative regulation of telomere maintenance via telomerase	Biological Process	MSTRG.16097|HNRNPA1, MSTRG.7793|STN1, MSTRG.2380|HNRNPU, MSTRG.17319|ACD, MSTRG.9918|SRC, MSTRG.12378|DCP2	6	1852	16	27883	0.375	0.000381726	***	0.0165733	*
GO:0022604	regulation of cell morphogenesis	Biological Process	MSTRG.5204|QRICH1;DALRD3;ssc-mir-425;ssc-mir-191;IMPDH2;QARS, MSTRG.22271|BCL9L, MSTRG.12355|EFNA5, MSTRG.17497|ENSSSCG00000031169;ENSSSCG00000002876;WTIP, MSTRG.23450|ENSSSCG00000024163, MSTRG.21355|SH3D19, MSTRG.18100|ZNF135	7	1852	22	27883	0.3182	0.00039581	***	0.0170662	*
GO:1903364	positive regulation of cellular protein catabolic process	Biological Process	MSTRG.20917|FBXL5, MSTRG.22161|RDX, MSTRG.1409|DACT1, MSTRG.17425|VPS35, MSTRG.23412|MSN	5	1852	11	27883	0.4545	0.000423255	***	0.0178796	*
GO:0034713	type I transforming growth factor beta receptor binding	Molecular Function	MSTRG.672|SMAD2, MSTRG.8227|SNX25, MSTRG.673|SMAD7, MSTRG.20234|SNX6, MSTRG.8016|ACVR2A	5	1852	11	27883	0.4545	0.000423255	***	0.0178796	*
GO:0070034	telomerase RNA binding	Molecular Function	MSTRG.21554|GAR1, MSTRG.2380|HNRNPU, MSTRG.23916|DKC1;RF00340, MSTRG.15189|GLMP;ENSSSCG00000006490;ENSSSCG00000006491, MSTRG.4522|SMG6	5	1852	11	27883	0.4545	0.000423255	***	0.0178796	*
GO:0030165	PDZ domain binding	Molecular Function	MSTRG.3663|ACOX1, MSTRG.7833|ADRB1, MSTRG.3850|NSF, MSTRG.14382|KIDINS220, MSTRG.20542|PSEN1, MSTRG.53|PRKN, MSTRG.2844|FZD8;ENSSSCG00000033166, MSTRG.4694|CHD3;TMEM88;RF00602, MSTRG.21095|LNX1, MSTRG.8016|ACVR2A, MSTRG.21161|RAPGEF2	11	1852	51	27883	0.2157	0.000432883	***	0.0181636	*
GO:0009617	response to bacterium	Biological Process	MSTRG.10108|PCK1, MSTRG.18689|CEP192, MSTRG.19668|RNF5, MSTRG.1560|NFIB, MSTRG.6227|CD47, MSTRG.5975|ADIPOQ, MSTRG.1955|TLR4, MSTRG.14826|FABP4, MSTRG.8423|SCN7A, MSTRG.19320|SERPINB9, MSTRG.8208|STOX2, MSTRG.8671|CFLAR;CASP10, MSTRG.23113|PIR;VEGFD, MSTRG.3739|FAM20A, MSTRG.11020|RELA, MSTRG.11103|PLA2G16	16	1852	94	27883	0.1702	0.000441138	***	0.0183867	*
GO:0046777	protein autophosphorylation	Biological Process	MSTRG.21104|KDR, MSTRG.23115|BMX, MSTRG.22192|SIK2, MSTRG.13231|EEF2K, MSTRG.19372|MAK, MSTRG.16703|LRRK2;ENSSSCG00000027998, MSTRG.15209|CLK2;SCAMP3, MSTRG.5841|TNIK, MSTRG.20169|CLK3, MSTRG.3404|STK24, MSTRG.5690|ATR, MSTRG.19190|MOB3C;MKNK1, MSTRG.5031|OXSR1, MSTRG.9366|STK10, MSTRG.16276|IRAK3, MSTRG.12748|PDGFRB, MSTRG.9918|SRC, MSTRG.12862|EIF2AK1, MSTRG.21980|PAK1, MSTRG.11700|PRKACA	20	1852	132	27883	0.1515	0.000451011	***	0.0186736	*
GO:0005856	cytoskeleton	Cellular Component	MSTRG.13450|MSRB1;HS3ST6;MEIOB;HAGH, MSTRG.8143|PTPN4;TMEM177, MSTRG.12890|ENSSSCG00000007609, MSTRG.12386|EPB41L4A, MSTRG.8373|PKP4, MSTRG.6859|ARPC3, MSTRG.18371|CDC42, MSTRG.3660|EVPL, MSTRG.5841|TNIK, MSTRG.7424|VCL, MSTRG.22161|RDX, MSTRG.12173|FCHO2, MSTRG.2669|VIM, MSTRG.18354|CAPZB, MSTRG.15790|TTLL1;PACSIN2, MSTRG.14315|WDR35, MSTRG.19422|ENSSSCG00000001063, MSTRG.157|KATNA1, MSTRG.4213|…	29	1852	225	27883	0.1289	0.000479174	***	0.0197092	*
GO:0004674	protein serine/threonine kinase activity	Molecular Function	MSTRG.8365|ACVR1C, MSTRG.9961|SGK2;IFT52, MSTRG.22192|SIK2, MSTRG.13231|EEF2K, MSTRG.23278|CDK16, MSTRG.741|DAPK2, MSTRG.19372|MAK, MSTRG.23155|RPS6KA3, MSTRG.22492|CDK14, MSTRG.9324|CDK7;RF00026, MSTRG.16703|LRRK2;ENSSSCG00000027998, MSTRG.18446|PDIK1L, MSTRG.15209|CLK2;SCAMP3, MSTRG.5841|TNIK, MSTRG.20169|CLK3, MSTRG.19783|SRPK1, MSTRG.8453|TLK1, MSTRG.13167|TAOK2;INO80E;ENSSSCG00000037075, MST…	37	1852	313	27883	0.1182	0.000491095	***	0.0200675	*
GO:0008360	regulation of cell shape	Biological Process	MSTRG.21104|KDR, MSTRG.6848|RHOF, MSTRG.15735|PLXNB2, MSTRG.12807|GNA12, MSTRG.6025|DLG1, MSTRG.23370|FGD1, MSTRG.6582|DMTN, MSTRG.18371|CDC42, MSTRG.7266|RHOU, MSTRG.22161|RDX, MSTRG.13167|TAOK2;INO80E;ENSSSCG00000037075, MSTRG.10473|STRIP2;AHCYL2, MSTRG.12056|MISP;PALM, MSTRG.12304|RHOBTB3, MSTRG.16477|EPS8, MSTRG.23412|MSN	16	1852	95	27883	0.1684	0.000498282	***	0.020229	*
GO:0005769	early endosome	Cellular Component	MSTRG.17019|USP10, MSTRG.5059|TRAK1, MSTRG.15220|RUSC1;FDPS, MSTRG.7833|ADRB1, MSTRG.23821|SLC9A6, MSTRG.20616|VIPAS39;NOXRED1, MSTRG.20548|NUMB, MSTRG.8859|WDFY1, MSTRG.4883|RAB5A, MSTRG.15808|SMDT1;PHETA2, MSTRG.7888|INPP5F;ENSSSCG00000039630, MSTRG.17425|VPS35, MSTRG.873|USP8, MSTRG.17449|ANKRD27, MSTRG.23768|OCRL, MSTRG.19678|SLA-DQB1, MSTRG.18150|MIB2, MSTRG.11056|SAC3D1;SNX15;ENSSSCG0000003…	21	1852	143	27883	0.1469	0.000505153	***	0.0202749	*
GO:0031965	nuclear membrane	Cellular Component	MSTRG.13760|RETSAT, MSTRG.9887|CPNE1;RBM12, MSTRG.9117|NUP155, MSTRG.2663|EPC1, MSTRG.3167|SETDB2;PHF11, MSTRG.17393|CNEP1R1, MSTRG.20303|MDP1;ENSSSCG00000001999;CHMP4A;IPO4, MSTRG.4648|CTDNEP1, MSTRG.19434|NUP153, MSTRG.3700|NUP85, MSTRG.20542|PSEN1, MSTRG.9742|SMOX, MSTRG.10463|ZC3HC1, MSTRG.21253|ANKRD17, MSTRG.6640|ADRA1A, MSTRG.3397|IPO5, MSTRG.5209|APEH, MSTRG.4531|PAFAH1B1, MSTRG.12105|ZNF…	22	1852	153	27883	0.1438	0.000505899	***	0.0202749	*
GO:0008654	phospholipid biosynthetic process	Biological Process	MSTRG.14251|SELENOI, MSTRG.15703|SH3GLB1;ENSSSCG00000035099, MSTRG.20297|DCAF11;PSME1;FITM1, MSTRG.15309|PIP5K1A, MSTRG.19667|AGPAT1, MSTRG.13159|CDIPT, MSTRG.11103|PLA2G16	7	1852	23	27883	0.3043	0.00053653	***	0.0212303	*
GO:0071007	U2-type catalytic step 2 spliceosome	Cellular Component	MSTRG.19924|CDC5L, MSTRG.18526|SNRNP40, MSTRG.4515|SCARF1;PRPF8, MSTRG.1038|AQR;ZNF770, MSTRG.19795|PPIL1, MSTRG.18796|SNRPD1, MSTRG.11167|PRPF19	7	1852	23	27883	0.3043	0.00053653	***	0.0212303	*
GO:0120163	negative regulation of cold-induced thermogenesis	Biological Process	MSTRG.21405|IL15, MSTRG.8646|PLCL1, MSTRG.5975|ADIPOQ, MSTRG.1955|TLR4, MSTRG.6743|PGAM5, MSTRG.15864|ATF4, MSTRG.9074|NPR3, MSTRG.18695|CIDEA, MSTRG.12286|ARRDC3	9	1852	37	27883	0.2432	0.00056039	***	0.0219945	*
GO:0016671	oxidoreductase activity, acting on a sulfur group of donors, disulfide as acceptor	Molecular Function	MSTRG.13450|MSRB1;HS3ST6;MEIOB;HAGH, MSTRG.7203|ERO1B, MSTRG.2295|ENSSSCG00000034443, MSTRG.1343|ERO1A	4	1852	7	27883	0.5714	0.00057695	***	0.0219945	*
GO:0045056	transcytosis	Biological Process	MSTRG.14609|MAL2, MSTRG.6772|SCARB1, MSTRG.17425|VPS35, MSTRG.21271|USO1	4	1852	7	27883	0.5714	0.00057695	***	0.0219945	*
GO:0061575	cyclin-dependent protein serine/threonine kinase activator activity	Molecular Function	MSTRG.8068|RAB3GAP1;ENSSSCG00000033241;CCNT2, MSTRG.20763|CCNK, MSTRG.6546|CKS2, MSTRG.1428|MNAT1	4	1852	7	27883	0.5714	0.00057695	***	0.0219945	*
GO:0030991	intraciliary transport particle A	Cellular Component	MSTRG.5525|IFT122, MSTRG.21002|WDR19, MSTRG.14315|WDR35, MSTRG.13462|IFT140	4	1852	7	27883	0.5714	0.00057695	***	0.0219945	*
GO:1900121	negative regulation of receptor binding	Biological Process	MSTRG.5975|ADIPOQ, MSTRG.911|B2M, MSTRG.20423|RGMA, MSTRG.15233|ADAM15;DCST1	4	1852	7	27883	0.5714	0.00057695	***	0.0219945	*
GO:0045892	negative regulation of transcription, DNA-templated	Biological Process	MSTRG.12134|LMAN2;MXD3, MSTRG.6911|TBX3, MSTRG.16096|CBX5, MSTRG.5204|QRICH1;DALRD3;ssc-mir-425;ssc-mir-191;IMPDH2;QARS, MSTRG.16854|NR2C1, MSTRG.20551|RIOX1, MSTRG.15951|RBFOX2, MSTRG.672|SMAD2, MSTRG.3872|HEXIM2, MSTRG.18250|PEX14, MSTRG.5975|ADIPOQ, MSTRG.14813|WWP1, ENSSSCG00000005089|SIX4, MSTRG.5090|ENSSSCG00000022462, MSTRG.23745|ZBTB33, MSTRG.20359|SALL2, MSTRG.3816|PSMC5, MSTRG.2663|EPC1…	45	1852	410	27883	0.1098	0.000665421	***	0.0252134	*
GO:0007004	telomere maintenance via telomerase	Biological Process	MSTRG.12517|ENSSSCG00000014280, MSTRG.21554|GAR1, MSTRG.23916|DKC1;RF00340, MSTRG.15189|GLMP;ENSSSCG00000006490;ENSSSCG00000006491, MSTRG.4522|SMG6	5	1852	12	27883	0.4167	0.000685925	***	0.0255262	*
GO:0006164	purine nucleotide biosynthetic process	Biological Process	MSTRG.5204|QRICH1;DALRD3;ssc-mir-425;ssc-mir-191;IMPDH2;QARS, MSTRG.10495|IMPDH1, MSTRG.8765|ATIC, MSTRG.20441|MTHFD1, MSTRG.2370|ADSS	5	1852	12	27883	0.4167	0.000685925	***	0.0255262	*
GO:0005697	telomerase holoenzyme complex	Cellular Component	MSTRG.21554|GAR1, MSTRG.2380|HNRNPU, MSTRG.23916|DKC1;RF00340, MSTRG.15189|GLMP;ENSSSCG00000006490;ENSSSCG00000006491, MSTRG.4522|SMG6	5	1852	12	27883	0.4167	0.000685925	***	0.0255262	*
GO:0006605	protein targeting	Biological Process	MSTRG.3974|HAP1, MSTRG.5059|TRAK1, MSTRG.22361|SRPRA, MSTRG.23746|LAMP2, MSTRG.20443|AKAP5, MSTRG.12939|AP4M1, MSTRG.11691|GIPC1;PTGER1	7	1852	24	27883	0.2917	0.000714307	***	0.0264251	*
GO:0006915	apoptotic process	Biological Process	MSTRG.10856|PIDD1;SLC25A22, MSTRG.18783|THOC1, MSTRG.21489|USP53;ENSSSCG00000027086, MSTRG.20340|DAD1, MSTRG.20319|PABPN1, MSTRG.23155|RPS6KA3, MSTRG.1139|KDSR, MSTRG.9515|PDCD6, MSTRG.1159|PMAIP1, MSTRG.12420|TNFAIP8, MSTRG.19320|SERPINB9, MSTRG.17756|ERCC2;ERCC1, MSTRG.1343|ERO1A, MSTRG.13418|TRAF7, MSTRG.6715|SH3RF1, MSTRG.8671|CFLAR;CASP10, MSTRG.18695|CIDEA, MSTRG.11072|BAD, MSTRG.1154|RNF15…	22	1852	157	27883	0.1401	0.000722351	***	0.0264806	*
GO:0006396	RNA processing	Biological Process	MSTRG.8860|MRPL44, MSTRG.21523|LARP7, MSTRG.5439|TRNT1, MSTRG.23916|DKC1;RF00340, MSTRG.15371|RBM8A, MSTRG.18796|SNRPD1, MSTRG.3099|EXOSC8, MSTRG.16322|ZFC3H1, MSTRG.11641|CHERP, MSTRG.428|RNGTT, MSTRG.4489|MRM3	11	1852	54	27883	0.2037	0.000724279	***	0.0264806	*
GO:0030173	integral component of Golgi membrane	Cellular Component	MSTRG.21967|ENSSSCG00000014872;ACER3, MSTRG.10405|SLC35B4, MSTRG.12982|CUX1, MSTRG.22541|CASD1, MSTRG.3544|RFNG, MSTRG.1843|FSD1L;FKTN, MSTRG.4118|ENSSSCG00000040942, MSTRG.417|SLC35A1, MSTRG.1677|PCSK5, MSTRG.7561|SGMS1	10	1852	46	27883	0.2174	0.000731983	***	0.0266067	*
GO:0051082	unfolded protein binding	Molecular Function	MSTRG.12213|ENSSSCG00000014096, MSTRG.12083|CANX, MSTRG.5064|NKTR, MSTRG.9375|NPM1, MSTRG.17525|HSPB6, MSTRG.10772|NUDCD3, MSTRG.5967|ENSSSCG00000011798, MSTRG.12623|ENSSSCG00000014361;PFDN1, MSTRG.21904|PAAF1, MSTRG.10197|DNAJB6, MSTRG.70|TCP1;RF00429;RF00401, MSTRG.2133|TOR1A, MSTRG.19921|SLC29A1;ENSSSCG00000001701, MSTRG.9486|CCT5	14	1852	80	27883	0.175	0.000739228	***	0.0267148	*
GO:0003713	transcription coactivator activity	Molecular Function	MSTRG.3290|TDRD3, MSTRG.8264|NSD3;PLPP5;DDHD2, MSTRG.14340|LPIN1, MSTRG.23225|MED14, MSTRG.17239|ARL2BP, MSTRG.13899|SERTAD2, MSTRG.23785|RAP2C, ENSSSCG00000021920|SOX12, MSTRG.22271|BCL9L, MSTRG.9375|NPM1, MSTRG.19372|MAK, MSTRG.23470|CITED1, MSTRG.13305|MRTFB, MSTRG.3041|HMGB1, MSTRG.22629|SP4, MSTRG.14213|SUPT7L, MSTRG.20761|SETD3, MSTRG.11805|CARM1;TIMM29, MSTRG.7293|ARID5B, MSTRG.4311|TADA2A…	23	1852	168	27883	0.1369	0.000769189	***	0.0276378	*
GO:0030198	extracellular matrix organization	Biological Process	MSTRG.16711|ADAMTS20, MSTRG.7212|NID1;LYST, MSTRG.4386|NF1, MSTRG.11773|COL5A3;ssc-mir-9801, MSTRG.7203|ERO1B, MSTRG.1796|COL15A1, MSTRG.17323|GFOD2, MSTRG.21583|NPNT, MSTRG.17756|ERCC2;ERCC1, MSTRG.3462|COL4A2, MSTRG.7763|NFKB2, MSTRG.1343|ERO1A, MSTRG.21024|APBB2, MSTRG.17180|ATXN1L, MSTRG.16121|MMP19, MSTRG.2158|POMT1, MSTRG.10197|DNAJB6, MSTRG.7352|COL13A1	18	1852	118	27883	0.1525	0.000783714	***	0.0279987	*
GO:0002102	podosome	Cellular Component	MSTRG.7789|SH3PXD2A, MSTRG.7424|VCL, MSTRG.22709|PTPN12, MSTRG.9918|SRC, MSTRG.5146|KIF9, MSTRG.11079|VEGFB;FERMT3;ENSSSCG00000013038;NUDT22;STIP1	6	1852	18	27883	0.3333	0.000788592	***	0.028013	*
GO:0007030	Golgi organization	Biological Process	MSTRG.12134|LMAN2;MXD3, MSTRG.1812|STX17, MSTRG.22210|ZW10, MSTRG.16703|LRRK2;ENSSSCG00000027998, MSTRG.17156|COG4, MSTRG.1162|LMAN1, MSTRG.14126|ATL2, MSTRG.18846|TRAPPC8, MSTRG.8206|TRAPPC11, MSTRG.12126|TMED9;B4GALT7, MSTRG.2864|USP6NL, MSTRG.21271|USO1, MSTRG.19906|TJAP1	13	1852	72	27883	0.1806	0.000833072	***	0.0294258	*
GO:0005743	mitochondrial inner membrane	Cellular Component	MSTRG.23504|ABCB7, MSTRG.23732|SLC25A5, MSTRG.10827|SIRT3, MSTRG.10856|PIDD1;SLC25A22, MSTRG.16180|SHMT2, MSTRG.7980|ENSSSCG00000029088, MSTRG.2734|YME1L1, MSTRG.16703|LRRK2;ENSSSCG00000027998, MSTRG.8256|LETM2, MSTRG.10785|ENSSSCG00000025060, MSTRG.12167|SFXN1, MSTRG.2985|MICU2, MSTRG.14751|NDUFAF6, MSTRG.11805|CARM1;TIMM29, MSTRG.8225|SLC25A4, MSTRG.11863|TIMM44;CTXN1, MSTRG.7722|SEC31B;NDUFB8,…	21	1852	149	27883	0.1409	0.000874031	***	0.0305667	*
GO:0005776	autophagosome	Cellular Component	MSTRG.3974|HAP1, MSTRG.1812|STX17, MSTRG.9863|MAP1LC3A, MSTRG.16208|KIF5A;PIP4K2C;DTX3;ARHGEF25, MSTRG.14754|TP53INP1, MSTRG.12095|SQSTM1, MSTRG.5115|FYCO1, MSTRG.53|PRKN, MSTRG.6824|CLIP1;ENSSSCG00000028005, MSTRG.2771|PIP4K2A	10	1852	47	27883	0.2128	0.000875151	***	0.0305667	*
GO:0031593	polyubiquitin modification-dependent protein binding	Molecular Function	MSTRG.21752|ABRAXAS1;HELQ, MSTRG.23305|HDAC6, MSTRG.53|PRKN, MSTRG.23927|BRCC3, MSTRG.20174|UBL7, MSTRG.8829|ZFAND2B, MSTRG.19151|EPS15	7	1852	25	27883	0.28	0.000935646	***	0.032141	*
GO:2000134	negative regulation of G1/S transition of mitotic cell cycle	Biological Process	MSTRG.5021|CTDSPL, MSTRG.11814|KANK2, MSTRG.13247|DCUN1D3, MSTRG.5340|ACOX2;FAM107A, MSTRG.12902|ZNF655, MSTRG.4348|PEX12;SLFN11, MSTRG.1409|DACT1	7	1852	25	27883	0.28	0.000935646	***	0.032141	*
GO:0090503	RNA phosphodiester bond hydrolysis, exonucleolytic	Biological Process	MSTRG.3305|DIS3, MSTRG.11738|TRIR, MSTRG.22229|REXO2, MSTRG.9727|XRN2, MSTRG.15176|ISG20L2, MSTRG.1203|DIS3L, MSTRG.12378|DCP2	7	1852	25	27883	0.28	0.000935646	***	0.032141	*
GO:0008021	synaptic vesicle	Cellular Component	MSTRG.744|RAB8B, MSTRG.23278|CDK16, MSTRG.4643|DLG4, MSTRG.14260|RAB10, MSTRG.16703|LRRK2;ENSSSCG00000027998, MSTRG.3491|LAMP1, MSTRG.4883|RAB5A, MSTRG.12126|TMED9;B4GALT7, MSTRG.22275|TRAPPC4, MSTRG.2133|TOR1A, MSTRG.11717|STX10, MSTRG.15271|SNAPIN, MSTRG.274|STX7, MSTRG.11691|GIPC1;PTGER1	14	1852	82	27883	0.1707	0.000951966	***	0.03251	*
GO:0050821	protein stabilization	Biological Process	MSTRG.22439|MDM4, MSTRG.11334|TRIM44, MSTRG.4777|ZSWIM7, MSTRG.8738|CREB1, MSTRG.9324|CDK7;RF00026, MSTRG.3283|NAA16, MSTRG.3491|LAMP1, MSTRG.11974|NCLN, MSTRG.23746|LAMP2, MSTRG.673|SMAD7, MSTRG.53|PRKN, MSTRG.15025|ATP1B1, MSTRG.4694|CHD3;TMEM88;RF00602, MSTRG.16586|PHB2;RF01294, MSTRG.9303|PIK3R1, MSTRG.70|TCP1;RF00429;RF00401, MSTRG.6819|HIP1R;CCDC62, MSTRG.9486|CCT5	18	1852	120	27883	0.15	0.000957978	***	0.03251	*
GO:0005623	obsolete cell	Cellular Component	MSTRG.1812|STX17, MSTRG.6006|ATP13A3, MSTRG.13569|TTL, MSTRG.17508|LSR;USF2;HAMP, MSTRG.14488|DENND3, MSTRG.3041|HMGB1, MSTRG.12550|TXNDC15, MSTRG.20303|MDP1;ENSSSCG00000001999;CHMP4A;IPO4, MSTRG.22849|ENSSSCG00000015499, MSTRG.3935|RAMP2, MSTRG.16254|TBC1D30, MSTRG.15428|ATP1A1, MSTRG.19434|NUP153, MSTRG.5765|SSR3, MSTRG.18312|DNAJC16, MSTRG.20234|SNX6, MSTRG.2864|USP6NL, MSTRG.6484|ABCG1, MSTRG…	28	1852	224	27883	0.125	0.000961989	***	0.03251	*
GO:0005667	transcription regulator complex	Cellular Component	MSTRG.17203|NFAT5, MSTRG.17341|NFATC3;SLC7A6, MSTRG.2013|NR6A1, MSTRG.8738|CREB1, MSTRG.672|SMAD2, MSTRG.9929|MAFB, MSTRG.19670|PBX2, MSTRG.704|TCF4;ENSSSCG00000032236, ENSSSCG00000005089|SIX4, MSTRG.1224|SMAD3, MSTRG.4253|TBX2, MSTRG.673|SMAD7, MSTRG.15864|ATF4, MSTRG.16125|CDK2;ENSSSCG00000037597, MSTRG.7825|TCF7L2, MSTRG.1701|TLE4;RF00272, MSTRG.15059|PBX1;ENSSSCG00000029321, MSTRG.9862|PIGU;N…	23	1852	171	27883	0.1345	0.000983168	***	0.0330471	*
GO:0000038	very long-chain fatty acid metabolic process	Biological Process	MSTRG.5029|ACAA1, MSTRG.16578|PEX5;CLSTN3, MSTRG.3663|ACOX1, MSTRG.20552|ACOT4, MSTRG.16700|ABCD2	5	1852	13	27883	0.3846	0.00105382	**	0.0331093	*
GO:0047496	vesicle transport along microtubule	Biological Process	MSTRG.3974|HAP1, MSTRG.5059|TRAK1, MSTRG.22560|DYNC1I1, MSTRG.1025|RASGRP1, MSTRG.4531|PAFAH1B1	5	1852	13	27883	0.3846	0.00105382	**	0.0331093	*
GO:0000062	fatty-acyl-CoA binding	Molecular Function	MSTRG.4644|ACADVL, MSTRG.22878|SOAT1, MSTRG.3875|ACBD4, MSTRG.2322|ACBD3, MSTRG.4491|ENSSSCG00000017808	5	1852	13	27883	0.3846	0.00105382	**	0.0331093	*
GO:0051560	mitochondrial calcium ion homeostasis	Biological Process	MSTRG.8656|MAIP1, MSTRG.15808|SMDT1;PHETA2, MSTRG.2985|MICU2, MSTRG.17438|C19orf12, MSTRG.9475|ANXA6	5	1852	13	27883	0.3846	0.00105382	**	0.0331093	*
GO:0005763	mitochondrial small ribosomal subunit	Cellular Component	MSTRG.19604|MRPS18B, MSTRG.13090|ZNF713;ENSSSCG00000007749, MSTRG.13598|MRPS5, MSTRG.19914|MRPS18A, MSTRG.6413|MRPS6;SLC5A3, MSTRG.21753|MRPS18C	6	1852	19	27883	0.3158	0.00108816	**	0.0331093	*
GO:0031225	anchored component of membrane	Cellular Component	MSTRG.11366|ENSSSCG00000024791, MSTRG.4278|CA4, MSTRG.3367|ENSSSCG00000009489;ENSSSCG00000039364, MSTRG.8986|GPC1, MSTRG.6577|GFRA2, MSTRG.8829|ZFAND2B	6	1852	19	27883	0.3158	0.00108816	**	0.0331093	*
GO:0019432	triglyceride biosynthetic process	Biological Process	MSTRG.14340|LPIN1, MSTRG.14441|DGAT1, MSTRG.9587|GPAT4, MSTRG.15784|PNPLA3	4	1852	8	27883	0.5	0.00109314	**	0.0331093	*
GO:0032786	positive regulation of DNA-templated transcription, elongation	Biological Process	MSTRG.8068|RAB3GAP1;ENSSSCG00000033241;CCNT2, MSTRG.18783|THOC1, MSTRG.20763|CCNK, MSTRG.7057|THOC5	4	1852	8	27883	0.5	0.00109314	**	0.0331093	*
GO:0033539	fatty acid beta-oxidation using acyl-CoA dehydrogenase	Biological Process	MSTRG.4644|ACADVL, MSTRG.8754|ACADL, MSTRG.21150|ETFDH, MSTRG.6982|ACADS	4	1852	8	27883	0.5	0.00109314	**	0.0331093	*
GO:0060039	pericardium development	Biological Process	MSTRG.10759|CCM2, MSTRG.672|SMAD2, MSTRG.6912|TBX5, MSTRG.1224|SMAD3	4	1852	8	27883	0.5	0.00109314	**	0.0331093	*
GO:0003841	1-acylglycerol-3-phosphate O-acyltransferase activity	Molecular Function	MSTRG.22990|LPGAT1, MSTRG.15784|PNPLA3, MSTRG.19667|AGPAT1	3	1852	4	27883	0.75	0.00111212	**	0.0331093	*
GO:0015866	ADP transport	Biological Process	MSTRG.23732|SLC25A5, MSTRG.15848|SLC25A17, MSTRG.8225|SLC25A4	3	1852	4	27883	0.75	0.00111212	**	0.0331093	*
GO:0061087	positive regulation of histone H3-K27 methylation	Biological Process	MSTRG.1964|PHF19, MSTRG.19735|PHF1, MSTRG.22049|EED	3	1852	4	27883	0.75	0.00111212	**	0.0331093	*
GO:0034379	very-low-density lipoprotein particle assembly	Biological Process	MSTRG.14441|DGAT1, MSTRG.22878|SOAT1, MSTRG.8857|ACSL3	3	1852	4	27883	0.75	0.00111212	**	0.0331093	*
GO:0035336	long-chain fatty-acyl-CoA metabolic process	Biological Process	MSTRG.14441|DGAT1, MSTRG.15284|THEM5, MSTRG.11462|FAR1	3	1852	4	27883	0.75	0.00111212	**	0.0331093	*
GO:0006490	oligosaccharide-lipid intermediate biosynthetic process	Biological Process	MSTRG.3129|ALG11, MSTRG.1799|ALG2, MSTRG.21996|ALG8	3	1852	4	27883	0.75	0.00111212	**	0.0331093	*
GO:0070842	aggresome assembly	Biological Process	MSTRG.4236|TRIM37, MSTRG.23305|HDAC6, MSTRG.53|PRKN	3	1852	4	27883	0.75	0.00111212	**	0.0331093	*
GO:0019886	antigen processing and presentation of exogenous peptide antigen via MHC class II	Biological Process	MSTRG.15094|FCER1G;NDUFS2, MSTRG.11318|TRAF6, MSTRG.19678|SLA-DQB1	3	1852	4	27883	0.75	0.00111212	**	0.0331093	*
GO:1901888	regulation of cell junction assembly	Biological Process	MSTRG.16284|RAP1B, MSTRG.15485|RAP1A, MSTRG.21161|RAPGEF2	3	1852	4	27883	0.75	0.00111212	**	0.0331093	*
GO:1990756	ubiquitin ligase-substrate adaptor activity	Molecular Function	MSTRG.20413|ARRDC4, MSTRG.18239|SPSB1, MSTRG.5651|SPSB4	3	1852	4	27883	0.75	0.00111212	**	0.0331093	*
GO:0043271	negative regulation of ion transport	Biological Process	MSTRG.5337|PXK, MSTRG.14923|SGK3, MSTRG.14821|SNX16	3	1852	4	27883	0.75	0.00111212	**	0.0331093	*
GO:0044194	cytolytic granule	Cellular Component	MSTRG.3491|LAMP1, MSTRG.7366|PRF1, MSTRG.18570|RNF19B	3	1852	4	27883	0.75	0.00111212	**	0.0331093	*
GO:2001033	negative regulation of double-strand break repair via nonhomologous end joining	Biological Process	MSTRG.18439|AUNIP, MSTRG.10408|ENSSSCG00000016531, MSTRG.14442|HSF1;MROH1	3	1852	4	27883	0.75	0.00111212	**	0.0331093	*
GO:0038165	oncostatin-M-mediated signaling pathway	Biological Process	MSTRG.9232|IL6ST, MSTRG.7065|OSM, MSTRG.9120|LIFR	3	1852	4	27883	0.75	0.00111212	**	0.0331093	*
GO:0035097	histone methyltransferase complex	Cellular Component	MSTRG.6847|SETD1B;TMEM120B, MSTRG.16096|CBX5, MSTRG.11925|KDM4B, MSTRG.21381|ZNF827, MSTRG.22263|ENSSSCG00000023324;TMEM25;TTC36, MSTRG.9862|PIGU;NCOA6, MSTRG.16656|KDM5A, MSTRG.5261|WDR82;ssc-let-7g	8	1852	33	27883	0.2424	0.00115725	**	0.0342897	*
GO:0018024	histone-lysine N-methyltransferase activity	Molecular Function	MSTRG.6847|SETD1B;TMEM120B, MSTRG.8264|NSD3;PLPP5;DDHD2, MSTRG.3167|SETDB2;PHF11, MSTRG.20761|SETD3, MSTRG.22263|ENSSSCG00000023324;TMEM25;TTC36, MSTRG.20828|NSD2;RF00427, MSTRG.15326|SETDB1	7	1852	26	27883	0.2692	0.00120759	**	0.0352429	*
GO:0050873	brown fat cell differentiation	Biological Process	MSTRG.6621|EBF2, MSTRG.7833|ADRB1, MSTRG.2225|RGS2, MSTRG.5975|ADIPOQ, MSTRG.14826|FABP4, MSTRG.22597|ARL4A, MSTRG.1343|ERO1A	7	1852	26	27883	0.2692	0.00120759	**	0.0352429	*
GO:0008094	ATP-dependent activity, acting on DNA	Molecular Function	MSTRG.6795|GTF2H3, MSTRG.9324|CDK7;RF00026, MSTRG.18562|RBBP4, MSTRG.3779|BPTF;ENSSSCG00000037342, MSTRG.17756|ERCC2;ERCC1, MSTRG.1428|MNAT1, MSTRG.4355|RAD51D	7	1852	26	27883	0.2692	0.00120759	**	0.0352429	*
GO:0005681	spliceosomal complex	Cellular Component	MSTRG.12034|CIRBP;C19orf24, MSTRG.12637|HARS2;ZMAT2, MSTRG.16097|HNRNPA1, MSTRG.22427|SNRPE, MSTRG.20621|SNW1, MSTRG.15201|KHDC4;RF00406, MSTRG.3589|EIF4A3, MSTRG.4515|SCARF1;PRPF8, MSTRG.1038|AQR;ZNF770, MSTRG.10726|HNRNPA2B1, MSTRG.11846|HNRNPM, MSTRG.19615|DHX16	12	1852	66	27883	0.1818	0.00122324	**	0.0352429	*
GO:0008013	beta-catenin binding	Molecular Function	MSTRG.13441|SLC9A3R2, MSTRG.18252|CTNNBIP1, MSTRG.22271|BCL9L, MSTRG.20548|NUMB, MSTRG.5868|TBL1XR1, MSTRG.673|SMAD7, MSTRG.17796|DACT3, MSTRG.23305|HDAC6, MSTRG.7825|TCF7L2, MSTRG.20542|PSEN1, MSTRG.53|PRKN, MSTRG.1409|DACT1	12	1852	66	27883	0.1818	0.00122324	**	0.0352429	*
GO:0022625	cytosolic large ribosomal subunit	Cellular Component	MSTRG.21004|RPL9, MSTRG.17842|RPL18, MSTRG.4043|RPL23;RF00412;C17orf98, MSTRG.23904|RPL10;RF00156, MSTRG.11614|ENSSSCG00000013889, MSTRG.18527|ZCCHC17, MSTRG.5256|ENSSSCG00000027573, MSTRG.14410|RPL8, MSTRG.14014|ENSSSCG00000008425, MSTRG.11017|AP5B1;ENSSSCG00000012977, MSTRG.9045|ZNF622, MSTRG.19880|RPL7L1	12	1852	66	27883	0.1818	0.00122324	**	0.0352429	*
GO:0016311	dephosphorylation	Biological Process	MSTRG.8143|PTPN4;TMEM177, MSTRG.14340|LPIN1, MSTRG.5167|PFKFB4, MSTRG.7576|ENSSSCG00000010440, MSTRG.5021|CTDSPL, MSTRG.8308|DUSP4, MSTRG.23406|MTMR8, MSTRG.6743|PGAM5, MSTRG.13819|DUSP11, MSTRG.20303|MDP1;ENSSSCG00000001999;CHMP4A;IPO4, MSTRG.10649|ENSSSCG00000022912, MSTRG.8556|DUSP19, MSTRG.4648|CTDNEP1, MSTRG.22709|PTPN12, MSTRG.15428|ATP1A1, MSTRG.10970|SSH3;ANKRD13D, MSTRG.13000|STYXL1, MST…	21	1852	153	27883	0.1373	0.0012326	**	0.0353497	*
GO:0032092	positive regulation of protein binding	Biological Process	MSTRG.16703|LRRK2;ENSSSCG00000027998, MSTRG.3544|RFNG, MSTRG.911|B2M, MSTRG.3824|ACE, MSTRG.7825|TCF7L2, MSTRG.1357|BMP4, MSTRG.20542|PSEN1, MSTRG.53|PRKN, MSTRG.1409|DACT1, MSTRG.6819|HIP1R;CCDC62, MSTRG.20851|SH3BP2;ADD1	11	1852	58	27883	0.1897	0.00134989	**	0.0385367	*
GO:0016853	isomerase activity	Molecular Function	MSTRG.591|PGM3, MSTRG.9288|PPWD1, MSTRG.4940|TOP2B;RF02271, MSTRG.23459|PIN4, MSTRG.13341|ENSSSCG00000021236, MSTRG.18408|GALE;HMGCL, MSTRG.2130|PTGES, MSTRG.8748|ENSSSCG00000032311, MSTRG.19272|PPIH, MSTRG.157|KATNA1, MSTRG.19795|PPIL1, MSTRG.15180|NAXE, MSTRG.19254|HYI	13	1852	76	27883	0.1711	0.00140205	**	0.0398094	*
GO:0005802	trans-Golgi network	Cellular Component	MSTRG.16703|LRRK2;ENSSSCG00000027998, MSTRG.13215|GGA2, MSTRG.19109|HSPB11;YIPF1, MSTRG.4278|CA4, MSTRG.15808|SMDT1;PHETA2, MSTRG.12155|CLTB;ENSSSCG00000032389, MSTRG.1681|GCNT1, MSTRG.23528|ATP7A, MSTRG.1677|PCSK5, MSTRG.3698|MIF4GD;GGA3, MSTRG.19906|TJAP1, MSTRG.23768|OCRL, MSTRG.21376|SLC10A7, MSTRG.10045|ARFGEF2, MSTRG.12219|SCAMP1, MSTRG.11717|STX10, MSTRG.23302|PCSK1N, MSTRG.18572|AZIN2	18	1852	124	27883	0.1452	0.00140721	**	0.0398094	*
GO:0004722	protein serine/threonine phosphatase activity	Molecular Function	MSTRG.16231|PPM1H, MSTRG.5786|PPM1L, MSTRG.17283|CA7;PDP2, MSTRG.22194|PPP2R1B;ENSSSCG00000015023, MSTRG.7063|MTMR3, MSTRG.6743|PGAM5, MSTRG.4648|CTDNEP1, MSTRG.6867|PPP1CC, MSTRG.21587|PPA2, MSTRG.17176|PHLPP2	10	1852	50	27883	0.2	0.00144796	**	0.0407777	*
GO:0046982	protein heterodimerization activity	Molecular Function	MSTRG.2313|H3F3A, MSTRG.1307|SOS2;VCPKMT;L2HGDH, MSTRG.1799|ALG2, MSTRG.6635|BNIP3L, MSTRG.7833|ADRB1, MSTRG.4940|TOP2B;RF02271, MSTRG.672|SMAD2, MSTRG.4005|KRT10, MSTRG.20844|ADRA2C, MSTRG.20319|PABPN1, MSTRG.9375|NPM1, MSTRG.704|TCF4;ENSSSCG00000032236, MSTRG.17508|LSR;USF2;HAMP, MSTRG.1955|TLR4, MSTRG.12441|SNX2, MSTRG.2985|MICU2, MSTRG.14213|SUPT7L, MSTRG.19293|NFYC;ssc-mir-30c-1;ssc-mir-30e,…	38	1852	344	27883	0.1105	0.00148596	**	0.0416601	*
GO:0005887	integral component of plasma membrane	Cellular Component	MSTRG.21104|KDR, MSTRG.15314|SEMA6C, MSTRG.12134|LMAN2;MXD3, MSTRG.8365|ACVR1C, MSTRG.15735|PLXNB2, MSTRG.23604|TSPAN6, MSTRG.21212|ENSSSCG00000036000;ENSSSCG00000026129, MSTRG.10559|MET, MSTRG.15469|SLC16A1, MSTRG.21603|SLC39A8, MSTRG.18919|ADGRL4, MSTRG.17286|CDH16, MSTRG.3259|PCDH17, MSTRG.15094|FCER1G;NDUFS2, MSTRG.6772|SCARB1, MSTRG.430|GABRR2, MSTRG.7833|ADRB1, MSTRG.22761|DUS4L;BCAP29;RF01…	65	1852	671	27883	0.0969	0.00149285	**	0.0416665	*
GO:0001227	DNA-binding transcription repressor activity, RNA polymerase II-specific	Molecular Function	MSTRG.12134|LMAN2;MXD3, MSTRG.6911|TBX3, MSTRG.17341|NFATC3;SLC7A6, MSTRG.2589|NFX1, MSTRG.16854|NR2C1, MSTRG.12292|NR2F1, MSTRG.3310|KLF12, MSTRG.19786|ETV7, MSTRG.4253|TBX2, MSTRG.22979|ATF3, MSTRG.6385|BACH1, MSTRG.53|PRKN, MSTRG.16116|SARNP;DNAJC14, MSTRG.7293|ARID5B, MSTRG.11069|ESRRA;ENSSSCG00000013027, MSTRG.17962|ZNF350;ENSSSCG00000040419;ENSSSCG00000033007, MSTRG.8968|HES6, MSTRG.7909|IK…	22	1852	166	27883	0.1325	0.0015191	**	0.0421333	*
GO:0008536	small GTPase binding	Molecular Function	MSTRG.4666|RANGRF, MSTRG.9378|RANBP17, MSTRG.3341|MYCBP2, MSTRG.20303|MDP1;ENSSSCG00000001999;CHMP4A;IPO4, MSTRG.21782|IPO7;RF00319, MSTRG.3397|IPO5, MSTRG.7190|ZDHHC8;RANBP1;RF00599	7	1852	27	27883	0.2593	0.00153771	**	0.0421333	*
GO:0008022	protein C-terminus binding	Molecular Function	MSTRG.13441|SLC9A3R2, MSTRG.6025|DLG1, MSTRG.4940|TOP2B;RF02271, MSTRG.4643|DLG4, MSTRG.9324|CDK7;RF00026, MSTRG.167|SASH1, MSTRG.17756|ERCC2;ERCC1, MSTRG.4348|PEX12;SLFN11, MSTRG.17813|SAE1, MSTRG.15025|ATP1B1, MSTRG.16116|SARNP;DNAJC14, MSTRG.23221|MID1IP1, MSTRG.16072|SP1, MSTRG.3698|MIF4GD;GGA3, MSTRG.16586|PHB2;RF01294, MSTRG.17737|BCAM, MSTRG.9918|SRC	17	1852	115	27883	0.1478	0.00154062	**	0.0421333	*
GO:0007031	peroxisome organization	Biological Process	MSTRG.16578|PEX5;CLSTN3, MSTRG.212|PEX3, MSTRG.15630|ABCD3, MSTRG.4348|PEX12;SLFN11, MSTRG.11103|PLA2G16	5	1852	14	27883	0.3571	0.00155001	**	0.0421333	*
GO:0030127	COPII vesicle coat	Cellular Component	MSTRG.9704|SEC23B, MSTRG.9515|PDCD6, MSTRG.7412|SEC24C;FUT11, MSTRG.7722|SEC31B;NDUFB8, MSTRG.7355|AIFM2;TYSND1;SAR1A	5	1852	14	27883	0.3571	0.00155001	**	0.0421333	*
GO:0005847	mRNA cleavage and polyadenylation specificity factor complex	Cellular Component	MSTRG.11151|CPSF7, MSTRG.20691|CPSF2, MSTRG.14378|CPSF3, MSTRG.15309|PIP5K1A, MSTRG.18148|ENSSSCG00000003348	5	1852	14	27883	0.3571	0.00155001	**	0.0421333	*
GO:0006606	protein import into nucleus	Biological Process	MSTRG.17330|ENSSSCG00000030295, MSTRG.16703|LRRK2;ENSSSCG00000027998, MSTRG.9117|NUP155, MSTRG.20303|MDP1;ENSSSCG00000001999;CHMP4A;IPO4, MSTRG.21782|IPO7;RF00319, MSTRG.19434|NUP153, MSTRG.3700|NUP85, MSTRG.10478|TNPO3, MSTRG.3397|IPO5, MSTRG.16586|PHB2;RF01294, MSTRG.9303|PIK3R1, MSTRG.16768|APPL2	12	1852	68	27883	0.1765	0.00160075	**	0.0433241	*
GO:0006631	fatty acid metabolic process	Biological Process	MSTRG.3663|ACOX1, MSTRG.14257|HADHA, MSTRG.22756|HBP1;PRKAR2B, MSTRG.8754|ACADL, MSTRG.20552|ACOT4, MSTRG.9587|GPAT4, MSTRG.19257|ELOVL1, MSTRG.5340|ACOX2;FAM107A, MSTRG.9263|ELOVL7, MSTRG.21908|UCP3;RF00026	10	1852	51	27883	0.1961	0.00169554	**	0.0456919	*
GO:0006457	protein folding	Biological Process	MSTRG.20022|MESD, MSTRG.12213|ENSSSCG00000014096, MSTRG.12083|CANX, MSTRG.5064|NKTR, MSTRG.10772|NUDCD3, MSTRG.5967|ENSSSCG00000011798, MSTRG.19272|PPIH, MSTRG.1343|ERO1A, MSTRG.12623|ENSSSCG00000014361;PFDN1, MSTRG.19795|PPIL1, MSTRG.10197|DNAJB6, MSTRG.70|TCP1;RF00429;RF00401, MSTRG.19921|SLC29A1;ENSSSCG00000001701, MSTRG.9486|CCT5	14	1852	87	27883	0.1609	0.00171832	**	0.046107	*
GO:0042645	mitochondrial nucleoid	Cellular Component	MSTRG.14257|HADHA, MSTRG.23732|SLC25A5, MSTRG.4644|ACADVL, MSTRG.16180|SHMT2, MSTRG.10312|SSBP1, MSTRG.4746|ELAC2, MSTRG.13185|TUFM, MSTRG.2396|TFB2M	8	1852	35	27883	0.2286	0.00174253	**	0.0463586	*
GO:1901998	toxin transport	Biological Process	MSTRG.20324|SLC7A8, MSTRG.20250|SCFD1, MSTRG.3955|ATP6V0A1, MSTRG.13870|ANTXR1, MSTRG.6484|ABCG1, MSTRG.70|TCP1;RF00429;RF00401, MSTRG.15266|CRTC2, MSTRG.9486|CCT5	8	1852	35	27883	0.2286	0.00174253	**	0.0463586	*
GO:0030145	manganese ion binding	Molecular Function	MSTRG.11557|ZFP62;MGAT1, MSTRG.10108|PCK1, MSTRG.2632|MTPAP, MSTRG.18408|GALE;HMGCL, MSTRG.12126|TMED9;B4GALT7, MSTRG.18864|GALNT1, MSTRG.22875|ABL2;TOR3A, MSTRG.11700|PRKACA, MSTRG.12378|DCP2	9	1852	43	27883	0.2093	0.00177239	**	0.0469532	*
GO:0010008	endosome membrane	Cellular Component	MSTRG.8795|TMBIM1, MSTRG.12441|SNX2, MSTRG.4883|RAB5A, MSTRG.11276|ARHGAP1, MSTRG.16744|SLC48A1, MSTRG.526|FIG4, MSTRG.17425|VPS35, MSTRG.17163|ENSSSCG00000002729, MSTRG.21179|TMEM165, MSTRG.739|ENSSSCG00000004556, MSTRG.16768|APPL2	11	1852	60	27883	0.1833	0.00179888	**	0.046998	*
GO:0016301	kinase activity	Molecular Function	MSTRG.21104|KDR, MSTRG.8365|ACVR1C, MSTRG.7667|ALDH18A1, MSTRG.12349|PPIP5K2, MSTRG.9961|SGK2;IFT52, MSTRG.23115|BMX, MSTRG.10559|MET, MSTRG.10108|PCK1, MSTRG.23205|ENSSSCG00000012202, MSTRG.13231|EEF2K, MSTRG.20706|ITPK1, MSTRG.23155|RPS6KA3, MSTRG.9324|CDK7;RF00026, MSTRG.16703|LRRK2;ENSSSCG00000027998, MSTRG.5841|TNIK, MSTRG.16208|KIF5A;PIP4K2C;DTX3;ARHGEF25, MSTRG.12883|TRRAP, MSTRG.7908|PSTK…	38	1852	348	27883	0.1092	0.0018271	**	0.046998	*
GO:0002021	response to dietary excess	Biological Process	MSTRG.8365|ACVR1C, MSTRG.2527|RMI1, MSTRG.5868|TBL1XR1, MSTRG.23302|PCSK1N	4	1852	9	27883	0.4444	0.00186428	**	0.046998	*
GO:2000786	positive regulation of autophagosome assembly	Biological Process	MSTRG.8068|RAB3GAP1;ENSSSCG00000033241;CCNT2, MSTRG.15703|SH3GLB1;ENSSSCG00000035099, MSTRG.16208|KIF5A;PIP4K2C;DTX3;ARHGEF25, MSTRG.2771|PIP4K2A	4	1852	9	27883	0.4444	0.00186428	**	0.046998	*
GO:0006616	SRP-dependent cotranslational protein targeting to membrane, translocation	Biological Process	MSTRG.1800|SEC61B, MSTRG.21191|PAICS;SRP72, MSTRG.2859|SEC61A2, MSTRG.8829|ZFAND2B	4	1852	9	27883	0.4444	0.00186428	**	0.046998	*
GO:0032780	negative regulation of ATPase activity	Biological Process	MSTRG.1307|SOS2;VCPKMT;L2HGDH, MSTRG.5337|PXK, MSTRG.14923|SGK3, MSTRG.14821|SNX16	4	1852	9	27883	0.4444	0.00186428	**	0.046998	*
GO:0006654	phosphatidic acid biosynthetic process	Biological Process	MSTRG.5085|ABHD5, MSTRG.15784|PNPLA3, MSTRG.15703|SH3GLB1;ENSSSCG00000035099, MSTRG.19667|AGPAT1	4	1852	9	27883	0.4444	0.00186428	**	0.046998	*
GO:0035721	intraciliary retrograde transport	Biological Process	MSTRG.5525|IFT122, MSTRG.21002|WDR19, MSTRG.14315|WDR35, MSTRG.13462|IFT140	4	1852	9	27883	0.4444	0.00186428	**	0.046998	*
GO:0005640	nuclear outer membrane	Cellular Component	MSTRG.13760|RETSAT, MSTRG.10898|DHCR7, MSTRG.20542|PSEN1, MSTRG.134|ENSSSCG00000004081;ENSSSCG00000021273;ENSSSCG00000004082;ENSSSCG00000034008;ENSSSCG00000031744	4	1852	9	27883	0.4444	0.00186428	**	0.046998	*
GO:2000785	regulation of autophagosome assembly	Biological Process	MSTRG.19668|RNF5, MSTRG.7063|MTMR3, MSTRG.5235|ZMYND10;NPRL2, MSTRG.4406|IFT20	4	1852	9	27883	0.4444	0.00186428	**	0.046998	*
GO:0006488	dolichol-linked oligosaccharide biosynthetic process	Biological Process	MSTRG.1799|ALG2, MSTRG.23699|ALG13, MSTRG.22282|DPAGT1, MSTRG.15744|ALG12	4	1852	9	27883	0.4444	0.00186428	**	0.046998	*
GO:0098761	cellular response to interleukin-7	Biological Process	MSTRG.8765|ATIC, MSTRG.7145|CRKL, MSTRG.11079|VEGFB;FERMT3;ENSSSCG00000013038;NUDT22;STIP1, MSTRG.11691|GIPC1;PTGER1	4	1852	9	27883	0.4444	0.00186428	**	0.046998	*
GO:0005085	guanyl-nucleotide exchange factor activity	Molecular Function	MSTRG.4666|RANGRF, MSTRG.1307|SOS2;VCPKMT;L2HGDH, MSTRG.12495|ENSSSCG00000014267, MSTRG.23370|FGD1, MSTRG.1025|RASGRP1, MSTRG.3341|MYCBP2, MSTRG.8481|RAPGEF4, MSTRG.23721|DOCK11, MSTRG.3305|DIS3, MSTRG.18337|ARHGEF10L, MSTRG.12180|ARHGEF28, MSTRG.17449|ANKRD27, MSTRG.10045|ARFGEF2, MSTRG.2188|ENSSSCG00000005738, MSTRG.21161|RAPGEF2	15	1852	98	27883	0.1531	0.00200184	**	0.0502631	ns
GO:1990904	ribonucleoprotein complex	Cellular Component	MSTRG.4472|NSRP1;ssc-mir-423, MSTRG.16096|CBX5, MSTRG.12034|CIRBP;C19orf24, MSTRG.21523|LARP7, MSTRG.9375|NPM1, MSTRG.16097|HNRNPA1, MSTRG.2193|ENSSSCG00000035904;RF00069;RF00049, MSTRG.16703|LRRK2;ENSSSCG00000027998, MSTRG.11251|CELF1, MSTRG.13598|MRPS5, MSTRG.2380|HNRNPU, MSTRG.2669|VIM, MSTRG.894|MYEF2, MSTRG.10726|HNRNPA2B1, MSTRG.14442|HSF1;MROH1, MSTRG.11846|HNRNPM, MSTRG.12631|SRA1;APBB3, …	18	1852	128	27883	0.1406	0.00202339	**	0.050601	ns
GO:0007507	heart development	Biological Process	MSTRG.3884|GJC1, MSTRG.4386|NF1, MSTRG.5894|CCDC39, MSTRG.10759|CCM2, MSTRG.672|SMAD2, MSTRG.9115|CPLANE1, MSTRG.3740|PRKAR1A, MSTRG.19109|HSPB11;YIPF1, MSTRG.32|RPS6KA2, MSTRG.3935|RAMP2, MSTRG.6912|TBX5, MSTRG.1228|MAP2K5, MSTRG.7145|CRKL, MSTRG.9285|ADAMTS6, MSTRG.1357|BMP4, MSTRG.20542|PSEN1, MSTRG.1677|PCSK5, MSTRG.20441|MTHFD1, MSTRG.8722|NRP2, MSTRG.13462|IFT140, MSTRG.11079|VEGFB;FERMT3;E…	22	1852	170	27883	0.1294	0.00206398	**	0.0514105	ns
GO:0008033	tRNA processing	Biological Process	MSTRG.22761|DUS4L;BCAP29;RF01233, MSTRG.640|MTO1, MSTRG.22936|TRMT1L, MSTRG.4746|ELAC2, MSTRG.2079|URM1, MSTRG.11719|TRMT1, MSTRG.13081|ENSSSCG00000007733, MSTRG.20392|OSGEP, MSTRG.6174|QTRT2	9	1852	44	27883	0.2045	0.00209879	**	0.0520701	ns
GO:0035098	ESC/E(Z) complex	Cellular Component	MSTRG.1964|PHF19, MSTRG.4236|TRIM37, MSTRG.18562|RBBP4, MSTRG.19735|PHF1, MSTRG.22049|EED	5	1852	15	27883	0.3333	0.00219863	**	0.0536947	ns
GO:0000178	exosome (RNase complex)	Cellular Component	MSTRG.9223|MTREX;ENSSSCG00000037130, MSTRG.3305|DIS3, MSTRG.3099|EXOSC8, MSTRG.16322|ZFC3H1, MSTRG.1203|DIS3L	5	1852	15	27883	0.3333	0.00219863	**	0.0536947	ns
GO:0061028	establishment of endothelial barrier	Biological Process	MSTRG.16284|RAP1B, MSTRG.22161|RDX, MSTRG.15485|RAP1A, MSTRG.23412|MSN, MSTRG.21161|RAPGEF2	5	1852	15	27883	0.3333	0.00219863	**	0.0536947	ns
GO:1902017	regulation of cilium assembly	Biological Process	MSTRG.2361|SDCCAG8, MSTRG.4699|CNTROB, MSTRG.4406|IFT20, MSTRG.13462|IFT140, MSTRG.134|ENSSSCG00000004081;ENSSSCG00000021273;ENSSSCG00000004082;ENSSSCG00000034008;ENSSSCG00000031744	5	1852	15	27883	0.3333	0.00219863	**	0.0536947	ns
GO:0005102	signaling receptor binding	Molecular Function	MSTRG.3663|ACOX1, MSTRG.744|RAB8B, MSTRG.17607|LGALS4;ECH1, MSTRG.3974|HAP1, MSTRG.11202|CTNND1, MSTRG.313|RSPO3, MSTRG.13441|SLC9A3R2, MSTRG.5059|TRAK1, MSTRG.20552|ACOT4, MSTRG.6582|DMTN, MSTRG.18250|PEX14, MSTRG.5975|ADIPOQ, MSTRG.3816|PSMC5, MSTRG.5340|ACOX2;FAM107A, MSTRG.1955|TLR4, MSTRG.15481|WNT2B, MSTRG.5967|ENSSSCG00000011798, MSTRG.20423|RGMA, MSTRG.18408|GALE;HMGCL, MSTRG.10246|SMARCD…	29	1852	248	27883	0.1169	0.00221627	**	0.0539149	ns
GO:0090305	nucleic acid phosphodiester bond hydrolysis	Biological Process	MSTRG.13450|MSRB1;HS3ST6;MEIOB;HAGH, MSTRG.12517|ENSSSCG00000014280, MSTRG.23379|ENSSSCG00000012348, MSTRG.3305|DIS3, MSTRG.14378|CPSF3, MSTRG.14606|ENPP2, MSTRG.13382|DNASE1, MSTRG.17756|ERCC2;ERCC1, MSTRG.553|REV3L, MSTRG.22229|REXO2, MSTRG.9727|XRN2, MSTRG.9694|ENSSSCG00000007089, ENSSSCG00000032019|DNASE1L3	13	1852	80	27883	0.1625	0.00226178	**	0.0548088	ns
GO:0006919	activation of cysteine-type endopeptidase activity involved in apoptotic process	Biological Process	MSTRG.10856|PIDD1;SLC25A22, MSTRG.16859|CRADD, MSTRG.9515|PDCD6, MSTRG.1159|PMAIP1, MSTRG.1224|SMAD3, MSTRG.5669|RNF7, MSTRG.8671|CFLAR;CASP10, MSTRG.15628|F3, MSTRG.11072|BAD, MSTRG.6819|HIP1R;CCDC62	10	1852	53	27883	0.1887	0.0022933	**	0.055358	ns
GO:0005938	cell cortex	Cellular Component	MSTRG.6848|RHOF, MSTRG.18371|CDC42, MSTRG.7266|RHOU, MSTRG.8714|PARD3B, MSTRG.16429|C2CD5, MSTRG.20542|PSEN1, MSTRG.4531|PAFAH1B1, MSTRG.11318|TRAF6, MSTRG.12304|RHOBTB3, MSTRG.16477|EPS8, MSTRG.6819|HIP1R;CCDC62, MSTRG.11691|GIPC1;PTGER1	12	1852	71	27883	0.169	0.00234241	**	0.0563258	ns
GO:0003712	transcription coregulator activity	Molecular Function	MSTRG.23225|MED14, MSTRG.3100|SUPT20H, MSTRG.20520|MED6, MSTRG.12883|TRRAP, MSTRG.1224|SMAD3, MSTRG.935|TP53BP1, MSTRG.23113|PIR;VEGFD, MSTRG.8968|HES6, MSTRG.12750|PPARGC1B;ssc-mir-378-1, MSTRG.1031|MEIS2, MSTRG.2396|TFB2M	11	1852	62	27883	0.1774	0.00236262	**	0.0565943	ns
GO:0035064	methylated histone binding	Molecular Function	MSTRG.3290|TDRD3, MSTRG.16096|CBX5, MSTRG.1964|PHF19, ENSSSCG00000028169|NCAPG2, MSTRG.3779|BPTF;ENSSSCG00000037342, MSTRG.19334|CDYL;PPP1R3G, MSTRG.935|TP53BP1, MSTRG.16656|KDM5A, MSTRG.19735|PHF1	9	1852	45	27883	0.2	0.00247133	**	0.0583351	ns
GO:0015934	large ribosomal subunit	Cellular Component	MSTRG.13671|ENSSSCG00000008183, MSTRG.4043|RPL23;RF00412;C17orf98, MSTRG.10785|ENSSSCG00000025060, MSTRG.23904|RPL10;RF00156, MSTRG.5256|ENSSSCG00000027573, MSTRG.14410|RPL8, MSTRG.10992|MRPL11, MSTRG.429|ENSSSCG00000038261, MSTRG.11017|AP5B1;ENSSSCG00000012977	9	1852	45	27883	0.2	0.00247133	**	0.0583351	ns
GO:0019915	lipid storage	Biological Process	MSTRG.8365|ACVR1C, MSTRG.14441|DGAT1, MSTRG.20297|DCAF11;PSME1;FITM1, MSTRG.3961|STAT5B, MSTRG.10858|RPLP2;CRACR2B;RF00419;PNPLA2, MSTRG.18695|CIDEA	6	1852	22	27883	0.2727	0.00251964	**	0.0583351	ns
GO:0006904	vesicle docking involved in exocytosis	Biological Process	MSTRG.744|RAB8B, MSTRG.20250|SCFD1, MSTRG.14260|RAB10, MSTRG.6824|CLIP1;ENSSSCG00000028005, MSTRG.15553|STXBP3, MSTRG.21091|ENSSSCG00000008836;ENSSSCG00000030621	6	1852	22	27883	0.2727	0.00251964	**	0.0583351	ns
GO:0045737	positive regulation of cyclin-dependent protein serine/threonine kinase activity	Biological Process	MSTRG.8068|RAB3GAP1;ENSSSCG00000033241;CCNT2, MSTRG.20763|CCNK, MSTRG.23674|PSMD10, MSTRG.12527|GDF9, MSTRG.6546|CKS2, MSTRG.1428|MNAT1	6	1852	22	27883	0.2727	0.00251964	**	0.0583351	ns
GO:0061512	protein localization to cilium	Biological Process	MSTRG.5525|IFT122, MSTRG.14315|WDR35, MSTRG.10722|SNX10, MSTRG.4406|IFT20, MSTRG.13462|IFT140, MSTRG.6279|ARL6	6	1852	22	27883	0.2727	0.00251964	**	0.0583351	ns
GO:0042826	histone deacetylase binding	Molecular Function	MSTRG.16096|CBX5, MSTRG.11573|RFXANK, MSTRG.16854|NR2C1, MSTRG.4940|TOP2B;RF02271, MSTRG.18562|RBBP4, MSTRG.12676|HDAC3, MSTRG.23305|HDAC6, MSTRG.53|PRKN, MSTRG.1409|DACT1, MSTRG.16072|SP1, MSTRG.11318|TRAF6, MSTRG.11020|RELA, MSTRG.15477|DDX20	13	1852	81	27883	0.1605	0.00253361	**	0.0583351	ns
GO:0008626	granzyme-mediated apoptotic signaling pathway	Biological Process	MSTRG.18258|NMNAT1;RBP7;UBE4B, MSTRG.7345|SRGN, MSTRG.3491|LAMP1	3	1852	5	27883	0.6	0.00264248	**	0.0583351	ns
GO:0005952	cAMP-dependent protein kinase complex	Cellular Component	MSTRG.22756|HBP1;PRKAR2B, MSTRG.3740|PRKAR1A, MSTRG.11700|PRKACA	3	1852	5	27883	0.6	0.00264248	**	0.0583351	ns
GO:0019885	antigen processing and presentation of endogenous peptide antigen via MHC class I	Biological Process	MSTRG.12321|ERAP2, MSTRG.19687|ENSSSCG00000025593, MSTRG.911|B2M	3	1852	5	27883	0.6	0.00264248	**	0.0583351	ns
GO:0002283	neutrophil activation involved in immune response	Biological Process	MSTRG.15094|FCER1G;NDUFS2, MSTRG.13382|DNASE1, ENSSSCG00000032019|DNASE1L3	3	1852	5	27883	0.6	0.00264248	**	0.0583351	ns
GO:0008532	N-acetyllactosaminide beta-1,3-N-acetylglucosaminyltransferase activity	Molecular Function	MSTRG.6827|B3GNT4, MSTRG.13916|B3GNT2, MSTRG.5919|B3GNT5	3	1852	5	27883	0.6	0.00264248	**	0.0583351	ns
GO:0060509	type I pneumocyte differentiation	Biological Process	MSTRG.8738|CREB1, MSTRG.1560|NFIB, MSTRG.4926|THRB	3	1852	5	27883	0.6	0.00264248	**	0.0583351	ns
GO:0044309	neuron spine	Cellular Component	MSTRG.4643|DLG4, MSTRG.10502|LRRC4, MSTRG.12056|MISP;PALM	3	1852	5	27883	0.6	0.00264248	**	0.0583351	ns
GO:0036035	osteoclast development	Biological Process	MSTRG.1059|LRRK1, MSTRG.4531|PAFAH1B1, MSTRG.9918|SRC	3	1852	5	27883	0.6	0.00264248	**	0.0583351	ns
GO:0022417	protein maturation by protein folding	Biological Process	MSTRG.7203|ERO1B, MSTRG.1343|ERO1A, MSTRG.5546|CHCHD4	3	1852	5	27883	0.6	0.00264248	**	0.0583351	ns
GO:0060613	fat pad development	Biological Process	MSTRG.5868|TBL1XR1, MSTRG.7293|ARID5B, MSTRG.12286|ARRDC3	3	1852	5	27883	0.6	0.00264248	**	0.0583351	ns
GO:0071321	cellular response to cGMP	Biological Process	MSTRG.16450|PDE3A, MSTRG.12065|HCN2, MSTRG.21161|RAPGEF2	3	1852	5	27883	0.6	0.00264248	**	0.0583351	ns
GO:2000394	positive regulation of lamellipodium morphogenesis	Biological Process	MSTRG.14606|ENPP2, MSTRG.9918|SRC, MSTRG.10963|CORO1B;PTPRCAP	3	1852	5	27883	0.6	0.00264248	**	0.0583351	ns
GO:0098779	positive regulation of mitophagy in response to mitochondrial depolarization	Biological Process	MSTRG.22635|TOMM7, MSTRG.23305|HDAC6, MSTRG.53|PRKN	3	1852	5	27883	0.6	0.00264248	**	0.0583351	ns
GO:0004897	ciliary neurotrophic factor receptor activity	Molecular Function	MSTRG.9232|IL6ST, MSTRG.9120|LIFR, MSTRG.11943|EBI3;ANKRD24	3	1852	5	27883	0.6	0.00264248	**	0.0583351	ns
GO:0002020	protease binding	Molecular Function	MSTRG.10613|THAP5;ENSSSCG00000032793, MSTRG.1168|MALT1, MSTRG.3606|TIMP2, MSTRG.7789|SH3PXD2A, MSTRG.16859|CRADD, MSTRG.19320|SERPINB9, MSTRG.22477|SRI, MSTRG.6769|UBC;SCARB1, MSTRG.5501|TIMP4, MSTRG.8671|CFLAR;CASP10, MSTRG.15628|F3, MSTRG.7355|AIFM2;TYSND1;SAR1A	12	1852	72	27883	0.1667	0.00264427	**	0.0583351	ns
GO:0030433	ubiquitin-dependent ERAD pathway	Biological Process	MSTRG.18258|NMNAT1;RBP7;UBE4B, MSTRG.431|UBE2J1, MSTRG.1800|SEC61B, MSTRG.7392|DNAJB12, MSTRG.19668|RNF5, MSTRG.12152|FAF2, MSTRG.4965|STT3B, MSTRG.3819|CCDC47, MSTRG.53|PRKN, MSTRG.22470|YOD1	10	1852	54	27883	0.1852	0.0026499	**	0.0583351	ns
GO:0008284	positive regulation of cell population proliferation	Biological Process	MSTRG.21967|ENSSSCG00000014872;ACER3, MSTRG.21104|KDR, MSTRG.6911|TBX3, MSTRG.2548|ENSSSCG00000010968, MSTRG.23732|SLC25A5, MSTRG.6728|ZNF268, MSTRG.6025|DLG1, MSTRG.21005|KLB, MSTRG.6227|CD47, MSTRG.9375|NPM1, MSTRG.12527|GDF9, MSTRG.17159|IL34;MTSS1L, MSTRG.3961|STAT5B, MSTRG.15451|HIPK1, MSTRG.4253|TBX2, MSTRG.11805|CARM1;TIMM29, MSTRG.7145|CRKL, MSTRG.8280|ZNF703, ENSSSCG00000006073|OSR2, MST…	36	1852	332	27883	0.1084	0.00266322	**	0.0584227	ns
GO:0047485	protein N-terminus binding	Molecular Function	MSTRG.3663|ACOX1, MSTRG.6795|GTF2H3, MSTRG.1799|ALG2, MSTRG.18250|PEX14, MSTRG.5868|TBL1XR1, MSTRG.17756|ERCC2;ERCC1, MSTRG.6867|PPP1CC, MSTRG.1428|MNAT1, MSTRG.16586|PHB2;RF01294, MSTRG.11318|TRAF6, MSTRG.11020|RELA	11	1852	63	27883	0.1746	0.0026938	**	0.0588868	ns
GO:0010506	regulation of autophagy	Biological Process	MSTRG.17019|USP10, MSTRG.16703|LRRK2;ENSSSCG00000027998, MSTRG.3041|HMGB1, MSTRG.16208|KIF5A;PIP4K2C;DTX3;ARHGEF25, MSTRG.23406|MTMR8, MSTRG.12217|WDR41, MSTRG.14754|TP53INP1, MSTRG.53|PRKN, MSTRG.2771|PIP4K2A	9	1852	46	27883	0.1957	0.00289441	**	0.0629877	ns
GO:0038084	vascular endothelial growth factor signaling pathway	Biological Process	MSTRG.21104|KDR, MSTRG.23113|PIR;VEGFD, MSTRG.8722|NRP2, MSTRG.11079|VEGFB;FERMT3;ENSSSCG00000013038;NUDT22;STIP1	4	1852	10	27883	0.4	0.00294431	**	0.0629877	ns
GO:0071564	npBAF complex	Cellular Component	MSTRG.16017|SMARCD1;GPD1, MSTRG.10246|SMARCD3, MSTRG.16141|SMARCC2, MSTRG.13|PHF10	4	1852	10	27883	0.4	0.00294431	**	0.0629877	ns
GO:0008540	proteasome regulatory particle, base subcomplex	Cellular Component	MSTRG.1961|PSMD5, MSTRG.23674|PSMD10, MSTRG.3816|PSMC5, MSTRG.11257|PSMC3	4	1852	10	27883	0.4	0.00294431	**	0.0629877	ns
GO:0043495	protein-membrane adaptor activity	Molecular Function	MSTRG.9515|PDCD6, MSTRG.11257|PSMC3, MSTRG.19434|NUP153, MSTRG.20713|PRIMA1	4	1852	10	27883	0.4	0.00294431	**	0.0629877	ns
GO:0043596	nuclear replication fork	Cellular Component	MSTRG.10767|ZMIZ2, MSTRG.13889|ETAA1, MSTRG.21649|SMARCAD1, MSTRG.14429|TONSL	4	1852	10	27883	0.4	0.00294431	**	0.0629877	ns
GO:0007346	regulation of mitotic cell cycle	Biological Process	MSTRG.6728|ZNF268, MSTRG.7840|AFAP1L2, MSTRG.16392|INTS13, MSTRG.2380|HNRNPU, MSTRG.6546|CKS2, MSTRG.15740|PIM3, MSTRG.7034|TTC28;RF00003	7	1852	30	27883	0.2333	0.00295957	**	0.0629877	ns
GO:0045202	synapse	Cellular Component	MSTRG.16231|PPM1H, MSTRG.15469|SLC16A1, MSTRG.48|QKI, MSTRG.6025|DLG1, MSTRG.430|GABRR2, MSTRG.4643|DLG4, MSTRG.23821|SLC9A6, MSTRG.3740|PRKAR1A, MSTRG.2193|ENSSSCG00000035904;RF00069;RF00049, MSTRG.16703|LRRK2;ENSSSCG00000027998, MSTRG.5340|ACOX2;FAM107A, MSTRG.14273|ENSSSCG00000008576, MSTRG.16208|KIF5A;PIP4K2C;DTX3;ARHGEF25, MSTRG.14592|SNTB1, MSTRG.933|MAP1A, MSTRG.21142|GRIA2, MSTRG.11257|PS…	29	1852	253	27883	0.1146	0.00297527	**	0.0629877	ns
GO:0008289	lipid binding	Molecular Function	MSTRG.18258|NMNAT1;RBP7;UBE4B, MSTRG.18528|FABP3, MSTRG.212|PEX3, MSTRG.4188|ENSSSCG00000017608, MSTRG.10192|ESYT2, MSTRG.14826|FABP4, MSTRG.5942|AP2M1;ABCF3, MSTRG.11623|MVB12A, MSTRG.16081|ATP5MC2, MSTRG.15790|TTLL1;PACSIN2, MSTRG.10003|ENSSSCG00000007435, MSTRG.14829|FABP5, MSTRG.11072|BAD, MSTRG.10909|OSBPL5, MSTRG.9475|ANXA6	15	1852	102	27883	0.1471	0.00298247	**	0.0629877	ns
GO:0005779	integral component of peroxisomal membrane	Cellular Component	MSTRG.212|PEX3, MSTRG.15848|SLC25A17, MSTRG.4348|PEX12;SLFN11, MSTRG.11880|PEX11G, MSTRG.11462|FAR1	5	1852	16	27883	0.3125	0.0030245	**	0.0629877	ns
GO:0008353	RNA polymerase II CTD heptapeptide repeat kinase activity	Molecular Function	MSTRG.6795|GTF2H3, MSTRG.20763|CCNK, MSTRG.9324|CDK7;RF00026, MSTRG.17756|ERCC2;ERCC1, MSTRG.1428|MNAT1	5	1852	16	27883	0.3125	0.0030245	**	0.0629877	ns
GO:0097352	autophagosome maturation	Biological Process	MSTRG.1812|STX17, MSTRG.9863|MAP1LC3A, MSTRG.23746|LAMP2, MSTRG.12871|TECPR1, MSTRG.15271|SNAPIN	5	1852	16	27883	0.3125	0.0030245	**	0.0629877	ns
GO:0000175	3'-5'-exoribonuclease activity	Molecular Function	MSTRG.19242|ENSSSCG00000036909, MSTRG.3305|DIS3, MSTRG.22229|REXO2, MSTRG.15176|ISG20L2, MSTRG.1203|DIS3L	5	1852	16	27883	0.3125	0.0030245	**	0.0629877	ns
GO:0051443	positive regulation of ubiquitin-protein transferase activity	Biological Process	MSTRG.20413|ARRDC4, MSTRG.13247|DCUN1D3, MSTRG.21069|DCUN1D4, MSTRG.2599|DDX58;NDUFB6;TOPORS, MSTRG.12286|ARRDC3	5	1852	16	27883	0.3125	0.0030245	**	0.0629877	ns
GO:0031098	stress-activated protein kinase signaling cascade	Biological Process	MSTRG.5841|TNIK, MSTRG.13167|TAOK2;INO80E;ENSSSCG00000037075, MSTRG.11062|MAP4K2, MSTRG.3404|STK24, MSTRG.1228|MAP2K5, MSTRG.5031|OXSR1, MSTRG.9366|STK10, MSTRG.21980|PAK1	8	1852	38	27883	0.2105	0.00303252	**	0.0629877	ns
GO:0031966	mitochondrial membrane	Cellular Component	MSTRG.4644|ACADVL, MSTRG.21150|ETFDH, MSTRG.16703|LRRK2;ENSSSCG00000027998, MSTRG.14681|ENSSSCG00000006049, MSTRG.20114|NGRN, MSTRG.19443|RNF144B, MSTRG.18076|KLHL17;PLEKHN1, MSTRG.21908|UCP3;RF00026, MSTRG.21697|ABCG2;ENSSSCG00000009213, MSTRG.17438|C19orf12, MSTRG.18241|SLC25A33;TMEM201	11	1852	64	27883	0.1719	0.0030614	**	0.0633771	ns
GO:0031305	integral component of mitochondrial inner membrane	Cellular Component	MSTRG.8143|PTPN4;TMEM177, MSTRG.20337|OXA1L, MSTRG.21150|ETFDH, MSTRG.12167|SFXN1, MSTRG.15808|SMDT1;PHETA2, MSTRG.23306|TIMM17B	6	1852	23	27883	0.2609	0.00321957	**	0.0664314	ns
GO:0030326	embryonic limb morphogenesis	Biological Process	MSTRG.12481|FBN2, MSTRG.19670|PBX2, MSTRG.21002|WDR19, MSTRG.16753|CHST11, MSTRG.6912|TBX5, MSTRG.1357|BMP4, MSTRG.20542|PSEN1, MSTRG.15059|PBX1;ENSSSCG00000029321, MSTRG.17319|ACD	9	1852	47	27883	0.1915	0.00337265	**	0.0691339	ns
GO:0045171	intercellular bridge	Cellular Component	MSTRG.18783|THOC1, MSTRG.11573|RFXANK, MSTRG.13819|DUSP11, MSTRG.11069|ESRRA;ENSSSCG00000013027, MSTRG.5180|KLHDC8B, MSTRG.16331|KRR1, MSTRG.17311|THAP11, MSTRG.11700|PRKACA, MSTRG.12631|SRA1;APBB3	9	1852	47	27883	0.1915	0.00337265	**	0.0691339	ns
GO:0002376	immune system process	Biological Process	MSTRG.13450|MSRB1;HS3ST6;MEIOB;HAGH, MSTRG.15094|FCER1G;NDUFS2, MSTRG.19690|PSMB9, MSTRG.17336|PSMB10, MSTRG.1955|TLR4, MSTRG.911|B2M, MSTRG.11318|TRAF6, MSTRG.19634|ENSSSCG00000001396, MSTRG.19678|SLA-DQB1, MSTRG.12519|IRF1	10	1852	56	27883	0.1786	0.00349564	**	0.0709002	ns
GO:0050660	flavin adenine dinucleotide binding	Molecular Function	MSTRG.3663|ACOX1, MSTRG.4644|ACADVL, MSTRG.8754|ACADL, MSTRG.22420|FMO4, MSTRG.22761|DUS4L;BCAP29;RF01233, MSTRG.6982|ACADS, MSTRG.13002|POR, MSTRG.5340|ACOX2;FAM107A, MSTRG.640|MTO1, MSTRG.7355|AIFM2;TYSND1;SAR1A	10	1852	56	27883	0.1786	0.00349564	**	0.0709002	ns
GO:0045121	membrane raft	Cellular Component	MSTRG.21104|KDR, MSTRG.14609|MAL2, MSTRG.16437|LDHB, MSTRG.22194|PPP2R1B;ENSSSCG00000015023, MSTRG.6025|DLG1, MSTRG.16703|LRRK2;ENSSSCG00000027998, ENSSSCG00000037642|ARID3A, MSTRG.4883|RAB5A, MSTRG.15282|S100A10, MSTRG.4877|RFTN1, MSTRG.20542|PSEN1, MSTRG.8986|GPC1, MSTRG.20443|AKAP5, ENSSSCG00000021596|KCNA5, MSTRG.23209|DMD, MSTRG.5746|RAP2B	16	1852	114	27883	0.1404	0.00356013	**	0.0709002	ns
GO:0005905	clathrin-coated pit	Cellular Component	MSTRG.16564|NECAP1, MSTRG.12173|FCHO2, MSTRG.12155|CLTB;ENSSSCG00000032389, MSTRG.7888|INPP5F;ENSSSCG00000039630, MSTRG.6050|TNK2, MSTRG.6819|HIP1R;CCDC62, MSTRG.19151|EPS15	7	1852	31	27883	0.2258	0.00360682	**	0.0709002	ns
GO:0034504	protein localization to nucleus	Biological Process	ENSSSCG00000005089|SIX4, MSTRG.17393|CNEP1R1, MSTRG.4648|CTDNEP1, MSTRG.1357|BMP4, MSTRG.2599|DDX58;NDUFB6;TOPORS, MSTRG.10197|DNAJB6, MSTRG.2133|TOR1A	7	1852	31	27883	0.2258	0.00360682	**	0.0709002	ns
GO:2001237	negative regulation of extrinsic apoptotic signaling pathway	Biological Process	MSTRG.4257|ENSSSCG00000017670, MSTRG.6715|SH3RF1, MSTRG.1357|BMP4, MSTRG.8671|CFLAR;CASP10, MSTRG.9918|SRC, MSTRG.11020|RELA, MSTRG.10991|PELI3	7	1852	31	27883	0.2258	0.00360682	**	0.0709002	ns
GO:0017137	small GTPase binding	Molecular Function	MSTRG.8068|RAB3GAP1;ENSSSCG00000033241;CCNT2, MSTRG.7428|AP3M1, MSTRG.6012|ACAP2, MSTRG.19109|HSPB11;YIPF1, ENSSSCG00000005376|TBC1D2, MSTRG.22849|ENSSSCG00000015499, MSTRG.11276|ARHGAP1, MSTRG.17177|AP1G1;RF00576, MSTRG.16254|TBC1D30, MSTRG.1717|RUSC2, MSTRG.2864|USP6NL, MSTRG.17449|ANKRD27, MSTRG.6147|PLA1A;ADPRH, MSTRG.12304|RHOBTB3, MSTRG.4406|IFT20	15	1852	105	27883	0.1429	0.00395262	**	0.0709002	ns
GO:0030552	cAMP binding	Molecular Function	MSTRG.22756|HBP1;PRKAR2B, MSTRG.3740|PRKAR1A, MSTRG.8481|RAPGEF4, MSTRG.38|PDE10A, MSTRG.21161|RAPGEF2	5	1852	17	27883	0.2941	0.00405267	**	0.0709002	ns
GO:0042073	intraciliary transport	Biological Process	MSTRG.9961|SGK2;IFT52, MSTRG.19372|MAK, MSTRG.19109|HSPB11;YIPF1, MSTRG.4406|IFT20, MSTRG.13462|IFT140	5	1852	17	27883	0.2941	0.00405267	**	0.0709002	ns
GO:0031116	positive regulation of microtubule polymerization	Biological Process	MSTRG.10559|MET, MSTRG.6824|CLIP1;ENSSSCG00000028005, MSTRG.1319|NIN, MSTRG.21980|PAK1, MSTRG.21063|SLAIN2	5	1852	17	27883	0.2941	0.00405267	**	0.0709002	ns
GO:0099560	synaptic membrane adhesion	Biological Process	MSTRG.3259|PCDH17, MSTRG.12355|EFNA5, MSTRG.11924|PTPRS, MSTRG.5995|IL1RAP, MSTRG.10978|LRFN4	5	1852	17	27883	0.2941	0.00405267	**	0.0709002	ns
GO:0005868	cytoplasmic dynein complex	Cellular Component	MSTRG.22560|DYNC1I1, MSTRG.23202|DYNLT3, MSTRG.10772|NUDCD3, MSTRG.4213|DYNLL2, MSTRG.9861|DYNLRB1	5	1852	17	27883	0.2941	0.00405267	**	0.0709002	ns
GO:0046488	phosphatidylinositol metabolic process	Biological Process	MSTRG.16208|KIF5A;PIP4K2C;DTX3;ARHGEF25, MSTRG.15309|PIP5K1A, MSTRG.526|FIG4, MSTRG.2771|PIP4K2A, MSTRG.12748|PDGFRB	5	1852	17	27883	0.2941	0.00405267	**	0.0709002	ns
GO:0051604	protein maturation	Biological Process	MSTRG.7473|TSPAN14, MSTRG.10477|TSPAN33, MSTRG.20542|PSEN1, MSTRG.11132|ASRGL1, MSTRG.15271|SNAPIN	5	1852	17	27883	0.2941	0.00405267	**	0.0709002	ns
GO:0030488	tRNA methylation	Biological Process	MSTRG.8457|METTL8, MSTRG.14200|TRMT61B, MSTRG.942|LCMT2, MSTRG.22936|TRMT1L, MSTRG.14087|THUMPD2, MSTRG.22157|ALKBH8	6	1852	24	27883	0.25	0.00405465	**	0.0709002	ns
GO:0043161	proteasome-mediated ubiquitin-dependent protein catabolic process	Biological Process	MSTRG.18258|NMNAT1;RBP7;UBE4B, MSTRG.12122|RMND5B, MSTRG.12152|FAF2, MSTRG.4126|SPOP, MSTRG.14813|WWP1, MSTRG.19690|PSMB9, MSTRG.3816|PSMC5, MSTRG.20297|DCAF11;PSME1;FITM1, MSTRG.10467|UBE2H, MSTRG.5868|TBL1XR1, MSTRG.19688|PSMB8, MSTRG.1171|NEDD4L, MSTRG.53|PRKN, MSTRG.2599|DDX58;NDUFB6;TOPORS, MSTRG.7168|KLHL22, MSTRG.8829|ZFAND2B	16	1852	116	27883	0.1379	0.00423704	**	0.0709002	ns
GO:0023014	signal transduction	Biological Process	MSTRG.5841|TNIK, MSTRG.13167|TAOK2;INO80E;ENSSSCG00000037075, MSTRG.11062|MAP4K2, MSTRG.3404|STK24, MSTRG.1228|MAP2K5, MSTRG.5031|OXSR1, MSTRG.9366|STK10, MSTRG.21980|PAK1	8	1852	40	27883	0.2	0.00423866	**	0.0709002	ns
GO:0016616	oxidoreductase activity, acting on the CH-OH group of donors, NAD or NADP as acceptor	Molecular Function	MSTRG.16017|SMARCD1;GPD1, MSTRG.8745|ENSSSCG00000023264, MSTRG.16437|LDHB, MSTRG.7645|ENTPD1;ENSSSCG00000010498, MSTRG.4971|GPD1L, MSTRG.9281|ENSSSCG00000032718, MSTRG.20812|CTBP1	7	1852	32	27883	0.2188	0.00435625	**	0.0709002	ns
GO:0051017	actin filament bundle assembly	Biological Process	MSTRG.6848|RHOF, MSTRG.6582|DMTN, MSTRG.5340|ACOX2;FAM107A, MSTRG.20492|ACTN1, MSTRG.16477|EPS8, MSTRG.20851|SH3BP2;ADD1, MSTRG.10963|CORO1B;PTPRCAP	7	1852	32	27883	0.2188	0.00435625	**	0.0709002	ns
GO:0043021	ribonucleoprotein complex binding	Molecular Function	MSTRG.16096|CBX5, MSTRG.17920|CNOT3;PRPF31, MSTRG.17353|PRMT7, MSTRG.2380|HNRNPU, MSTRG.19272|PPIH, MSTRG.7075|PES1, MSTRG.4522|SMG6	7	1852	32	27883	0.2188	0.00435625	**	0.0709002	ns
GO:0009898	cytoplasmic side of plasma membrane	Cellular Component	MSTRG.8143|PTPN4;TMEM177, MSTRG.6025|DLG1, MSTRG.8373|PKP4, MSTRG.2225|RGS2, MSTRG.20303|MDP1;ENSSSCG00000001999;CHMP4A;IPO4, MSTRG.20443|AKAP5, MSTRG.11318|TRAF6	7	1852	32	27883	0.2188	0.00435625	**	0.0709002	ns
GO:0048701	embryonic cranial skeleton morphogenesis	Biological Process	MSTRG.672|SMAD2, ENSSSCG00000005089|SIX4, MSTRG.21002|WDR19, MSTRG.1224|SMAD3, MSTRG.3589|EIF4A3, MSTRG.1357|BMP4, MSTRG.13462|IFT140	7	1852	32	27883	0.2188	0.00435625	**	0.0709002	ns
GO:0000346	transcription export complex	Cellular Component	MSTRG.23754|THOC2, MSTRG.18783|THOC1, MSTRG.7057|THOC5, MSTRG.16116|SARNP;DNAJC14	4	1852	11	27883	0.3636	0.00438492	**	0.0709002	ns
GO:0030520	intracellular estrogen receptor signaling pathway	Biological Process	MSTRG.15951|RBFOX2, MSTRG.11922|SAFB, MSTRG.11805|CARM1;TIMM29, MSTRG.12750|PPARGC1B;ssc-mir-378-1	4	1852	11	27883	0.3636	0.00438492	**	0.0709002	ns
GO:0030224	monocyte differentiation	Biological Process	MSTRG.7057|THOC5, MSTRG.16106|PDE1B, MSTRG.1357|BMP4, MSTRG.23113|PIR;VEGFD	4	1852	11	27883	0.3636	0.00438492	**	0.0709002	ns
GO:0016075	rRNA catabolic process	Biological Process	MSTRG.3305|DIS3, MSTRG.11738|TRIR, MSTRG.3099|EXOSC8, MSTRG.1203|DIS3L	4	1852	11	27883	0.3636	0.00438492	**	0.0709002	ns
GO:0008631	intrinsic apoptotic signaling pathway in response to oxidative stress	Biological Process	MSTRG.3404|STK24, MSTRG.5669|RNF7, MSTRG.14129|CYP1B1, MSTRG.9045|ZNF622	4	1852	11	27883	0.3636	0.00438492	**	0.0709002	ns
GO:0060596	mammary placode formation	Biological Process	MSTRG.6911|TBX3, MSTRG.4253|TBX2	2	1852	2	27883	1	0.00440945	**	0.0709002	ns
GO:0004921	interleukin-11 receptor activity	Molecular Function	MSTRG.2548|ENSSSCG00000010968, MSTRG.9232|IL6ST	2	1852	2	27883	1	0.00440945	**	0.0709002	ns
GO:0019970	interleukin-11 binding	Molecular Function	MSTRG.2548|ENSSSCG00000010968, MSTRG.9232|IL6ST	2	1852	2	27883	1	0.00440945	**	0.0709002	ns
GO:0038154	interleukin-11-mediated signaling pathway	Biological Process	MSTRG.2548|ENSSSCG00000010968, MSTRG.9232|IL6ST	2	1852	2	27883	1	0.00440945	**	0.0709002	ns
GO:2000584	negative regulation of platelet-derived growth factor receptor-alpha signaling pathway	Biological Process	MSTRG.22587|PHF14, MSTRG.5975|ADIPOQ	2	1852	2	27883	1	0.00440945	**	0.0709002	ns
GO:2000791	negative regulation of mesenchymal cell proliferation involved in lung development	Biological Process	MSTRG.22587|PHF14, MSTRG.1560|NFIB	2	1852	2	27883	1	0.00440945	**	0.0709002	ns
GO:0060830	ciliary receptor clustering involved in smoothened signaling pathway	Biological Process	MSTRG.5525|IFT122, MSTRG.21002|WDR19	2	1852	2	27883	1	0.00440945	**	0.0709002	ns
GO:0003938	IMP dehydrogenase activity	Molecular Function	MSTRG.5204|QRICH1;DALRD3;ssc-mir-425;ssc-mir-191;IMPDH2;QARS, MSTRG.10495|IMPDH1	2	1852	2	27883	1	0.00440945	**	0.0709002	ns
GO:0070404	NADH binding	Molecular Function	MSTRG.19706|SLC39A7;HSD17B8, MSTRG.7569|RNLS	2	1852	2	27883	1	0.00440945	**	0.0709002	ns
GO:0005462	UDP-N-acetylglucosamine transmembrane transporter activity	Molecular Function	MSTRG.10405|SLC35B4, MSTRG.2489|ENSSSCG00000039368	2	1852	2	27883	1	0.00440945	**	0.0709002	ns
GO:1990569	UDP-N-acetylglucosamine transmembrane transport	Biological Process	MSTRG.10405|SLC35B4, MSTRG.2489|ENSSSCG00000039368	2	1852	2	27883	1	0.00440945	**	0.0709002	ns
GO:0000018	regulation of DNA recombination	Biological Process	MSTRG.18783|THOC1, MSTRG.21649|SMARCAD1	2	1852	2	27883	1	0.00440945	**	0.0709002	ns
GO:0002481	antigen processing and presentation of exogenous protein antigen via MHC class Ib, TAP-dependent	Biological Process	MSTRG.19687|ENSSSCG00000025593, MSTRG.911|B2M	2	1852	2	27883	1	0.00440945	**	0.0709002	ns
GO:0004174	electron-transferring-flavoprotein dehydrogenase activity	Molecular Function	MSTRG.21150|ETFDH, MSTRG.7355|AIFM2;TYSND1;SAR1A	2	1852	2	27883	1	0.00440945	**	0.0709002	ns
GO:1990589	ATF4-CREB1 transcription factor complex	Cellular Component	MSTRG.8738|CREB1, MSTRG.15864|ATF4	2	1852	2	27883	1	0.00440945	**	0.0709002	ns
GO:0001996	positive regulation of heart rate by epinephrine-norepinephrine	Biological Process	MSTRG.7833|ADRB1, MSTRG.6640|ADRA1A	2	1852	2	27883	1	0.00440945	**	0.0709002	ns
GO:0001997	positive regulation of the force of heart contraction by epinephrine-norepinephrine	Biological Process	MSTRG.7833|ADRB1, MSTRG.6640|ADRA1A	2	1852	2	27883	1	0.00440945	**	0.0709002	ns
GO:0030618	obsolete transforming growth factor beta receptor, pathway-specific cytoplasmic mediator activity	Molecular Function	MSTRG.672|SMAD2, MSTRG.1224|SMAD3	2	1852	2	27883	1	0.00440945	**	0.0709002	ns
GO:0048340	paraxial mesoderm morphogenesis	Biological Process	MSTRG.672|SMAD2, MSTRG.1224|SMAD3	2	1852	2	27883	1	0.00440945	**	0.0709002	ns
GO:0071144	heteromeric SMAD protein complex	Cellular Component	MSTRG.672|SMAD2, MSTRG.1224|SMAD3	2	1852	2	27883	1	0.00440945	**	0.0709002	ns
GO:0007621	negative regulation of female receptivity	Biological Process	MSTRG.4035|PPP1R1B, MSTRG.4926|THRB	2	1852	2	27883	1	0.00440945	**	0.0709002	ns
GO:0019907	cyclin-dependent protein kinase activating kinase holoenzyme complex	Cellular Component	MSTRG.9324|CDK7;RF00026, MSTRG.1428|MNAT1	2	1852	2	27883	1	0.00440945	**	0.0709002	ns
GO:0051084	'de novo' posttranslational protein folding	Biological Process	MSTRG.15703|SH3GLB1;ENSSSCG00000035099, MSTRG.5546|CHCHD4	2	1852	2	27883	1	0.00440945	**	0.0709002	ns
GO:0044753	amphisome	Cellular Component	MSTRG.16703|LRRK2;ENSSSCG00000027998, MSTRG.12095|SQSTM1	2	1852	2	27883	1	0.00440945	**	0.0709002	ns
GO:0002940	tRNA N2-guanine methylation	Biological Process	MSTRG.22936|TRMT1L, MSTRG.11719|TRMT1	2	1852	2	27883	1	0.00440945	**	0.0709002	ns
GO:0004809	tRNA (guanine-N2-)-methyltransferase activity	Molecular Function	MSTRG.22936|TRMT1L, MSTRG.11719|TRMT1	2	1852	2	27883	1	0.00440945	**	0.0709002	ns
GO:0043323	positive regulation of natural killer cell degranulation	Biological Process	MSTRG.3491|LAMP1, MSTRG.17177|AP1G1;RF00576	2	1852	2	27883	1	0.00440945	**	0.0709002	ns
GO:0048211	Golgi vesicle docking	Biological Process	MSTRG.3850|NSF, MSTRG.21271|USO1	2	1852	2	27883	1	0.00440945	**	0.0709002	ns
GO:0006211	5-methylcytosine catabolic process	Biological Process	MSTRG.13813|TET3, MSTRG.21588|TET2	2	1852	2	27883	1	0.00440945	**	0.0709002	ns
GO:0001672	regulation of chromatin assembly or disassembly	Biological Process	MSTRG.8453|TLK1, MSTRG.3832|TLK2	2	1852	2	27883	1	0.00440945	**	0.0709002	ns
GO:0003976	UDP-N-acetylglucosamine-lysosomal-enzyme N-acetylglucosaminephosphotransferase activity	Molecular Function	MSTRG.16802|GNPTAB, MSTRG.22282|DPAGT1	2	1852	2	27883	1	0.00440945	**	0.0709002	ns
GO:0004651	polynucleotide 5'-phosphatase activity	Molecular Function	MSTRG.13819|DUSP11, MSTRG.428|RNGTT	2	1852	2	27883	1	0.00440945	**	0.0709002	ns
GO:0098507	polynucleotide 5' dephosphorylation	Biological Process	MSTRG.13819|DUSP11, MSTRG.428|RNGTT	2	1852	2	27883	1	0.00440945	**	0.0709002	ns
GO:0010565	regulation of cellular ketone metabolic process	Biological Process	MSTRG.4138|PDK2, MSTRG.22558|PDK4	2	1852	2	27883	1	0.00440945	**	0.0709002	ns
GO:0061181	regulation of chondrocyte development	Biological Process	MSTRG.4495|RFLNB, MSTRG.3754|AXIN2;CEP112	2	1852	2	27883	1	0.00440945	**	0.0709002	ns
GO:0071595	Nem1-Spo7 phosphatase complex	Cellular Component	MSTRG.17393|CNEP1R1, MSTRG.4648|CTDNEP1	2	1852	2	27883	1	0.00440945	**	0.0709002	ns
GO:0015230	FAD transmembrane transporter activity	Molecular Function	MSTRG.14681|ENSSSCG00000006049, MSTRG.15848|SLC25A17	2	1852	2	27883	1	0.00440945	**	0.0709002	ns
GO:0035350	FAD transmembrane transport	Biological Process	MSTRG.14681|ENSSSCG00000006049, MSTRG.15848|SLC25A17	2	1852	2	27883	1	0.00440945	**	0.0709002	ns
GO:0046031	ADP metabolic process	Biological Process	MSTRG.11499|ENSSSCG00000040978;AMPD3, MSTRG.11072|BAD	2	1852	2	27883	1	0.00440945	**	0.0709002	ns
GO:0002418	immune response to tumor cell	Biological Process	MSTRG.7366|PRF1, MSTRG.15233|ADAM15;DCST1	2	1852	2	27883	1	0.00440945	**	0.0709002	ns
GO:0000235	astral microtubule	Cellular Component	MSTRG.13933|FAM161A, MSTRG.4531|PAFAH1B1	2	1852	2	27883	1	0.00440945	**	0.0709002	ns
GO:0070948	regulation of neutrophil mediated cytotoxicity	Biological Process	MSTRG.13382|DNASE1, ENSSSCG00000032019|DNASE1L3	2	1852	2	27883	1	0.00440945	**	0.0709002	ns
GO:0031510	SUMO activating enzyme complex	Cellular Component	MSTRG.17497|ENSSSCG00000031169;ENSSSCG00000002876;WTIP, MSTRG.17813|SAE1	2	1852	2	27883	1	0.00440945	**	0.0709002	ns
GO:0097195	pilomotor reflex	Biological Process	MSTRG.21583|NPNT, MSTRG.6640|ADRA1A	2	1852	2	27883	1	0.00440945	**	0.0709002	ns
GO:0007638	mechanosensory behavior	Biological Process	MSTRG.22598|ETV1, MSTRG.2003|STRBP	2	1852	2	27883	1	0.00440945	**	0.0709002	ns
GO:0043812	phosphatidylinositol-4-phosphate phosphatase activity	Molecular Function	MSTRG.7888|INPP5F;ENSSSCG00000039630, MSTRG.5107|SACM1L	2	1852	2	27883	1	0.00440945	**	0.0709002	ns
GO:0004534	5'-3' exoribonuclease activity	Molecular Function	MSTRG.9727|XRN2, MSTRG.12378|DCP2	2	1852	2	27883	1	0.00440945	**	0.0709002	ns
GO:0032984	protein-containing complex disassembly	Biological Process	MSTRG.23305|HDAC6, MSTRG.7391|DDIT4	2	1852	2	27883	1	0.00440945	**	0.0709002	ns
GO:1902410	mitotic cytokinetic process	Biological Process	MSTRG.4699|CNTROB, MSTRG.5180|KLHDC8B	2	1852	2	27883	1	0.00440945	**	0.0709002	ns
GO:0050658	RNA transport	Biological Process	MSTRG.22244|SIDT2, MSTRG.10726|HNRNPA2B1	2	1852	2	27883	1	0.00440945	**	0.0709002	ns
GO:0052651	monoacylglycerol catabolic process	Biological Process	MSTRG.9734|ABHD12, MSTRG.19646|ENSSSCG00000031241;ABHD16A;DDAH2;ENSSSCG00000040885;ENSSSCG00000039071	2	1852	2	27883	1	0.00440945	**	0.0709002	ns
GO:0004923	leukemia inhibitory factor receptor activity	Molecular Function	MSTRG.9232|IL6ST, MSTRG.9120|LIFR	2	1852	2	27883	1	0.00440945	**	0.0709002	ns
GO:2000815	regulation of mRNA stability involved in response to oxidative stress	Biological Process	MSTRG.894|MYEF2, MSTRG.11846|HNRNPM	2	1852	2	27883	1	0.00440945	**	0.0709002	ns
GO:0000469	cleavage involved in rRNA processing	Biological Process	MSTRG.17201|NOB1, MSTRG.19893|RRP36	2	1852	2	27883	1	0.00440945	**	0.0709002	ns
GO:0044715	8-oxo-dGDP phosphatase activity	Molecular Function	MSTRG.6584|NUDT18, MSTRG.2857|NUDT5	2	1852	2	27883	1	0.00440945	**	0.0709002	ns
GO:0051283	negative regulation of sequestering of calcium ion	Biological Process	MSTRG.21476|ANXA5, MSTRG.9475|ANXA6	2	1852	2	27883	1	0.00440945	**	0.0709002	ns
GO:0120162	positive regulation of cold-induced thermogenesis	Biological Process	MSTRG.8223|ACSL1, MSTRG.6621|EBF2, MSTRG.19116|CZIB;CPT2, MSTRG.17920|CNOT3;PRPF31, MSTRG.7833|ADRB1, MSTRG.5975|ADIPOQ, MSTRG.14826|FABP4, MSTRG.23025|GRB10, MSTRG.14442|HSF1;MROH1, MSTRG.12750|PPARGC1B;ssc-mir-378-1, MSTRG.16768|APPL2	11	1852	67	27883	0.1642	0.00441141	**	0.0709002	ns
GO:0071944	cell periphery	Cellular Component	MSTRG.7212|NID1;LYST, MSTRG.4643|DLG4, MSTRG.5975|ADIPOQ, MSTRG.12355|EFNA5, MSTRG.18371|CDC42, MSTRG.22161|RDX, MSTRG.16586|PHB2;RF01294, MSTRG.23412|MSN, MSTRG.22101|FUT4, MSTRG.10963|CORO1B;PTPRCAP	10	1852	58	27883	0.1724	0.00454248	**	0.0726332	ns
GO:0070062	extracellular exosome	Cellular Component	MSTRG.6227|CD47, MSTRG.4278|CA4, MSTRG.20102|ANPEP, MSTRG.23746|LAMP2, MSTRG.22477|SRI, MSTRG.3824|ACE, MSTRG.15233|ADAM15;DCST1, MSTRG.9208|SNX18, MSTRG.10726|HNRNPA2B1, MSTRG.5746|RAP2B	10	1852	58	27883	0.1724	0.00454248	**	0.0726332	ns
GO:1990830	cellular response to leukemia inhibitory factor	Biological Process	MSTRG.23732|SLC25A5, MSTRG.8738|CREB1, MSTRG.13916|B3GNT2, MSTRG.2380|HNRNPU, MSTRG.14315|WDR35, MSTRG.673|SMAD7, MSTRG.1701|TLE4;RF00272, MSTRG.7293|ARID5B, MSTRG.8728|ADAM23, MSTRG.8722|NRP2, MSTRG.10722|SNX10, MSTRG.16477|EPS8, MSTRG.22049|EED	13	1852	87	27883	0.1494	0.00478028	**	0.0749629	ns
GO:0005770	late endosome	Cellular Component	MSTRG.23821|SLC9A6, MSTRG.20616|VIPAS39;NOXRED1, MSTRG.3491|LAMP1, MSTRG.23746|LAMP2, MSTRG.18882|PIK3C3, MSTRG.5115|FYCO1, MSTRG.23528|ATP7A, MSTRG.17425|VPS35, MSTRG.17449|ANKRD27, MSTRG.9918|SRC, MSTRG.274|STX7, MSTRG.14821|SNX16, MSTRG.21161|RAPGEF2	13	1852	87	27883	0.1494	0.00478028	**	0.0749629	ns
GO:0006406	mRNA export from nucleus	Biological Process	MSTRG.23754|THOC2, MSTRG.18783|THOC1, MSTRG.7057|THOC5, MSTRG.9117|NUP155, MSTRG.3700|NUP85, MSTRG.19791|SRSF3, MSTRG.16116|SARNP;DNAJC14, MSTRG.10726|HNRNPA2B1	8	1852	41	27883	0.1951	0.00496531	**	0.0749629	ns
GO:0000049	tRNA binding	Molecular Function	MSTRG.5439|TRNT1, MSTRG.7588|IFIT5, MSTRG.9705|ENSSSCG00000007098, MSTRG.22936|TRMT1L, MSTRG.7908|PSTK, MSTRG.4348|PEX12;SLFN11, MSTRG.11719|TRMT1, MSTRG.22157|ALKBH8	8	1852	41	27883	0.1951	0.00496531	**	0.0749629	ns
GO:0046854	phosphatidylinositol phosphate biosynthetic process	Biological Process	MSTRG.19200|PIK3R3, MSTRG.16859|CRADD, MSTRG.16208|KIF5A;PIP4K2C;DTX3;ARHGEF25, MSTRG.22638|FAM126A, MSTRG.15309|PIP5K1A, MSTRG.18882|PIK3C3, MSTRG.2771|PIP4K2A, MSTRG.9303|PIK3R1	8	1852	41	27883	0.1951	0.00496531	**	0.0749629	ns
GO:0034613	cellular protein localization	Biological Process	MSTRG.18371|CDC42, MSTRG.16703|LRRK2;ENSSSCG00000027998, MSTRG.3754|AXIN2;CEP112, MSTRG.10858|RPLP2;CRACR2B;RF00419;PNPLA2, MSTRG.11167|PRPF19, MSTRG.909|DUOXA1, MSTRG.23209|DMD, MSTRG.5746|RAP2B	8	1852	41	27883	0.1951	0.00496531	**	0.0749629	ns
GO:0030036	actin cytoskeleton organization	Biological Process	MSTRG.4386|NF1, MSTRG.23370|FGD1, MSTRG.6582|DMTN, MSTRG.18371|CDC42, MSTRG.7266|RHOU, MSTRG.4495|RFLNB, MSTRG.13167|TAOK2;INO80E;ENSSSCG00000037075, MSTRG.18354|CAPZB, MSTRG.15790|TTLL1;PACSIN2, MSTRG.18337|ARHGEF10L, MSTRG.10863|MOB2, MSTRG.857|TMOD3;TMOD2, MSTRG.4531|PAFAH1B1, MSTRG.12304|RHOBTB3, MSTRG.10197|DNAJB6, MSTRG.10963|CORO1B;PTPRCAP	16	1852	118	27883	0.1356	0.00501574	**	0.0749629	ns
GO:0010452	histone H3-K36 methylation	Biological Process	MSTRG.8264|NSD3;PLPP5;DDHD2, MSTRG.20761|SETD3, MSTRG.20828|NSD2;RF00427	3	1852	6	27883	0.5	0.00502391	**	0.0749629	ns
GO:0000347	THO complex	Cellular Component	MSTRG.23754|THOC2, MSTRG.18783|THOC1, MSTRG.7057|THOC5	3	1852	6	27883	0.5	0.00502391	**	0.0749629	ns
GO:0016589	NURF complex	Cellular Component	MSTRG.23766|SMARCA1, MSTRG.18562|RBBP4, MSTRG.3779|BPTF;ENSSSCG00000037342	3	1852	6	27883	0.5	0.00502391	**	0.0749629	ns
GO:0043047	single-stranded telomeric DNA binding	Molecular Function	MSTRG.12517|ENSSSCG00000014280, MSTRG.7793|STN1, MSTRG.10726|HNRNPA2B1	3	1852	6	27883	0.5	0.00502391	**	0.0749629	ns
GO:0001731	formation of translation preinitiation complex	Biological Process	MSTRG.6814|ENSSSCG00000009788, MSTRG.13032|EIF4H;MIR590, MSTRG.22466|EIF2D	3	1852	6	27883	0.5	0.00502391	**	0.0749629	ns
GO:0003081	regulation of systemic arterial blood pressure by renin-angiotensin	Biological Process	MSTRG.23116|ACE2, MSTRG.7253|AGT, MSTRG.3824|ACE	3	1852	6	27883	0.5	0.00502391	**	0.0749629	ns
GO:0000439	transcription factor TFIIH core complex	Cellular Component	MSTRG.6795|GTF2H3, MSTRG.83|GTF2H5, MSTRG.9318|ENSSSCG00000028786	3	1852	6	27883	0.5	0.00502391	**	0.0749629	ns
GO:0030311	poly-N-acetyllactosamine biosynthetic process	Biological Process	MSTRG.6827|B3GNT4, MSTRG.13916|B3GNT2, MSTRG.5919|B3GNT5	3	1852	6	27883	0.5	0.00502391	**	0.0749629	ns
GO:0090557	establishment of endothelial intestinal barrier	Biological Process	MSTRG.23785|RAP2C, MSTRG.11924|PTPRS, MSTRG.21161|RAPGEF2	3	1852	6	27883	0.5	0.00502391	**	0.0749629	ns
GO:0051379	epinephrine binding	Molecular Function	MSTRG.7833|ADRB1, MSTRG.20844|ADRA2C, MSTRG.7569|RNLS	3	1852	6	27883	0.5	0.00502391	**	0.0749629	ns
GO:0016012	sarcoglycan complex	Cellular Component	MSTRG.22544|SGCE, MSTRG.9442|SGCD, MSTRG.2988|SGCG	3	1852	6	27883	0.5	0.00502391	**	0.0749629	ns
GO:0036010	protein localization to endosome	Biological Process	MSTRG.10871|TOLLIP, MSTRG.15790|TTLL1;PACSIN2, MSTRG.17425|VPS35	3	1852	6	27883	0.5	0.00502391	**	0.0749629	ns
GO:0004711	ribosomal protein S6 kinase activity	Molecular Function	MSTRG.23155|RPS6KA3, MSTRG.32|RPS6KA2, MSTRG.4257|ENSSSCG00000017670	3	1852	6	27883	0.5	0.00502391	**	0.0749629	ns
GO:0071786	endoplasmic reticulum tubular network organization	Biological Process	MSTRG.14260|RAB10, MSTRG.8508|ENSSSCG00000034193, MSTRG.8509|LNPK	3	1852	6	27883	0.5	0.00502391	**	0.0749629	ns
GO:0016241	regulation of macroautophagy	Biological Process	MSTRG.3955|ATP6V0A1, MSTRG.23305|HDAC6, MSTRG.53|PRKN	3	1852	6	27883	0.5	0.00502391	**	0.0749629	ns
GO:0061635	regulation of protein complex stability	Biological Process	MSTRG.11974|NCLN, MSTRG.12095|SQSTM1, MSTRG.8206|TRAPPC11	3	1852	6	27883	0.5	0.00502391	**	0.0749629	ns
GO:0051353	positive regulation of oxidoreductase activity	Biological Process	MSTRG.10984|CCS, MSTRG.23528|ATP7A, MSTRG.22875|ABL2;TOR3A	3	1852	6	27883	0.5	0.00502391	**	0.0749629	ns
GO:0031404	chloride ion binding	Molecular Function	MSTRG.3824|ACE, MSTRG.19321|NQO2, MSTRG.9074|NPR3	3	1852	6	27883	0.5	0.00502391	**	0.0749629	ns
GO:0008417	fucosyltransferase activity	Molecular Function	MSTRG.7412|SEC24C;FUT11, MSTRG.22101|FUT4, MSTRG.9823|POFUT1	3	1852	6	27883	0.5	0.00502391	**	0.0749629	ns
GO:0070120	ciliary neurotrophic factor-mediated signaling pathway	Biological Process	MSTRG.9232|IL6ST, MSTRG.9120|LIFR, MSTRG.11943|EBI3;ANKRD24	3	1852	6	27883	0.5	0.00502391	**	0.0749629	ns
GO:0031313	extrinsic component of endosome membrane	Cellular Component	MSTRG.873|USP8, MSTRG.10722|SNX10, MSTRG.14821|SNX16	3	1852	6	27883	0.5	0.00502391	**	0.0749629	ns
GO:0070534	protein K63-linked ubiquitination	Biological Process	MSTRG.19668|RNF5, MSTRG.10739|UBE2D4, MSTRG.53|PRKN, MSTRG.11318|TRAF6, MSTRG.1154|RNF152, MSTRG.11167|PRPF19	6	1852	25	27883	0.24	0.0050396	**	0.0750181	ns
GO:0051260	protein homooligomerization	Biological Process	MSTRG.14200|TRMT61B, MSTRG.15094|FCER1G;NDUFS2, MSTRG.3595|C1QTNF1, MSTRG.18250|PEX14, MSTRG.5975|ADIPOQ, MSTRG.6997|ENSSSCG00000009934, MSTRG.20303|MDP1;ENSSSCG00000001999;CHMP4A;IPO4, MSTRG.7366|PRF1, MSTRG.14126|ATL2, MSTRG.935|TP53BP1, MSTRG.8661|ENSSSCG00000016091, ENSSSCG00000021596|KCNA5, MSTRG.21095|LNX1, MSTRG.7355|AIFM2;TYSND1;SAR1A, MSTRG.14442|HSF1;MROH1, MSTRG.21476|ANXA5, MSTRG.2133…	19	1852	150	27883	0.1267	0.00507143	**	0.0753126	ns
GO:0016363	nuclear matrix	Cellular Component	MSTRG.1243|ENSSSCG00000004963, MSTRG.14274|DNMT3A, MSTRG.2887|KIN, MSTRG.2380|HNRNPU, MSTRG.2669|VIM, MSTRG.8280|ZNF703, MSTRG.20816|MAEA, MSTRG.16586|PHB2;RF01294, MSTRG.7077|MORC2, MSTRG.11846|HNRNPM	10	1852	59	27883	0.1695	0.00515089	**	0.0763114	ns
GO:0015078	proton transmembrane transporter activity	Molecular Function	MSTRG.18861|ENSSSCG00000040979, MSTRG.3955|ATP6V0A1, MSTRG.9469|SLC36A2;SLC36A3, MSTRG.16081|ATP5MC2, MSTRG.13415|ENSSSCG00000008057;ATP6V0C, MSTRG.14684|ATP6V1C1, MSTRG.1674|ENSSSCG00000035840	7	1852	33	27883	0.2121	0.00521752	**	0.0769338	ns
GO:0004553	hydrolase activity, hydrolyzing O-glycosyl compounds	Molecular Function	MSTRG.21005|KLB, MSTRG.959|ENSSSCG00000004729, MSTRG.20805|IDUA, MSTRG.6216|ABHD10;PHLDB2, MSTRG.11127|GANAB, MSTRG.15495|ENSSSCG00000006793;CHIA, MSTRG.3527|ENSSSCG00000017128	7	1852	33	27883	0.2121	0.00521752	**	0.0769338	ns
GO:0019221	cytokine-mediated signaling pathway	Biological Process	MSTRG.242|IFNGR1, MSTRG.2548|ENSSSCG00000010968, MSTRG.3961|STAT5B, MSTRG.9232|IL6ST, MSTRG.1502|ENSSSCG00000039987;IFN-OMEGA-7;IFN-OMEGA-4;IFN-OMEGA-3;IFN-ALPHA-10;IFN-ALPHA-8;IFN-ALPHA-9, MSTRG.15628|F3, MSTRG.16276|IRAK3, MSTRG.11072|BAD, MSTRG.11020|RELA, MSTRG.9120|LIFR, MSTRG.6408|IFNAR1, MSTRG.1497|ENSSSCG00000037603, MSTRG.11943|EBI3;ANKRD24, MSTRG.5995|IL1RAP	14	1852	98	27883	0.1429	0.00526032	**	0.0773824	ns
GO:0070971	endoplasmic reticulum exit site	Cellular Component	MSTRG.9704|SEC23B, MSTRG.16703|LRRK2;ENSSSCG00000027998, MSTRG.9515|PDCD6, MSTRG.7722|SEC31B;NDUFB8, MSTRG.7355|AIFM2;TYSND1;SAR1A	5	1852	18	27883	0.2778	0.00530808	**	0.0777193	ns
GO:0016409	palmitoyltransferase activity	Molecular Function	MSTRG.23001|HHAT, MSTRG.1558|ZDHHC21, MSTRG.7822|ZDHHC6, MSTRG.7190|ZDHHC8;RANBP1;RF00599, MSTRG.91|ZDHHC14	5	1852	18	27883	0.2778	0.00530808	**	0.0777193	ns
GO:0016604	nuclear body	Cellular Component	MSTRG.18258|NMNAT1;RBP7;UBE4B, MSTRG.21752|ABRAXAS1;HELQ, MSTRG.744|RAB8B, MSTRG.9288|PPWD1, MSTRG.419|ORC3, MSTRG.21002|WDR19, MSTRG.7899|NSMCE4A, MSTRG.2527|RMI1, MSTRG.2734|YME1L1, MSTRG.15209|CLK2;SCAMP3, MSTRG.8714|PARD3B, MSTRG.18038|ZNF470, MSTRG.13357|UBN1, ENSSSCG00000012445|LPAR4, MSTRG.1556|SNAPC3, MSTRG.935|TP53BP1, MSTRG.15275|S100A13;S100A14, MSTRG.17962|ZNF350;ENSSSCG00000040419;EN…	26	1852	229	27883	0.1135	0.00536179	**	0.0783223	ns
GO:0008237	metallopeptidase activity	Molecular Function	MSTRG.16711|ADAMTS20, MSTRG.20518|ADAM20, MSTRG.23116|ACE2, MSTRG.12321|ERAP2, MSTRG.3606|TIMP2, MSTRG.20102|ANPEP, MSTRG.20001|ADAMTS7, MSTRG.3824|ACE, MSTRG.9285|ADAMTS6, MSTRG.15233|ADAM15;DCST1, MSTRG.16121|MMP19, MSTRG.8728|ADAM23, MSTRG.23927|BRCC3, MSTRG.6951|ENSSSCG00000038099, MSTRG.22392|ADAMTS15, MSTRG.8838|DNPEP	16	1852	119	27883	0.1345	0.00544662	**	0.0793759	ns
GO:0007283	spermatogenesis	Biological Process	MSTRG.3663|ACOX1, MSTRG.591|PGM3, MSTRG.6851|KDM2B, MSTRG.14274|DNMT3A, MSTRG.23278|CDK16, MSTRG.2225|RGS2, MSTRG.18531|PUM1;RF00188;RF00026, MSTRG.19109|HSPB11;YIPF1, MSTRG.22239|PAFAH1B2, MSTRG.17756|ERCC2;ERCC1, MSTRG.7145|CRKL, MSTRG.2003|STRBP, MSTRG.3824|ACE, MSTRG.9727|XRN2, MSTRG.10059|RNF114, MSTRG.14442|HSF1;MROH1, MSTRG.4406|IFT20, MSTRG.8016|ACVR2A, MSTRG.19164|SPATA6, MSTRG.4158|SPAT…	21	1852	173	27883	0.1214	0.00548216	**	0.079708	ns
GO:0005126	cytokine receptor binding	Molecular Function	MSTRG.21405|IL15, MSTRG.1517|ENSSSCG00000031075, MSTRG.1519|IFN-DELTA-7, MSTRG.1516|ENSSSCG00000005149, MSTRG.1502|ENSSSCG00000039987;IFN-OMEGA-7;IFN-OMEGA-4;IFN-OMEGA-3;IFN-ALPHA-10;IFN-ALPHA-8;IFN-ALPHA-9, MSTRG.1518|IFNA1, MSTRG.1498|ENSSSCG00000037813;ENSSSCG00000031761;IFN-OMEGA-3;IFN-DELTA-3;ENSSSCG00000037708, MSTRG.1497|ENSSSCG00000037603	8	1852	42	27883	0.1905	0.00578353	**	0.0837005	ns
GO:0030674	protein-macromolecule adaptor activity	Molecular Function	MSTRG.16096|CBX5, MSTRG.212|PEX3, MSTRG.1546|CNTLN, MSTRG.3660|EVPL, MSTRG.16859|CRADD, MSTRG.17756|ERCC2;ERCC1, MSTRG.19334|CDYL;PPP1R3G, MSTRG.15477|DDX20	8	1852	42	27883	0.1905	0.00578353	**	0.0837005	ns
GO:0000932	P-body	Cellular Component	MSTRG.17920|CNOT3;PRPF31, MSTRG.18531|PUM1;RF00188;RF00026, MSTRG.17497|ENSSSCG00000031169;ENSSSCG00000002876;WTIP, MSTRG.11257|PSMC3, MSTRG.12095|SQSTM1, MSTRG.18608|AGO3, MSTRG.5278|DCP1A, MSTRG.12378|DCP2, MSTRG.12010|BTBD2	9	1852	51	27883	0.1765	0.00593507	**	0.0856953	ns
GO:0005791	rough endoplasmic reticulum	Cellular Component	MSTRG.4666|RANGRF, MSTRG.17842|RPL18, MSTRG.4278|CA4, MSTRG.20542|PSEN1, MSTRG.3819|CCDC47, MSTRG.10142|RPS21	6	1852	26	27883	0.2308	0.0061892	**	0.0873937	ns
GO:0098794	postsynapse	Cellular Component	MSTRG.22756|HBP1;PRKAR2B, MSTRG.8068|RAB3GAP1;ENSSSCG00000033241;CCNT2, MSTRG.4643|DLG4, MSTRG.3816|PSMC5, MSTRG.16703|LRRK2;ENSSSCG00000027998, MSTRG.5942|AP2M1;ABCF3, MSTRG.4213|DYNLL2, MSTRG.14410|RPL8, MSTRG.17425|VPS35, MSTRG.16089|ENSSSCG00000000278;NPFF;RF00026, MSTRG.11691|GIPC1;PTGER1	11	1852	70	27883	0.1571	0.00619618	**	0.0873937	ns
GO:0009967	positive regulation of signal transduction	Biological Process	MSTRG.16711|ADAMTS20, MSTRG.5975|ADIPOQ, MSTRG.7840|AFAP1L2, MSTRG.23025|GRB10, MSTRG.23305|HDAC6, MSTRG.16477|EPS8, MSTRG.20851|SH3BP2;ADD1	7	1852	34	27883	0.2059	0.00620044	**	0.0873937	ns
GO:0055038	recycling endosome membrane	Cellular Component	MSTRG.23785|RAP2C, MSTRG.23821|SLC9A6, MSTRG.15209|CLK2;SCAMP3, MSTRG.15790|TTLL1;PACSIN2, MSTRG.12219|SCAMP1, MSTRG.12012|SCAMP4;ADAT3, MSTRG.5746|RAP2B	7	1852	34	27883	0.2059	0.00620044	**	0.0873937	ns
GO:0019843	rRNA binding	Molecular Function	MSTRG.21004|RPL9, MSTRG.20114|NGRN, MSTRG.10992|MRPL11, MSTRG.4413|ERAL1, MSTRG.21412|ENSSSCG00000027137, MSTRG.6413|MRPS6;SLC5A3, MSTRG.22548|ENSSSCG00000035832	7	1852	34	27883	0.2059	0.00620044	**	0.0873937	ns
GO:0003727	single-stranded RNA binding	Molecular Function	MSTRG.7588|IFIT5, MSTRG.2380|HNRNPU, MSTRG.22216|ENSSSCG00000027905, MSTRG.14876|LACTB2, MSTRG.2003|STRBP, MSTRG.18608|AGO3, MSTRG.2599|DDX58;NDUFB6;TOPORS	7	1852	34	27883	0.2059	0.00620044	**	0.0873937	ns
GO:1902894	negative regulation of pri-miRNA transcription by RNA polymerase II	Biological Process	MSTRG.17341|NFATC3;SLC7A6, MSTRG.1560|NFIB, MSTRG.1357|BMP4, MSTRG.11020|RELA	4	1852	12	27883	0.3333	0.00623442	**	0.0873937	ns
GO:0016234	inclusion body	Cellular Component	MSTRG.3974|HAP1, MSTRG.16703|LRRK2;ENSSSCG00000027998, MSTRG.12095|SQSTM1, MSTRG.23305|HDAC6	4	1852	12	27883	0.3333	0.00623442	**	0.0873937	ns
GO:0070679	inositol 1,4,5 trisphosphate binding	Molecular Function	MSTRG.8646|PLCL1, ENSSSCG00000009092|TRPC3, MSTRG.19744|ITPR3, MSTRG.22123|TRPC6	4	1852	12	27883	0.3333	0.00623442	**	0.0873937	ns
GO:0051457	maintenance of protein location in nucleus	Biological Process	MSTRG.17239|ARL2BP, MSTRG.2380|HNRNPU, MSTRG.14213|SUPT7L, MSTRG.2599|DDX58;NDUFB6;TOPORS	4	1852	12	27883	0.3333	0.00623442	**	0.0873937	ns
GO:0045814	negative regulation of gene expression, epigenetic	Biological Process	MSTRG.5305|TASOR, MSTRG.2663|EPC1, MSTRG.22033|ENSSSCG00000037978;CREBZF, MSTRG.7077|MORC2	4	1852	12	27883	0.3333	0.00623442	**	0.0873937	ns
GO:0006614	SRP-dependent cotranslational protein targeting to membrane	Biological Process	MSTRG.21191|PAICS;SRP72, MSTRG.22361|SRPRA, MSTRG.5765|SSR3, MSTRG.504|SEC63	4	1852	12	27883	0.3333	0.00623442	**	0.0873937	ns
GO:0080182	histone H3-K4 trimethylation	Biological Process	MSTRG.13813|TET3, MSTRG.21588|TET2, MSTRG.22263|ENSSSCG00000023324;TMEM25;TTC36, MSTRG.5261|WDR82;ssc-let-7g	4	1852	12	27883	0.3333	0.00623442	**	0.0873937	ns
GO:0048468	cell development	Biological Process	MSTRG.16578|PEX5;CLSTN3, MSTRG.3884|GJC1, MSTRG.12527|GDF9, MSTRG.17756|ERCC2;ERCC1, MSTRG.1357|BMP4, MSTRG.7293|ARID5B, MSTRG.11318|TRAF6, MSTRG.19707|BMP5	8	1852	43	27883	0.186	0.00670036	**	0.0935059	ns
GO:0048704	embryonic skeletal system morphogenesis	Biological Process	MSTRG.6025|DLG1, ENSSSCG00000001620|MDFI, ENSSSCG00000005089|SIX4, MSTRG.4102|HOXB3, MSTRG.16753|CHST11, ENSSSCG00000006073|OSR2, ENSSSCG00000024671|WNT9A, MSTRG.1357|BMP4	8	1852	43	27883	0.186	0.00670036	**	0.0935059	ns
GO:0051865	protein autoubiquitination	Biological Process	MSTRG.18258|NMNAT1;RBP7;UBE4B, MSTRG.10392|CNOT4;ENSSSCG00000039310;ENSSSCG00000027118, MSTRG.4236|TRIM37, MSTRG.12548|JADE2, MSTRG.5726|RNF13, MSTRG.6715|SH3RF1, MSTRG.53|PRKN, MSTRG.18570|RNF19B, MSTRG.11318|TRAF6	9	1852	52	27883	0.1731	0.00676365	**	0.0940588	ns
GO:0042098	T cell proliferation	Biological Process	MSTRG.1168|MALT1, MSTRG.17336|PSMB10, MSTRG.10857|CD151;TSPAN4, MSTRG.23412|MSN, MSTRG.11943|EBI3;ANKRD24	5	1852	19	27883	0.2632	0.0068152	**	0.0940588	ns
GO:0006885	regulation of pH	Biological Process	MSTRG.10055|SLC9A8, MSTRG.23821|SLC9A6, MSTRG.4138|PDK2, MSTRG.5695|SLC9A9, MSTRG.22558|PDK4	5	1852	19	27883	0.2632	0.0068152	**	0.0940588	ns
GO:0010906	regulation of glucose metabolic process	Biological Process	MSTRG.3595|C1QTNF1, MSTRG.5975|ADIPOQ, MSTRG.4138|PDK2, MSTRG.17038|MLYCD, MSTRG.22558|PDK4	5	1852	19	27883	0.2632	0.0068152	**	0.0940588	ns
GO:0098556	cytoplasmic side of rough endoplasmic reticulum membrane	Cellular Component	MSTRG.4043|RPL23;RF00412;C17orf98, MSTRG.23904|RPL10;RF00156, MSTRG.12028|RPS15, MSTRG.5256|ENSSSCG00000027573, MSTRG.10142|RPS21	5	1852	19	27883	0.2632	0.0068152	**	0.0940588	ns
GO:0019900	kinase binding	Molecular Function	MSTRG.6025|DLG1, MSTRG.4643|DLG4, MSTRG.10871|TOLLIP, MSTRG.8196|WWC2, MSTRG.22982|PPP2R5A;RF00026, MSTRG.14287|WDCP, MSTRG.15309|PIP5K1A, MSTRG.53|PRKN, MSTRG.9918|SRC, MSTRG.1319|NIN, MSTRG.7034|TTC28;RF00003	11	1852	71	27883	0.1549	0.00690271	**	0.0950567	ns
GO:0007264	small GTPase mediated signal transduction	Biological Process	MSTRG.6848|RHOF, MSTRG.1307|SOS2;VCPKMT;L2HGDH, MSTRG.12495|ENSSSCG00000014267, MSTRG.1025|RASGRP1, MSTRG.18371|CDC42, MSTRG.8481|RAPGEF4, MSTRG.7266|RHOU, MSTRG.23721|DOCK11, MSTRG.11276|ARHGAP1, MSTRG.15485|RAP1A, MSTRG.2188|ENSSSCG00000005738, MSTRG.21161|RAPGEF2	12	1852	81	27883	0.1481	0.00703617	**	0.0966816	ns
GO:0000792	heterochromatin	Cellular Component	MSTRG.16096|CBX5, MSTRG.14274|DNMT3A, MSTRG.4940|TOP2B;RF02271, MSTRG.5305|TASOR, MSTRG.21649|SMARCAD1, MSTRG.7077|MORC2	6	1852	27	27883	0.2222	0.0075182	**	0.102853	ns
GO:0051592	response to calcium ion	Biological Process	MSTRG.1799|ALG2, MSTRG.9515|PDCD6, ENSSSCG00000009092|TRPC3, MSTRG.19744|ITPR3, MSTRG.1428|MNAT1, MSTRG.21476|ANXA5	6	1852	27	27883	0.2222	0.0075182	**	0.102853	ns
GO:0017053	transcription repressor complex	Cellular Component	MSTRG.16096|CBX5, MSTRG.3041|HMGB1, MSTRG.5868|TBL1XR1, MSTRG.12676|HDAC3, MSTRG.16072|SP1, MSTRG.17962|ZNF350;ENSSSCG00000040419;ENSSSCG00000033007, MSTRG.15477|DDX20, MSTRG.20812|CTBP1	8	1852	44	27883	0.1818	0.00772293	**	0.105193	ns
GO:0006417	regulation of translation	Biological Process	MSTRG.2225|RGS2, MSTRG.23904|RPL10;RF00156, MSTRG.3589|EIF4A3, MSTRG.18608|AGO3, MSTRG.7873|NANOS1, MSTRG.10981|ENSSSCG00000038304, MSTRG.12862|EIF2AK1, MSTRG.7753|NOLC1	8	1852	44	27883	0.1818	0.00772293	**	0.105193	ns
GO:0006979	response to oxidative stress	Biological Process	MSTRG.13450|MSRB1;HS3ST6;MEIOB;HAGH, MSTRG.15094|FCER1G;NDUFS2, MSTRG.21150|ETFDH, MSTRG.16703|LRRK2;ENSSSCG00000027998, MSTRG.17756|ERCC2;ERCC1, MSTRG.2295|ENSSSCG00000034443, MSTRG.910|DUOX2, MSTRG.5031|OXSR1, MSTRG.20542|PSEN1, MSTRG.1555|PSIP1, MSTRG.17438|C19orf12, MSTRG.6436|RCAN1	12	1852	82	27883	0.1463	0.00775695	**	0.105427	ns
GO:0005911	cell-cell junction	Cellular Component	MSTRG.21212|ENSSSCG00000036000;ENSSSCG00000026129, MSTRG.11202|CTNND1, MSTRG.17848|RASIP1;MAMSTR;ENSSSCG00000038580, MSTRG.6025|DLG1, MSTRG.21489|USP53;ENSSSCG00000027086, MSTRG.8373|PKP4, MSTRG.16284|RAP1B, MSTRG.18371|CDC42, MSTRG.20631|FLRT2, MSTRG.7424|VCL, MSTRG.2586|AQP3, MSTRG.15790|TTLL1;PACSIN2, MSTRG.2361|SDCCAG8, ENSSSCG00000013382|PLEKHA7, MSTRG.9303|PIK3R1, MSTRG.7352|COL13A1, MSTRG.…	18	1852	146	27883	0.1233	0.00825163	**	0.106231	ns
GO:0044539	long-chain fatty acid import into cell	Biological Process	MSTRG.8223|ACSL1, MSTRG.4257|ENSSSCG00000017670, MSTRG.8857|ACSL3	3	1852	7	27883	0.4286	0.00835913	**	0.106231	ns
GO:0002726	positive regulation of T cell cytokine production	Biological Process	MSTRG.1168|MALT1, MSTRG.911|B2M, MSTRG.11318|TRAF6	3	1852	7	27883	0.4286	0.00835913	**	0.106231	ns
GO:0038092	nodal signaling pathway	Biological Process	MSTRG.8365|ACVR1C, MSTRG.672|SMAD2, MSTRG.1224|SMAD3	3	1852	7	27883	0.4286	0.00835913	**	0.106231	ns
GO:0046975	histone methyltransferase activity (H3-K36 specific)	Molecular Function	MSTRG.8264|NSD3;PLPP5;DDHD2, MSTRG.20761|SETD3, MSTRG.20828|NSD2;RF00427	3	1852	7	27883	0.4286	0.00835913	**	0.106231	ns
GO:0000445	THO complex part of transcription export complex	Cellular Component	MSTRG.23754|THOC2, MSTRG.18783|THOC1, MSTRG.7057|THOC5	3	1852	7	27883	0.4286	0.00835913	**	0.106231	ns
GO:0046784	viral mRNA export from host cell nucleus	Biological Process	MSTRG.23754|THOC2, MSTRG.18783|THOC1, MSTRG.7057|THOC5	3	1852	7	27883	0.4286	0.00835913	**	0.106231	ns
GO:1904996	positive regulation of leukocyte adhesion to vascular endothelial cell	Biological Process	MSTRG.17203|NFAT5, MSTRG.11318|TRAF6, MSTRG.11020|RELA	3	1852	7	27883	0.4286	0.00835913	**	0.106231	ns
GO:0008429	phosphatidylethanolamine binding	Molecular Function	MSTRG.4386|NF1, MSTRG.10192|ESYT2, MSTRG.9863|MAP1LC3A	3	1852	7	27883	0.4286	0.00835913	**	0.106231	ns
GO:0000244	spliceosomal tri-snRNP complex assembly	Biological Process	MSTRG.17920|CNOT3;PRPF31, MSTRG.4515|SCARF1;PRPF8, MSTRG.11167|PRPF19	3	1852	7	27883	0.4286	0.00835913	**	0.106231	ns
GO:0010867	positive regulation of triglyceride biosynthetic process	Biological Process	MSTRG.6772|SCARB1, MSTRG.17393|CNEP1R1, MSTRG.4648|CTDNEP1	3	1852	7	27883	0.4286	0.00835913	**	0.106231	ns
GO:0001771	immunological synapse formation	Biological Process	MSTRG.6025|DLG1, MSTRG.7366|PRF1, MSTRG.23412|MSN	3	1852	7	27883	0.4286	0.00835913	**	0.106231	ns
GO:0140268	endoplasmic reticulum-plasma membrane contact site	Cellular Component	MSTRG.8305|SARAF, MSTRG.10909|OSBPL5, MSTRG.17482|GRAMD1A	3	1852	7	27883	0.4286	0.00835913	**	0.106231	ns
GO:0034969	histone arginine methylation	Biological Process	MSTRG.11411|PRMT3, MSTRG.17353|PRMT7, MSTRG.11805|CARM1;TIMM29	3	1852	7	27883	0.4286	0.00835913	**	0.106231	ns
GO:0008290	F-actin capping protein complex	Cellular Component	MSTRG.15479|CAPZA1, MSTRG.18354|CAPZB, MSTRG.20851|SH3BP2;ADD1	3	1852	7	27883	0.4286	0.00835913	**	0.106231	ns
GO:0048668	collateral sprouting	Biological Process	MSTRG.12355|EFNA5, MSTRG.23305|HDAC6, MSTRG.1319|NIN	3	1852	7	27883	0.4286	0.00835913	**	0.106231	ns
GO:0042585	germinal vesicle	Cellular Component	MSTRG.9324|CDK7;RF00026, MSTRG.1428|MNAT1, MSTRG.11700|PRKACA	3	1852	7	27883	0.4286	0.00835913	**	0.106231	ns
GO:0010738	regulation of protein kinase A signaling	Biological Process	MSTRG.16703|LRRK2;ENSSSCG00000027998, MSTRG.38|PDE10A, MSTRG.20443|AKAP5	3	1852	7	27883	0.4286	0.00835913	**	0.106231	ns
GO:0051646	mitochondrion localization	Biological Process	MSTRG.16703|LRRK2;ENSSSCG00000027998, MSTRG.5881|MFN1, MSTRG.23305|HDAC6	3	1852	7	27883	0.4286	0.00835913	**	0.106231	ns
GO:0006620	posttranslational protein targeting to endoplasmic reticulum membrane	Biological Process	MSTRG.2859|SEC61A2, MSTRG.20303|MDP1;ENSSSCG00000001999;CHMP4A;IPO4, MSTRG.504|SEC63	3	1852	7	27883	0.4286	0.00835913	**	0.106231	ns
GO:0010761	fibroblast migration	Biological Process	MSTRG.15309|PIP5K1A, MSTRG.7293|ARID5B, MSTRG.18241|SLC25A33;TMEM201	3	1852	7	27883	0.4286	0.00835913	**	0.106231	ns
GO:1904851	positive regulation of establishment of protein localization to telomere	Biological Process	MSTRG.23916|DKC1;RF00340, MSTRG.70|TCP1;RF00429;RF00401, MSTRG.9486|CCT5	3	1852	7	27883	0.4286	0.00835913	**	0.106231	ns
GO:0042578	phosphoric ester hydrolase activity	Molecular Function	MSTRG.7888|INPP5F;ENSSSCG00000039630, MSTRG.526|FIG4, MSTRG.5107|SACM1L	3	1852	7	27883	0.4286	0.00835913	**	0.106231	ns
GO:0031023	microtubule organizing center organization	Biological Process	MSTRG.2361|SDCCAG8, MSTRG.948|HAUS2, MSTRG.4531|PAFAH1B1	3	1852	7	27883	0.4286	0.00835913	**	0.106231	ns
GO:0016791	phosphatase activity	Molecular Function	MSTRG.8143|PTPN4;TMEM177, MSTRG.5021|CTDSPL, MSTRG.8308|DUSP4, MSTRG.6743|PGAM5, MSTRG.13819|DUSP11, MSTRG.20303|MDP1;ENSSSCG00000001999;CHMP4A;IPO4, MSTRG.8556|DUSP19, MSTRG.4648|CTDNEP1, MSTRG.22709|PTPN12, MSTRG.6867|PPP1CC, MSTRG.15428|ATP1A1, MSTRG.10970|SSH3;ANKRD13D, MSTRG.428|RNGTT, MSTRG.11924|PTPRS, MSTRG.8443|PHOSPHO2	15	1852	114	27883	0.1316	0.00849393	**	0.106231	ns
GO:0005923	bicellular tight junction	Cellular Component	MSTRG.6025|DLG1, MSTRG.23785|RAP2C, MSTRG.22312|CLMP, MSTRG.13021|CLDN4, MSTRG.13357|UBN1, MSTRG.22338|ESAM;VSIG2, MSTRG.2599|DDX58;NDUFB6;TOPORS, MSTRG.19906|TJAP1, MSTRG.1640|ENSSSCG00000005247, MSTRG.5746|RAP2B, MSTRG.21161|RAPGEF2	11	1852	73	27883	0.1507	0.00850336	**	0.106231	ns
GO:0080009	mRNA methylation	Biological Process	MSTRG.8457|METTL8, MSTRG.14200|TRMT61B, MSTRG.3217|ZC3H13, MSTRG.14762|VIRMA	4	1852	13	27883	0.3077	0.00853691	**	0.106231	ns
GO:0071565	nBAF complex	Cellular Component	MSTRG.16017|SMARCD1;GPD1, MSTRG.10246|SMARCD3, MSTRG.16141|SMARCC2, MSTRG.96|ARID1B	4	1852	13	27883	0.3077	0.00853691	**	0.106231	ns
GO:0042800	histone methyltransferase activity (H3-K4 specific)	Molecular Function	MSTRG.6847|SETD1B;TMEM120B, MSTRG.20761|SETD3, MSTRG.22263|ENSSSCG00000023324;TMEM25;TTC36, MSTRG.5261|WDR82;ssc-let-7g	4	1852	13	27883	0.3077	0.00853691	**	0.106231	ns
GO:0019433	triglyceride catabolic process	Biological Process	MSTRG.8269|DDHD2, MSTRG.15784|PNPLA3, MSTRG.10858|RPLP2;CRACR2B;RF00419;PNPLA2, MSTRG.17688|LIPE	4	1852	13	27883	0.3077	0.00853691	**	0.106231	ns
GO:0001953	negative regulation of cell-matrix adhesion	Biological Process	MSTRG.4386|NF1, MSTRG.9670|JAG1, MSTRG.15233|ADAM15;DCST1, MSTRG.9303|PIK3R1	4	1852	13	27883	0.3077	0.00853691	**	0.106231	ns
GO:0001916	positive regulation of T cell mediated cytotoxicity	Biological Process	MSTRG.14536|FAM49B, MSTRG.19687|ENSSSCG00000025593, MSTRG.911|B2M, MSTRG.274|STX7	4	1852	13	27883	0.3077	0.00853691	**	0.106231	ns
GO:0005088	guanyl-nucleotide exchange factor activity	Molecular Function	MSTRG.7833|ADRB1, MSTRG.1025|RASGRP1, MSTRG.8481|RAPGEF4, MSTRG.21161|RAPGEF2	4	1852	13	27883	0.3077	0.00853691	**	0.106231	ns
GO:0043024	ribosomal small subunit binding	Molecular Function	MSTRG.7001|UNG, MSTRG.9375|NPM1, MSTRG.13032|EIF4H;MIR590, MSTRG.4413|ERAL1	4	1852	13	27883	0.3077	0.00853691	**	0.106231	ns
GO:0051016	barbed-end actin filament capping	Biological Process	MSTRG.15479|CAPZA1, MSTRG.18354|CAPZB, MSTRG.16477|EPS8, MSTRG.20851|SH3BP2;ADD1	4	1852	13	27883	0.3077	0.00853691	**	0.106231	ns
GO:0007097	nuclear migration	Biological Process	MSTRG.18371|CDC42, MSTRG.4531|PAFAH1B1, MSTRG.134|ENSSSCG00000004081;ENSSSCG00000021273;ENSSSCG00000004082;ENSSSCG00000034008;ENSSSCG00000031744, MSTRG.18241|SLC25A33;TMEM201	4	1852	13	27883	0.3077	0.00853691	**	0.106231	ns
GO:0060047	heart contraction	Biological Process	MSTRG.18371|CDC42, MSTRG.2988|SGCG, MSTRG.32|RPS6KA2, MSTRG.3824|ACE	4	1852	13	27883	0.3077	0.00853691	**	0.106231	ns
GO:0001655	urogenital system development	Biological Process	MSTRG.7145|CRKL, ENSSSCG00000006073|OSR2, MSTRG.15059|PBX1;ENSSSCG00000029321, MSTRG.17319|ACD	4	1852	13	27883	0.3077	0.00853691	**	0.106231	ns
GO:0002181	cytoplasmic translation	Biological Process	MSTRG.21004|RPL9, MSTRG.17842|RPL18, MSTRG.13032|EIF4H;MIR590, MSTRG.5256|ENSSSCG00000027573, MSTRG.14410|RPL8, MSTRG.17182|IST1;ENSSSCG00000002745, MSTRG.10142|RPS21	7	1852	36	27883	0.1944	0.00857087	**	0.106231	ns
GO:0006891	intra-Golgi vesicle-mediated transport	Biological Process	MSTRG.11455|COPB1, MSTRG.12982|CUX1, MSTRG.3729|ENSSSCG00000017248, MSTRG.22759|COG5, MSTRG.15123|COPA	5	1852	20	27883	0.25	0.00859767	**	0.106231	ns
GO:0031210	phosphatidylcholine binding	Molecular Function	MSTRG.4386|NF1, MSTRG.4188|ENSSSCG00000017608, MSTRG.10192|ESYT2, MSTRG.1025|RASGRP1, MSTRG.6808|PITPNM2	5	1852	20	27883	0.25	0.00859767	**	0.106231	ns
GO:0008378	galactosyltransferase activity	Molecular Function	MSTRG.6827|B3GNT4, MSTRG.13916|B3GNT2, MSTRG.5919|B3GNT5, MSTRG.2219|B3GALT2, MSTRG.12126|TMED9;B4GALT7	5	1852	20	27883	0.25	0.00859767	**	0.106231	ns
GO:0046856	phosphatidylinositol dephosphorylation	Biological Process	MSTRG.7063|MTMR3, MSTRG.23406|MTMR8, MSTRG.7888|INPP5F;ENSSSCG00000039630, MSTRG.5107|SACM1L, MSTRG.23768|OCRL	5	1852	20	27883	0.25	0.00859767	**	0.106231	ns
GO:0045292	mRNA cis splicing, via spliceosome	Biological Process	MSTRG.23667|NCBP2L, MSTRG.6030|ENSSSCG00000029291;NCBP2, MSTRG.19791|SRSF3, MSTRG.20516|SRSF5, MSTRG.10981|ENSSSCG00000038304	5	1852	20	27883	0.25	0.00859767	**	0.106231	ns
GO:0008023	transcription elongation factor complex	Cellular Component	MSTRG.6655|ELP3, MSTRG.11391|ELP4, MSTRG.1855|ELP1, MSTRG.21710|AFF1, MSTRG.18872|ELP2	5	1852	20	27883	0.25	0.00859767	**	0.106231	ns
GO:0018345	protein palmitoylation	Biological Process	MSTRG.23001|HHAT, MSTRG.1558|ZDHHC21, MSTRG.7822|ZDHHC6, MSTRG.7190|ZDHHC8;RANBP1;RF00599, MSTRG.91|ZDHHC14	5	1852	20	27883	0.25	0.00859767	**	0.106231	ns
GO:0032956	regulation of actin cytoskeleton organization	Biological Process	MSTRG.6848|RHOF, MSTRG.6582|DMTN, MSTRG.12355|EFNA5, MSTRG.18371|CDC42, MSTRG.5340|ACOX2;FAM107A, MSTRG.7266|RHOU, MSTRG.13167|TAOK2;INO80E;ENSSSCG00000037075, MSTRG.12304|RHOBTB3, MSTRG.6819|HIP1R;CCDC62	9	1852	54	27883	0.1667	0.00868367	**	0.106661	ns
GO:0032869	cellular response to insulin stimulus	Biological Process	MSTRG.744|RAB8B, MSTRG.14340|LPIN1, MSTRG.10108|PCK1, MSTRG.5975|ADIPOQ, MSTRG.14260|RAB10, MSTRG.4257|ENSSSCG00000017670, MSTRG.16429|C2CD5, MSTRG.9303|PIK3R1, MSTRG.18241|SLC25A33;TMEM201	9	1852	54	27883	0.1667	0.00868367	**	0.106661	ns
GO:0017124	SH3 domain binding	Molecular Function	MSTRG.1673|OSTF1, MSTRG.7840|AFAP1L2, MSTRG.22709|PTPN12, MSTRG.15233|ADAM15;DCST1, MSTRG.20443|AKAP5, MSTRG.4120|ENSSSCG00000035224, MSTRG.12103|RUFY1, MSTRG.6819|HIP1R;CCDC62, MSTRG.20851|SH3BP2;ADD1	9	1852	54	27883	0.1667	0.00868367	**	0.106661	ns
GO:0005793	endoplasmic reticulum-Golgi intermediate compartment	Cellular Component	MSTRG.1348|ENSSSCG00000005040, MSTRG.12134|LMAN2;MXD3, MSTRG.1812|STX17, MSTRG.1162|LMAN1, MSTRG.4278|CA4, MSTRG.20102|ANPEP, MSTRG.12126|TMED9;B4GALT7, MSTRG.17182|IST1;ENSSSCG00000002745	8	1852	45	27883	0.1778	0.00885842	**	0.10817	ns
GO:0000149	SNARE binding	Molecular Function	MSTRG.1812|STX17, MSTRG.16703|LRRK2;ENSSSCG00000027998, MSTRG.22507|VPS50, MSTRG.7412|SEC24C;FUT11, MSTRG.17449|ANKRD27, MSTRG.11717|STX10, MSTRG.15271|SNAPIN, MSTRG.274|STX7	8	1852	45	27883	0.1778	0.00885842	**	0.10817	ns
GO:0031234	extrinsic component of cytoplasmic side of plasma membrane	Cellular Component	MSTRG.10192|ESYT2, MSTRG.23278|CDK16, MSTRG.4643|DLG4, MSTRG.9208|SNX18, MSTRG.9918|SRC, MSTRG.16183|STAC3;ENSSSCG00000026498, MSTRG.10136|OSBPL2, MSTRG.17482|GRAMD1A	8	1852	45	27883	0.1778	0.00885842	**	0.10817	ns
GO:0046540	U4/U6 x U5 tri-snRNP complex	Cellular Component	MSTRG.17920|CNOT3;PRPF31, MSTRG.12637|HARS2;ZMAT2, MSTRG.22427|SNRPE, MSTRG.19272|PPIH, MSTRG.4515|SCARF1;PRPF8, MSTRG.18796|SNRPD1	6	1852	28	27883	0.2143	0.00904116	**	0.110186	ns
GO:0005764	lysosome	Cellular Component	MSTRG.16703|LRRK2;ENSSSCG00000027998, MSTRG.3491|LAMP1, MSTRG.12441|SNX2, MSTRG.2501|CTSL, MSTRG.6927|PLBD2, MSTRG.23746|LAMP2, MSTRG.5115|FYCO1, MSTRG.3824|ACE, MSTRG.6824|CLIP1;ENSSSCG00000028005, MSTRG.17425|VPS35, MSTRG.20568|NPC2, MSTRG.22244|SIDT2, MSTRG.17449|ANKRD27, MSTRG.12748|PDGFRB, MSTRG.9918|SRC, MSTRG.7168|KLHL22, MSTRG.4684|ENSSSCG00000032469;EIF4A1;RF00554;RF01290;RF00272;CD68;MP…	20	1852	170	27883	0.1176	0.00925667	**	0.112593	ns
GO:0007166	cell surface receptor signaling pathway	Biological Process	MSTRG.17770|GIPR, MSTRG.23604|TSPAN6, MSTRG.21212|ENSSSCG00000036000;ENSSSCG00000026129, MSTRG.18919|ADGRL4, MSTRG.15094|FCER1G;NDUFS2, MSTRG.10857|CD151;TSPAN4, MSTRG.22691|ENSSSCG00000031405;ENSSSCG00000015405;ENSSSCG00000037311;ENSSSCG00000037410;ENSSSCG00000030638, MSTRG.11681|ENSSSCG00000021675, MSTRG.4717|GLP2R, MSTRG.7473|TSPAN14, MSTRG.10477|TSPAN33, MSTRG.18908|ADGRL2, MSTRG.2844|FZD8;EN…	16	1852	126	27883	0.127	0.0093723	**	0.113778	ns
GO:0003697	single-stranded DNA binding	Molecular Function	MSTRG.13450|MSRB1;HS3ST6;MEIOB;HAGH, MSTRG.16097|HNRNPA1, MSTRG.10312|SSBP1, MSTRG.18849|RNF125;RNF138, MSTRG.7793|STN1, MSTRG.2380|HNRNPU, MSTRG.19714|PRIM2, MSTRG.17756|ERCC2;ERCC1, MSTRG.894|MYEF2, MSTRG.2907|FBH1, MSTRG.4355|RAD51D	11	1852	74	27883	0.1486	0.00940441	**	0.11389	ns
GO:0043065	positive regulation of apoptotic process	Biological Process	MSTRG.6728|ZNF268, MSTRG.4386|NF1, MSTRG.13428|RNPS1;ECI1, MSTRG.6635|BNIP3L, MSTRG.13247|DCUN1D3, MSTRG.16859|CRADD, MSTRG.12420|TNFAIP8, MSTRG.3041|HMGB1, MSTRG.18645|UTP11, MSTRG.14754|TP53INP1, MSTRG.18076|KLHL17;PLEKHN1, MSTRG.1357|BMP4, MSTRG.14129|CYP1B1, MSTRG.20542|PSEN1, MSTRG.21024|APBB2, MSTRG.6596|ENSSSCG00000009625;ENSSSCG00000009627;CCAR2, MSTRG.9045|ZNF622, MSTRG.7355|AIFM2;TYSND1…	22	1852	193	27883	0.114	0.00941794	**	0.11389	ns
GO:0060271	cilium assembly	Biological Process	MSTRG.8681|TMEM237, MSTRG.9961|SGK2;IFT52, MSTRG.5525|IFT122, MSTRG.9115|CPLANE1, MSTRG.19372|MAK, MSTRG.21002|WDR19, MSTRG.13933|FAM161A, MSTRG.10772|NUDCD3, MSTRG.14315|WDR35, MSTRG.9005|ENSSSCG00000016370, MSTRG.17257|CFAP20, MSTRG.23768|OCRL, MSTRG.10722|SNX10, MSTRG.4406|IFT20, ENSSSCG00000016556|CEP41, MSTRG.13462|IFT140, MSTRG.11153|TMEM138, MSTRG.6279|ARL6	18	1852	148	27883	0.1216	0.00945297	**	0.114093	ns
GO:0005509	calcium ion binding	Molecular Function	MSTRG.979|CHP1, MSTRG.21967|ENSSSCG00000014872;ACER3, MSTRG.16578|PEX5;CLSTN3, MSTRG.12481|FBN2, MSTRG.7212|NID1;LYST, MSTRG.18919|ADGRL4, MSTRG.17286|CDH16, MSTRG.3259|PCDH17, MSTRG.11157|VWCE, MSTRG.10192|ESYT2, MSTRG.12083|CANX, MSTRG.13231|EEF2K, ENSSSCG00000027852|ENSSSCG00000027852, MSTRG.1025|RASGRP1, MSTRG.15418|MAN1A2;RF00026, MSTRG.9515|PDCD6, MSTRG.19186|EFCAB14, MSTRG.4281|ENSSSCG0000…	53	1852	574	27883	0.0923	0.00974263	**	0.117362	ns
GO:0042626	ATPase-coupled transmembrane transporter activity	Molecular Function	MSTRG.23504|ABCB7, MSTRG.19687|ENSSSCG00000025593, MSTRG.16700|ABCD2, MSTRG.15630|ABCD3, MSTRG.13426|ABCA3, MSTRG.6484|ABCG1, MSTRG.21697|ABCG2;ENSSSCG00000009213, MSTRG.22666|ENSSSCG00000015390;ENSSSCG00000032456, MSTRG.4160|ABCC3	9	1852	55	27883	0.1636	0.00978601	**	0.117658	ns
GO:0019904	protein domain specific binding	Molecular Function	MSTRG.1546|CNTLN, MSTRG.16097|HNRNPA1, MSTRG.3740|PRKAR1A, MSTRG.14698|YWHAZ, MSTRG.3491|LAMP1, MSTRG.22161|RDX, MSTRG.23746|LAMP2, MSTRG.2669|VIM, MSTRG.17756|ERCC2;ERCC1, MSTRG.16125|CDK2;ENSSSCG00000037597, MSTRG.4699|CNTROB, MSTRG.17182|IST1;ENSSSCG00000002745, MSTRG.11069|ESRRA;ENSSSCG00000013027, MSTRG.7909|IKZF5, MSTRG.8857|ACSL3, MSTRG.9918|SRC, MSTRG.11700|PRKACA, MSTRG.20812|CTBP1, MSTR…	20	1852	171	27883	0.117	0.0098476	**	0.118171	ns
GO:0008542	visual learning	Biological Process	MSTRG.8269|DDHD2, MSTRG.4386|NF1, MSTRG.4035|PPP1R1B, MSTRG.16106|PDE1B, MSTRG.22263|ENSSSCG00000023324;TMEM25;TTC36, MSTRG.4406|IFT20, MSTRG.1031|MEIS2	7	1852	37	27883	0.1892	0.00997815	**	0.11928	ns
GO:0036064	ciliary basal body	Cellular Component	MSTRG.15707|ODF2L, MSTRG.5525|IFT122, MSTRG.12903|FOPNL, MSTRG.13933|FAM161A, MSTRG.16254|TBC1D30, MSTRG.14315|WDR35, MSTRG.12278|CETN3, MSTRG.17257|CFAP20, MSTRG.2599|DDX58;NDUFB6;TOPORS, ENSSSCG00000005490|WHRN, MSTRG.4406|IFT20, ENSSSCG00000016556|CEP41, MSTRG.13462|IFT140	13	1852	95	27883	0.1368	0.0100023	*	0.11928	ns
GO:0005762	mitochondrial large ribosomal subunit	Cellular Component	MSTRG.8860|MRPL44, MSTRG.9183|MRPS30, MSTRG.14598|MRPL13, MSTRG.4846|MRPL3, MSTRG.16870|ENSSSCG00000030478, MSTRG.10785|ENSSSCG00000025060, MSTRG.19914|MRPS18A, MSTRG.10992|MRPL11	8	1852	46	27883	0.1739	0.010114	*	0.11928	ns
GO:0043154	negative regulation of cysteine-type endopeptidase activity involved in apoptotic process	Biological Process	MSTRG.23155|RPS6KA3, MSTRG.12420|TNFAIP8, MSTRG.19320|SERPINB9, MSTRG.6715|SH3RF1, ENSSSCG00000024671|WNT9A, MSTRG.8671|CFLAR;CASP10, MSTRG.9918|SRC, MSTRG.10197|DNAJB6	8	1852	46	27883	0.1739	0.010114	*	0.11928	ns
GO:0000724	double-strand break repair via homologous recombination	Biological Process	MSTRG.13450|MSRB1;HS3ST6;MEIOB;HAGH, MSTRG.21752|ABRAXAS1;HELQ, MSTRG.4777|ZSWIM7, MSTRG.2527|RMI1, MSTRG.18849|RNF125;RNF138, MSTRG.18439|AUNIP, MSTRG.7733|POLL, MSTRG.2907|FBH1, MSTRG.14429|TONSL, MSTRG.4355|RAD51D	10	1852	65	27883	0.1538	0.0102491	*	0.11928	ns
GO:0090263	positive regulation of canonical Wnt signaling pathway	Biological Process	MSTRG.13938|USP34;RF00026, MSTRG.313|RSPO3, MSTRG.16703|LRRK2;ENSSSCG00000027998, MSTRG.1059|LRRK1, MSTRG.5868|TBL1XR1, MSTRG.4648|CTDNEP1, MSTRG.1409|DACT1, MSTRG.17425|VPS35, MSTRG.6596|ENSSSCG00000009625;ENSSSCG00000009627;CCAR2, MSTRG.873|USP8, MSTRG.9918|SRC	11	1852	75	27883	0.1467	0.0103773	*	0.11928	ns
GO:0030154	cell differentiation	Biological Process	MSTRG.8365|ACVR1C, MSTRG.12807|GNA12, MSTRG.11848|ANGPTL4, ENSSSCG00000021920|SOX12, MSTRG.17353|PRMT7, MSTRG.10898|DHCR7, MSTRG.18371|CDC42, MSTRG.19786|ETV7, MSTRG.22598|ETV1, ENSSSCG00000006073|OSR2, MSTRG.6050|TNK2, MSTRG.4531|PAFAH1B1, MSTRG.22875|ABL2;TOR3A, MSTRG.10059|RNF114, MSTRG.8968|HES6, MSTRG.9918|SRC, MSTRG.8722|NRP2, MSTRG.16278|CAND1;ENSSSCG00000037295, MSTRG.4158|SPATA20, MSTRG.…	22	1852	195	27883	0.1128	0.0105607	*	0.11928	ns
GO:0016758	hexosyltransferase activity	Molecular Function	MSTRG.15111|PIGM, MSTRG.23699|ALG13, MSTRG.21996|ALG8, MSTRG.4118|ENSSSCG00000040942, MSTRG.1978|ENSSSCG00000005518	5	1852	21	27883	0.2381	0.0106781	*	0.11928	ns
GO:0030301	cholesterol transport	Biological Process	MSTRG.6772|SCARB1, MSTRG.20568|NPC2, MSTRG.6484|ABCG1, MSTRG.7249|ARV1, MSTRG.17482|GRAMD1A	5	1852	21	27883	0.2381	0.0106781	*	0.11928	ns
GO:0033344	cholesterol efflux	Biological Process	MSTRG.6772|SCARB1, MSTRG.22878|SOAT1, MSTRG.20568|NPC2, MSTRG.6484|ABCG1, MSTRG.19647|APOM	5	1852	21	27883	0.2381	0.0106781	*	0.11928	ns
GO:0060976	coronary vasculature development	Biological Process	MSTRG.9115|CPLANE1, MSTRG.9285|ADAMTS6, MSTRG.1357|BMP4, MSTRG.1677|PCSK5, MSTRG.11079|VEGFB;FERMT3;ENSSSCG00000013038;NUDT22;STIP1	5	1852	21	27883	0.2381	0.0106781	*	0.11928	ns
GO:0035115	embryonic forelimb morphogenesis	Biological Process	MSTRG.6911|TBX3, MSTRG.5525|IFT122, MSTRG.6912|TBX5, ENSSSCG00000006073|OSR2, ENSSSCG00000024671|WNT9A, MSTRG.8509|LNPK	6	1852	29	27883	0.2069	0.0107723	*	0.11928	ns
GO:0044257	cellular protein catabolic process	Biological Process	MSTRG.18258|NMNAT1;RBP7;UBE4B, MSTRG.19668|RNF5, MSTRG.14488|DENND3, MSTRG.53|PRKN	4	1852	14	27883	0.2857	0.0113317	*	0.11928	ns
GO:0005504	fatty acid binding	Molecular Function	MSTRG.3663|ACOX1, MSTRG.15703|SH3GLB1;ENSSSCG00000035099, MSTRG.5340|ACOX2;FAM107A, MSTRG.14826|FABP4	4	1852	14	27883	0.2857	0.0113317	*	0.11928	ns
GO:2000010	positive regulation of protein localization to cell surface	Biological Process	MSTRG.4666|RANGRF, MSTRG.15094|FCER1G;NDUFS2, MSTRG.4971|GPD1L, MSTRG.9819|TM9SF4	4	1852	14	27883	0.2857	0.0113317	*	0.11928	ns
GO:0006376	mRNA splice site selection	Biological Process	MSTRG.4164|ENSSSCG00000017555, MSTRG.10355|ENSSSCG00000016509, MSTRG.11251|CELF1, MSTRG.15201|KHDC4;RF00406	4	1852	14	27883	0.2857	0.0113317	*	0.11928	ns
GO:0090110	COPII-coated vesicle cargo loading	Biological Process	MSTRG.9704|SEC23B, MSTRG.7412|SEC24C;FUT11, MSTRG.7722|SEC31B;NDUFB8, MSTRG.7355|AIFM2;TYSND1;SAR1A	4	1852	14	27883	0.2857	0.0113317	*	0.11928	ns
GO:0071880	adenylate cyclase-activating adrenergic receptor signaling pathway	Biological Process	MSTRG.7833|ADRB1, MSTRG.20844|ADRA2C, MSTRG.6640|ADRA1A, MSTRG.21161|RAPGEF2	4	1852	14	27883	0.2857	0.0113317	*	0.11928	ns
GO:0090026	positive regulation of monocyte chemotaxis	Biological Process	MSTRG.7539|CXCL12, MSTRG.19939|PLA2G7, MSTRG.3041|HMGB1, MSTRG.15275|S100A13;S100A14	4	1852	14	27883	0.2857	0.0113317	*	0.11928	ns
GO:0005158	insulin receptor binding	Molecular Function	MSTRG.12956|AGFG2;ENSSSCG00000007665, MSTRG.12441|SNX2, MSTRG.23025|GRB10, MSTRG.9303|PIK3R1	4	1852	14	27883	0.2857	0.0113317	*	0.11928	ns
GO:0097602	cullin family protein binding	Molecular Function	MSTRG.13247|DCUN1D3, MSTRG.5669|RNF7, MSTRG.21069|DCUN1D4, MSTRG.53|PRKN	4	1852	14	27883	0.2857	0.0113317	*	0.11928	ns
GO:0032039	integrator complex	Cellular Component	MSTRG.731|ZNF609, MSTRG.18137|INTS11, MSTRG.21990|ENSSSCG00000014884, MSTRG.14756|INTS8	4	1852	14	27883	0.2857	0.0113317	*	0.11928	ns
GO:0031011	Ino80 complex	Cellular Component	MSTRG.5283|ACTR8, MSTRG.13167|TAOK2;INO80E;ENSSSCG00000037075, MSTRG.9940|ACTR5, MSTRG.13799|WBP1;ENSSSCG00000008287	4	1852	14	27883	0.2857	0.0113317	*	0.11928	ns
GO:0036120	cellular response to platelet-derived growth factor stimulus	Biological Process	MSTRG.17162|MTSS1L, MSTRG.12748|PDGFRB, MSTRG.9918|SRC, MSTRG.10963|CORO1B;PTPRCAP	4	1852	14	27883	0.2857	0.0113317	*	0.11928	ns
GO:0008104	protein localization	Biological Process	MSTRG.3974|HAP1, MSTRG.5059|TRAK1, MSTRG.6025|DLG1, MSTRG.9375|NPM1, MSTRG.8714|PARD3B, MSTRG.17182|IST1;ENSSSCG00000002745, MSTRG.12939|AP4M1, MSTRG.12056|MISP;PALM, MSTRG.1319|NIN, MSTRG.909|DUOXA1	10	1852	66	27883	0.1515	0.0113798	*	0.11928	ns
GO:0044325	transmembrane transporter binding	Molecular Function	MSTRG.4666|RANGRF, MSTRG.17019|USP10, MSTRG.6025|DLG1, MSTRG.14698|YWHAZ, MSTRG.16703|LRRK2;ENSSSCG00000027998, MSTRG.4971|GPD1L, MSTRG.1171|NEDD4L, MSTRG.15282|S100A10, MSTRG.11641|CHERP, MSTRG.9918|SRC, MSTRG.20492|ACTN1	11	1852	76	27883	0.1447	0.0114255	*	0.11928	ns
GO:0070936	protein K48-linked ubiquitination	Biological Process	MSTRG.19668|RNF5, MSTRG.21008|UBE2K, MSTRG.10467|UBE2H, MSTRG.1171|NEDD4L, MSTRG.10739|UBE2D4, MSTRG.53|PRKN, MSTRG.2599|DDX58;NDUFB6;TOPORS, MSTRG.1154|RNF152	8	1852	47	27883	0.1702	0.0114968	*	0.11928	ns
GO:0005881	cytoplasmic microtubule	Cellular Component	MSTRG.5586|SRPRB, MSTRG.7229|MAP10, MSTRG.22312|CLMP, MSTRG.23305|HDAC6, MSTRG.6824|CLIP1;ENSSSCG00000028005, MSTRG.14242|TMEM214, MSTRG.4531|PAFAH1B1	7	1852	38	27883	0.1842	0.0115465	*	0.11928	ns
GO:0003779	actin binding	Molecular Function	MSTRG.13450|MSRB1;HS3ST6;MEIOB;HAGH, MSTRG.2784|NEBL, MSTRG.12890|ENSSSCG00000007609, MSTRG.15220|RUSC1;FDPS, MSTRG.21033|LIMCH1, MSTRG.15479|CAPZA1, MSTRG.6582|DMTN, MSTRG.6859|ARPC3, MSTRG.5337|PXK, MSTRG.16703|LRRK2;ENSSSCG00000027998, MSTRG.7424|VCL, MSTRG.22161|RDX, MSTRG.4706|ENSSSCG00000017987;ENSSSCG00000038144, MSTRG.933|MAP1A, MSTRG.2380|HNRNPU, MSTRG.18354|CAPZB, MSTRG.10970|SSH3;ANKRD…	27	1852	256	27883	0.1055	0.01192	*	0.11928	ns
GO:0045893	positive regulation of transcription, DNA-templated	Biological Process	MSTRG.8264|NSD3;PLPP5;DDHD2, MSTRG.6911|TBX3, MSTRG.6621|EBF2, MSTRG.1964|PHF19, MSTRG.23225|MED14, MSTRG.13899|SERTAD2, MSTRG.11334|TRIM44, MSTRG.8738|CREB1, MSTRG.17220|HAS3, MSTRG.672|SMAD2, MSTRG.2145|FUBP3, MSTRG.9375|NPM1, MSTRG.7840|AFAP1L2, MSTRG.17508|LSR;USF2;HAMP, ENSSSCG00000005089|SIX4, MSTRG.5090|ENSSSCG00000022462, MSTRG.791|RNF111, MSTRG.5868|TBL1XR1, MSTRG.6912|TBX5, MSTRG.19293|…	46	1852	491	27883	0.0937	0.0119599	*	0.11928	ns
GO:0007005	mitochondrion organization	Biological Process	MSTRG.16578|PEX5;CLSTN3, MSTRG.8815|BCS1L, MSTRG.4534|CLUH, MSTRG.2734|YME1L1, MSTRG.16703|LRRK2;ENSSSCG00000027998, MSTRG.18408|GALE;HMGCL, MSTRG.12095|SQSTM1, MSTRG.4374|RHOT1, MSTRG.16586|PHB2;RF01294, MSTRG.18241|SLC25A33;TMEM201	10	1852	67	27883	0.1493	0.0126023	*	0.11928	ns
GO:1990966	ATP generation from poly-ADP-D-ribose	Biological Process	MSTRG.18258|NMNAT1;RBP7;UBE4B, MSTRG.2857|NUDT5	2	1852	3	27883	0.6667	0.0126432	*	0.11928	ns
GO:0004367	glycerol-3-phosphate dehydrogenase [NAD+] activity	Molecular Function	MSTRG.16017|SMARCD1;GPD1, MSTRG.4971|GPD1L	2	1852	3	27883	0.6667	0.0126432	*	0.11928	ns
GO:0009331	glycerol-3-phosphate dehydrogenase complex	Cellular Component	MSTRG.16017|SMARCD1;GPD1, MSTRG.4971|GPD1L	2	1852	3	27883	0.6667	0.0126432	*	0.11928	ns
GO:0046168	glycerol-3-phosphate catabolic process	Biological Process	MSTRG.16017|SMARCD1;GPD1, MSTRG.4971|GPD1L	2	1852	3	27883	0.6667	0.0126432	*	0.11928	ns
GO:0033540	fatty acid beta-oxidation using acyl-CoA oxidase	Biological Process	MSTRG.3663|ACOX1, MSTRG.5340|ACOX2;FAM107A	2	1852	3	27883	0.6667	0.0126432	*	0.11928	ns
GO:0010159	specification of animal organ position	Biological Process	MSTRG.6911|TBX3, MSTRG.1357|BMP4	2	1852	3	27883	0.6667	0.0126432	*	0.11928	ns
GO:0044547	DNA topoisomerase binding	Molecular Function	MSTRG.13608|NCAPH, MSTRG.2599|DDX58;NDUFB6;TOPORS	2	1852	3	27883	0.6667	0.0126432	*	0.11928	ns
GO:0070884	regulation of calcineurin-NFAT signaling cascade	Biological Process	MSTRG.17203|NFAT5, MSTRG.6436|RCAN1	2	1852	3	27883	0.6667	0.0126432	*	0.11928	ns
GO:0004450	isocitrate dehydrogenase (NADP+) activity	Molecular Function	MSTRG.8745|ENSSSCG00000023264, MSTRG.9281|ENSSSCG00000032718	2	1852	3	27883	0.6667	0.0126432	*	0.11928	ns
GO:0006102	isocitrate metabolic process	Biological Process	MSTRG.8745|ENSSSCG00000023264, MSTRG.9281|ENSSSCG00000032718	2	1852	3	27883	0.6667	0.0126432	*	0.11928	ns
GO:0016509	long-chain-3-hydroxyacyl-CoA dehydrogenase activity	Molecular Function	MSTRG.14257|HADHA, MSTRG.14253|HADHB	2	1852	3	27883	0.6667	0.0126432	*	0.11928	ns
GO:0035720	intraciliary anterograde transport	Biological Process	MSTRG.9961|SGK2;IFT52, MSTRG.5525|IFT122	2	1852	3	27883	0.6667	0.0126432	*	0.11928	ns
GO:0097051	establishment of protein localization to endoplasmic reticulum membrane	Biological Process	MSTRG.8068|RAB3GAP1;ENSSSCG00000033241;CCNT2, MSTRG.14260|RAB10	2	1852	3	27883	0.6667	0.0126432	*	0.11928	ns
GO:0003254	regulation of membrane depolarization	Biological Process	MSTRG.4666|RANGRF, MSTRG.1171|NEDD4L	2	1852	3	27883	0.6667	0.0126432	*	0.11928	ns
GO:0005471	ATP:ADP antiporter activity	Molecular Function	MSTRG.23732|SLC25A5, MSTRG.8225|SLC25A4	2	1852	3	27883	0.6667	0.0126432	*	0.11928	ns
GO:0098957	anterograde axonal transport of mitochondrion	Biological Process	MSTRG.3974|HAP1, MSTRG.5059|TRAK1	2	1852	3	27883	0.6667	0.0126432	*	0.11928	ns
GO:1902513	regulation of organelle transport along microtubule	Biological Process	MSTRG.3974|HAP1, MSTRG.3491|LAMP1	2	1852	3	27883	0.6667	0.0126432	*	0.11928	ns
GO:0004466	long-chain-acyl-CoA dehydrogenase activity	Molecular Function	MSTRG.4644|ACADVL, MSTRG.8754|ACADL	2	1852	3	27883	0.6667	0.0126432	*	0.11928	ns
GO:1902275	regulation of chromatin organization	Biological Process	MSTRG.5472|SETD5, MSTRG.2380|HNRNPU	2	1852	3	27883	0.6667	0.0126432	*	0.11928	ns
GO:0031406	carboxylic acid binding	Molecular Function	MSTRG.10108|PCK1, MSTRG.2722|PHYH	2	1852	3	27883	0.6667	0.0126432	*	0.11928	ns
GO:1903598	positive regulation of gap junction assembly	Biological Process	MSTRG.23116|ACE2, MSTRG.7253|AGT	2	1852	3	27883	0.6667	0.0126432	*	0.11928	ns
GO:0072594	establishment of protein localization to organelle	Biological Process	MSTRG.5525|IFT122, MSTRG.3491|LAMP1	2	1852	3	27883	0.6667	0.0126432	*	0.11928	ns
GO:0090222	centrosome-templated microtubule nucleation	Biological Process	MSTRG.18689|CEP192, MSTRG.1319|NIN	2	1852	3	27883	0.6667	0.0126432	*	0.11928	ns
GO:0070125	mitochondrial translational elongation	Biological Process	MSTRG.8860|MRPL44, MSTRG.13185|TUFM	2	1852	3	27883	0.6667	0.0126432	*	0.11928	ns
GO:0061574	ASAP complex	Cellular Component	MSTRG.20327|ACIN1, MSTRG.13428|RNPS1;ECI1	2	1852	3	27883	0.6667	0.0126432	*	0.11928	ns
GO:0050805	negative regulation of synaptic transmission	Biological Process	MSTRG.3259|PCDH17, MSTRG.5975|ADIPOQ	2	1852	3	27883	0.6667	0.0126432	*	0.11928	ns
GO:0004185	serine-type carboxypeptidase activity	Molecular Function	MSTRG.4463|CPD, MSTRG.10002|CTSA	2	1852	3	27883	0.6667	0.0126432	*	0.11928	ns
GO:0004814	arginine-tRNA ligase activity	Molecular Function	MSTRG.5204|QRICH1;DALRD3;ssc-mir-425;ssc-mir-191;IMPDH2;QARS, MSTRG.418|RARS2	2	1852	3	27883	0.6667	0.0126432	*	0.11928	ns
GO:0006420	arginyl-tRNA aminoacylation	Biological Process	MSTRG.5204|QRICH1;DALRD3;ssc-mir-425;ssc-mir-191;IMPDH2;QARS, MSTRG.418|RARS2	2	1852	3	27883	0.6667	0.0126432	*	0.11928	ns
GO:0006177	GMP biosynthetic process	Biological Process	MSTRG.5204|QRICH1;DALRD3;ssc-mir-425;ssc-mir-191;IMPDH2;QARS, MSTRG.10495|IMPDH1	2	1852	3	27883	0.6667	0.0126432	*	0.11928	ns
GO:0046651	lymphocyte proliferation	Biological Process	MSTRG.5204|QRICH1;DALRD3;ssc-mir-425;ssc-mir-191;IMPDH2;QARS, MSTRG.10495|IMPDH1	2	1852	3	27883	0.6667	0.0126432	*	0.11928	ns
GO:0032497	detection of lipopolysaccharide	Biological Process	MSTRG.6772|SCARB1, MSTRG.1955|TLR4	2	1852	3	27883	0.6667	0.0126432	*	0.11928	ns
GO:1902459	positive regulation of stem cell population maintenance	Biological Process	MSTRG.6851|KDM2B, MSTRG.19533|ZNF322	2	1852	3	27883	0.6667	0.0126432	*	0.11928	ns
GO:2000002	negative regulation of DNA damage checkpoint	Biological Process	MSTRG.18783|THOC1, MSTRG.7057|THOC5	2	1852	3	27883	0.6667	0.0126432	*	0.11928	ns
GO:0043622	cortical microtubule organization	Biological Process	MSTRG.6025|DLG1, MSTRG.4531|PAFAH1B1	2	1852	3	27883	0.6667	0.0126432	*	0.11928	ns
GO:0030125	clathrin vesicle coat	Cellular Component	MSTRG.16564|NECAP1, MSTRG.12155|CLTB;ENSSSCG00000032389	2	1852	3	27883	0.6667	0.0126432	*	0.11928	ns
GO:0005846	nuclear cap binding complex	Cellular Component	MSTRG.23667|NCBP2L, MSTRG.6030|ENSSSCG00000029291;NCBP2	2	1852	3	27883	0.6667	0.0126432	*	0.11928	ns
GO:0008607	phosphorylase kinase regulator activity	Molecular Function	MSTRG.6655|ELP3, MSTRG.1855|ELP1	2	1852	3	27883	0.6667	0.0126432	*	0.11928	ns
GO:0071141	SMAD protein complex	Cellular Component	MSTRG.672|SMAD2, MSTRG.1224|SMAD3	2	1852	3	27883	0.6667	0.0126432	*	0.11928	ns
GO:0065004	protein-DNA complex assembly	Biological Process	ENSSSCG00000021920|SOX12, MSTRG.704|TCF4;ENSSSCG00000032236	2	1852	3	27883	0.6667	0.0126432	*	0.11928	ns
GO:0072422	DNA damage checkpoint signaling	Biological Process	MSTRG.19924|CDC5L, MSTRG.11167|PRPF19	2	1852	3	27883	0.6667	0.0126432	*	0.11928	ns
GO:0004844	uracil DNA N-glycosylase activity	Molecular Function	MSTRG.7001|UNG, MSTRG.16095|SMUG1	2	1852	3	27883	0.6667	0.0126432	*	0.11928	ns
GO:0004576	oligosaccharyl transferase activity	Molecular Function	MSTRG.20340|DAD1, MSTRG.4965|STT3B	2	1852	3	27883	0.6667	0.0126432	*	0.11928	ns
GO:1990429	peroxisomal importomer complex	Cellular Component	MSTRG.18250|PEX14, MSTRG.4348|PEX12;SLFN11	2	1852	3	27883	0.6667	0.0126432	*	0.11928	ns
GO:0032675	regulation of interleukin-6 production	Biological Process	MSTRG.6227|CD47, MSTRG.7840|AFAP1L2	2	1852	3	27883	0.6667	0.0126432	*	0.11928	ns
GO:0038146	chemokine (C-X-C motif) ligand 12 signaling pathway	Biological Process	MSTRG.7539|CXCL12, MSTRG.5031|OXSR1	2	1852	3	27883	0.6667	0.0126432	*	0.11928	ns
GO:0005047	signal recognition particle binding	Molecular Function	MSTRG.21191|PAICS;SRP72, MSTRG.22361|SRPRA	2	1852	3	27883	0.6667	0.0126432	*	0.11928	ns
GO:0061055	myotome development	Biological Process	ENSSSCG00000005089|SIX4, MSTRG.21002|WDR19	2	1852	3	27883	0.6667	0.0126432	*	0.11928	ns
GO:1990111	spermatoproteasome complex	Cellular Component	MSTRG.17336|PSMB10, MSTRG.19688|PSMB8	2	1852	3	27883	0.6667	0.0126432	*	0.11928	ns
GO:0090128	regulation of synapse maturation	Biological Process	MSTRG.14698|YWHAZ, MSTRG.18245|CLSTN1	2	1852	3	27883	0.6667	0.0126432	*	0.11928	ns
GO:0110104	mRNA alternative polyadenylation	Biological Process	MSTRG.11151|CPSF7, MSTRG.14762|VIRMA	2	1852	3	27883	0.6667	0.0126432	*	0.11928	ns
GO:0035751	regulation of lysosomal lumen pH	Biological Process	MSTRG.16703|LRRK2;ENSSSCG00000027998, MSTRG.21179|TMEM165	2	1852	3	27883	0.6667	0.0126432	*	0.11928	ns
GO:0003896	DNA primase activity	Molecular Function	MSTRG.8218|ENSSSCG00000031971;PRIMPOL, MSTRG.19714|PRIM2	2	1852	3	27883	0.6667	0.0126432	*	0.11928	ns
GO:0010638	positive regulation of organelle organization	Biological Process	MSTRG.1162|LMAN1, MSTRG.12126|TMED9;B4GALT7	2	1852	3	27883	0.6667	0.0126432	*	0.11928	ns
GO:0008537	proteasome activator complex	Cellular Component	MSTRG.20297|DCAF11;PSME1;FITM1, MSTRG.20307|ENSSSCG00000002004;EMC9	2	1852	3	27883	0.6667	0.0126432	*	0.11928	ns
GO:0004955	prostaglandin receptor activity	Molecular Function	MSTRG.18964|PTGER3, MSTRG.18911|PTGFR	2	1852	3	27883	0.6667	0.0126432	*	0.11928	ns
GO:0019471	4-hydroxyproline metabolic process	Biological Process	MSTRG.7203|ERO1B, MSTRG.1343|ERO1A	2	1852	3	27883	0.6667	0.0126432	*	0.11928	ns
GO:0070579	methylcytosine dioxygenase activity	Molecular Function	MSTRG.13813|TET3, MSTRG.21588|TET2	2	1852	3	27883	0.6667	0.0126432	*	0.11928	ns
GO:2001200	positive regulation of dendritic cell differentiation	Biological Process	MSTRG.3041|HMGB1, MSTRG.10173|ZBTB46	2	1852	3	27883	0.6667	0.0126432	*	0.11928	ns
GO:0034111	negative regulation of homotypic cell-cell adhesion	Biological Process	MSTRG.22161|RDX, MSTRG.8280|ZNF703	2	1852	3	27883	0.6667	0.0126432	*	0.11928	ns
GO:1902115	regulation of organelle assembly	Biological Process	MSTRG.22161|RDX, MSTRG.23412|MSN	2	1852	3	27883	0.6667	0.0126432	*	0.11928	ns
GO:0010510	regulation of acetyl-CoA biosynthetic process from pyruvate	Biological Process	MSTRG.4138|PDK2, MSTRG.22558|PDK4	2	1852	3	27883	0.6667	0.0126432	*	0.11928	ns
GO:0008170	N-methyltransferase activity	Molecular Function	MSTRG.5227|HEMK1, MSTRG.8039|HNMT	2	1852	3	27883	0.6667	0.0126432	*	0.11928	ns
GO:0031429	box H/ACA snoRNP complex	Cellular Component	MSTRG.21554|GAR1, MSTRG.23916|DKC1;RF00340	2	1852	3	27883	0.6667	0.0126432	*	0.11928	ns
GO:0034513	box H/ACA snoRNA binding	Molecular Function	MSTRG.21554|GAR1, MSTRG.23916|DKC1;RF00340	2	1852	3	27883	0.6667	0.0126432	*	0.11928	ns
GO:0090661	box H/ACA telomerase RNP complex	Cellular Component	MSTRG.21554|GAR1, MSTRG.23916|DKC1;RF00340	2	1852	3	27883	0.6667	0.0126432	*	0.11928	ns
GO:0030121	AP-1 adaptor complex	Cellular Component	MSTRG.17177|AP1G1;RF00576, MSTRG.20308|JPH4;AP1G2	2	1852	3	27883	0.6667	0.0126432	*	0.11928	ns
GO:0019948	SUMO activating enzyme activity	Molecular Function	MSTRG.17497|ENSSSCG00000031169;ENSSSCG00000002876;WTIP, MSTRG.17813|SAE1	2	1852	3	27883	0.6667	0.0126432	*	0.11928	ns
GO:0010694	positive regulation of alkaline phosphatase activity	Biological Process	MSTRG.21583|NPNT, MSTRG.12750|PPARGC1B;ssc-mir-378-1	2	1852	3	27883	0.6667	0.0126432	*	0.11928	ns
GO:0090666	scaRNA localization to Cajal body	Biological Process	MSTRG.23916|DKC1;RF00340, MSTRG.70|TCP1;RF00429;RF00401	2	1852	3	27883	0.6667	0.0126432	*	0.11928	ns
GO:1904874	positive regulation of telomerase RNA localization to Cajal body	Biological Process	MSTRG.23916|DKC1;RF00340, MSTRG.70|TCP1;RF00429;RF00401	2	1852	3	27883	0.6667	0.0126432	*	0.11928	ns
GO:0060465	pharynx development	Biological Process	MSTRG.4253|TBX2, MSTRG.7145|CRKL	2	1852	3	27883	0.6667	0.0126432	*	0.11928	ns
GO:0098749	cerebellar neuron development	Biological Process	MSTRG.7145|CRKL, MSTRG.7873|NANOS1	2	1852	3	27883	0.6667	0.0126432	*	0.11928	ns
GO:1900060	negative regulation of ceramide biosynthetic process	Biological Process	MSTRG.4026|ORMDL3;GSDMB, MSTRG.16119|ENSSSCG00000000365	2	1852	3	27883	0.6667	0.0126432	*	0.11928	ns
GO:0002949	tRNA threonylcarbamoyladenosine modification	Biological Process	MSTRG.13815|TPRKB, MSTRG.20392|OSGEP	2	1852	3	27883	0.6667	0.0126432	*	0.11928	ns
GO:0046920	alpha-(1->3)-fucosyltransferase activity	Molecular Function	MSTRG.7412|SEC24C;FUT11, MSTRG.22101|FUT4	2	1852	3	27883	0.6667	0.0126432	*	0.11928	ns
GO:0043242	negative regulation of protein-containing complex disassembly	Biological Process	MSTRG.23305|HDAC6, MSTRG.16276|IRAK3	2	1852	3	27883	0.6667	0.0126432	*	0.11928	ns
GO:0035282	segmentation	Biological Process	MSTRG.20542|PSEN1, MSTRG.17319|ACD	2	1852	3	27883	0.6667	0.0126432	*	0.11928	ns
GO:0099073	mitochondrion-derived vesicle	Cellular Component	MSTRG.53|PRKN, MSTRG.17425|VPS35	2	1852	3	27883	0.6667	0.0126432	*	0.11928	ns
GO:0099074	mitochondrion to lysosome transport	Biological Process	MSTRG.53|PRKN, MSTRG.17425|VPS35	2	1852	3	27883	0.6667	0.0126432	*	0.11928	ns
GO:0097422	tubular endosome	Cellular Component	MSTRG.17425|VPS35, MSTRG.17449|ANKRD27	2	1852	3	27883	0.6667	0.0126432	*	0.11928	ns
GO:0004924	oncostatin-M receptor activity	Molecular Function	MSTRG.9232|IL6ST, MSTRG.9120|LIFR	2	1852	3	27883	0.6667	0.0126432	*	0.11928	ns
GO:0048861	leukemia inhibitory factor signaling pathway	Biological Process	MSTRG.9232|IL6ST, MSTRG.9120|LIFR	2	1852	3	27883	0.6667	0.0126432	*	0.11928	ns
GO:0034436	glycoprotein transport	Biological Process	MSTRG.6484|ABCG1, MSTRG.21376|SLC10A7	2	1852	3	27883	0.6667	0.0126432	*	0.11928	ns
GO:0034437	obsolete glycoprotein transmembrane transporter activity	Molecular Function	MSTRG.6484|ABCG1, MSTRG.21376|SLC10A7	2	1852	3	27883	0.6667	0.0126432	*	0.11928	ns
GO:0005172	vascular endothelial growth factor receptor binding	Molecular Function	MSTRG.23113|PIR;VEGFD, MSTRG.11079|VEGFB;FERMT3;ENSSSCG00000013038;NUDT22;STIP1	2	1852	3	27883	0.6667	0.0126432	*	0.11928	ns
GO:0071014	post-mRNA release spliceosomal complex	Cellular Component	MSTRG.894|MYEF2, MSTRG.11846|HNRNPM	2	1852	3	27883	0.6667	0.0126432	*	0.11928	ns
GO:2000588	positive regulation of platelet-derived growth factor receptor-beta signaling pathway	Biological Process	MSTRG.9918|SRC, MSTRG.6819|HIP1R;CCDC62	2	1852	3	27883	0.6667	0.0126432	*	0.11928	ns
GO:0017110	nucleoside-diphosphatase activity	Molecular Function	MSTRG.2857|NUDT5, MSTRG.3597|CANT1	2	1852	3	27883	0.6667	0.0126432	*	0.11928	ns
GO:0071763	nuclear membrane organization	Biological Process	MSTRG.2133|TOR1A, MSTRG.5545|TMEM43	2	1852	3	27883	0.6667	0.0126432	*	0.11928	ns
GO:0042403	thyroid hormone metabolic process	Biological Process	MSTRG.21228|SULT1B1, MSTRG.910|DUOX2, MSTRG.13239|CRYM	3	1852	8	27883	0.375	0.0127187	*	0.11928	ns
GO:0006072	glycerol-3-phosphate metabolic process	Biological Process	MSTRG.16017|SMARCD1;GPD1, MSTRG.23205|ENSSSCG00000012202, MSTRG.4971|GPD1L	3	1852	8	27883	0.375	0.0127187	*	0.11928	ns
GO:0032825	positive regulation of natural killer cell differentiation	Biological Process	MSTRG.21405|IL15, MSTRG.1025|RASGRP1, MSTRG.3961|STAT5B	3	1852	8	27883	0.375	0.0127187	*	0.11928	ns
GO:0070613	regulation of protein processing	Biological Process	MSTRG.9961|SGK2;IFT52, MSTRG.32|RPS6KA2, MSTRG.11700|PRKACA	3	1852	8	27883	0.375	0.0127187	*	0.11928	ns
GO:0015867	ATP transport	Biological Process	MSTRG.23732|SLC25A5, MSTRG.15848|SLC25A17, MSTRG.8225|SLC25A4	3	1852	8	27883	0.375	0.0127187	*	0.11928	ns
GO:0046974	histone methyltransferase activity (H3-K9 specific)	Molecular Function	MSTRG.5472|SETD5, MSTRG.3167|SETDB2;PHF11, MSTRG.15326|SETDB1	3	1852	8	27883	0.375	0.0127187	*	0.11928	ns
GO:0070544	histone H3-K36 demethylation	Biological Process	MSTRG.6851|KDM2B, MSTRG.20551|RIOX1, MSTRG.11925|KDM4B	3	1852	8	27883	0.375	0.0127187	*	0.11928	ns
GO:0010762	regulation of fibroblast migration	Biological Process	MSTRG.12807|GNA12, MSTRG.11319|PRR5L, MSTRG.16768|APPL2	3	1852	8	27883	0.375	0.0127187	*	0.11928	ns
GO:0034098	VCP-NPL4-UFD1 AAA ATPase complex	Cellular Component	MSTRG.12152|FAF2, MSTRG.18849|RNF125;RNF138, MSTRG.3571|NPLOC4;FAAP100	3	1852	8	27883	0.375	0.0127187	*	0.11928	ns
GO:0022407	regulation of cell-cell adhesion	Biological Process	MSTRG.10444|ENSSSCG00000016548, MSTRG.12355|EFNA5, MSTRG.9918|SRC	3	1852	8	27883	0.375	0.0127187	*	0.11928	ns
GO:0005521	lamin binding	Molecular Function	MSTRG.6635|BNIP3L, MSTRG.3523|NARF, MSTRG.18241|SLC25A33;TMEM201	3	1852	8	27883	0.375	0.0127187	*	0.11928	ns
GO:0000339	RNA cap binding	Molecular Function	MSTRG.23667|NCBP2L, MSTRG.7588|IFIT5, MSTRG.6030|ENSSSCG00000029291;NCBP2	3	1852	8	27883	0.375	0.0127187	*	0.11928	ns
GO:0017069	snRNA binding	Molecular Function	MSTRG.3872|HEXIM2, MSTRG.6030|ENSSSCG00000029291;NCBP2, MSTRG.2380|HNRNPU	3	1852	8	27883	0.375	0.0127187	*	0.11928	ns
GO:0008469	histone-arginine N-methyltransferase activity	Molecular Function	MSTRG.11411|PRMT3, MSTRG.17353|PRMT7, MSTRG.11805|CARM1;TIMM29	3	1852	8	27883	0.375	0.0127187	*	0.11928	ns
GO:0090309	positive regulation of DNA methylation-dependent heterochromatin assembly	Biological Process	MSTRG.5305|TASOR, MSTRG.15326|SETDB1, MSTRG.7077|MORC2	3	1852	8	27883	0.375	0.0127187	*	0.11928	ns
GO:0002437	inflammatory response to antigenic stimulus	Biological Process	MSTRG.1025|RASGRP1, MSTRG.3041|HMGB1, MSTRG.18860|ENSSSCG00000003741	3	1852	8	27883	0.375	0.0127187	*	0.11928	ns
GO:0006264	mitochondrial DNA replication	Biological Process	MSTRG.10312|SSBP1, MSTRG.8218|ENSSSCG00000031971;PRIMPOL, MSTRG.9694|ENSSSCG00000007089	3	1852	8	27883	0.375	0.0127187	*	0.11928	ns
GO:0036444	calcium import into the mitochondrion	Biological Process	MSTRG.8656|MAIP1, MSTRG.15808|SMDT1;PHETA2, MSTRG.2985|MICU2	3	1852	8	27883	0.375	0.0127187	*	0.11928	ns
GO:0016307	phosphatidylinositol phosphate kinase activity	Molecular Function	MSTRG.16208|KIF5A;PIP4K2C;DTX3;ARHGEF25, MSTRG.15309|PIP5K1A, MSTRG.2771|PIP4K2A	3	1852	8	27883	0.375	0.0127187	*	0.11928	ns
GO:0048681	negative regulation of axon regeneration	Biological Process	MSTRG.20423|RGMA, MSTRG.7888|INPP5F;ENSSSCG00000039630, MSTRG.11924|PTPRS	3	1852	8	27883	0.375	0.0127187	*	0.11928	ns
GO:0071006	U2-type catalytic step 1 spliceosome	Cellular Component	MSTRG.15371|RBM8A, MSTRG.3589|EIF4A3, MSTRG.11167|PRPF19	3	1852	8	27883	0.375	0.0127187	*	0.11928	ns
GO:0007194	negative regulation of adenylate cyclase activity	Biological Process	MSTRG.20443|AKAP5, MSTRG.12283|ADGRV1, MSTRG.12056|MISP;PALM	3	1852	8	27883	0.375	0.0127187	*	0.11928	ns
GO:0051287	NAD binding	Molecular Function	MSTRG.16017|SMARCD1;GPD1, MSTRG.8745|ENSSSCG00000023264, MSTRG.15094|FCER1G;NDUFS2, MSTRG.4971|GPD1L, MSTRG.20812|CTBP1, MSTRG.17510|GAPDHS	6	1852	30	27883	0.2	0.0127255	*	0.11928	ns
GO:0071320	cellular response to cAMP	Biological Process	MSTRG.16017|SMARCD1;GPD1, MSTRG.16284|RAP1B, MSTRG.6582|DMTN, MSTRG.12065|HCN2, MSTRG.15485|RAP1A, MSTRG.21161|RAPGEF2	6	1852	30	27883	0.2	0.0127255	*	0.11928	ns
GO:0005801	cis-Golgi network	Cellular Component	MSTRG.20250|SCFD1, MSTRG.1843|FSD1L;FKTN, MSTRG.9303|PIK3R1, MSTRG.21376|SLC10A7, MSTRG.4406|IFT20, MSTRG.18572|AZIN2	6	1852	30	27883	0.2	0.0127255	*	0.11928	ns
GO:0007266	Rho protein signal transduction	Biological Process	MSTRG.6848|RHOF, MSTRG.12807|GNA12, MSTRG.18371|CDC42, MSTRG.7266|RHOU, MSTRG.4374|RHOT1, MSTRG.3554|ARHGDIA, MSTRG.12304|RHOBTB3, MSTRG.16477|EPS8	8	1852	48	27883	0.1667	0.013014	*	0.12162	ns
GO:0001786	phosphatidylserine binding	Molecular Function	MSTRG.1025|RASGRP1, MSTRG.3041|HMGB1, MSTRG.12173|FCHO2, MSTRG.4026|ORMDL3;GSDMB, MSTRG.18076|KLHL17;PLEKHN1, MSTRG.10909|OSBPL5, MSTRG.9475|ANXA6, MSTRG.16768|APPL2	8	1852	48	27883	0.1667	0.013014	*	0.12162	ns
GO:0051453	regulation of intracellular pH	Biological Process	MSTRG.979|CHP1, MSTRG.10055|SLC9A8, MSTRG.5169|SLC26A6, MSTRG.5695|SLC9A9, MSTRG.9819|TM9SF4	5	1852	22	27883	0.2273	0.0130776	*	0.121668	ns
GO:0097546	ciliary base	Cellular Component	MSTRG.22756|HBP1;PRKAR2B, MSTRG.9961|SGK2;IFT52, MSTRG.5525|IFT122, MSTRG.11700|PRKACA, MSTRG.4406|IFT20	5	1852	22	27883	0.2273	0.0130776	*	0.121668	ns
GO:0031297	replication fork processing	Biological Process	MSTRG.18783|THOC1, MSTRG.8218|ENSSSCG00000031971;PRIMPOL, MSTRG.13889|ETAA1, MSTRG.2907|FBH1, MSTRG.14429|TONSL	5	1852	22	27883	0.2273	0.0130776	*	0.121668	ns
GO:0008138	protein tyrosine/serine/threonine phosphatase activity	Molecular Function	MSTRG.7576|ENSSSCG00000010440, MSTRG.8308|DUSP4, MSTRG.13819|DUSP11, MSTRG.8556|DUSP19, MSTRG.10970|SSH3;ANKRD13D, MSTRG.13000|STYXL1, MSTRG.428|RNGTT	7	1852	39	27883	0.1795	0.0132856	*	0.123054	ns
GO:0007596	blood coagulation	Biological Process	MSTRG.8569|TFPI, MSTRG.12204|F2RL2, MSTRG.7570|PAPSS2, MSTRG.898|BLOC1S6, MSTRG.8509|LNPK, MSTRG.15628|F3, MSTRG.15018|F5	7	1852	39	27883	0.1795	0.0132856	*	0.123054	ns
GO:0015485	cholesterol binding	Molecular Function	MSTRG.22878|SOAT1, MSTRG.20568|NPC2, MSTRG.10909|OSBPL5, MSTRG.10136|OSBPL2, MSTRG.22776|STARD3NL, MSTRG.17482|GRAMD1A, MSTRG.9475|ANXA6	7	1852	39	27883	0.1795	0.0132856	*	0.123054	ns
GO:0042593	glucose homeostasis	Biological Process	MSTRG.15469|SLC16A1, MSTRG.5975|ADIPOQ, MSTRG.2527|RMI1, MSTRG.7203|ERO1B, MSTRG.4138|PDK2, MSTRG.19334|CDYL;PPP1R3G, MSTRG.7825|TCF7L2, MSTRG.22244|SIDT2, MSTRG.11072|BAD, MSTRG.15266|CRTC2, MSTRG.22558|PDK4, MSTRG.16768|APPL2	12	1852	88	27883	0.1364	0.0133714	*	0.123666	ns
GO:0004843	thiol-dependent deubiquitinase	Molecular Function	MSTRG.7005|USP30, MSTRG.17019|USP10, MSTRG.13938|USP34;RF00026, MSTRG.8944|USP40, MSTRG.4281|ENSSSCG00000039473, MSTRG.15877|JOSD1, MSTRG.2754|OTUD1, MSTRG.23927|BRCC3, MSTRG.873|USP8, MSTRG.4684|ENSSSCG00000032469;EIF4A1;RF00554;RF01290;RF00272;CD68;MPDU1, MSTRG.22470|YOD1	11	1852	78	27883	0.141	0.0137622	*	0.126718	ns
GO:0031982	vesicle	Cellular Component	MSTRG.16207|DCTN2, MSTRG.22560|DYNC1I1, MSTRG.3491|LAMP1, MSTRG.10857|CD151;TSPAN4, MSTRG.11623|MVB12A, MSTRG.22477|SRI, MSTRG.1978|ENSSSCG00000005518, MSTRG.5146|KIF9, MSTRG.11717|STX10, MSTRG.274|STX7, MSTRG.16768|APPL2	11	1852	78	27883	0.141	0.0137622	*	0.126718	ns
GO:0006897	endocytosis	Biological Process	MSTRG.16564|NECAP1, MSTRG.18371|CDC42, MSTRG.16703|LRRK2;ENSSSCG00000027998, MSTRG.7266|RHOU, MSTRG.12441|SNX2, MSTRG.4883|RAB5A, MSTRG.18882|PIK3C3, MSTRG.9208|SNX18, MSTRG.14282|ITSN2;ENSSSCG00000039688, MSTRG.10722|SNX10, MSTRG.6819|HIP1R;CCDC62	11	1852	78	27883	0.141	0.0137622	*	0.126718	ns
GO:0005840	ribosome	Cellular Component	MSTRG.5830|ENSSSCG00000036114, MSTRG.19604|MRPS18B, MSTRG.9183|MRPS30, MSTRG.21004|RPL9, MSTRG.980|ENSSSCG00000035779, MSTRG.14598|MRPL13, MSTRG.17842|RPL18, MSTRG.9223|MTREX;ENSSSCG00000037130, MSTRG.4043|RPL23;RF00412;C17orf98, MSTRG.2101|ENSSSCG00000033804, MSTRG.13090|ZNF713;ENSSSCG00000007749, MSTRG.4846|MRPL3, MSTRG.13598|MRPS5, MSTRG.23904|RPL10;RF00156, MSTRG.12028|RPS15, MSTRG.11614|ENSS…	35	1852	357	27883	0.098	0.0138964	*	0.127625	ns
GO:0006351	transcription, DNA-templated	Biological Process	MSTRG.8068|RAB3GAP1;ENSSSCG00000033241;CCNT2, MSTRG.12041|POLR2E, MSTRG.2145|FUBP3, MSTRG.4035|PPP1R1B, MSTRG.3462|COL4A2, MSTRG.17244|POLR2C, MSTRG.10246|SMARCD3, MSTRG.19106|TCEANC2, MSTRG.22033|ENSSSCG00000037978;CREBZF, MSTRG.15896|POLR2F, MSTRG.9318|ENSSSCG00000028786, MSTRG.11020|RELA, MSTRG.1769|POLR1E	13	1852	99	27883	0.1313	0.0139015	*	0.127625	ns
GO:0001676	long-chain fatty acid metabolic process	Biological Process	MSTRG.8223|ACSL1, MSTRG.20552|ACOT4, MSTRG.15784|PNPLA3, MSTRG.8857|ACSL3	4	1852	15	27883	0.2667	0.0146528	*	0.132575	ns
GO:0016514	SWI/SNF complex	Cellular Component	MSTRG.16017|SMARCD1;GPD1, MSTRG.10246|SMARCD3, MSTRG.16141|SMARCC2, MSTRG.96|ARID1B	4	1852	15	27883	0.2667	0.0146528	*	0.132575	ns
GO:0032924	activin receptor signaling pathway	Biological Process	MSTRG.8365|ACVR1C, MSTRG.672|SMAD2, MSTRG.1224|SMAD3, MSTRG.8016|ACVR2A	4	1852	15	27883	0.2667	0.0146528	*	0.132575	ns
GO:0043198	dendritic shaft	Cellular Component	MSTRG.22756|HBP1;PRKAR2B, MSTRG.20542|PSEN1, MSTRG.20308|JPH4;AP1G2, MSTRG.11691|GIPC1;PTGER1	4	1852	15	27883	0.2667	0.0146528	*	0.132575	ns
GO:0016018	cyclosporin A binding	Molecular Function	MSTRG.9288|PPWD1, MSTRG.5064|NKTR, MSTRG.19272|PPIH, MSTRG.19795|PPIL1	4	1852	15	27883	0.2667	0.0146528	*	0.132575	ns
GO:0035255	ionotropic glutamate receptor binding	Molecular Function	MSTRG.6025|DLG1, MSTRG.4643|DLG4, MSTRG.3850|NSF, MSTRG.12095|SQSTM1	4	1852	15	27883	0.2667	0.0146528	*	0.132575	ns
GO:0017015	regulation of transforming growth factor beta receptor signaling pathway	Biological Process	MSTRG.672|SMAD2, MSTRG.1224|SMAD3, MSTRG.8280|ZNF703, MSTRG.15447|TRIM33	4	1852	15	27883	0.2667	0.0146528	*	0.132575	ns
GO:0000176	nuclear exosome (RNase complex)	Cellular Component	MSTRG.9223|MTREX;ENSSSCG00000037130, MSTRG.3305|DIS3, MSTRG.3099|EXOSC8, MSTRG.1203|DIS3L	4	1852	15	27883	0.2667	0.0146528	*	0.132575	ns
GO:0048268	clathrin coat assembly	Biological Process	MSTRG.12173|FCHO2, MSTRG.12155|CLTB;ENSSSCG00000032389, MSTRG.6819|HIP1R;CCDC62, MSTRG.19151|EPS15	4	1852	15	27883	0.2667	0.0146528	*	0.132575	ns
GO:0005875	microtubule associated complex	Cellular Component	MSTRG.933|MAP1A, MSTRG.4213|DYNLL2, MSTRG.23305|HDAC6, MSTRG.4531|PAFAH1B1	4	1852	15	27883	0.2667	0.0146528	*	0.132575	ns
GO:0071526	semaphorin-plexin signaling pathway	Biological Process	MSTRG.15314|SEMA6C, MSTRG.15735|PLXNB2, MSTRG.10559|MET, MSTRG.900|SEMA6D, MSTRG.3554|ARHGDIA, MSTRG.8722|NRP2	6	1852	31	27883	0.1935	0.014914	*	0.134162	ns
GO:0043473	pigmentation	Biological Process	MSTRG.7212|NID1;LYST, MSTRG.4386|NF1, MSTRG.898|BLOC1S6, MSTRG.526|FIG4, MSTRG.6824|CLIP1;ENSSSCG00000028005, MSTRG.9755|ATRN	6	1852	31	27883	0.1935	0.014914	*	0.134162	ns
GO:0031463	Cul3-RING ubiquitin ligase complex	Cellular Component	MSTRG.4126|SPOP, MSTRG.9515|PDCD6, MSTRG.5669|RNF7, MSTRG.8035|ENSSSCG00000036373, MSTRG.7168|KLHL22, MSTRG.11790|KEAP1	6	1852	31	27883	0.1935	0.014914	*	0.134162	ns
GO:0015991	proton transmembrane transport	Biological Process	MSTRG.3955|ATP6V0A1, MSTRG.16081|ATP5MC2, MSTRG.10486|ATP6V1FNB;ATP6V1F, MSTRG.15428|ATP1A1, MSTRG.13415|ENSSSCG00000008057;ATP6V0C, MSTRG.14684|ATP6V1C1	6	1852	31	27883	0.1935	0.014914	*	0.134162	ns
GO:0009986	cell surface	Cellular Component	MSTRG.12134|LMAN2;MXD3, MSTRG.16578|PEX5;CLSTN3, MSTRG.23116|ACE2, MSTRG.15094|FCER1G;NDUFS2, MSTRG.6772|SCARB1, MSTRG.8569|TFPI, MSTRG.6227|CD47, MSTRG.5975|ADIPOQ, MSTRG.11366|ENSSSCG00000024791, MSTRG.1955|TLR4, MSTRG.3491|LAMP1, MSTRG.10857|CD151;TSPAN4, MSTRG.3041|HMGB1, MSTRG.21958|LRRC32, MSTRG.4278|CA4, MSTRG.2380|HNRNPU, MSTRG.7473|TSPAN14, MSTRG.3935|RAMP2, MSTRG.20423|RGMA, MSTRG.20001…	37	1852	384	27883	0.0964	0.0150496	*	0.135066	ns
GO:0000776	kinetochore	Cellular Component	MSTRG.16096|CBX5, MSTRG.16207|DCTN2, MSTRG.22560|DYNC1I1, MSTRG.23202|DYNLT3, MSTRG.22210|ZW10, MSTRG.2380|HNRNPU, MSTRG.3700|NUP85, MSTRG.20542|PSEN1, MSTRG.935|TP53BP1, MSTRG.4531|PAFAH1B1, MSTRG.14442|HSF1;MROH1	11	1852	79	27883	0.1392	0.0150578	*	0.135066	ns
GO:0015914	phospholipid transport	Biological Process	MSTRG.4188|ENSSSCG00000017608, MSTRG.1063|ATP10A, MSTRG.6772|SCARB1, MSTRG.3000|ENSSSCG00000023771, MSTRG.6808|PITPNM2, MSTRG.10909|OSBPL5, MSTRG.10136|OSBPL2	7	1852	40	27883	0.175	0.0152046	*	0.135894	ns
GO:0042254	ribosome biogenesis	Biological Process	MSTRG.2193|ENSSSCG00000035904;RF00069;RF00049, MSTRG.21554|GAR1, MSTRG.17208|NIP7, MSTRG.18351|MRTO4, MSTRG.7075|PES1, MSTRG.16331|KRR1, MSTRG.19893|RRP36	7	1852	40	27883	0.175	0.0152046	*	0.135894	ns
GO:0044212	transcription cis-regulatory region binding	Molecular Function	MSTRG.8760|IKZF2, MSTRG.3041|HMGB1, MSTRG.5868|TBL1XR1, MSTRG.19293|NFYC;ssc-mir-30c-1;ssc-mir-30e, MSTRG.1224|SMAD3, MSTRG.11805|CARM1;TIMM29, MSTRG.22979|ATF3, MSTRG.673|SMAD7, MSTRG.15864|ATF4, MSTRG.7825|TCF7L2, MSTRG.6437|RUNX1, MSTRG.7293|ARID5B, MSTRG.16072|SP1, MSTRG.16656|KDM5A, MSTRG.7909|IKZF5, MSTRG.14849|ZFHX4, MSTRG.15189|GLMP;ENSSSCG00000006490;ENSSSCG00000006491, MSTRG.11020|RELA,…	21	1852	190	27883	0.1105	0.0152153	*	0.135894	ns
GO:0030425	dendrite	Cellular Component	MSTRG.3974|HAP1, MSTRG.4386|NF1, MSTRG.5059|TRAK1, MSTRG.4643|DLG4, MSTRG.23821|SLC9A6, MSTRG.4667|ARHGEF15, MSTRG.16703|LRRK2;ENSSSCG00000027998, MSTRG.933|MAP1A, MSTRG.4883|RAB5A, MSTRG.17360|GNAO1, MSTRG.7888|INPP5F;ENSSSCG00000039630, MSTRG.23859|TMEM185A, MSTRG.18388|LUZP1;ENSSSCG00000025500, MSTRG.23305|HDAC6, MSTRG.20542|PSEN1, MSTRG.22275|TRAPPC4, MSTRG.9232|IL6ST, MSTRG.16089|ENSSSCG0000…	20	1852	179	27883	0.1117	0.0157407	*	0.140257	ns
GO:0097718	disordered domain specific binding	Molecular Function	MSTRG.672|SMAD2, MSTRG.20319|PABPN1, MSTRG.5942|AP2M1;ABCF3, MSTRG.19795|PPIL1, MSTRG.11790|KEAP1	5	1852	23	27883	0.2174	0.0158159	*	0.140257	ns
GO:0006378	mRNA polyadenylation	Biological Process	MSTRG.2632|MTPAP, MSTRG.20691|CPSF2, MSTRG.17356|NUDT21, MSTRG.14378|CPSF3, MSTRG.18148|ENSSSCG00000003348	5	1852	23	27883	0.2174	0.0158159	*	0.140257	ns
GO:0004521	endoribonuclease activity	Molecular Function	MSTRG.14378|CPSF3, MSTRG.14876|LACTB2, MSTRG.18608|AGO3, MSTRG.17201|NOB1, MSTRG.4522|SMG6	5	1852	23	27883	0.2174	0.0158159	*	0.140257	ns
GO:0042476	odontogenesis	Biological Process	MSTRG.2586|AQP3, ENSSSCG00000006073|OSR2, MSTRG.3754|AXIN2;CEP112, MSTRG.1357|BMP4, MSTRG.9918|SRC	5	1852	23	27883	0.2174	0.0158159	*	0.140257	ns
GO:0005929	cilium	Cellular Component	MSTRG.9961|SGK2;IFT52, MSTRG.5525|IFT122, MSTRG.14536|FAM49B, MSTRG.19372|MAK, MSTRG.21002|WDR19, MSTRG.14260|RAB10, MSTRG.19109|HSPB11;YIPF1, MSTRG.16254|TBC1D30, MSTRG.14315|WDR35, MSTRG.17257|CFAP20, ENSSSCG00000005490|WHRN, MSTRG.15180|NAXE, MSTRG.4406|IFT20, ENSSSCG00000016556|CEP41, MSTRG.13462|IFT140, MSTRG.11153|TMEM138, MSTRG.6279|ARL6	17	1852	145	27883	0.1172	0.0160554	*	0.142179	ns
GO:0000790	chromatin	Cellular Component	MSTRG.23766|SMARCA1, MSTRG.12517|ENSSSCG00000014280, MSTRG.8738|CREB1, MSTRG.672|SMAD2, MSTRG.18562|RBBP4, MSTRG.3041|HMGB1, MSTRG.20303|MDP1;ENSSSCG00000001999;CHMP4A;IPO4, MSTRG.3779|BPTF;ENSSSCG00000037342, MSTRG.20761|SETD3, MSTRG.1224|SMAD3, MSTRG.15872|CBX7, MSTRG.10246|SMARCD3, MSTRG.7825|TCF7L2, MSTRG.6596|ENSSSCG00000009625;ENSSSCG00000009627;CCAR2, MSTRG.16072|SP1, MSTRG.13|PHF10, MSTRG…	19	1852	168	27883	0.1131	0.016237	*	0.143584	ns
GO:1901224	positive regulation of NIK/NF-kappaB signaling	Biological Process	MSTRG.17203|NFAT5, MSTRG.11334|TRIM44, MSTRG.1955|TLR4, MSTRG.3041|HMGB1, MSTRG.167|SASH1, MSTRG.18608|AGO3, MSTRG.11318|TRAF6, MSTRG.11020|RELA	8	1852	50	27883	0.16	0.0164794	*	0.144907	ns
GO:0042383	sarcolemma	Cellular Component	MSTRG.6488|PDE9A, MSTRG.9442|SGCD, MSTRG.3491|LAMP1, MSTRG.7424|VCL, MSTRG.2988|SGCG, MSTRG.15428|ATP1A1, MSTRG.15025|ATP1B1, MSTRG.23209|DMD	8	1852	50	27883	0.16	0.0164794	*	0.144907	ns
GO:0032436	positive regulation of proteasomal ubiquitin-dependent protein catabolic process	Biological Process	MSTRG.23674|PSMD10, MSTRG.16703|LRRK2;ENSSSCG00000027998, MSTRG.14386|RNF144A, MSTRG.673|SMAD7, MSTRG.19443|RNF144B, MSTRG.20542|PSEN1, MSTRG.53|PRKN, MSTRG.18570|RNF19B	8	1852	50	27883	0.16	0.0164794	*	0.144907	ns
GO:0030374	nuclear receptor coactivator activity	Molecular Function	MSTRG.10767|ZMIZ2, MSTRG.11805|CARM1;TIMM29, MSTRG.6596|ENSSSCG00000009625;ENSSSCG00000009627;CCAR2, MSTRG.9862|PIGU;NCOA6, MSTRG.20492|ACTN1, MSTRG.6819|HIP1R;CCDC62, MSTRG.12750|PPARGC1B;ssc-mir-378-1, MSTRG.12631|SRA1;APBB3	8	1852	50	27883	0.16	0.0164794	*	0.144907	ns
GO:0006814	sodium ion transport	Biological Process	MSTRG.10055|SLC9A8, MSTRG.23821|SLC9A6, MSTRG.8423|SCN7A, MSTRG.13095|SLC5A2, MSTRG.5670|ENSSSCG00000011676, MSTRG.15025|ATP1B1, MSTRG.5695|SLC9A9, MSTRG.21376|SLC10A7, MSTRG.7098|SLC5A4;ZNF280B	9	1852	60	27883	0.15	0.0169398	*	0.148747	ns
GO:0007010	cytoskeleton organization	Biological Process	MSTRG.23370|FGD1, MSTRG.6582|DMTN, MSTRG.21365|ARHGAP10, MSTRG.5841|TNIK, MSTRG.7266|RHOU, MSTRG.17497|ENSSSCG00000031169;ENSSSCG00000002876;WTIP, MSTRG.15790|TTLL1;PACSIN2, MSTRG.10473|STRIP2;AHCYL2, MSTRG.21355|SH3D19, MSTRG.20816|MAEA, MSTRG.12056|MISP;PALM, MSTRG.18100|ZNF135	12	1852	91	27883	0.1319	0.0171402	*	0.150295	ns
GO:0035861	site of double-strand break	Cellular Component	MSTRG.12517|ENSSSCG00000014280, MSTRG.18849|RNF125;RNF138, MSTRG.18770|SMCHD1, MSTRG.21649|SMARCAD1, MSTRG.935|TP53BP1, MSTRG.19735|PHF1, MSTRG.11167|PRPF19	7	1852	41	27883	0.1707	0.0173127	*	0.151079	ns
GO:0044297	cell body	Cellular Component	ENSSSCG00000012622|CXorf56, MSTRG.17360|GNAO1, MSTRG.23305|HDAC6, MSTRG.9232|IL6ST, MSTRG.70|TCP1;RF00429;RF00401, MSTRG.15180|NAXE, MSTRG.9486|CCT5	7	1852	41	27883	0.1707	0.0173127	*	0.151079	ns
GO:0001558	regulation of cell growth	Biological Process	MSTRG.16578|PEX5;CLSTN3, MSTRG.16859|CRADD, MSTRG.5340|ACOX2;FAM107A, MSTRG.7145|CRKL, MSTRG.18245|CLSTN1, MSTRG.7873|NANOS1	6	1852	32	27883	0.1875	0.0173504	*	0.151079	ns
GO:0012505	endomembrane system	Cellular Component	MSTRG.1812|STX17, MSTRG.13441|SLC9A3R2, MSTRG.9704|SEC23B, MSTRG.9425|RNF145, MSTRG.11717|STX10, MSTRG.274|STX7	6	1852	32	27883	0.1875	0.0173504	*	0.151079	ns
GO:0010718	positive regulation of epithelial to mesenchymal transition	Biological Process	MSTRG.672|SMAD2, MSTRG.22271|BCL9L, MSTRG.1224|SMAD3, MSTRG.8280|ZNF703, MSTRG.3754|AXIN2;CEP112, MSTRG.1357|BMP4	6	1852	32	27883	0.1875	0.0173504	*	0.151079	ns
GO:0042308	negative regulation of protein import into nucleus	Biological Process	MSTRG.979|CHP1, MSTRG.4386|NF1, MSTRG.9642|FERMT1	3	1852	9	27883	0.3333	0.0181459	*	0.152076	ns
GO:0048185	activin binding	Molecular Function	MSTRG.8365|ACVR1C, MSTRG.673|SMAD7, MSTRG.8016|ACVR2A	3	1852	9	27883	0.3333	0.0181459	*	0.152076	ns
GO:0016233	telomere capping	Biological Process	MSTRG.12517|ENSSSCG00000014280, MSTRG.7793|STN1, MSTRG.17319|ACD	3	1852	9	27883	0.3333	0.0181459	*	0.152076	ns
GO:0003995	acyl-CoA dehydrogenase activity	Molecular Function	MSTRG.4644|ACADVL, MSTRG.8754|ACADL, MSTRG.6982|ACADS	3	1852	9	27883	0.3333	0.0181459	*	0.152076	ns
GO:0051567	histone H3-K9 methylation	Biological Process	MSTRG.5472|SETD5, MSTRG.3167|SETDB2;PHF11, MSTRG.15326|SETDB1	3	1852	9	27883	0.3333	0.0181459	*	0.152076	ns
GO:0045657	positive regulation of monocyte differentiation	Biological Process	MSTRG.20327|ACIN1, MSTRG.18252|CTNNBIP1, MSTRG.17159|IL34;MTSS1L	3	1852	9	27883	0.3333	0.0181459	*	0.152076	ns
GO:0070181	small ribosomal subunit rRNA binding	Molecular Function	MSTRG.12034|CIRBP;C19orf24, MSTRG.19914|MRPS18A, MSTRG.6413|MRPS6;SLC5A3	3	1852	9	27883	0.3333	0.0181459	*	0.152076	ns
GO:0034497	protein localization to phagophore assembly site	Biological Process	MSTRG.1812|STX17, MSTRG.18882|PIK3C3, MSTRG.18846|TRAPPC8	3	1852	9	27883	0.3333	0.0181459	*	0.152076	ns
GO:0005687	U4 snRNP	Cellular Component	MSTRG.17920|CNOT3;PRPF31, MSTRG.22427|SNRPE, MSTRG.18796|SNRPD1	3	1852	9	27883	0.3333	0.0181459	*	0.152076	ns
GO:0071711	basement membrane organization	Biological Process	MSTRG.9642|FERMT1, MSTRG.20631|FLRT2, MSTRG.17587|SPINT2	3	1852	9	27883	0.3333	0.0181459	*	0.152076	ns
GO:0001055	RNA polymerase II activity	Molecular Function	MSTRG.12041|POLR2E, MSTRG.17244|POLR2C, MSTRG.15896|POLR2F	3	1852	9	27883	0.3333	0.0181459	*	0.152076	ns
GO:0070410	co-SMAD binding	Molecular Function	MSTRG.672|SMAD2, MSTRG.1224|SMAD3, MSTRG.15447|TRIM33	3	1852	9	27883	0.3333	0.0181459	*	0.152076	ns
GO:0051489	regulation of filopodium assembly	Biological Process	MSTRG.6582|DMTN, MSTRG.18371|CDC42, MSTRG.4883|RAB5A	3	1852	9	27883	0.3333	0.0181459	*	0.152076	ns
GO:0046935	1-phosphatidylinositol-3-kinase regulator activity	Molecular Function	MSTRG.19200|PIK3R3, MSTRG.16859|CRADD, MSTRG.9303|PIK3R1	3	1852	9	27883	0.3333	0.0181459	*	0.152076	ns
GO:0051647	nucleus localization	Biological Process	MSTRG.18371|CDC42, MSTRG.23209|DMD, MSTRG.134|ENSSSCG00000004081;ENSSSCG00000021273;ENSSSCG00000004082;ENSSSCG00000034008;ENSSSCG00000031744	3	1852	9	27883	0.3333	0.0181459	*	0.152076	ns
GO:0045047	protein targeting to ER	Biological Process	MSTRG.22361|SRPRA, MSTRG.13341|ENSSSCG00000021236, MSTRG.8829|ZFAND2B	3	1852	9	27883	0.3333	0.0181459	*	0.152076	ns
GO:0030033	microvillus assembly	Biological Process	MSTRG.5841|TNIK, MSTRG.22161|RDX, MSTRG.21161|RAPGEF2	3	1852	9	27883	0.3333	0.0181459	*	0.152076	ns
GO:0001921	positive regulation of receptor recycling	Biological Process	MSTRG.3850|NSF, MSTRG.7888|INPP5F;ENSSSCG00000039630, MSTRG.20542|PSEN1	3	1852	9	27883	0.3333	0.0181459	*	0.152076	ns
GO:0008276	protein methyltransferase activity	Molecular Function	MSTRG.5227|HEMK1, MSTRG.11805|CARM1;TIMM29, MSTRG.14152|FAM98A	3	1852	9	27883	0.3333	0.0181459	*	0.152076	ns
GO:0045120	pronucleus	Cellular Component	MSTRG.20376|ENSSSCG00000038947, MSTRG.14442|HSF1;MROH1, MSTRG.22049|EED	3	1852	9	27883	0.3333	0.0181459	*	0.152076	ns
GO:0000737	DNA catabolic process, endonucleolytic	Biological Process	MSTRG.13382|DNASE1, ENSSSCG00000032019|DNASE1L3, MSTRG.2907|FBH1	3	1852	9	27883	0.3333	0.0181459	*	0.152076	ns
GO:0033130	acetylcholine receptor binding	Molecular Function	MSTRG.11257|PSMC3, MSTRG.14481|PSCA, MSTRG.19646|ENSSSCG00000031241;ABHD16A;DDAH2;ENSSSCG00000040885;ENSSSCG00000039071	3	1852	9	27883	0.3333	0.0181459	*	0.152076	ns
GO:0046325	negative regulation of glucose import	Biological Process	MSTRG.23025|GRB10, MSTRG.15553|STXBP3, MSTRG.16768|APPL2	3	1852	9	27883	0.3333	0.0181459	*	0.152076	ns
GO:0003139	secondary heart field specification	Biological Process	MSTRG.10246|SMARCD3, MSTRG.3754|AXIN2;CEP112, MSTRG.1357|BMP4	3	1852	9	27883	0.3333	0.0181459	*	0.152076	ns
GO:0030008	TRAPP complex	Cellular Component	MSTRG.18846|TRAPPC8, MSTRG.8206|TRAPPC11, MSTRG.22275|TRAPPC4	3	1852	9	27883	0.3333	0.0181459	*	0.152076	ns
GO:0036065	fucosylation	Biological Process	MSTRG.7412|SEC24C;FUT11, MSTRG.22101|FUT4, MSTRG.9823|POFUT1	3	1852	9	27883	0.3333	0.0181459	*	0.152076	ns
GO:0015165	pyrimidine nucleotide-sugar transmembrane transporter activity	Molecular Function	MSTRG.417|SLC35A1, MSTRG.15592|SLC35A3, MSTRG.2489|ENSSSCG00000039368	3	1852	9	27883	0.3333	0.0181459	*	0.152076	ns
GO:0090481	pyrimidine nucleotide-sugar transmembrane transport	Biological Process	MSTRG.417|SLC35A1, MSTRG.15592|SLC35A3, MSTRG.2489|ENSSSCG00000039368	3	1852	9	27883	0.3333	0.0181459	*	0.152076	ns
GO:0030335	positive regulation of cell migration	Biological Process	MSTRG.21104|KDR, MSTRG.15314|SEMA6C, MSTRG.6728|ZNF268, MSTRG.6655|ELP3, MSTRG.7539|CXCL12, MSTRG.1855|ELP1, MSTRG.5340|ACOX2;FAM107A, MSTRG.10857|CD151;TSPAN4, MSTRG.20548|NUMB, MSTRG.22161|RDX, MSTRG.900|SEMA6D, MSTRG.8280|ZNF703, MSTRG.5131|ELP6, MSTRG.1357|BMP4, MSTRG.9303|PIK3R1, MSTRG.12748|PDGFRB, MSTRG.21980|PAK1, MSTRG.11079|VEGFB;FERMT3;ENSSSCG00000013038;NUDT22;STIP1, MSTRG.11026|FAM89…	19	1852	170	27883	0.1118	0.0181909	*	0.152248	ns
GO:0001568	blood vessel development	Biological Process	MSTRG.6911|TBX3, MSTRG.10759|CCM2, MSTRG.10898|DHCR7, MSTRG.7145|CRKL, MSTRG.13870|ANTXR1, MSTRG.7825|TCF7L2, MSTRG.1357|BMP4, MSTRG.20542|PSEN1	8	1852	51	27883	0.1569	0.0184411	*	0.152513	ns
GO:0031532	actin cytoskeleton reorganization	Biological Process	MSTRG.5841|TNIK, MSTRG.15309|PIP5K1A, MSTRG.20525|SIPA1L1, MSTRG.13870|ANTXR1, MSTRG.22589|THSD7A;ENSSSCG00000037256, MSTRG.21980|PAK1, MSTRG.16477|EPS8, MSTRG.5746|RAP2B	8	1852	51	27883	0.1569	0.0184411	*	0.152513	ns
GO:0048738	cardiac muscle tissue development	Biological Process	MSTRG.3884|GJC1, MSTRG.2988|SGCG, MSTRG.4253|TBX2, MSTRG.19707|BMP5	4	1852	16	27883	0.25	0.0185289	*	0.152513	ns
GO:0043122	regulation of I-kappaB kinase/NF-kappaB signaling	Biological Process	MSTRG.10856|PIDD1;SLC25A22, MSTRG.9887|CPNE1;RBM12, MSTRG.12095|SQSTM1, MSTRG.11318|TRAF6	4	1852	16	27883	0.25	0.0185289	*	0.152513	ns
GO:0042788	polysomal ribosome	Cellular Component	MSTRG.17842|RPL18, MSTRG.2193|ENSSSCG00000035904;RF00069;RF00049, MSTRG.14410|RPL8, MSTRG.10142|RPS21	4	1852	16	27883	0.25	0.0185289	*	0.152513	ns
GO:0006401	RNA catabolic process	Biological Process	MSTRG.9223|MTREX;ENSSSCG00000037130, MSTRG.11018|RNASEH2C, MSTRG.22244|SIDT2, MSTRG.3099|EXOSC8	4	1852	16	27883	0.25	0.0185289	*	0.152513	ns
GO:0045954	positive regulation of natural killer cell mediated cytotoxicity	Biological Process	MSTRG.1025|RASGRP1, MSTRG.3491|LAMP1, MSTRG.3961|STAT5B, MSTRG.17177|AP1G1;RF00576	4	1852	16	27883	0.25	0.0185289	*	0.152513	ns
GO:0055074	calcium ion homeostasis	Biological Process	MSTRG.9442|SGCD, MSTRG.3819|CCDC47, MSTRG.3739|FAM20A, MSTRG.10722|SNX10	4	1852	16	27883	0.25	0.0185289	*	0.152513	ns
GO:0046961	proton-transporting ATPase activity, rotational mechanism	Molecular Function	MSTRG.3955|ATP6V0A1, MSTRG.10486|ATP6V1FNB;ATP6V1F, MSTRG.13415|ENSSSCG00000008057;ATP6V0C, MSTRG.14684|ATP6V1C1	4	1852	16	27883	0.25	0.0185289	*	0.152513	ns
GO:0048814	regulation of dendrite morphogenesis	Biological Process	MSTRG.5841|TNIK, MSTRG.20525|SIPA1L1, MSTRG.1171|NEDD4L, MSTRG.5746|RAP2B	4	1852	16	27883	0.25	0.0185289	*	0.152513	ns
GO:0046329	negative regulation of JNK cascade	Biological Process	MSTRG.1843|FSD1L;FKTN, MSTRG.12676|HDAC3, MSTRG.1409|DACT1, MSTRG.4531|PAFAH1B1	4	1852	16	27883	0.25	0.0185289	*	0.152513	ns
GO:0015630	microtubule cytoskeleton	Cellular Component	MSTRG.7212|NID1;LYST, MSTRG.15220|RUSC1;FDPS, MSTRG.23563|KLHL4, MSTRG.16180|SHMT2, MSTRG.23278|CDK16, MSTRG.3341|MYCBP2, MSTRG.9896|ENSSSCG00000007307;RBM39, MSTRG.9005|ENSSSCG00000016370, MSTRG.2003|STRBP, MSTRG.17244|POLR2C, MSTRG.6824|CLIP1;ENSSSCG00000028005, MSTRG.23221|MID1IP1, MSTRG.11069|ESRRA;ENSSSCG00000013027, MSTRG.4531|PAFAH1B1, MSTRG.21063|SLAIN2, MSTRG.12631|SRA1;APBB3	16	1852	136	27883	0.1176	0.0185396	*	0.152513	ns
GO:0003714	transcription corepressor activity	Molecular Function	MSTRG.15951|RBFOX2, MSTRG.18250|PEX14, MSTRG.704|TCF4;ENSSSCG00000032236, MSTRG.5868|TBL1XR1, MSTRG.2894|SFMBT2, MSTRG.2380|HNRNPU, MSTRG.14774|RUNX1T1, MSTRG.17497|ENSSSCG00000031169;ENSSSCG00000002876;WTIP, MSTRG.19243|DMAP1, MSTRG.12676|HDAC3, MSTRG.19334|CDYL;PPP1R3G, MSTRG.1701|TLE4;RF00272, MSTRG.8968|HES6, MSTRG.13239|CRYM, MSTRG.20320|HOMEZ, MSTRG.20812|CTBP1	16	1852	136	27883	0.1176	0.0185396	*	0.152513	ns
GO:0003735	structural constituent of ribosome	Molecular Function	MSTRG.5830|ENSSSCG00000036114, MSTRG.19604|MRPS18B, MSTRG.9183|MRPS30, MSTRG.21004|RPL9, MSTRG.980|ENSSSCG00000035779, MSTRG.13671|ENSSSCG00000008183, MSTRG.14598|MRPL13, MSTRG.17842|RPL18, MSTRG.9223|MTREX;ENSSSCG00000037130, MSTRG.4043|RPL23;RF00412;C17orf98, MSTRG.2101|ENSSSCG00000033804, MSTRG.13090|ZNF713;ENSSSCG00000007749, MSTRG.4846|MRPL3, MSTRG.10785|ENSSSCG00000025060, MSTRG.13598|MRPS5…	37	1852	390	27883	0.0949	0.0187313	*	0.152557	ns
GO:0007420	brain development	Biological Process	MSTRG.15735|PLXNB2, MSTRG.21212|ENSSSCG00000036000;ENSSSCG00000026129, MSTRG.23766|SMARCA1, MSTRG.8068|RAB3GAP1;ENSSSCG00000033241;CCNT2, MSTRG.4386|NF1, MSTRG.5204|QRICH1;DALRD3;ssc-mir-425;ssc-mir-191;IMPDH2;QARS, MSTRG.5919|B3GNT5, MSTRG.22239|PAFAH1B2, MSTRG.3779|BPTF;ENSSSCG00000037342, MSTRG.18908|ADGRL2, MSTRG.16734|AMIGO2, MSTRG.20542|PSEN1, MSTRG.15553|STXBP3, MSTRG.17180|ATXN1L, MSTRG.6…	15	1852	125	27883	0.12	0.0188094	*	0.152557	ns
GO:0006412	translation	Biological Process	MSTRG.5830|ENSSSCG00000036114, MSTRG.19604|MRPS18B, MSTRG.9183|MRPS30, MSTRG.5204|QRICH1;DALRD3;ssc-mir-425;ssc-mir-191;IMPDH2;QARS, MSTRG.418|RARS2, MSTRG.11131|ENSSSCG00000013064, MSTRG.21004|RPL9, MSTRG.980|ENSSSCG00000035779, MSTRG.13671|ENSSSCG00000008183, MSTRG.14598|MRPL13, MSTRG.17842|RPL18, MSTRG.9223|MTREX;ENSSSCG00000037130, MSTRG.4043|RPL23;RF00412;C17orf98, MSTRG.2101|ENSSSCG00000033…	41	1852	441	27883	0.093	0.0189027	*	0.152557	ns
GO:0002040	sprouting angiogenesis	Biological Process	MSTRG.21104|KDR, MSTRG.313|RSPO3, MSTRG.3935|RAMP2, MSTRG.23113|PIR;VEGFD, MSTRG.11079|VEGFB;FERMT3;ENSSSCG00000013038;NUDT22;STIP1	5	1852	24	27883	0.2083	0.018911	*	0.152557	ns
GO:0001835	blastocyst hatching	Biological Process	MSTRG.13450|MSRB1;HS3ST6;MEIOB;HAGH, MSTRG.3184|LPAR6, MSTRG.5868|TBL1XR1, MSTRG.17558|ZFP14, MSTRG.6819|HIP1R;CCDC62	5	1852	24	27883	0.2083	0.018911	*	0.152557	ns
GO:0030134	COPII-coated ER to Golgi transport vesicle	Cellular Component	MSTRG.12134|LMAN2;MXD3, MSTRG.8269|DDHD2, MSTRG.1162|LMAN1, MSTRG.12126|TMED9;B4GALT7, MSTRG.7891|SEC23IP	5	1852	24	27883	0.2083	0.018911	*	0.152557	ns
GO:0055088	lipid homeostasis	Biological Process	MSTRG.3663|ACOX1, MSTRG.5085|ABHD5, MSTRG.15784|PNPLA3, MSTRG.17508|LSR;USF2;HAMP, MSTRG.5340|ACOX2;FAM107A	5	1852	24	27883	0.2083	0.018911	*	0.152557	ns
GO:0004114	3',5'-cyclic-nucleotide phosphodiesterase activity	Molecular Function	MSTRG.6488|PDE9A, MSTRG.16450|PDE3A, MSTRG.38|PDE10A, MSTRG.7621|PDE6C, MSTRG.16106|PDE1B	5	1852	24	27883	0.2083	0.018911	*	0.152557	ns
GO:0006913	nucleocytoplasmic transport	Biological Process	MSTRG.17330|ENSSSCG00000030295, MSTRG.9375|NPM1, MSTRG.9117|NUP155, MSTRG.23660|ENSSSCG00000012557, MSTRG.19434|NUP153	5	1852	24	27883	0.2083	0.018911	*	0.152557	ns
GO:0070536	protein K63-linked deubiquitination	Biological Process	MSTRG.16180|SHMT2, MSTRG.2754|OTUD1, MSTRG.23927|BRCC3, MSTRG.873|USP8, MSTRG.22470|YOD1	5	1852	24	27883	0.2083	0.018911	*	0.152557	ns
GO:0006479	protein methylation	Biological Process	MSTRG.11411|PRMT3, MSTRG.17353|PRMT7, MSTRG.5227|HEMK1, MSTRG.11805|CARM1;TIMM29, MSTRG.14152|FAM98A	5	1852	24	27883	0.2083	0.018911	*	0.152557	ns
GO:0010498	proteasomal protein catabolic process	Biological Process	MSTRG.19690|PSMB9, MSTRG.7894|ATE1, MSTRG.19688|PSMB8, MSTRG.53|PRKN, MSTRG.11167|PRPF19	5	1852	24	27883	0.2083	0.018911	*	0.152557	ns
GO:0097431	mitotic spindle pole	Cellular Component	MSTRG.7229|MAP10, MSTRG.13933|FAM161A, MSTRG.157|KATNA1, MSTRG.14442|HSF1;MROH1, MSTRG.1319|NIN	5	1852	24	27883	0.2083	0.018911	*	0.152557	ns
GO:0042162	telomeric DNA binding	Molecular Function	MSTRG.7793|STN1, MSTRG.935|TP53BP1, MSTRG.17319|ACD, MSTRG.15189|GLMP;ENSSSCG00000006490;ENSSSCG00000006491, MSTRG.4522|SMG6	5	1852	24	27883	0.2083	0.018911	*	0.152557	ns
GO:0032420	stereocilium	Cellular Component	MSTRG.22161|RDX, MSTRG.4531|PAFAH1B1, ENSSSCG00000005490|WHRN, MSTRG.4406|IFT20, MSTRG.16477|EPS8	5	1852	24	27883	0.2083	0.018911	*	0.152557	ns
GO:0051607	defense response to virus	Biological Process	MSTRG.1517|ENSSSCG00000031075, MSTRG.6635|BNIP3L, MSTRG.7588|IFIT5, MSTRG.1519|IFN-DELTA-7, MSTRG.7366|PRF1, MSTRG.4348|PEX12;SLFN11, MSTRG.12234|SERINC5, MSTRG.1516|ENSSSCG00000005149, MSTRG.2599|DDX58;NDUFB6;TOPORS, MSTRG.1502|ENSSSCG00000039987;IFN-OMEGA-7;IFN-OMEGA-4;IFN-OMEGA-3;IFN-ALPHA-10;IFN-ALPHA-8;IFN-ALPHA-9, MSTRG.1518|IFNA1, MSTRG.7391|DDIT4, MSTRG.1497|ENSSSCG00000037603, MSTRG.1251…	14	1852	114	27883	0.1228	0.0189354	*	0.152557	ns
GO:0001938	positive regulation of endothelial cell proliferation	Biological Process	MSTRG.21104|KDR, MSTRG.4386|NF1, MSTRG.9515|PDCD6, MSTRG.1357|BMP4, MSTRG.23113|PIR;VEGFD, MSTRG.15628|F3, MSTRG.11079|VEGFB;FERMT3;ENSSSCG00000013038;NUDT22;STIP1	7	1852	42	27883	0.1667	0.0196185	*	0.15725	ns
GO:0045296	cadherin binding	Molecular Function	MSTRG.21104|KDR, MSTRG.11202|CTNND1, MSTRG.8373|PKP4, MSTRG.20548|NUMB, ENSSSCG00000005376|TBC1D2, MSTRG.20542|PSEN1, ENSSSCG00000004885|CDH19	7	1852	42	27883	0.1667	0.0196185	*	0.15725	ns
GO:0032880	regulation of protein localization	Biological Process	MSTRG.4185|MMD, MSTRG.3341|MYCBP2, ENSSSCG00000005089|SIX4, MSTRG.873|USP8, MSTRG.3554|ARHGDIA, MSTRG.10197|DNAJB6, MSTRG.11717|STX10	7	1852	42	27883	0.1667	0.0196185	*	0.15725	ns
GO:0000502	proteasome complex	Cellular Component	MSTRG.23674|PSMD10, MSTRG.19690|PSMB9, MSTRG.17336|PSMB10, MSTRG.3816|PSMC5, MSTRG.19688|PSMB8, MSTRG.11257|PSMC3, MSTRG.8829|ZFAND2B	7	1852	42	27883	0.1667	0.0196185	*	0.15725	ns
GO:0015629	actin cytoskeleton	Cellular Component	MSTRG.13450|MSRB1;HS3ST6;MEIOB;HAGH, MSTRG.6728|ZNF268, MSTRG.12890|ENSSSCG00000007609, MSTRG.1799|ALG2, MSTRG.7588|IFIT5, MSTRG.6582|DMTN, MSTRG.5340|ACOX2;FAM107A, MSTRG.7424|VCL, MSTRG.4495|RFLNB, MSTRG.13167|TAOK2;INO80E;ENSSSCG00000037075, MSTRG.4883|RAB5A, MSTRG.2599|DDX58;NDUFB6;TOPORS, MSTRG.20816|MAEA, MSTRG.19961|CENPQ, MSTRG.22903|ARPC5, MSTRG.2153|AIF1L, MSTRG.12631|SRA1;APBB3, MSTRG.…	18	1852	160	27883	0.1125	0.0198796	*	0.158935	ns
GO:0051015	actin filament binding	Molecular Function	MSTRG.2784|NEBL, MSTRG.9642|FERMT1, MSTRG.12890|ENSSSCG00000007609, MSTRG.6582|DMTN, MSTRG.6859|ARPC3, MSTRG.7424|VCL, MSTRG.4706|ENSSSCG00000017987;ENSSSCG00000038144, MSTRG.18354|CAPZB, MSTRG.13870|ANTXR1, MSTRG.22903|ARPC5, MSTRG.2153|AIF1L, MSTRG.20492|ACTN1, MSTRG.6819|HIP1R;CCDC62, MSTRG.20851|SH3BP2;ADD1, MSTRG.134|ENSSSCG00000004081;ENSSSCG00000021273;ENSSSCG00000004082;ENSSSCG00000034008…	18	1852	160	27883	0.1125	0.0198796	*	0.158935	ns
GO:0007040	lysosome organization	Biological Process	MSTRG.7212|NID1;LYST, MSTRG.16703|LRRK2;ENSSSCG00000027998, MSTRG.16802|GNPTAB, MSTRG.17425|VPS35, MSTRG.1238|CLN6, MSTRG.15271|SNAPIN	6	1852	33	27883	0.1818	0.0200466	*	0.159252	ns
GO:0007265	Ras protein signal transduction	Biological Process	MSTRG.4386|NF1, MSTRG.11573|RFXANK, MSTRG.1025|RASGRP1, MSTRG.16125|CDK2;ENSSSCG00000037597, MSTRG.873|USP8, MSTRG.15326|SETDB1	6	1852	33	27883	0.1818	0.0200466	*	0.159252	ns
GO:0006289	nucleotide-excision repair	Biological Process	MSTRG.6795|GTF2H3, MSTRG.83|GTF2H5, MSTRG.17756|ERCC2;ERCC1, MSTRG.1428|MNAT1, MSTRG.9318|ENSSSCG00000028786, MSTRG.7733|POLL	6	1852	33	27883	0.1818	0.0200466	*	0.159252	ns
GO:0005788	endoplasmic reticulum lumen	Cellular Component	MSTRG.12321|ERAP2, MSTRG.19141|TXNDC12, MSTRG.1238|CLN6, MSTRG.2133|TOR1A, MSTRG.5545|TMEM43, MSTRG.15744|ALG12	6	1852	33	27883	0.1818	0.0200466	*	0.159252	ns
GO:0031902	late endosome membrane	Cellular Component	MSTRG.14305|LAPTM4A, MSTRG.5726|RNF13, MSTRG.23746|LAMP2, MSTRG.11154|CYB561A3, MSTRG.22776|STARD3NL, MSTRG.9475|ANXA6	6	1852	33	27883	0.1818	0.0200466	*	0.159252	ns
GO:0004175	endopeptidase activity	Molecular Function	MSTRG.16711|ADAMTS20, MSTRG.23116|ACE2, MSTRG.10856|PIDD1;SLC25A22, MSTRG.19690|PSMB9, MSTRG.17336|PSMB10, MSTRG.19688|PSMB8, MSTRG.3824|ACE, MSTRG.20542|PSEN1, MSTRG.1677|PCSK5, MSTRG.22392|ADAMTS15	10	1852	72	27883	0.1389	0.0202435	*	0.160409	ns
GO:0009791	post-embryonic development	Biological Process	MSTRG.13101|ENSSSCG00000007738;GUSB;ENSSSCG00000035154;VKORC1L1;NUPR2, MSTRG.672|SMAD2, MSTRG.10898|DHCR7, MSTRG.16753|CHST11, MSTRG.17756|ERCC2;ERCC1, MSTRG.22263|ENSSSCG00000023324;TMEM25;TTC36, MSTRG.1357|BMP4, MSTRG.20542|PSEN1, MSTRG.3819|CCDC47, MSTRG.7293|ARID5B	10	1852	72	27883	0.1389	0.0202435	*	0.160409	ns
GO:0031490	chromatin DNA binding	Molecular Function	MSTRG.7312|JMJD1C;ENSSSCG00000038697, MSTRG.2380|HNRNPU, MSTRG.1224|SMAD3, MSTRG.16656|KDM5A, MSTRG.14442|HSF1;MROH1, MSTRG.11020|RELA, MSTRG.14368|GRHL1, MSTRG.4926|THRB	8	1852	52	27883	0.1538	0.0205643	*	0.162744	ns
GO:0035335	peptidyl-tyrosine dephosphorylation	Biological Process	MSTRG.8143|PTPN4;TMEM177, MSTRG.7576|ENSSSCG00000010440, MSTRG.7063|MTMR3, MSTRG.8308|DUSP4, MSTRG.23406|MTMR8, MSTRG.13819|DUSP11, MSTRG.22709|PTPN12, MSTRG.12588|CDC25C, MSTRG.10970|SSH3;ANKRD13D, MSTRG.428|RNGTT, MSTRG.11924|PTPRS	11	1852	83	27883	0.1325	0.0211706	*	0.167119	ns
GO:0030308	negative regulation of cell growth	Biological Process	MSTRG.12034|CIRBP;C19orf24, MSTRG.13899|SERTAD2, MSTRG.15480|ST7L;CTTNBP2NL, MSTRG.13247|DCUN1D3, MSTRG.12527|GDF9, MSTRG.1224|SMAD3, MSTRG.17650|SERTAD1, MSTRG.17796|DACT3, MSTRG.15233|ADAM15;DCST1, MSTRG.21024|APBB2, MSTRG.6596|ENSSSCG00000009625;ENSSSCG00000009627;CCAR2	11	1852	83	27883	0.1325	0.0211706	*	0.167119	ns
GO:0014069	postsynaptic density	Cellular Component	MSTRG.16578|PEX5;CLSTN3, MSTRG.6025|DLG1, MSTRG.8373|PKP4, MSTRG.4643|DLG4, MSTRG.6582|DMTN, MSTRG.18354|CAPZB, MSTRG.15428|ATP1A1, MSTRG.14410|RPL8, MSTRG.18245|CLSTN1, MSTRG.17425|VPS35, MSTRG.20443|AKAP5, MSTRG.873|USP8, MSTRG.12056|MISP;PALM, MSTRG.16477|EPS8, MSTRG.20851|SH3BP2;ADD1	15	1852	127	27883	0.1181	0.0214244	*	0.167952	ns
GO:0005925	focal adhesion	Cellular Component	MSTRG.9642|FERMT1, MSTRG.5340|ACOX2;FAM107A, MSTRG.20631|FLRT2, MSTRG.7424|VCL, MSTRG.22161|RDX, MSTRG.13625|ENSSSCG00000008137, MSTRG.11396|ARL14EP, MSTRG.22229|REXO2, MSTRG.3436|ITGBL1, MSTRG.12056|MISP;PALM, MSTRG.2153|AIF1L, MSTRG.20492|ACTN1, MSTRG.23412|MSN, MSTRG.9475|ANXA6	14	1852	116	27883	0.1207	0.0217099	*	0.167952	ns
GO:0030176	integral component of endoplasmic reticulum membrane	Cellular Component	MSTRG.21967|ENSSSCG00000014872;ACER3, MSTRG.10405|SLC35B4, MSTRG.8305|SARAF, MSTRG.19687|ENSSSCG00000025593, MSTRG.10898|DHCR7, MSTRG.20297|DCAF11;PSME1;FITM1, MSTRG.2115|DOLK, MSTRG.8509|LNPK, MSTRG.7561|SGMS1, MSTRG.5946|ALG3	10	1852	73	27883	0.137	0.0221071	*	0.167952	ns
GO:0042552	myelination	Biological Process	MSTRG.21967|ENSSSCG00000014872;ACER3, MSTRG.14609|MAL2, MSTRG.48|QKI, MSTRG.7690|MARVELD1, MSTRG.22638|FAM126A, MSTRG.12234|SERINC5, MSTRG.9755|ATRN	7	1852	43	27883	0.1628	0.0221304	*	0.167952	ns
GO:0016779	nucleotidyltransferase activity	Molecular Function	MSTRG.18258|NMNAT1;RBP7;UBE4B, MSTRG.2551|GALT, MSTRG.5439|TRNT1, MSTRG.19714|PRIM2, MSTRG.428|RNGTT, MSTRG.7733|POLL, MSTRG.2857|NUDT5	7	1852	43	27883	0.1628	0.0221304	*	0.167952	ns
GO:0006513	protein monoubiquitination	Biological Process	MSTRG.18258|NMNAT1;RBP7;UBE4B, MSTRG.4348|PEX12;SLFN11, MSTRG.53|PRKN, MSTRG.2599|DDX58;NDUFB6;TOPORS, MSTRG.7168|KLHL22	5	1852	25	27883	0.2	0.0223789	*	0.167952	ns
GO:0019882	antigen processing and presentation	Biological Process	MSTRG.744|RAB8B, MSTRG.14260|RAB10, MSTRG.19688|PSMB8, MSTRG.19634|ENSSSCG00000001396, MSTRG.19678|SLA-DQB1	5	1852	25	27883	0.2	0.0223789	*	0.167952	ns
GO:0008089	anterograde axonal transport	Biological Process	MSTRG.3974|HAP1, MSTRG.5059|TRAK1, MSTRG.7428|AP3M1, MSTRG.898|BLOC1S6, MSTRG.15271|SNAPIN	5	1852	25	27883	0.2	0.0223789	*	0.167952	ns
GO:0009409	response to cold	Biological Process	MSTRG.4644|ACADVL, MSTRG.12034|CIRBP;C19orf24, MSTRG.7833|ADRB1, MSTRG.149|LRP11, MSTRG.23302|PCSK1N	5	1852	25	27883	0.2	0.0223789	*	0.167952	ns
GO:0030001	metal ion transport	Biological Process	MSTRG.21603|SLC39A8, MSTRG.19706|SLC39A7;HSD17B8, MSTRG.10984|CCS, MSTRG.23528|ATP7A, MSTRG.11258|SLC39A13	5	1852	25	27883	0.2	0.0223789	*	0.167952	ns
GO:0030133	transport vesicle	Cellular Component	MSTRG.19109|HSPB11;YIPF1, MSTRG.898|BLOC1S6, MSTRG.20308|JPH4;AP1G2, MSTRG.17449|ANKRD27, MSTRG.18572|AZIN2	5	1852	25	27883	0.2	0.0223789	*	0.167952	ns
GO:0090630	activation of GTPase activity	Biological Process	MSTRG.1025|RASGRP1, ENSSSCG00000005376|TBC1D2, MSTRG.22849|ENSSSCG00000015499, MSTRG.15309|PIP5K1A, MSTRG.16254|TBC1D30, MSTRG.7145|CRKL, MSTRG.2864|USP6NL, MSTRG.17162|MTSS1L, MSTRG.6147|PLA1A;ADPRH	9	1852	63	27883	0.1429	0.0227382	*	0.167952	ns
GO:0007389	pattern specification process	Biological Process	MSTRG.8365|ACVR1C, MSTRG.672|SMAD2, MSTRG.3544|RFNG, MSTRG.791|RNF111, MSTRG.6912|TBX5, MSTRG.7145|CRKL, MSTRG.19707|BMP5, MSTRG.8016|ACVR2A	8	1852	53	27883	0.1509	0.0228552	*	0.167952	ns
GO:0005178	integrin binding	Molecular Function	MSTRG.21104|KDR, MSTRG.7539|CXCL12, MSTRG.10857|CD151;TSPAN4, MSTRG.3041|HMGB1, MSTRG.21583|NPNT, MSTRG.3436|ITGBL1, MSTRG.15233|ADAM15;DCST1, MSTRG.3812|ICAM2, MSTRG.9918|SRC, MSTRG.20492|ACTN1, MSTRG.11079|VEGFB;FERMT3;ENSSSCG00000013038;NUDT22;STIP1	11	1852	84	27883	0.131	0.0229486	*	0.167952	ns
GO:0004721	phosphoprotein phosphatase activity	Molecular Function	MSTRG.8143|PTPN4;TMEM177, MSTRG.16231|PPM1H, MSTRG.17283|CA7;PDP2, MSTRG.5021|CTDSPL, MSTRG.8308|DUSP4, MSTRG.22982|PPP2R5A;RF00026, MSTRG.4648|CTDNEP1, MSTRG.22709|PTPN12, MSTRG.6867|PPP1CC, MSTRG.18148|ENSSSCG00000003348, MSTRG.11924|PTPRS	11	1852	84	27883	0.131	0.0229486	*	0.167952	ns
GO:0051568	histone H3-K4 methylation	Biological Process	MSTRG.6847|SETD1B;TMEM120B, MSTRG.20761|SETD3, MSTRG.22263|ENSSSCG00000023324;TMEM25;TTC36, MSTRG.5261|WDR82;ssc-let-7g	4	1852	17	27883	0.2353	0.0229831	*	0.167952	ns
GO:0016571	histone methylation	Biological Process	MSTRG.8264|NSD3;PLPP5;DDHD2, MSTRG.17353|PRMT7, MSTRG.11805|CARM1;TIMM29, MSTRG.22049|EED	4	1852	17	27883	0.2353	0.0229831	*	0.167952	ns
GO:0004806	triglyceride lipase activity	Molecular Function	MSTRG.8269|DDHD2, MSTRG.15784|PNPLA3, MSTRG.10858|RPLP2;CRACR2B;RF00419;PNPLA2, MSTRG.17688|LIPE	4	1852	17	27883	0.2353	0.0229831	*	0.167952	ns
GO:0005685	U1 snRNP	Cellular Component	MSTRG.4164|ENSSSCG00000017555, MSTRG.10355|ENSSSCG00000016509, MSTRG.22427|SNRPE, MSTRG.18796|SNRPD1	4	1852	17	27883	0.2353	0.0229831	*	0.167952	ns
GO:0021510	spinal cord development	Biological Process	MSTRG.4386|NF1, ENSSSCG00000021920|SOX12, MSTRG.17756|ERCC2;ERCC1, MSTRG.11924|PTPRS	4	1852	17	27883	0.2353	0.0229831	*	0.167952	ns
GO:0005548	phospholipid transporter activity	Molecular Function	MSTRG.4188|ENSSSCG00000017608, MSTRG.6808|PITPNM2, MSTRG.6484|ABCG1, MSTRG.10909|OSBPL5	4	1852	17	27883	0.2353	0.0229831	*	0.167952	ns
GO:0051290	protein heterotetramerization	Biological Process	MSTRG.19706|SLC39A7;HSD17B8, MSTRG.4005|KRT10, MSTRG.11151|CPSF7, MSTRG.15282|S100A10	4	1852	17	27883	0.2353	0.0229831	*	0.167952	ns
GO:0008376	acetylgalactosaminyltransferase activity	Molecular Function	MSTRG.6827|B3GNT4, MSTRG.13916|B3GNT2, MSTRG.5919|B3GNT5, MSTRG.2219|B3GALT2	4	1852	17	27883	0.2353	0.0229831	*	0.167952	ns
GO:0009968	negative regulation of signal transduction	Biological Process	MSTRG.2225|RGS2, MSTRG.16859|CRADD, MSTRG.7391|DDIT4, MSTRG.15058|RGS5	4	1852	17	27883	0.2353	0.0229831	*	0.167952	ns
GO:0045453	bone resorption	Biological Process	MSTRG.1059|LRRK1, MSTRG.11318|TRAF6, MSTRG.9918|SRC, MSTRG.10722|SNX10	4	1852	17	27883	0.2353	0.0229831	*	0.167952	ns
GO:0045022	early endosome to late endosome transport	Biological Process	MSTRG.4883|RAB5A, MSTRG.18882|PIK3C3, MSTRG.17449|ANKRD27, MSTRG.14821|SNX16	4	1852	17	27883	0.2353	0.0229831	*	0.167952	ns
GO:0034237	protein kinase A regulatory subunit binding	Molecular Function	MSTRG.2322|ACBD3, MSTRG.20443|AKAP5, MSTRG.10045|ARFGEF2, MSTRG.11700|PRKACA	4	1852	17	27883	0.2353	0.0229831	*	0.167952	ns
GO:0043393	regulation of protein binding	Biological Process	MSTRG.10246|SMARCD3, MSTRG.20542|PSEN1, MSTRG.9918|SRC, MSTRG.15271|SNAPIN	4	1852	17	27883	0.2353	0.0229831	*	0.167952	ns
GO:0070555	response to interleukin-1	Biological Process	MSTRG.11318|TRAF6, MSTRG.16276|IRAK3, MSTRG.9918|SRC, MSTRG.11020|RELA	4	1852	17	27883	0.2353	0.0229831	*	0.167952	ns
GO:0032993	protein-DNA complex	Cellular Component	ENSSSCG00000021920|SOX12, MSTRG.9375|NPM1, MSTRG.6912|TBX5, MSTRG.19293|NFYC;ssc-mir-30c-1;ssc-mir-30e, MSTRG.7825|TCF7L2, MSTRG.16656|KDM5A	6	1852	34	27883	0.1765	0.0230136	*	0.167952	ns
GO:0010508	positive regulation of autophagy	Biological Process	MSTRG.15703|SH3GLB1;ENSSSCG00000035099, MSTRG.16703|LRRK2;ENSSSCG00000027998, MSTRG.3041|HMGB1, MSTRG.5235|ZMYND10;NPRL2, MSTRG.14754|TP53INP1, MSTRG.1154|RNF152	6	1852	34	27883	0.1765	0.0230136	*	0.167952	ns
GO:0043123	positive regulation of I-kappaB kinase/NF-kappaB signaling	Biological Process	MSTRG.7588|IFIT5, MSTRG.5975|ADIPOQ, MSTRG.1955|TLR4, MSTRG.558|TRAF3IP2, MSTRG.21253|ANKRD17, MSTRG.53|PRKN, MSTRG.16610|LTBR, MSTRG.15275|S100A13;S100A14, MSTRG.8671|CFLAR;CASP10, MSTRG.11318|TRAF6, MSTRG.11020|RELA, MSTRG.1563|LURAP1L	12	1852	95	27883	0.1263	0.0233411	*	0.167952	ns
GO:0000981	DNA-binding transcription factor activity, RNA polymerase II-specific	Molecular Function	MSTRG.19063|NFIA, MSTRG.5204|QRICH1;DALRD3;ssc-mir-425;ssc-mir-191;IMPDH2;QARS, MSTRG.8738|CREB1, ENSSSCG00000021920|SOX12, MSTRG.1560|NFIB, MSTRG.704|TCF4;ENSSSCG00000032236, MSTRG.17508|LSR;USF2;HAMP, ENSSSCG00000005089|SIX4, MSTRG.20989|KLF3, MSTRG.19786|ETV7, MSTRG.22629|SP4, MSTRG.6912|TBX5, MSTRG.1224|SMAD3, MSTRG.22598|ETV1, MSTRG.15864|ATF4, MSTRG.23450|ENSSSCG00000024163, MSTRG.1701|TLE4…	23	1852	223	27883	0.1031	0.0241706	*	0.167952	ns
GO:0010038	response to metal ion	Biological Process	MSTRG.1962|ENSSSCG00000039972, MSTRG.1171|NEDD4L	2	1852	4	27883	0.5	0.0241742	*	0.167952	ns
GO:0030091	protein repair	Biological Process	MSTRG.13450|MSRB1;HS3ST6;MEIOB;HAGH, MSTRG.2295|ENSSSCG00000034443	2	1852	4	27883	0.5	0.0241742	*	0.167952	ns
GO:0033743	peptide-methionine (R)-S-oxide reductase activity	Molecular Function	MSTRG.13450|MSRB1;HS3ST6;MEIOB;HAGH, MSTRG.2295|ENSSSCG00000034443	2	1852	4	27883	0.5	0.0241742	*	0.167952	ns
GO:0016560	protein import into peroxisome matrix, docking	Biological Process	MSTRG.16578|PEX5;CLSTN3, MSTRG.18250|PEX14	2	1852	4	27883	0.5	0.0241742	*	0.167952	ns
GO:0003997	acyl-CoA oxidase activity	Molecular Function	MSTRG.3663|ACOX1, MSTRG.5340|ACOX2;FAM107A	2	1852	4	27883	0.5	0.0241742	*	0.167952	ns
GO:0045046	protein import into peroxisome membrane	Biological Process	MSTRG.744|RAB8B, MSTRG.212|PEX3	2	1852	4	27883	0.5	0.0241742	*	0.167952	ns
GO:0071447	cellular response to hydroperoxide	Biological Process	MSTRG.14658|OXR1, MSTRG.14754|TP53INP1	2	1852	4	27883	0.5	0.0241742	*	0.167952	ns
GO:1902083	negative regulation of peptidyl-cysteine S-nitrosylation	Biological Process	MSTRG.14658|OXR1, MSTRG.23209|DMD	2	1852	4	27883	0.5	0.0241742	*	0.167952	ns
GO:0019534	toxin transmembrane transporter activity	Molecular Function	MSTRG.20324|SLC7A8, MSTRG.6484|ABCG1	2	1852	4	27883	0.5	0.0241742	*	0.167952	ns
GO:0009062	fatty acid catabolic process	Biological Process	MSTRG.14340|LPIN1, MSTRG.4644|ACADVL	2	1852	4	27883	0.5	0.0241742	*	0.167952	ns
GO:0044292	dendrite terminus	Cellular Component	MSTRG.9961|SGK2;IFT52, MSTRG.4406|IFT20	2	1852	4	27883	0.5	0.0241742	*	0.167952	ns
GO:1903373	positive regulation of endoplasmic reticulum tubular network organization	Biological Process	MSTRG.8068|RAB3GAP1;ENSSSCG00000033241;CCNT2, MSTRG.8509|LNPK	2	1852	4	27883	0.5	0.0241742	*	0.167952	ns
GO:0046322	negative regulation of fatty acid oxidation	Biological Process	MSTRG.4644|ACADVL, MSTRG.16768|APPL2	2	1852	4	27883	0.5	0.0241742	*	0.167952	ns
GO:0045762	positive regulation of adenylate cyclase activity	Biological Process	MSTRG.4386|NF1, MSTRG.20443|AKAP5	2	1852	4	27883	0.5	0.0241742	*	0.167952	ns
GO:0008238	exopeptidase activity	Molecular Function	MSTRG.23116|ACE2, MSTRG.3824|ACE	2	1852	4	27883	0.5	0.0241742	*	0.167952	ns
GO:0008241	peptidyl-dipeptidase activity	Molecular Function	MSTRG.23116|ACE2, MSTRG.3824|ACE	2	1852	4	27883	0.5	0.0241742	*	0.167952	ns
GO:0070682	proteasome regulatory particle assembly	Biological Process	MSTRG.1961|PSMD5, MSTRG.23674|PSMD10	2	1852	4	27883	0.5	0.0241742	*	0.167952	ns
GO:0008525	phosphatidylcholine transporter activity	Molecular Function	MSTRG.4188|ENSSSCG00000017608, MSTRG.6808|PITPNM2	2	1852	4	27883	0.5	0.0241742	*	0.167952	ns
GO:0006658	phosphatidylserine metabolic process	Biological Process	MSTRG.18530|SERINC2, MSTRG.12234|SERINC5	2	1852	4	27883	0.5	0.0241742	*	0.167952	ns
GO:0015232	heme transmembrane transporter activity	Molecular Function	MSTRG.20589|FLVCR2, MSTRG.16744|SLC48A1	2	1852	4	27883	0.5	0.0241742	*	0.167952	ns
GO:0001875	lipopolysaccharide immune receptor activity	Molecular Function	MSTRG.6772|SCARB1, MSTRG.1955|TLR4	2	1852	4	27883	0.5	0.0241742	*	0.167952	ns
GO:0061097	regulation of protein tyrosine kinase activity	Biological Process	MSTRG.23785|RAP2C, MSTRG.5746|RAP2B	2	1852	4	27883	0.5	0.0241742	*	0.167952	ns
GO:0006104	succinyl-CoA metabolic process	Biological Process	MSTRG.20552|ACOT4, MSTRG.20576|DLST	2	1852	4	27883	0.5	0.0241742	*	0.167952	ns
GO:0031694	alpha-2A adrenergic receptor binding	Molecular Function	MSTRG.7833|ADRB1, MSTRG.20844|ADRA2C	2	1852	4	27883	0.5	0.0241742	*	0.167952	ns
GO:0021942	radial glia guided migration of Purkinje cell	Biological Process	MSTRG.15951|RBFOX2, MSTRG.5669|RNF7	2	1852	4	27883	0.5	0.0241742	*	0.167952	ns
GO:0051098	regulation of binding	Biological Process	MSTRG.672|SMAD2, MSTRG.1224|SMAD3	2	1852	4	27883	0.5	0.0241742	*	0.167952	ns
GO:0043504	mitochondrial DNA repair	Biological Process	MSTRG.4356|LIG3, MSTRG.9694|ENSSSCG00000007089	2	1852	4	27883	0.5	0.0241742	*	0.167952	ns
GO:0000738	DNA catabolic process, exonucleolytic	Biological Process	MSTRG.19242|ENSSSCG00000036909, MSTRG.9727|XRN2	2	1852	4	27883	0.5	0.0241742	*	0.167952	ns
GO:0055119	relaxation of cardiac muscle	Biological Process	MSTRG.2225|RGS2, MSTRG.15025|ATP1B1	2	1852	4	27883	0.5	0.0241742	*	0.167952	ns
GO:1990391	DNA repair complex	Cellular Component	MSTRG.11288|PHF21A, MSTRG.935|TP53BP1	2	1852	4	27883	0.5	0.0241742	*	0.167952	ns
GO:0008228	opsonization	Biological Process	MSTRG.6227|CD47, MSTRG.2214|FCN2	2	1852	4	27883	0.5	0.0241742	*	0.167952	ns
GO:0045650	negative regulation of macrophage differentiation	Biological Process	MSTRG.5975|ADIPOQ, MSTRG.10173|ZBTB46	2	1852	4	27883	0.5	0.0241742	*	0.167952	ns
GO:2000467	positive regulation of glycogen (starch) synthase activity	Biological Process	MSTRG.5975|ADIPOQ, MSTRG.19334|CDYL;PPP1R3G	2	1852	4	27883	0.5	0.0241742	*	0.167952	ns
GO:2000481	positive regulation of cAMP-dependent protein kinase activity	Biological Process	MSTRG.5975|ADIPOQ, MSTRG.21161|RAPGEF2	2	1852	4	27883	0.5	0.0241742	*	0.167952	ns
GO:0010994	free ubiquitin chain polymerization	Biological Process	MSTRG.21008|UBE2K, MSTRG.53|PRKN	2	1852	4	27883	0.5	0.0241742	*	0.167952	ns
GO:0032488	Cdc42 protein signal transduction	Biological Process	MSTRG.18371|CDC42, MSTRG.7266|RHOU	2	1852	4	27883	0.5	0.0241742	*	0.167952	ns
GO:0036336	dendritic cell migration	Biological Process	MSTRG.18371|CDC42, MSTRG.16477|EPS8	2	1852	4	27883	0.5	0.0241742	*	0.167952	ns
GO:0005849	mRNA cleavage factor complex	Cellular Component	MSTRG.11151|CPSF7, MSTRG.17356|NUDT21	2	1852	4	27883	0.5	0.0241742	*	0.167952	ns
GO:0048102	autophagic cell death	Biological Process	MSTRG.15703|SH3GLB1;ENSSSCG00000035099, MSTRG.14754|TP53INP1	2	1852	4	27883	0.5	0.0241742	*	0.167952	ns
GO:0060161	positive regulation of dopamine receptor signaling pathway	Biological Process	MSTRG.16703|LRRK2;ENSSSCG00000027998, MSTRG.17425|VPS35	2	1852	4	27883	0.5	0.0241742	*	0.167952	ns
GO:0006269	DNA replication, synthesis of RNA primer	Biological Process	MSTRG.8218|ENSSSCG00000031971;PRIMPOL, MSTRG.19714|PRIM2	2	1852	4	27883	0.5	0.0241742	*	0.167952	ns
GO:0046696	lipopolysaccharide receptor complex	Cellular Component	MSTRG.1955|TLR4, MSTRG.10680|TRIL	2	1852	4	27883	0.5	0.0241742	*	0.167952	ns
GO:0033299	secretion of lysosomal enzymes	Biological Process	MSTRG.16802|GNPTAB, MSTRG.898|BLOC1S6	2	1852	4	27883	0.5	0.0241742	*	0.167952	ns
GO:0002474	antigen processing and presentation of peptide antigen via MHC class I	Biological Process	MSTRG.911|B2M, MSTRG.19634|ENSSSCG00000001396	2	1852	4	27883	0.5	0.0241742	*	0.167952	ns
GO:0042612	MHC class I protein complex	Cellular Component	MSTRG.911|B2M, MSTRG.19634|ENSSSCG00000001396	2	1852	4	27883	0.5	0.0241742	*	0.167952	ns
GO:0009052	pentose-phosphate shunt, non-oxidative branch	Biological Process	MSTRG.4546|ENSSSCG00000017864, MSTRG.8748|ENSSSCG00000032311	2	1852	4	27883	0.5	0.0241742	*	0.167952	ns
GO:0072015	glomerular visceral epithelial cell development	Biological Process	MSTRG.9670|JAG1, MSTRG.1357|BMP4	2	1852	4	27883	0.5	0.0241742	*	0.167952	ns
GO:0097386	glial cell projection	Cellular Component	MSTRG.8423|SCN7A, MSTRG.18430|TMEM50A	2	1852	4	27883	0.5	0.0241742	*	0.167952	ns
GO:1990246	uniplex complex	Cellular Component	MSTRG.15808|SMDT1;PHETA2, MSTRG.2985|MICU2	2	1852	4	27883	0.5	0.0241742	*	0.167952	ns
GO:0002673	regulation of acute inflammatory response	Biological Process	MSTRG.13382|DNASE1, ENSSSCG00000032019|DNASE1L3	2	1852	4	27883	0.5	0.0241742	*	0.167952	ns
GO:0060235	lens induction in camera-type eye	Biological Process	MSTRG.15451|HIPK1, MSTRG.1357|BMP4	2	1852	4	27883	0.5	0.0241742	*	0.167952	ns
GO:1904872	regulation of telomerase RNA localization to Cajal body	Biological Process	MSTRG.23916|DKC1;RF00340, MSTRG.12378|DCP2	2	1852	4	27883	0.5	0.0241742	*	0.167952	ns
GO:0009597	detection of virus	Biological Process	MSTRG.12234|SERINC5, MSTRG.2599|DDX58;NDUFB6;TOPORS	2	1852	4	27883	0.5	0.0241742	*	0.167952	ns
GO:0035339	SPOTS complex	Cellular Component	MSTRG.4026|ORMDL3;GSDMB, MSTRG.16119|ENSSSCG00000000365	2	1852	4	27883	0.5	0.0241742	*	0.167952	ns
GO:0090156	cellular sphingolipid homeostasis	Biological Process	MSTRG.4026|ORMDL3;GSDMB, MSTRG.16119|ENSSSCG00000000365	2	1852	4	27883	0.5	0.0241742	*	0.167952	ns
GO:0042304	regulation of fatty acid biosynthetic process	Biological Process	MSTRG.5129|SCAP, MSTRG.22558|PDK4	2	1852	4	27883	0.5	0.0241742	*	0.167952	ns
GO:2000401	regulation of lymphocyte migration	Biological Process	MSTRG.9366|STK10, MSTRG.23412|MSN	2	1852	4	27883	0.5	0.0241742	*	0.167952	ns
GO:0031748	D1 dopamine receptor binding	Molecular Function	MSTRG.17425|VPS35, MSTRG.11691|GIPC1;PTGER1	2	1852	4	27883	0.5	0.0241742	*	0.167952	ns
GO:0070820	tertiary granule	Cellular Component	MSTRG.15553|STXBP3, MSTRG.274|STX7	2	1852	4	27883	0.5	0.0241742	*	0.167952	ns
GO:0009838	abscission	Biological Process	MSTRG.17182|IST1;ENSSSCG00000002745, MSTRG.3090|SPART	2	1852	4	27883	0.5	0.0241742	*	0.167952	ns
GO:0070110	ciliary neurotrophic factor receptor complex	Cellular Component	MSTRG.9232|IL6ST, MSTRG.11943|EBI3;ANKRD24	2	1852	4	27883	0.5	0.0241742	*	0.167952	ns
GO:0060754	positive regulation of mast cell chemotaxis	Biological Process	MSTRG.23113|PIR;VEGFD, MSTRG.11079|VEGFB;FERMT3;ENSSSCG00000013038;NUDT22;STIP1	2	1852	4	27883	0.5	0.0241742	*	0.167952	ns
GO:0044691	tooth eruption	Biological Process	MSTRG.3739|FAM20A, MSTRG.10722|SNX10	2	1852	4	27883	0.5	0.0241742	*	0.167952	ns
GO:0000179	rRNA (adenine-N6,N6-)-dimethyltransferase activity	Molecular Function	MSTRG.9272|DIMT1, MSTRG.2396|TFB2M	2	1852	4	27883	0.5	0.0241742	*	0.167952	ns
GO:0008970	phospholipase A1 activity	Molecular Function	MSTRG.6147|PLA1A;ADPRH, MSTRG.11103|PLA2G16	2	1852	4	27883	0.5	0.0241742	*	0.167952	ns
GO:0071316	cellular response to nicotine	Biological Process	MSTRG.11072|BAD, MSTRG.11020|RELA	2	1852	4	27883	0.5	0.0241742	*	0.167952	ns
GO:0034316	negative regulation of Arp2/3 complex-mediated actin nucleation	Biological Process	MSTRG.6819|HIP1R;CCDC62, MSTRG.10963|CORO1B;PTPRCAP	2	1852	4	27883	0.5	0.0241742	*	0.167952	ns
GO:0044232	organelle membrane contact site	Cellular Component	MSTRG.22776|STARD3NL, MSTRG.17482|GRAMD1A	2	1852	4	27883	0.5	0.0241742	*	0.167952	ns
GO:0034450	ubiquitin-ubiquitin ligase activity	Molecular Function	MSTRG.18258|NMNAT1;RBP7;UBE4B, MSTRG.21008|UBE2K, MSTRG.11167|PRPF19	3	1852	10	27883	0.3	0.0246609	*	0.167952	ns
GO:0002237	response to molecule of bacterial origin	Biological Process	MSTRG.1168|MALT1, MSTRG.19687|ENSSSCG00000025593, MSTRG.911|B2M	3	1852	10	27883	0.3	0.0246609	*	0.167952	ns
GO:0033173	calcineurin-NFAT signaling cascade	Biological Process	MSTRG.17203|NFAT5, MSTRG.17341|NFATC3;SLC7A6, MSTRG.6436|RCAN1	3	1852	10	27883	0.3	0.0246609	*	0.167952	ns
GO:0050811	GABA receptor binding	Molecular Function	MSTRG.8646|PLCL1, MSTRG.5059|TRAK1, MSTRG.20443|AKAP5	3	1852	10	27883	0.3	0.0246609	*	0.167952	ns
GO:0048745	smooth muscle tissue development	Biological Process	MSTRG.4386|NF1, MSTRG.6025|DLG1, MSTRG.1357|BMP4	3	1852	10	27883	0.3	0.0246609	*	0.167952	ns
GO:0047555	3',5'-cyclic-GMP phosphodiesterase activity	Molecular Function	MSTRG.6488|PDE9A, MSTRG.3740|PRKAR1A, MSTRG.16106|PDE1B	3	1852	10	27883	0.3	0.0246609	*	0.167952	ns
GO:0005740	mitochondrial envelope	Cellular Component	MSTRG.19706|SLC39A7;HSD17B8, MSTRG.6635|BNIP3L, MSTRG.18695|CIDEA	3	1852	10	27883	0.3	0.0246609	*	0.167952	ns
GO:0031434	mitogen-activated protein kinase kinase binding	Molecular Function	MSTRG.6025|DLG1, MSTRG.13167|TAOK2;INO80E;ENSSSCG00000037075, MSTRG.3824|ACE	3	1852	10	27883	0.3	0.0246609	*	0.167952	ns
GO:0008191	metalloendopeptidase inhibitor activity	Molecular Function	MSTRG.3606|TIMP2, MSTRG.5778|LXN, MSTRG.5501|TIMP4	3	1852	10	27883	0.3	0.0246609	*	0.167952	ns
GO:0045647	negative regulation of erythrocyte differentiation	Biological Process	MSTRG.9929|MAFB, MSTRG.3961|STAT5B, ENSSSCG00000028169|NCAPG2	3	1852	10	27883	0.3	0.0246609	*	0.167952	ns
GO:0050930	induction of positive chemotaxis	Biological Process	MSTRG.7539|CXCL12, MSTRG.23113|PIR;VEGFD, MSTRG.11079|VEGFB;FERMT3;ENSSSCG00000013038;NUDT22;STIP1	3	1852	10	27883	0.3	0.0246609	*	0.167952	ns
GO:0006336	DNA replication-independent nucleosome assembly	Biological Process	MSTRG.18562|RBBP4, MSTRG.20303|MDP1;ENSSSCG00000001999;CHMP4A;IPO4, MSTRG.13357|UBN1	3	1852	10	27883	0.3	0.0246609	*	0.167952	ns
GO:0008593	regulation of Notch signaling pathway	Biological Process	MSTRG.3544|RFNG, MSTRG.9232|IL6ST, MSTRG.9823|POFUT1	3	1852	10	27883	0.3	0.0246609	*	0.167952	ns
GO:0015279	store-operated calcium channel activity	Molecular Function	ENSSSCG00000009092|TRPC3, MSTRG.22123|TRPC6, MSTRG.13122|ORAI3	3	1852	10	27883	0.3	0.0246609	*	0.167952	ns
GO:0048489	synaptic vesicle transport	Biological Process	MSTRG.16208|KIF5A;PIP4K2C;DTX3;ARHGEF25, MSTRG.2133|TOR1A, MSTRG.15271|SNAPIN	3	1852	10	27883	0.3	0.0246609	*	0.167952	ns
GO:0016180	snRNA processing	Biological Process	MSTRG.18137|INTS11, MSTRG.21990|ENSSSCG00000014884, MSTRG.14756|INTS8	3	1852	10	27883	0.3	0.0246609	*	0.167952	ns
GO:0000177	cytoplasmic exosome (RNase complex)	Cellular Component	MSTRG.3305|DIS3, MSTRG.3099|EXOSC8, MSTRG.1203|DIS3L	3	1852	10	27883	0.3	0.0246609	*	0.167952	ns
GO:0006839	mitochondrial transport	Biological Process	MSTRG.14681|ENSSSCG00000006049, MSTRG.20542|PSEN1, MSTRG.21908|UCP3;RF00026	3	1852	10	27883	0.3	0.0246609	*	0.167952	ns
GO:0008409	5'-3' exonuclease activity	Molecular Function	MSTRG.14378|CPSF3, MSTRG.11738|TRIR, MSTRG.9727|XRN2	3	1852	10	27883	0.3	0.0246609	*	0.167952	ns
GO:0097178	ruffle assembly	Biological Process	MSTRG.15309|PIP5K1A, MSTRG.17162|MTSS1L, MSTRG.10722|SNX10	3	1852	10	27883	0.3	0.0246609	*	0.167952	ns
GO:0005391	P-type sodium:potassium-exchanging transporter activity	Molecular Function	MSTRG.15428|ATP1A1, MSTRG.5670|ENSSSCG00000011676, MSTRG.15025|ATP1B1	3	1852	10	27883	0.3	0.0246609	*	0.167952	ns
GO:0005890	sodium:potassium-exchanging ATPase complex	Cellular Component	MSTRG.15428|ATP1A1, MSTRG.5670|ENSSSCG00000011676, MSTRG.15025|ATP1B1	3	1852	10	27883	0.3	0.0246609	*	0.167952	ns
GO:0050435	amyloid-beta metabolic process	Biological Process	MSTRG.3824|ACE, MSTRG.20542|PSEN1, MSTRG.5209|APEH	3	1852	10	27883	0.3	0.0246609	*	0.167952	ns
GO:0032367	intracellular cholesterol transport	Biological Process	MSTRG.20568|NPC2, MSTRG.6484|ABCG1, MSTRG.10136|OSBPL2	3	1852	10	27883	0.3	0.0246609	*	0.167952	ns
GO:0001162	RNA polymerase II intronic transcription regulatory region sequence-specific DNA binding	Molecular Function	MSTRG.17962|ZNF350;ENSSSCG00000040419;ENSSSCG00000033007, MSTRG.14442|HSF1;MROH1, MSTRG.17812|ENSSSCG00000003110	3	1852	10	27883	0.3	0.0246609	*	0.167952	ns
GO:0008203	cholesterol metabolic process	Biological Process	MSTRG.22878|SOAT1, MSTRG.5129|SCAP, MSTRG.8101|ENSSSCG00000036229, MSTRG.1238|CLN6, MSTRG.20568|NPC2, MSTRG.6484|ABCG1, MSTRG.17688|LIPE	7	1852	44	27883	0.1591	0.0248561	*	0.169097	ns
GO:0004386	helicase activity	Molecular Function	MSTRG.23766|SMARCA1, MSTRG.14107|DHX57, MSTRG.17756|ERCC2;ERCC1, MSTRG.7343|DDX50, MSTRG.3589|EIF4A3, MSTRG.20950|DHX15, MSTRG.10051|DDX27, MSTRG.4684|ENSSSCG00000032469;EIF4A1;RF00554;RF01290;RF00272;CD68;MPDU1, MSTRG.19615|DHX16	9	1852	64	27883	0.1406	0.0249525	*	0.169569	ns
GO:0000977	RNA polymerase II transcription regulatory region sequence-specific DNA binding	Molecular Function	MSTRG.12134|LMAN2;MXD3, MSTRG.2589|NFX1, MSTRG.12982|CUX1, MSTRG.19670|PBX2, MSTRG.19924|CDC5L, MSTRG.3310|KLF12, MSTRG.20359|SALL2, MSTRG.20989|KLF3, ENSSSCG00000037642|ARID3A, MSTRG.19786|ETV7, MSTRG.6912|TBX5, MSTRG.1224|SMAD3, MSTRG.22979|ATF3, ENSSSCG00000006073|OSR2, MSTRG.6437|RUNX1, MSTRG.7293|ARID5B, MSTRG.16072|SP1, MSTRG.15059|PBX1;ENSSSCG00000029321, MSTRG.4176|HLF, MSTRG.8968|HES6, M…	23	1852	224	27883	0.1027	0.0253043	*	0.171691	ns
GO:0005819	spindle	Cellular Component	MSTRG.18371|CDC42, MSTRG.32|RPS6KA2, MSTRG.17756|ERCC2;ERCC1, MSTRG.1228|MAP2K5, MSTRG.157|KATNA1, MSTRG.20816|MAEA, MSTRG.4531|PAFAH1B1, MSTRG.11056|SAC3D1;SNX15;ENSSSCG00000034387	8	1852	54	27883	0.1481	0.0253198	*	0.171691	ns
GO:0006508	proteolysis	Biological Process	MSTRG.16711|ADAMTS20, MSTRG.1168|MALT1, MSTRG.20518|ADAM20, MSTRG.23116|ACE2, MSTRG.12321|ERAP2, MSTRG.4463|CPD, MSTRG.5933|ENSSSCG00000033424, MSTRG.22722|PMPCB, MSTRG.3606|TIMP2, MSTRG.1671|ENSSSCG00000038743, MSTRG.19690|PSMB9, MSTRG.5558|COPG1;CNBP;HMCES, MSTRG.10412|AGBL3, MSTRG.17336|PSMB10, MSTRG.2734|YME1L1, MSTRG.8218|ENSSSCG00000031971;PRIMPOL, MSTRG.20102|ANPEP, MSTRG.2501|CTSL, MSTRG.…	42	1852	463	27883	0.0907	0.02539	*	0.171981	ns
GO:0005543	phospholipid binding	Molecular Function	MSTRG.9863|MAP1LC3A, MSTRG.19939|PLA2G7, MSTRG.12173|FCHO2, MSTRG.9670|JAG1, MSTRG.15790|TTLL1;PACSIN2, MSTRG.15628|F3, MSTRG.5666|RASA2, MSTRG.11072|BAD, MSTRG.6819|HIP1R;CCDC62, MSTRG.19647|APOM	10	1852	75	27883	0.1333	0.0262018	*	0.176736	ns
GO:0019838	growth factor binding	Molecular Function	MSTRG.21104|KDR, MSTRG.8365|ACVR1C, MSTRG.9232|IL6ST, MSTRG.9120|LIFR, MSTRG.8016|ACVR2A	5	1852	26	27883	0.1923	0.0262336	*	0.176736	ns
GO:0016627	oxidoreductase activity, acting on the CH-CH group of donors	Molecular Function	MSTRG.3663|ACOX1, MSTRG.4644|ACADVL, MSTRG.8754|ACADL, MSTRG.6982|ACADS, MSTRG.5340|ACOX2;FAM107A	5	1852	26	27883	0.1923	0.0262336	*	0.176736	ns
GO:0009749	response to glucose	Biological Process	MSTRG.8365|ACVR1C, MSTRG.672|SMAD2, MSTRG.5975|ADIPOQ, MSTRG.2527|RMI1, MSTRG.22244|SIDT2	5	1852	26	27883	0.1923	0.0262336	*	0.176736	ns
GO:1904115	axon cytoplasm	Cellular Component	MSTRG.3974|HAP1, MSTRG.5059|TRAK1, MSTRG.7428|AP3M1, MSTRG.898|BLOC1S6, MSTRG.4531|PAFAH1B1, MSTRG.15271|SNAPIN	6	1852	35	27883	0.1714	0.0262616	*	0.176736	ns
GO:0065003	protein-containing complex assembly	Biological Process	MSTRG.22439|MDM4, MSTRG.4643|DLG4, MSTRG.6582|DMTN, MSTRG.18250|PEX14, MSTRG.22210|ZW10, MSTRG.10857|CD151;TSPAN4	6	1852	35	27883	0.1714	0.0262616	*	0.176736	ns
GO:0004725	protein tyrosine phosphatase activity	Molecular Function	MSTRG.8143|PTPN4;TMEM177, MSTRG.7576|ENSSSCG00000010440, MSTRG.7063|MTMR3, MSTRG.8308|DUSP4, MSTRG.23406|MTMR8, MSTRG.13819|DUSP11, MSTRG.22709|PTPN12, MSTRG.12588|CDC25C, MSTRG.10970|SSH3;ANKRD13D, MSTRG.428|RNGTT, MSTRG.11924|PTPRS	11	1852	86	27883	0.1279	0.0268276	*	0.180351	ns
GO:0019003	GDP binding	Molecular Function	MSTRG.744|RAB8B, MSTRG.23785|RAP2C, MSTRG.16284|RAP1B, MSTRG.14260|RAB10, MSTRG.4883|RAB5A, MSTRG.11056|SAC3D1;SNX15;ENSSSCG00000034387, MSTRG.5746|RAP2B	7	1852	45	27883	0.1556	0.027803	*	0.18645	ns
GO:0060548	negative regulation of cell death	Biological Process	MSTRG.19141|TXNDC12, MSTRG.6635|BNIP3L, ENSSSCG00000024671|WNT9A, MSTRG.1357|BMP4, MSTRG.53|PRKN, MSTRG.17425|VPS35, MSTRG.18891|ADNP2	7	1852	45	27883	0.1556	0.027803	*	0.18645	ns
GO:0035145	exon-exon junction complex	Cellular Component	MSTRG.3290|TDRD3, MSTRG.15371|RBM8A, MSTRG.3589|EIF4A3, MSTRG.4522|SMG6	4	1852	18	27883	0.2222	0.0280331	*	0.18645	ns
GO:0018279	protein N-linked glycosylation via asparagine	Biological Process	MSTRG.11557|ZFP62;MGAT1, MSTRG.431|UBE2J1, MSTRG.4965|STT3B, MSTRG.21996|ALG8	4	1852	18	27883	0.2222	0.0280331	*	0.18645	ns
GO:0007178	transmembrane receptor protein serine/threonine kinase signaling pathway	Biological Process	MSTRG.8365|ACVR1C, MSTRG.5786|PPM1L, MSTRG.8016|ACVR2A, MSTRG.19646|ENSSSCG00000031241;ABHD16A;DDAH2;ENSSSCG00000040885;ENSSSCG00000039071	4	1852	18	27883	0.2222	0.0280331	*	0.18645	ns
GO:0016706	2-oxoglutarate-dependent dioxygenase activity	Molecular Function	MSTRG.11518|JMJD4, MSTRG.20551|RIOX1, MSTRG.5202|WDR6;P4HTM, MSTRG.22157|ALKBH8	4	1852	18	27883	0.2222	0.0280331	*	0.18645	ns
GO:0072583	clathrin-dependent endocytosis	Biological Process	MSTRG.12083|CANX, MSTRG.12173|FCHO2, MSTRG.12155|CLTB;ENSSSCG00000032389, MSTRG.7888|INPP5F;ENSSSCG00000039630	4	1852	18	27883	0.2222	0.0280331	*	0.18645	ns
GO:0007595	lactation	Biological Process	MSTRG.8738|CREB1, MSTRG.9587|GPAT4, MSTRG.17508|LSR;USF2;HAMP, MSTRG.3961|STAT5B	4	1852	18	27883	0.2222	0.0280331	*	0.18645	ns
GO:0034399	nuclear periphery	Cellular Component	MSTRG.20303|MDP1;ENSSSCG00000001999;CHMP4A;IPO4, MSTRG.19434|NUP153, MSTRG.15864|ATF4, MSTRG.3397|IPO5	4	1852	18	27883	0.2222	0.0280331	*	0.18645	ns
GO:0005575	cellular_component	Cellular Component	MSTRG.8180|WDR17, MSTRG.3436|ITGBL1, MSTRG.10315|KIAA1147, MSTRG.149|LRP11	4	1852	18	27883	0.2222	0.0280331	*	0.18645	ns
GO:0008285	negative regulation of cell population proliferation	Biological Process	MSTRG.6728|ZNF268, MSTRG.4386|NF1, MSTRG.22587|PHF14, MSTRG.11814|KANK2, MSTRG.1560|NFIB, MSTRG.9375|NPM1, MSTRG.1843|FSD1L;FKTN, MSTRG.6912|TBX5, MSTRG.2130|PTGES, MSTRG.22263|ENSSSCG00000023324;TMEM25;TTC36, MSTRG.14754|TP53INP1, MSTRG.3754|AXIN2;CEP112, MSTRG.700|C18orf54, ENSSSCG00000024671|WNT9A, MSTRG.1357|BMP4, MSTRG.14129|CYP1B1, MSTRG.20466|ENSSSCG00000002281, MSTRG.11641|CHERP, MSTRG.19…	25	1852	251	27883	0.0996	0.0283133	*	0.188113	ns
GO:0042391	regulation of membrane potential	Biological Process	MSTRG.4666|RANGRF, MSTRG.6025|DLG1, MSTRG.430|GABRR2, MSTRG.5337|PXK, MSTRG.16703|LRRK2;ENSSSCG00000027998, MSTRG.1171|NEDD4L, MSTRG.12065|HCN2, ENSSSCG00000021596|KCNA5, MSTRG.14923|SGK3, MSTRG.23209|DMD, MSTRG.14821|SNX16	11	1852	87	27883	0.1264	0.028935	*	0.191888	ns
GO:0005635	nuclear envelope	Cellular Component	MSTRG.6635|BNIP3L, MSTRG.3044|ALOX5AP, MSTRG.9117|NUP155, MSTRG.23406|MTMR8, MSTRG.16828|TMPO, MSTRG.21782|IPO7;RF00319, MSTRG.4648|CTDNEP1, MSTRG.6824|CLIP1;ENSSSCG00000028005, MSTRG.4531|PAFAH1B1, MSTRG.2133|TOR1A, MSTRG.134|ENSSSCG00000004081;ENSSSCG00000021273;ENSSSCG00000004082;ENSSSCG00000034008;ENSSSCG00000031744, MSTRG.16165|NEMP1	12	1852	98	27883	0.1224	0.0289735	*	0.191888	ns
GO:0042393	histone binding	Molecular Function	MSTRG.1792|NANS, MSTRG.9375|NPM1, MSTRG.5868|TBL1XR1, MSTRG.20434|CHD2, MSTRG.2501|CTSL, MSTRG.2894|SFMBT2, MSTRG.21782|IPO7;RF00319, MSTRG.6546|CKS2, MSTRG.16656|KDM5A, MSTRG.13|PHF10, MSTRG.8912|PTMA, MSTRG.14429|TONSL	12	1852	98	27883	0.1224	0.0289735	*	0.191888	ns
GO:0004402	histone acetyltransferase activity	Molecular Function	MSTRG.8457|METTL8, MSTRG.6655|ELP3, MSTRG.2663|EPC1, MSTRG.14213|SUPT7L, MSTRG.4311|TADA2A, MSTRG.13|PHF10	6	1852	36	27883	0.1667	0.0297998	*	0.196528	ns
GO:0032760	positive regulation of tumor necrosis factor production	Biological Process	MSTRG.15094|FCER1G;NDUFS2, MSTRG.1025|RASGRP1, MSTRG.1955|TLR4, MSTRG.3041|HMGB1, MSTRG.9303|PIK3R1, MSTRG.10045|ARFGEF2	6	1852	36	27883	0.1667	0.0297998	*	0.196528	ns
GO:0001657	ureteric bud development	Biological Process	MSTRG.6025|DLG1, MSTRG.672|SMAD2, MSTRG.21583|NPNT, MSTRG.1224|SMAD3, MSTRG.673|SMAD7, MSTRG.1357|BMP4	6	1852	36	27883	0.1667	0.0297998	*	0.196528	ns
GO:0004519	endonuclease activity	Molecular Function	MSTRG.23379|ENSSSCG00000012348, MSTRG.3305|DIS3, MSTRG.13382|DNASE1, MSTRG.17756|ERCC2;ERCC1, ENSSSCG00000032019|DNASE1L3, MSTRG.1203|DIS3L	6	1852	36	27883	0.1667	0.0297998	*	0.196528	ns
GO:0006914	autophagy	Biological Process	MSTRG.7309|NRBF2, MSTRG.9863|MAP1LC3A, MSTRG.23746|LAMP2, MSTRG.12871|TECPR1, MSTRG.18882|PIK3C3, MSTRG.12095|SQSTM1, MSTRG.20542|PSEN1, MSTRG.20749|ATG2B, MSTRG.17438|C19orf12	9	1852	66	27883	0.1364	0.0298318	*	0.196531	ns
GO:0000118	histone deacetylase complex	Cellular Component	MSTRG.16096|CBX5, MSTRG.11288|PHF21A, MSTRG.5868|TBL1XR1, MSTRG.12676|HDAC3, MSTRG.23305|HDAC6	5	1852	27	27883	0.1852	0.030487	*	0.199796	ns
GO:0042149	cellular response to glucose starvation	Biological Process	MSTRG.13027|TBL2;BCL7B, MSTRG.7063|MTMR3, MSTRG.16097|HNRNPA1, MSTRG.18882|PIK3C3, MSTRG.15864|ATF4	5	1852	27	27883	0.1852	0.030487	*	0.199796	ns
GO:0010507	negative regulation of autophagy	Biological Process	MSTRG.17848|RASIP1;MAMSTR;ENSSSCG00000038580, MSTRG.19668|RNF5, MSTRG.749|HERC1, MSTRG.6640|ADRA1A, MSTRG.7168|KLHL22	5	1852	27	27883	0.1852	0.030487	*	0.199796	ns
GO:0006506	GPI anchor biosynthetic process	Biological Process	MSTRG.15111|PIGM, MSTRG.6030|ENSSSCG00000029291;NCBP2, MSTRG.1152|PIGN, MSTRG.9862|PIGU;NCOA6, MSTRG.22821|PIGC	5	1852	27	27883	0.1852	0.030487	*	0.199796	ns
GO:0032212	positive regulation of telomere maintenance via telomerase	Biological Process	MSTRG.16097|HNRNPA1, MSTRG.23916|DKC1;RF00340, MSTRG.17319|ACD, MSTRG.70|TCP1;RF00429;RF00401, MSTRG.9486|CCT5	5	1852	27	27883	0.1852	0.030487	*	0.199796	ns
GO:0030054	cell junction	Cellular Component	MSTRG.3884|GJC1, MSTRG.19063|NFIA, MSTRG.19604|MRPS18B, MSTRG.15469|SLC16A1, MSTRG.9642|FERMT1, MSTRG.6025|DLG1, MSTRG.8373|PKP4, MSTRG.4643|DLG4, MSTRG.7424|VCL, MSTRG.8714|PARD3B, ENSSSCG00000005376|TBC1D2, MSTRG.13021|CLDN4, MSTRG.13625|ENSSSCG00000008137, MSTRG.21142|GRIA2, MSTRG.20542|PSEN1, MSTRG.15275|S100A13;S100A14, ENSSSCG00000013382|PLEKHA7, MSTRG.15485|RAP1A, MSTRG.18313|RSC1A1, MSTRG…	21	1852	204	27883	0.1029	0.0307213	*	0.20112	ns
GO:0043235	receptor complex	Cellular Component	MSTRG.21104|KDR, MSTRG.8365|ACVR1C, MSTRG.2548|ENSSSCG00000010968, MSTRG.10559|MET, MSTRG.1955|TLR4, MSTRG.13167|TAOK2;INO80E;ENSSSCG00000037075, MSTRG.3935|RAMP2, MSTRG.1224|SMAD3, MSTRG.6248|IMPG2, MSTRG.19744|ITPR3, MSTRG.9232|IL6ST, MSTRG.12283|ADGRV1, MSTRG.12748|PDGFRB, MSTRG.6577|GFRA2, MSTRG.9120|LIFR, MSTRG.8016|ACVR2A, MSTRG.11943|EBI3;ANKRD24	17	1852	157	27883	0.1083	0.0320332	*	0.205206	ns
GO:0016558	protein import into peroxisome matrix	Biological Process	MSTRG.16578|PEX5;CLSTN3, MSTRG.18250|PEX14, MSTRG.4348|PEX12;SLFN11	3	1852	11	27883	0.2727	0.0322644	*	0.205206	ns
GO:0043394	proteoglycan binding	Molecular Function	MSTRG.7212|NID1;LYST, MSTRG.2501|CTSL, MSTRG.2214|FCN2	3	1852	11	27883	0.2727	0.0322644	*	0.205206	ns
GO:0001659	temperature homeostasis	Biological Process	MSTRG.4644|ACADVL, MSTRG.18695|CIDEA, MSTRG.12286|ARRDC3	3	1852	11	27883	0.2727	0.0322644	*	0.205206	ns
GO:0042594	response to starvation	Biological Process	MSTRG.10108|PCK1, MSTRG.149|LRP11, MSTRG.22558|PDK4	3	1852	11	27883	0.2727	0.0322644	*	0.205206	ns
GO:0006476	protein deacetylation	Biological Process	MSTRG.10827|SIRT3, MSTRG.12676|HDAC3, MSTRG.23305|HDAC6	3	1852	11	27883	0.2727	0.0322644	*	0.205206	ns
GO:0000421	autophagosome membrane	Cellular Component	MSTRG.1812|STX17, MSTRG.9863|MAP1LC3A, MSTRG.12871|TECPR1	3	1852	11	27883	0.2727	0.0322644	*	0.205206	ns
GO:0031167	rRNA methylation	Biological Process	MSTRG.14200|TRMT61B, MSTRG.9272|DIMT1, MSTRG.2396|TFB2M	3	1852	11	27883	0.2727	0.0322644	*	0.205206	ns
GO:0015385	sodium:proton antiporter activity	Molecular Function	MSTRG.10055|SLC9A8, MSTRG.23821|SLC9A6, MSTRG.5695|SLC9A9	3	1852	11	27883	0.2727	0.0322644	*	0.205206	ns
GO:0034375	high-density lipoprotein particle remodeling	Biological Process	MSTRG.6772|SCARB1, MSTRG.6484|ABCG1, MSTRG.19647|APOM	3	1852	11	27883	0.2727	0.0322644	*	0.205206	ns
GO:0043691	reverse cholesterol transport	Biological Process	MSTRG.6772|SCARB1, MSTRG.6484|ABCG1, MSTRG.19647|APOM	3	1852	11	27883	0.2727	0.0322644	*	0.205206	ns
GO:2001256	regulation of store-operated calcium entry	Biological Process	MSTRG.8305|SARAF, MSTRG.20308|JPH4;AP1G2, MSTRG.10858|RPLP2;CRACR2B;RF00419;PNPLA2	3	1852	11	27883	0.2727	0.0322644	*	0.205206	ns
GO:0006491	N-glycan processing	Biological Process	MSTRG.12332|ST8SIA4, MSTRG.15418|MAN1A2;RF00026, MSTRG.11127|GANAB	3	1852	11	27883	0.2727	0.0322644	*	0.205206	ns
GO:0070411	I-SMAD binding	Molecular Function	MSTRG.672|SMAD2, MSTRG.673|SMAD7, MSTRG.3754|AXIN2;CEP112	3	1852	11	27883	0.2727	0.0322644	*	0.205206	ns
GO:0044306	neuron projection terminus	Cellular Component	MSTRG.4643|DLG4, MSTRG.10863|MOB2, MSTRG.23209|DMD	3	1852	11	27883	0.2727	0.0322644	*	0.205206	ns
GO:0010591	regulation of lamellipodium assembly	Biological Process	MSTRG.6582|DMTN, MSTRG.18354|CAPZB, MSTRG.10970|SSH3;ANKRD13D	3	1852	11	27883	0.2727	0.0322644	*	0.205206	ns
GO:0043551	regulation of phosphatidylinositol 3-kinase activity	Biological Process	MSTRG.19200|PIK3R3, MSTRG.16859|CRADD, MSTRG.9303|PIK3R1	3	1852	11	27883	0.2727	0.0322644	*	0.205206	ns
GO:0016010	dystrophin-associated glycoprotein complex	Cellular Component	MSTRG.9442|SGCD, MSTRG.14592|SNTB1, MSTRG.23209|DMD	3	1852	11	27883	0.2727	0.0322644	*	0.205206	ns
GO:0034142	toll-like receptor 4 signaling pathway	Biological Process	MSTRG.1955|TLR4, MSTRG.10680|TRIL, MSTRG.15275|S100A13;S100A14	3	1852	11	27883	0.2727	0.0322644	*	0.205206	ns
GO:0017119	Golgi transport complex	Cellular Component	MSTRG.17156|COG4, MSTRG.3729|ENSSSCG00000017248, MSTRG.22759|COG5	3	1852	11	27883	0.2727	0.0322644	*	0.205206	ns
GO:0003823	antigen binding	Molecular Function	MSTRG.10857|CD151;TSPAN4, MSTRG.2599|DDX58;NDUFB6;TOPORS, MSTRG.2214|FCN2	3	1852	11	27883	0.2727	0.0322644	*	0.205206	ns
GO:0070182	DNA polymerase binding	Molecular Function	MSTRG.3041|HMGB1, MSTRG.17319|ACD, MSTRG.4522|SMG6	3	1852	11	27883	0.2727	0.0322644	*	0.205206	ns
GO:0050872	white fat cell differentiation	Biological Process	MSTRG.14826|FABP4, MSTRG.5868|TBL1XR1, MSTRG.20812|CTBP1	3	1852	11	27883	0.2727	0.0322644	*	0.205206	ns
GO:0060394	negative regulation of pathway-restricted SMAD protein phosphorylation	Biological Process	MSTRG.8227|SNX25, MSTRG.7330|PBLD, MSTRG.673|SMAD7	3	1852	11	27883	0.2727	0.0322644	*	0.205206	ns
GO:0050953	sensory perception of light stimulus	Biological Process	MSTRG.7621|PDE6C, MSTRG.12283|ADGRV1, ENSSSCG00000005490|WHRN	3	1852	11	27883	0.2727	0.0322644	*	0.205206	ns
GO:0036376	sodium ion export across plasma membrane	Biological Process	MSTRG.15428|ATP1A1, MSTRG.5670|ENSSSCG00000011676, MSTRG.15025|ATP1B1	3	1852	11	27883	0.2727	0.0322644	*	0.205206	ns
GO:0034622	cellular protein-containing complex assembly	Biological Process	MSTRG.2559|FAM219A;C9orf24, MSTRG.14442|HSF1;MROH1, MSTRG.23209|DMD	3	1852	11	27883	0.2727	0.0322644	*	0.205206	ns
GO:0006390	mitochondrial transcription	Biological Process	MSTRG.12750|PPARGC1B;ssc-mir-378-1, MSTRG.2396|TFB2M, MSTRG.18241|SLC25A33;TMEM201	3	1852	11	27883	0.2727	0.0322644	*	0.205206	ns
GO:0006952	defense response	Biological Process	MSTRG.1517|ENSSSCG00000031075, MSTRG.1519|IFN-DELTA-7, MSTRG.7539|CXCL12, MSTRG.1516|ENSSSCG00000005149, MSTRG.910|DUOX2, MSTRG.1502|ENSSSCG00000039987;IFN-OMEGA-7;IFN-OMEGA-4;IFN-OMEGA-3;IFN-ALPHA-10;IFN-ALPHA-8;IFN-ALPHA-9, MSTRG.1518|IFNA1, MSTRG.11020|RELA, MSTRG.1498|ENSSSCG00000037813;ENSSSCG00000031761;IFN-OMEGA-3;IFN-DELTA-3;ENSSSCG00000037708, MSTRG.1497|ENSSSCG00000037603	10	1852	78	27883	0.1282	0.0333193	*	0.210637	ns
GO:0035023	regulation of Rho protein signal transduction	Biological Process	MSTRG.1307|SOS2;VCPKMT;L2HGDH, MSTRG.11814|KANK2, MSTRG.23370|FGD1, MSTRG.4667|ARHGEF15, MSTRG.16208|KIF5A;PIP4K2C;DTX3;ARHGEF25, MSTRG.18337|ARHGEF10L, MSTRG.12746|ARHGEF37, MSTRG.12180|ARHGEF28, MSTRG.15319|CDC42SE1, MSTRG.16477|EPS8	10	1852	78	27883	0.1282	0.0333193	*	0.210637	ns
GO:0005814	centriole	Cellular Component	MSTRG.9961|SGK2;IFT52, MSTRG.3974|HAP1, MSTRG.1546|CNTLN, MSTRG.12278|CETN3, MSTRG.2361|SDCCAG8, MSTRG.17257|CFAP20, MSTRG.4699|CNTROB, MSTRG.2599|DDX58;NDUFB6;TOPORS, MSTRG.1319|NIN, MSTRG.4406|IFT20, ENSSSCG00000016556|CEP41	11	1852	89	27883	0.1236	0.0335006	*	0.210637	ns
GO:0009952	anterior/posterior pattern specification	Biological Process	MSTRG.18252|CTNNBIP1, MSTRG.672|SMAD2, MSTRG.4102|HOXB3, MSTRG.3779|BPTF;ENSSSCG00000037342, MSTRG.15451|HIPK1, MSTRG.16093|HOXC6, MSTRG.22263|ENSSSCG00000023324;TMEM25;TTC36, MSTRG.7145|CRKL, MSTRG.1677|PCSK5, MSTRG.15059|PBX1;ENSSSCG00000029321, MSTRG.8016|ACVR2A	11	1852	89	27883	0.1236	0.0335006	*	0.210637	ns
GO:0045111	intermediate filament cytoskeleton	Cellular Component	MSTRG.23674|PSMD10, MSTRG.3660|EVPL, MSTRG.7793|STN1, MSTRG.20169|CLK3, MSTRG.15177|NES, MSTRG.3571|NPLOC4;FAAP100	6	1852	37	27883	0.1622	0.0336362	*	0.210637	ns
GO:0035924	cellular response to vascular endothelial growth factor stimulus	Biological Process	MSTRG.21104|KDR, MSTRG.3935|RAMP2, MSTRG.2507|GAS1, MSTRG.11020|RELA	4	1852	19	27883	0.2105	0.0336912	*	0.210637	ns
GO:0055007	cardiac muscle cell differentiation	Biological Process	MSTRG.6911|TBX3, MSTRG.6912|TBX5, MSTRG.1357|BMP4, MSTRG.4406|IFT20	4	1852	19	27883	0.2105	0.0336912	*	0.210637	ns
GO:0004364	glutathione transferase activity	Molecular Function	MSTRG.16469|ENSSSCG00000036142;MGST1;LMO3, MSTRG.10276|GSTK1, MSTRG.3044|ALOX5AP, MSTRG.2130|PTGES	4	1852	19	27883	0.2105	0.0336912	*	0.210637	ns
GO:0008625	extrinsic apoptotic signaling pathway via death domain receptors	Biological Process	MSTRG.4386|NF1, MSTRG.12682|DELE1, MSTRG.9303|PIK3R1, MSTRG.11072|BAD	4	1852	19	27883	0.2105	0.0336912	*	0.210637	ns
GO:0006906	vesicle fusion	Biological Process	MSTRG.1812|STX17, MSTRG.16429|C2CD5, MSTRG.11717|STX10, MSTRG.274|STX7	4	1852	19	27883	0.2105	0.0336912	*	0.210637	ns
GO:0030507	spectrin binding	Molecular Function	MSTRG.16207|DCTN2, MSTRG.22560|DYNC1I1, MSTRG.6582|DMTN, MSTRG.20851|SH3BP2;ADD1	4	1852	19	27883	0.2105	0.0336912	*	0.210637	ns
GO:0032281	AMPA glutamate receptor complex	Cellular Component	MSTRG.4643|DLG4, MSTRG.21142|GRIA2, MSTRG.5107|SACM1L, MSTRG.9734|ABHD12	4	1852	19	27883	0.2105	0.0336912	*	0.210637	ns
GO:0030687	preribosome, large subunit precursor	Cellular Component	MSTRG.18900|RPF1, MSTRG.17208|NIP7, MSTRG.9045|ZNF622, MSTRG.7075|PES1	4	1852	19	27883	0.2105	0.0336912	*	0.210637	ns
GO:0043425	bHLH transcription factor binding	Molecular Function	MSTRG.704|TCF4;ENSSSCG00000032236, MSTRG.17508|LSR;USF2;HAMP, ENSSSCG00000028169|NCAPG2, MSTRG.1224|SMAD3	4	1852	19	27883	0.2105	0.0336912	*	0.210637	ns
GO:0051642	centrosome localization	Biological Process	MSTRG.16392|INTS13, MSTRG.1319|NIN, MSTRG.4406|IFT20, MSTRG.134|ENSSSCG00000004081;ENSSSCG00000021273;ENSSSCG00000004082;ENSSSCG00000034008;ENSSSCG00000031744	4	1852	19	27883	0.2105	0.0336912	*	0.210637	ns
GO:0051018	protein kinase A binding	Molecular Function	MSTRG.16703|LRRK2;ENSSSCG00000027998, MSTRG.17796|DACT3, MSTRG.20752|ENSSSCG00000032134, MSTRG.1409|DACT1	4	1852	19	27883	0.2105	0.0336912	*	0.210637	ns
GO:0017056	structural constituent of nuclear pore	Molecular Function	MSTRG.9117|NUP155, MSTRG.23660|ENSSSCG00000012557, MSTRG.19434|NUP153, MSTRG.3700|NUP85	4	1852	19	27883	0.2105	0.0336912	*	0.210637	ns
GO:0016874	ligase activity	Molecular Function	MSTRG.10897|NADSYN1, MSTRG.5204|QRICH1;DALRD3;ssc-mir-425;ssc-mir-191;IMPDH2;QARS, MSTRG.418|RARS2, MSTRG.4356|LIG3, MSTRG.13569|TTL, MSTRG.8643|MARS2, MSTRG.10975|PC, MSTRG.2370|ADSS	8	1852	57	27883	0.1404	0.0338115	*	0.211178	ns
GO:0045669	positive regulation of osteoblast differentiation	Biological Process	MSTRG.12481|FBN2, MSTRG.18252|CTNNBIP1, MSTRG.9670|JAG1, MSTRG.21583|NPNT, MSTRG.1357|BMP4, MSTRG.9232|IL6ST, MSTRG.8016|ACVR2A	7	1852	47	27883	0.1489	0.0343872	*	0.213707	ns
GO:0005518	collagen binding	Molecular Function	MSTRG.7212|NID1;LYST, MSTRG.3595|C1QTNF1, MSTRG.2501|CTSL, MSTRG.1224|SMAD3, MSTRG.673|SMAD7, MSTRG.13870|ANTXR1, MSTRG.21980|PAK1	7	1852	47	27883	0.1489	0.0343872	*	0.213707	ns
GO:0003743	translation initiation factor activity	Molecular Function	MSTRG.6814|ENSSSCG00000009788, MSTRG.13971|MTIF2, MSTRG.11381|ENSSSCG00000013315, MSTRG.13032|EIF4H;MIR590, MSTRG.4684|ENSSSCG00000032469;EIF4A1;RF00554;RF01290;RF00272;CD68;MPDU1, MSTRG.22466|EIF2D, MSTRG.13181|ENSSSCG00000034927	7	1852	47	27883	0.1489	0.0343872	*	0.213707	ns
GO:0070373	negative regulation of ERK1 and ERK2 cascade	Biological Process	MSTRG.6025|DLG1, MSTRG.8308|DUSP4, MSTRG.5975|ADIPOQ, MSTRG.1955|TLR4, MSTRG.22979|ATF3, MSTRG.23209|DMD, MSTRG.14481|PSCA	7	1852	47	27883	0.1489	0.0343872	*	0.213707	ns
GO:0032922	circadian regulation of gene expression	Biological Process	MSTRG.3341|MYCBP2, MSTRG.2380|HNRNPU, MSTRG.22263|ENSSSCG00000023324;TMEM25;TTC36, MSTRG.6867|PPP1CC, MSTRG.15864|ATF4, MSTRG.10981|ENSSSCG00000038304, MSTRG.16656|KDM5A	7	1852	47	27883	0.1489	0.0343872	*	0.213707	ns
GO:0040018	positive regulation of multicellular organism growth	Biological Process	MSTRG.16578|PEX5;CLSTN3, MSTRG.8738|CREB1, MSTRG.11251|CELF1, MSTRG.3961|STAT5B, MSTRG.14442|HSF1;MROH1	5	1852	28	27883	0.1786	0.0351492	*	0.213941	ns
GO:0008333	endosome to lysosome transport	Biological Process	MSTRG.5059|TRAK1, MSTRG.20616|VIPAS39;NOXRED1, MSTRG.14488|DENND3, MSTRG.15271|SNAPIN, MSTRG.14821|SNX16	5	1852	28	27883	0.1786	0.0351492	*	0.213941	ns
GO:0005160	transforming growth factor beta receptor binding	Molecular Function	MSTRG.672|SMAD2, MSTRG.12527|GDF9, MSTRG.1224|SMAD3, MSTRG.1357|BMP4, MSTRG.19707|BMP5	5	1852	28	27883	0.1786	0.0351492	*	0.213941	ns
GO:0003690	double-stranded DNA binding	Molecular Function	MSTRG.672|SMAD2, MSTRG.7588|IFIT5, MSTRG.2887|KIN, MSTRG.21710|AFF1, MSTRG.2380|HNRNPU, MSTRG.1224|SMAD3, MSTRG.2599|DDX58;NDUFB6;TOPORS, MSTRG.16072|SP1, MSTRG.2907|FBH1	9	1852	68	27883	0.1324	0.0353402	*	0.213941	ns
GO:0051301	cell division	Biological Process	MSTRG.13608|NCAPH, MSTRG.6546|CKS2, MSTRG.9005|ENSSSCG00000016370, MSTRG.157|KATNA1, MSTRG.17182|IST1;ENSSSCG00000002745, MSTRG.4531|PAFAH1B1, MSTRG.7168|KLHL22, MSTRG.3090|SPART	8	1852	58	27883	0.1379	0.0370248	*	0.213941	ns
GO:0010628	positive regulation of gene expression	Biological Process	MSTRG.17203|NFAT5, MSTRG.8068|RAB3GAP1;ENSSSCG00000033241;CCNT2, MSTRG.48|QKI, MSTRG.672|SMAD2, MSTRG.3595|C1QTNF1, MSTRG.2145|FUBP3, MSTRG.19200|PIK3R3, MSTRG.1955|TLR4, MSTRG.22161|RDX, MSTRG.21958|LRRC32, MSTRG.32|RPS6KA2, MSTRG.19320|SERPINB9, MSTRG.3935|RAMP2, MSTRG.2669|VIM, MSTRG.1224|SMAD3, MSTRG.14754|TP53INP1, MSTRG.22979|ATF3, ENSSSCG00000006073|OSR2, MSTRG.15864|ATF4, MSTRG.18608|AGO3…	29	1852	308	27883	0.0942	0.0371253	*	0.213941	ns
GO:0001889	liver development	Biological Process	MSTRG.10559|MET, MSTRG.4386|NF1, MSTRG.17508|LSR;USF2;HAMP, MSTRG.1224|SMAD3, MSTRG.504|SEC63, MSTRG.11020|RELA	6	1852	38	27883	0.1579	0.037778	*	0.213941	ns
GO:0090502	RNA phosphodiester bond hydrolysis, endonucleolytic	Biological Process	MSTRG.8860|MRPL44, MSTRG.14378|CPSF3, MSTRG.14876|LACTB2, MSTRG.18608|AGO3, MSTRG.17201|NOB1, MSTRG.4522|SMG6, MSTRG.19339|RPP40	7	1852	48	27883	0.1458	0.0380363	*	0.213941	ns
GO:0030512	negative regulation of transforming growth factor beta receptor signaling pathway	Biological Process	MSTRG.22271|BCL9L, MSTRG.16753|CHST11, MSTRG.8227|SNX25, MSTRG.7330|PBLD, MSTRG.673|SMAD7, MSTRG.18695|CIDEA, MSTRG.11026|FAM89B;SSSCA1	7	1852	48	27883	0.1458	0.0380363	*	0.213941	ns
GO:0016042	lipid catabolic process	Biological Process	MSTRG.8646|PLCL1, MSTRG.15784|PNPLA3, MSTRG.19939|PLA2G7, MSTRG.5868|TBL1XR1, MSTRG.6927|PLBD2, MSTRG.10858|RPLP2;CRACR2B;RF00419;PNPLA2, MSTRG.4531|PAFAH1B1, MSTRG.17688|LIPE, MSTRG.11103|PLA2G16	9	1852	69	27883	0.1304	0.0383402	*	0.213941	ns
GO:0006048	UDP-N-acetylglucosamine biosynthetic process	Biological Process	MSTRG.1348|ENSSSCG00000005040, MSTRG.591|PGM3	2	1852	5	27883	0.4	0.0385287	*	0.213941	ns
GO:0051770	positive regulation of nitric-oxide synthase biosynthetic process	Biological Process	MSTRG.21104|KDR, MSTRG.1955|TLR4	2	1852	5	27883	0.4	0.0385287	*	0.213941	ns
GO:0003988	acetyl-CoA C-acyltransferase activity	Molecular Function	MSTRG.5029|ACAA1, MSTRG.14253|HADHB	2	1852	5	27883	0.4	0.0385287	*	0.213941	ns
GO:0032819	positive regulation of natural killer cell proliferation	Biological Process	MSTRG.21405|IL15, MSTRG.3961|STAT5B	2	1852	5	27883	0.4	0.0385287	*	0.213941	ns
GO:0008603	cAMP-dependent protein kinase regulator activity	Molecular Function	MSTRG.22756|HBP1;PRKAR2B, MSTRG.3740|PRKAR1A	2	1852	5	27883	0.4	0.0385287	*	0.213941	ns
GO:0015101	organic cation transmembrane transporter activity	Molecular Function	MSTRG.20324|SLC7A8, MSTRG.61|SLC22A3	2	1852	5	27883	0.4	0.0385287	*	0.213941	ns
GO:0015695	organic cation transport	Biological Process	MSTRG.20324|SLC7A8, MSTRG.61|SLC22A3	2	1852	5	27883	0.4	0.0385287	*	0.213941	ns
GO:0006020	inositol metabolic process	Biological Process	MSTRG.12349|PPIP5K2, MSTRG.6413|MRPS6;SLC5A3	2	1852	5	27883	0.4	0.0385287	*	0.213941	ns
GO:0071817	MMXD complex	Cellular Component	MSTRG.23732|SLC25A5, MSTRG.17756|ERCC2;ERCC1	2	1852	5	27883	0.4	0.0385287	*	0.213941	ns
GO:0016780	phosphotransferase activity, for other substituted phosphate groups	Molecular Function	MSTRG.14251|SELENOI, MSTRG.13159|CDIPT	2	1852	5	27883	0.4	0.0385287	*	0.213941	ns
GO:0005784	Sec61 translocon complex	Cellular Component	MSTRG.1800|SEC61B, MSTRG.2859|SEC61A2	2	1852	5	27883	0.4	0.0385287	*	0.213941	ns
GO:0031204	posttranslational protein targeting to membrane, translocation	Biological Process	MSTRG.1800|SEC61B, MSTRG.504|SEC63	2	1852	5	27883	0.4	0.0385287	*	0.213941	ns
GO:0019835	cytolysis	Biological Process	MSTRG.4185|MMD, MSTRG.7366|PRF1	2	1852	5	27883	0.4	0.0385287	*	0.213941	ns
GO:0035032	phosphatidylinositol 3-kinase complex, class III	Cellular Component	MSTRG.7309|NRBF2, MSTRG.18882|PIK3C3	2	1852	5	27883	0.4	0.0385287	*	0.213941	ns
GO:0045124	regulation of bone resorption	Biological Process	MSTRG.4386|NF1, MSTRG.22558|PDK4	2	1852	5	27883	0.4	0.0385287	*	0.213941	ns
GO:0072201	negative regulation of mesenchymal cell proliferation	Biological Process	MSTRG.22587|PHF14, MSTRG.18252|CTNNBIP1	2	1852	5	27883	0.4	0.0385287	*	0.213941	ns
GO:0010891	negative regulation of sequestering of triglyceride	Biological Process	MSTRG.5085|ABHD5, MSTRG.10858|RPLP2;CRACR2B;RF00419;PNPLA2	2	1852	5	27883	0.4	0.0385287	*	0.213941	ns
GO:0006370	7-methylguanosine mRNA capping	Biological Process	MSTRG.17169|CMTR2, MSTRG.428|RNGTT	2	1852	5	27883	0.4	0.0385287	*	0.213941	ns
GO:0060452	positive regulation of cardiac muscle contraction	Biological Process	MSTRG.23116|ACE2, MSTRG.2225|RGS2	2	1852	5	27883	0.4	0.0385287	*	0.213941	ns
GO:0071218	cellular response to misfolded protein	Biological Process	MSTRG.7392|DNAJB12, MSTRG.23305|HDAC6	2	1852	5	27883	0.4	0.0385287	*	0.213941	ns
GO:0097165	nuclear stress granule	Cellular Component	MSTRG.13864|TIA1, MSTRG.14442|HSF1;MROH1	2	1852	5	27883	0.4	0.0385287	*	0.213941	ns
GO:0033499	galactose catabolic process via UDP-galactose	Biological Process	MSTRG.2551|GALT, MSTRG.18408|GALE;HMGCL	2	1852	5	27883	0.4	0.0385287	*	0.213941	ns
GO:0015810	aspartate transmembrane transport	Biological Process	MSTRG.10856|PIDD1;SLC25A22, MSTRG.15677|LRRC8D	2	1852	5	27883	0.4	0.0385287	*	0.213941	ns
GO:0004303	estradiol 17-beta-dehydrogenase activity	Molecular Function	MSTRG.19706|SLC39A7;HSD17B8, MSTRG.17852|PLEKHA4;HSD17B14	2	1852	5	27883	0.4	0.0385287	*	0.213941	ns
GO:0018342	protein prenylation	Biological Process	MSTRG.1643|PTAR1, MSTRG.20466|ENSSSCG00000002281	2	1852	5	27883	0.4	0.0385287	*	0.213941	ns
GO:0044613	nuclear pore central transport channel	Cellular Component	MSTRG.17330|ENSSSCG00000030295, MSTRG.19434|NUP153	2	1852	5	27883	0.4	0.0385287	*	0.213941	ns
GO:0035473	lipase binding	Molecular Function	MSTRG.12152|FAF2, MSTRG.14474|GPIHBP1	2	1852	5	27883	0.4	0.0385287	*	0.213941	ns
GO:0051660	establishment of centrosome localization	Biological Process	MSTRG.6025|DLG1, MSTRG.8714|PARD3B	2	1852	5	27883	0.4	0.0385287	*	0.213941	ns
GO:0010996	response to auditory stimulus	Biological Process	MSTRG.21489|USP53;ENSSSCG00000027086, MSTRG.9734|ABHD12	2	1852	5	27883	0.4	0.0385287	*	0.213941	ns
GO:0070552	BRISC complex	Cellular Component	MSTRG.16180|SHMT2, MSTRG.23927|BRCC3	2	1852	5	27883	0.4	0.0385287	*	0.213941	ns
GO:0035694	mitochondrial protein catabolic process	Biological Process	MSTRG.6635|BNIP3L, MSTRG.2734|YME1L1	2	1852	5	27883	0.4	0.0385287	*	0.213941	ns
GO:0052629	phosphatidylinositol-3,5-bisphosphate 3-phosphatase activity	Molecular Function	MSTRG.7063|MTMR3, MSTRG.23406|MTMR8	2	1852	5	27883	0.4	0.0385287	*	0.213941	ns
GO:0070973	protein localization to endoplasmic reticulum exit site	Biological Process	MSTRG.22761|DUS4L;BCAP29;RF01233, MSTRG.16703|LRRK2;ENSSSCG00000027998	2	1852	5	27883	0.4	0.0385287	*	0.213941	ns
GO:0007182	common-partner SMAD protein phosphorylation	Biological Process	MSTRG.672|SMAD2, MSTRG.1357|BMP4	2	1852	5	27883	0.4	0.0385287	*	0.213941	ns
GO:0007183	SMAD protein complex assembly	Biological Process	MSTRG.672|SMAD2, MSTRG.1224|SMAD3	2	1852	5	27883	0.4	0.0385287	*	0.213941	ns
GO:0051103	DNA ligation involved in DNA repair	Biological Process	MSTRG.4356|LIG3, MSTRG.3041|HMGB1	2	1852	5	27883	0.4	0.0385287	*	0.213941	ns
GO:0000467	exonucleolytic trimming to generate mature 3'-end of 5.8S rRNA from tricistronic rRNA transcript (SSU-rRNA, 5.8S rRNA, LSU-rRNA)	Biological Process	MSTRG.19242|ENSSSCG00000036909, MSTRG.3099|EXOSC8	2	1852	5	27883	0.4	0.0385287	*	0.213941	ns
GO:0035727	lysophosphatidic acid binding	Molecular Function	MSTRG.15784|PNPLA3, ENSSSCG00000012445|LPAR4	2	1852	5	27883	0.4	0.0385287	*	0.213941	ns
GO:0044300	cerebellar mossy fiber	Cellular Component	MSTRG.4643|DLG4, MSTRG.1560|NFIB	2	1852	5	27883	0.4	0.0385287	*	0.213941	ns
GO:2001242	regulation of intrinsic apoptotic signaling pathway	Biological Process	MSTRG.741|DAPK2, MSTRG.13000|STYXL1	2	1852	5	27883	0.4	0.0385287	*	0.213941	ns
GO:0043687	post-translational protein modification	Biological Process	MSTRG.20616|VIPAS39;NOXRED1, MSTRG.4965|STT3B	2	1852	5	27883	0.4	0.0385287	*	0.213941	ns
GO:0035014	phosphatidylinositol 3-kinase regulator activity	Molecular Function	MSTRG.19200|PIK3R3, MSTRG.9303|PIK3R1	2	1852	5	27883	0.4	0.0385287	*	0.213941	ns
GO:0045869	negative regulation of single stranded viral RNA replication via double stranded DNA intermediate	Biological Process	MSTRG.5305|TASOR, MSTRG.7077|MORC2	2	1852	5	27883	0.4	0.0385287	*	0.213941	ns
GO:0004528	phosphodiesterase I activity	Molecular Function	MSTRG.23379|ENSSSCG00000012348, MSTRG.14606|ENPP2	2	1852	5	27883	0.4	0.0385287	*	0.213941	ns
GO:1902751	positive regulation of cell cycle G2/M phase transition	Biological Process	MSTRG.9375|NPM1, MSTRG.12588|CDC25C	2	1852	5	27883	0.4	0.0385287	*	0.213941	ns
GO:0061551	trigeminal ganglion development	Biological Process	ENSSSCG00000005089|SIX4, MSTRG.8722|NRP2	2	1852	5	27883	0.4	0.0385287	*	0.213941	ns
GO:1903936	cellular response to sodium arsenite	Biological Process	MSTRG.16097|HNRNPA1, MSTRG.14442|HSF1;MROH1	2	1852	5	27883	0.4	0.0385287	*	0.213941	ns
GO:1903538	regulation of meiotic cell cycle process involved in oocyte maturation	Biological Process	MSTRG.3740|PRKAR1A, MSTRG.20443|AKAP5	2	1852	5	27883	0.4	0.0385287	*	0.213941	ns
GO:0048312	intracellular distribution of mitochondria	Biological Process	MSTRG.4534|CLUH, MSTRG.16703|LRRK2;ENSSSCG00000027998	2	1852	5	27883	0.4	0.0385287	*	0.213941	ns
GO:0030976	thiamine pyrophosphate binding	Molecular Function	MSTRG.11670|ILVBL, MSTRG.7526|OGDHL	2	1852	5	27883	0.4	0.0385287	*	0.213941	ns
GO:0016011	dystroglycan complex	Cellular Component	MSTRG.9442|SGCD, MSTRG.2988|SGCG	2	1852	5	27883	0.4	0.0385287	*	0.213941	ns
GO:0055123	digestive system development	Biological Process	MSTRG.21002|WDR19, MSTRG.6819|HIP1R;CCDC62	2	1852	5	27883	0.4	0.0385287	*	0.213941	ns
GO:0030915	Smc5-Smc6 complex	Cellular Component	MSTRG.7899|NSMCE4A, MSTRG.13196|NSMCE1	2	1852	5	27883	0.4	0.0385287	*	0.213941	ns
GO:1903265	positive regulation of tumor necrosis factor-mediated signaling pathway	Biological Process	MSTRG.9887|CPNE1;RBM12, MSTRG.53|PRKN	2	1852	5	27883	0.4	0.0385287	*	0.213941	ns
GO:0032182	ubiquitin-like protein binding	Molecular Function	MSTRG.13247|DCUN1D3, MSTRG.21069|DCUN1D4	2	1852	5	27883	0.4	0.0385287	*	0.213941	ns
GO:0006398	mRNA 3'-end processing by stem-loop binding and cleavage	Biological Process	MSTRG.20691|CPSF2, MSTRG.14378|CPSF3	2	1852	5	27883	0.4	0.0385287	*	0.213941	ns
GO:0060628	regulation of ER to Golgi vesicle-mediated transport	Biological Process	MSTRG.16703|LRRK2;ENSSSCG00000027998, MSTRG.2507|GAS1	2	1852	5	27883	0.4	0.0385287	*	0.213941	ns
GO:1903351	cellular response to dopamine	Biological Process	MSTRG.16703|LRRK2;ENSSSCG00000027998, MSTRG.15864|ATF4	2	1852	5	27883	0.4	0.0385287	*	0.213941	ns
GO:0060090	molecular adaptor activity	Molecular Function	MSTRG.9515|PDCD6, MSTRG.21476|ANXA5	2	1852	5	27883	0.4	0.0385287	*	0.213941	ns
GO:0004957	prostaglandin E receptor activity	Molecular Function	MSTRG.18964|PTGER3, MSTRG.11691|GIPC1;PTGER1	2	1852	5	27883	0.4	0.0385287	*	0.213941	ns
GO:0042760	very long-chain fatty acid catabolic process	Biological Process	MSTRG.16700|ABCD2, MSTRG.15630|ABCD3	2	1852	5	27883	0.4	0.0385287	*	0.213941	ns
GO:0030020	extracellular matrix structural constituent conferring tensile strength	Molecular Function	MSTRG.1796|COL15A1, MSTRG.3462|COL4A2	2	1852	5	27883	0.4	0.0385287	*	0.213941	ns
GO:0030670	phagocytic vesicle membrane	Cellular Component	MSTRG.4883|RAB5A, MSTRG.23746|LAMP2	2	1852	5	27883	0.4	0.0385287	*	0.213941	ns
GO:0010459	negative regulation of heart rate	Biological Process	MSTRG.7569|RNLS, MSTRG.22477|SRI	2	1852	5	27883	0.4	0.0385287	*	0.213941	ns
GO:0001401	SAM complex	Cellular Component	MSTRG.15222|MTX1, MSTRG.18206|DNAJC11	2	1852	5	27883	0.4	0.0385287	*	0.213941	ns
GO:0060392	negative regulation of SMAD protein signal transduction	Biological Process	MSTRG.7330|PBLD, MSTRG.11026|FAM89B;SSSCA1	2	1852	5	27883	0.4	0.0385287	*	0.213941	ns
GO:0030242	autophagy of peroxisome	Biological Process	MSTRG.18882|PIK3C3, MSTRG.18846|TRAPPC8	2	1852	5	27883	0.4	0.0385287	*	0.213941	ns
GO:0098826	endoplasmic reticulum tubular network membrane	Cellular Component	MSTRG.14126|ATL2, MSTRG.8509|LNPK	2	1852	5	27883	0.4	0.0385287	*	0.213941	ns
GO:0032933	SREBP signaling pathway	Biological Process	MSTRG.18337|ARHGEF10L, MSTRG.5129|SCAP	2	1852	5	27883	0.4	0.0385287	*	0.213941	ns
GO:0043295	glutathione binding	Molecular Function	MSTRG.2130|PTGES, MSTRG.19213|MMACHC	2	1852	5	27883	0.4	0.0385287	*	0.213941	ns
GO:0016857	racemase and epimerase activity, acting on carbohydrates and derivatives	Molecular Function	MSTRG.8748|ENSSSCG00000032311, MSTRG.19254|HYI	2	1852	5	27883	0.4	0.0385287	*	0.213941	ns
GO:1901017	negative regulation of potassium ion transmembrane transporter activity	Biological Process	MSTRG.1171|NEDD4L, MSTRG.5031|OXSR1	2	1852	5	27883	0.4	0.0385287	*	0.213941	ns
GO:0095500	acetylcholine receptor signaling pathway	Biological Process	MSTRG.7145|CRKL, MSTRG.19646|ENSSSCG00000031241;ABHD16A;DDAH2;ENSSSCG00000040885;ENSSSCG00000039071	2	1852	5	27883	0.4	0.0385287	*	0.213941	ns
GO:0043570	maintenance of DNA repeat elements	Biological Process	MSTRG.3754|AXIN2;CEP112, MSTRG.7825|TCF7L2	2	1852	5	27883	0.4	0.0385287	*	0.213941	ns
GO:2000369	regulation of clathrin-dependent endocytosis	Biological Process	MSTRG.6050|TNK2, MSTRG.6819|HIP1R;CCDC62	2	1852	5	27883	0.4	0.0385287	*	0.213941	ns
GO:0061734	parkin-mediated stimulation of mitophagy in response to mitochondrial depolarization	Biological Process	MSTRG.23305|HDAC6, MSTRG.53|PRKN	2	1852	5	27883	0.4	0.0385287	*	0.213941	ns
GO:0033227	dsRNA transport	Biological Process	MSTRG.4877|RFTN1, MSTRG.22244|SIDT2	2	1852	5	27883	0.4	0.0385287	*	0.213941	ns
GO:0042987	amyloid precursor protein catabolic process	Biological Process	MSTRG.20542|PSEN1, MSTRG.6484|ABCG1	2	1852	5	27883	0.4	0.0385287	*	0.213941	ns
GO:0031987	locomotion involved in locomotory behavior	Biological Process	MSTRG.1238|CLN6, MSTRG.6436|RCAN1	2	1852	5	27883	0.4	0.0385287	*	0.213941	ns
GO:0021540	corpus callosum morphogenesis	Biological Process	MSTRG.4531|PAFAH1B1, MSTRG.1319|NIN	2	1852	5	27883	0.4	0.0385287	*	0.213941	ns
GO:0000154	rRNA modification	Biological Process	MSTRG.9272|DIMT1, MSTRG.2396|TFB2M	2	1852	5	27883	0.4	0.0385287	*	0.213941	ns
GO:0007000	nucleolus organization	Biological Process	MSTRG.7075|PES1, MSTRG.7753|NOLC1	2	1852	5	27883	0.4	0.0385287	*	0.213941	ns
GO:0099151	regulation of postsynaptic density assembly	Biological Process	MSTRG.11924|PTPRS, MSTRG.5995|IL1RAP	2	1852	5	27883	0.4	0.0385287	*	0.213941	ns
GO:0034394	protein localization to cell surface	Biological Process	MSTRG.20022|MESD, MSTRG.13215|GGA2, MSTRG.7424|VCL, MSTRG.3698|MIF4GD;GGA3	4	1852	20	27883	0.2	0.0399645	*	0.213941	ns
GO:0051085	chaperone cofactor-dependent protein refolding	Biological Process	MSTRG.7392|DNAJB12, MSTRG.3967|DNAJC7, MSTRG.1343|ERO1A, MSTRG.2133|TOR1A	4	1852	20	27883	0.2	0.0399645	*	0.213941	ns
GO:0044291	cell-cell contact zone	Cellular Component	MSTRG.23785|RAP2C, MSTRG.8373|PKP4, MSTRG.3296|PCDH9, MSTRG.5746|RAP2B	4	1852	20	27883	0.2	0.0399645	*	0.213941	ns
GO:0000387	spliceosomal snRNP assembly	Biological Process	MSTRG.17353|PRMT7, MSTRG.22427|SNRPE, MSTRG.18796|SNRPD1, MSTRG.15477|DDX20	4	1852	20	27883	0.2	0.0399645	*	0.213941	ns
GO:0032757	positive regulation of interleukin-8 production	Biological Process	MSTRG.5975|ADIPOQ, MSTRG.7840|AFAP1L2, MSTRG.1955|TLR4, MSTRG.2599|DDX58;NDUFB6;TOPORS	4	1852	20	27883	0.2	0.0399645	*	0.213941	ns
GO:0032868	response to insulin	Biological Process	MSTRG.8365|ACVR1C, MSTRG.14257|HADHA, MSTRG.10108|PCK1, MSTRG.5129|SCAP, MSTRG.15553|STXBP3	5	1852	29	27883	0.1724	0.0402277	*	0.213941	ns
GO:0030117	membrane coat	Cellular Component	MSTRG.11455|COPB1, MSTRG.20303|MDP1;ENSSSCG00000001999;CHMP4A;IPO4, MSTRG.17177|AP1G1;RF00576, MSTRG.20308|JPH4;AP1G2, MSTRG.15123|COPA	5	1852	29	27883	0.1724	0.0402277	*	0.213941	ns
GO:0015030	Cajal body	Cellular Component	MSTRG.17920|CNOT3;PRPF31, MSTRG.22971|ANGEL2;RPS6KC1, MSTRG.23916|DKC1;RF00340, MSTRG.16125|CDK2;ENSSSCG00000037597, MSTRG.7753|NOLC1	5	1852	29	27883	0.1724	0.0402277	*	0.213941	ns
GO:0034097	response to cytokine	Biological Process	MSTRG.3606|TIMP2, MSTRG.5501|TIMP4, MSTRG.9232|IL6ST, MSTRG.11020|RELA, MSTRG.9120|LIFR	5	1852	29	27883	0.1724	0.0402277	*	0.213941	ns
GO:0045184	establishment of protein localization	Biological Process	MSTRG.4643|DLG4, MSTRG.22161|RDX, MSTRG.21583|NPNT, MSTRG.17182|IST1;ENSSSCG00000002745, ENSSSCG00000005490|WHRN	5	1852	29	27883	0.1724	0.0402277	*	0.213941	ns
GO:0050804	modulation of chemical synaptic transmission	Biological Process	MSTRG.22756|HBP1;PRKAR2B, MSTRG.5337|PXK, MSTRG.3816|PSMC5, MSTRG.15790|TTLL1;PACSIN2, MSTRG.53|PRKN, MSTRG.10502|LRRC4, MSTRG.11924|PTPRS, MSTRG.11700|PRKACA	8	1852	59	27883	0.1356	0.040437	*	0.213941	ns
GO:0005604	basement membrane	Cellular Component	MSTRG.7212|NID1;LYST, MSTRG.6025|DLG1, MSTRG.12355|EFNA5, MSTRG.10857|CD151;TSPAN4, MSTRG.1796|COL15A1, MSTRG.21583|NPNT, MSTRG.3462|COL4A2, MSTRG.1956|MEGF9	8	1852	59	27883	0.1356	0.040437	*	0.213941	ns
GO:0005198	structural molecule activity	Molecular Function	MSTRG.11455|COPB1, MSTRG.18689|CEP192, MSTRG.4005|KRT10, MSTRG.3660|EVPL, MSTRG.7424|VCL, MSTRG.14592|SNTB1, MSTRG.1796|COL15A1, MSTRG.13021|CLDN4, MSTRG.2669|VIM, MSTRG.12155|CLTB;ENSSSCG00000032389, MSTRG.15177|NES, MSTRG.7722|SEC31B;NDUFB8, MSTRG.15123|COPA, MSTRG.3425|ENSSSCG00000033209, MSTRG.20851|SH3BP2;ADD1	15	1852	138	27883	0.1087	0.0409339	*	0.213941	ns
GO:0090141	positive regulation of mitochondrial fission	Biological Process	MSTRG.21104|KDR, MSTRG.8269|DDHD2, MSTRG.17425|VPS35	3	1852	12	27883	0.25	0.0409411	*	0.213941	ns
GO:0071782	endoplasmic reticulum tubular network	Cellular Component	MSTRG.8068|RAB3GAP1;ENSSSCG00000033241;CCNT2, MSTRG.14260|RAB10, MSTRG.8509|LNPK	3	1852	12	27883	0.25	0.0409411	*	0.213941	ns
GO:0043171	peptide catabolic process	Biological Process	MSTRG.12321|ERAP2, MSTRG.20102|ANPEP, MSTRG.3824|ACE	3	1852	12	27883	0.25	0.0409411	*	0.213941	ns
GO:0005736	RNA polymerase I complex	Cellular Component	MSTRG.12041|POLR2E, MSTRG.15896|POLR2F, MSTRG.1769|POLR1E	3	1852	12	27883	0.25	0.0409411	*	0.213941	ns
GO:0005885	Arp2/3 protein complex	Cellular Component	MSTRG.12890|ENSSSCG00000007609, MSTRG.6859|ARPC3, MSTRG.22903|ARPC5	3	1852	12	27883	0.25	0.0409411	*	0.213941	ns
GO:0030131	clathrin adaptor complex	Cellular Component	MSTRG.7428|AP3M1, MSTRG.5942|AP2M1;ABCF3, MSTRG.12939|AP4M1	3	1852	12	27883	0.25	0.0409411	*	0.213941	ns
GO:0048490	anterograde synaptic vesicle transport	Biological Process	MSTRG.7428|AP3M1, MSTRG.898|BLOC1S6, MSTRG.15271|SNAPIN	3	1852	12	27883	0.25	0.0409411	*	0.213941	ns
GO:0060411	cardiac septum morphogenesis	Biological Process	MSTRG.18298|DHRS3, MSTRG.9670|JAG1, MSTRG.19707|BMP5	3	1852	12	27883	0.25	0.0409411	*	0.213941	ns
GO:0035729	cellular response to hepatocyte growth factor stimulus	Biological Process	MSTRG.8738|CREB1, MSTRG.11020|RELA, MSTRG.16768|APPL2	3	1852	12	27883	0.25	0.0409411	*	0.213941	ns
GO:0060076	excitatory synapse	Cellular Component	MSTRG.4643|DLG4, MSTRG.20443|AKAP5, MSTRG.10502|LRRC4	3	1852	12	27883	0.25	0.0409411	*	0.213941	ns
GO:0060997	dendritic spine morphogenesis	Biological Process	MSTRG.4643|DLG4, MSTRG.18371|CDC42, MSTRG.23305|HDAC6	3	1852	12	27883	0.25	0.0409411	*	0.213941	ns
GO:0046039	GTP metabolic process	Biological Process	MSTRG.16703|LRRK2;ENSSSCG00000027998, MSTRG.11499|ENSSSCG00000040978;AMPD3, MSTRG.5881|MFN1	3	1852	12	27883	0.25	0.0409411	*	0.213941	ns
GO:0030122	AP-2 adaptor complex	Cellular Component	MSTRG.12173|FCHO2, MSTRG.6819|HIP1R;CCDC62, MSTRG.19151|EPS15	3	1852	12	27883	0.25	0.0409411	*	0.213941	ns
GO:0031435	mitogen-activated protein kinase kinase kinase binding	Molecular Function	MSTRG.11062|MAP4K2, MSTRG.167|SASH1, MSTRG.11318|TRAF6	3	1852	12	27883	0.25	0.0409411	*	0.213941	ns
GO:0006661	phosphatidylinositol biosynthetic process	Biological Process	MSTRG.15309|PIP5K1A, MSTRG.17163|ENSSSCG00000002729, MSTRG.13159|CDIPT	3	1852	12	27883	0.25	0.0409411	*	0.213941	ns
GO:0070300	phosphatidic acid binding	Molecular Function	MSTRG.15790|TTLL1;PACSIN2, MSTRG.18076|KLHL17;PLEKHN1, MSTRG.21161|RAPGEF2	3	1852	12	27883	0.25	0.0409411	*	0.213941	ns
GO:0010248	establishment or maintenance of transmembrane electrochemical gradient	Biological Process	MSTRG.15428|ATP1A1, MSTRG.5670|ENSSSCG00000011676, MSTRG.15025|ATP1B1	3	1852	12	27883	0.25	0.0409411	*	0.213941	ns
GO:0030007	cellular potassium ion homeostasis	Biological Process	MSTRG.15428|ATP1A1, MSTRG.5670|ENSSSCG00000011676, MSTRG.15025|ATP1B1	3	1852	12	27883	0.25	0.0409411	*	0.213941	ns
GO:0003323	type B pancreatic cell development	Biological Process	MSTRG.1357|BMP4, MSTRG.22244|SIDT2, MSTRG.19707|BMP5	3	1852	12	27883	0.25	0.0409411	*	0.213941	ns
GO:0008092	cytoskeletal protein binding	Molecular Function	MSTRG.8143|PTPN4;TMEM177, MSTRG.2784|NEBL, MSTRG.12386|EPB41L4A, MSTRG.22161|RDX, MSTRG.12173|FCHO2, MSTRG.15790|TTLL1;PACSIN2, ENSSSCG00000004885|CDH19, MSTRG.23412|MSN, MSTRG.2133|TOR1A	9	1852	70	27883	0.1286	0.0415087	*	0.213941	ns
GO:0001666	response to hypoxia	Biological Process	MSTRG.4386|NF1, MSTRG.17497|ENSSSCG00000031169;ENSSSCG00000002876;WTIP, MSTRG.1224|SMAD3, MSTRG.5129|SCAP, MSTRG.18076|KLHL17;PLEKHN1, MSTRG.23113|PIR;VEGFD, MSTRG.7391|DDIT4, MSTRG.9819|TM9SF4, MSTRG.11079|VEGFB;FERMT3;ENSSSCG00000013038;NUDT22;STIP1	9	1852	70	27883	0.1286	0.0415087	*	0.213941	ns
GO:0030336	negative regulation of cell migration	Biological Process	MSTRG.4386|NF1, MSTRG.23785|RAP2C, MSTRG.5975|ADIPOQ, MSTRG.9670|JAG1, MSTRG.3404|STK24, MSTRG.6912|TBX5, MSTRG.14754|TP53INP1, MSTRG.14129|CYP1B1, MSTRG.15233|ADAM15;DCST1, MSTRG.5746|RAP2B	10	1852	81	27883	0.1235	0.0416892	*	0.213941	ns
GO:0032147	activation of protein kinase activity	Biological Process	MSTRG.6025|DLG1, MSTRG.5841|TNIK, MSTRG.13167|TAOK2;INO80E;ENSSSCG00000037075, MSTRG.11062|MAP4K2, MSTRG.3404|STK24, MSTRG.1228|MAP2K5, MSTRG.5031|OXSR1, MSTRG.9366|STK10, MSTRG.11318|TRAF6, MSTRG.21980|PAK1	10	1852	81	27883	0.1235	0.0416892	*	0.213941	ns
GO:0005201	extracellular matrix structural constituent	Molecular Function	MSTRG.12481|FBN2, MSTRG.7212|NID1;LYST, MSTRG.11773|COL5A3;ssc-mir-9801, MSTRG.1796|COL15A1, MSTRG.6248|IMPG2, MSTRG.3462|COL4A2, MSTRG.7352|COL13A1	7	1852	49	27883	0.1429	0.0419302	*	0.213941	ns
GO:0060395	SMAD protein signal transduction	Biological Process	MSTRG.12548|JADE2, MSTRG.672|SMAD2, MSTRG.12527|GDF9, MSTRG.2669|VIM, MSTRG.1224|SMAD3, MSTRG.1357|BMP4, MSTRG.19707|BMP5	7	1852	49	27883	0.1429	0.0419302	*	0.213941	ns
GO:0030900	forebrain development	Biological Process	MSTRG.6851|KDM2B, MSTRG.4940|TOP2B;RF02271, MSTRG.1560|NFIB, MSTRG.20548|NUMB, MSTRG.1357|BMP4, MSTRG.20542|PSEN1, MSTRG.9918|SRC	7	1852	49	27883	0.1429	0.0419302	*	0.213941	ns
GO:0031648	protein destabilization	Biological Process	MSTRG.19668|RNF5, MSTRG.53|PRKN, MSTRG.18007|SHISA7;ISOC2, MSTRG.17425|VPS35, MSTRG.3698|MIF4GD;GGA3, MSTRG.9918|SRC	6	1852	39	27883	0.1538	0.0422312	*	0.213941	ns
GO:0006633	fatty acid biosynthetic process	Biological Process	MSTRG.19706|SLC39A7;HSD17B8, MSTRG.19257|ELOVL1, MSTRG.9263|ELOVL7, MSTRG.15630|ABCD3, MSTRG.17038|MLYCD, MSTRG.9516|ENSSSCG00000033034	6	1852	39	27883	0.1538	0.0422312	*	0.213941	ns
GO:0030178	negative regulation of Wnt signaling pathway	Biological Process	MSTRG.18252|CTNNBIP1, MSTRG.23025|GRB10, MSTRG.17796|DACT3, MSTRG.1409|DACT1, MSTRG.18703|APCDD1, MSTRG.7030|ZNRF3	6	1852	39	27883	0.1538	0.0422312	*	0.213941	ns
GO:0006310	DNA recombination	Biological Process	MSTRG.4356|LIG3, MSTRG.7899|NSMCE4A, MSTRG.3041|HMGB1, MSTRG.5283|ACTR8, MSTRG.21763|THAP9, MSTRG.17756|ERCC2;ERCC1	6	1852	39	27883	0.1538	0.0422312	*	0.213941	ns
GO:0004197	cysteine-type endopeptidase activity	Molecular Function	MSTRG.1168|MALT1, MSTRG.7005|USP30, MSTRG.17019|USP10, MSTRG.13938|USP34;RF00026, MSTRG.8944|USP40, MSTRG.8218|ENSSSCG00000031971;PRIMPOL, MSTRG.2501|CTSL, MSTRG.8671|CFLAR;CASP10	8	1852	60	27883	0.1333	0.044052	*	0.213941	ns
GO:0005884	actin filament	Cellular Component	MSTRG.6582|DMTN, MSTRG.9918|SRC, MSTRG.11790|KEAP1, MSTRG.2153|AIF1L, MSTRG.21980|PAK1, MSTRG.20492|ACTN1, ENSSSCG00000005490|WHRN, MSTRG.10963|CORO1B;PTPRCAP	8	1852	60	27883	0.1333	0.044052	*	0.213941	ns
GO:0042273	ribosomal large subunit biogenesis	Biological Process	MSTRG.9375|NPM1, MSTRG.17208|NIP7, MSTRG.21904|PAAF1, MSTRG.9045|ZNF622, MSTRG.7075|PES1	5	1852	30	27883	0.1667	0.0457281	*	0.213941	ns
GO:0008217	regulation of blood pressure	Biological Process	MSTRG.3935|RAMP2, MSTRG.7253|AGT, MSTRG.15428|ATP1A1, MSTRG.3824|ACE, MSTRG.9074|NPR3	5	1852	30	27883	0.1667	0.0457281	*	0.213941	ns
GO:0006869	lipid transport	Biological Process	MSTRG.10192|ESYT2, MSTRG.5274|ENSSSCG00000034614, MSTRG.13426|ABCA3, MSTRG.20568|NPC2, MSTRG.10909|OSBPL5, MSTRG.10136|OSBPL2, MSTRG.19647|APOM	7	1852	50	27883	0.14	0.0460734	*	0.213941	ns
GO:0043085	positive regulation of catalytic activity	Biological Process	MSTRG.3044|ALOX5AP, MSTRG.7789|SH3PXD2A, MSTRG.10984|CCS, MSTRG.20542|PSEN1, MSTRG.8671|CFLAR;CASP10, MSTRG.5278|DCP1A, MSTRG.18572|AZIN2	7	1852	50	27883	0.14	0.0460734	*	0.213941	ns
GO:0005546	phosphatidylinositol-4,5-bisphosphate binding	Molecular Function	MSTRG.7789|SH3PXD2A, MSTRG.12173|FCHO2, MSTRG.4026|ORMDL3;GSDMB, MSTRG.9208|SNX18, MSTRG.17162|MTSS1L, MSTRG.6819|HIP1R;CCDC62, MSTRG.10136|OSBPL2	7	1852	50	27883	0.14	0.0460734	*	0.213941	ns
GO:0034968	histone lysine methylation	Biological Process	MSTRG.8264|NSD3;PLPP5;DDHD2, MSTRG.3167|SETDB2;PHF11, MSTRG.20828|NSD2;RF00427, MSTRG.15326|SETDB1	4	1852	21	27883	0.1905	0.0468555	*	0.213941	ns
GO:0045662	negative regulation of myoblast differentiation	Biological Process	MSTRG.6911|TBX3, MSTRG.12557|CXCL14, MSTRG.1357|BMP4, MSTRG.12631|SRA1;APBB3	4	1852	21	27883	0.1905	0.0468555	*	0.213941	ns
GO:0031491	nucleosome binding	Molecular Function	MSTRG.23766|SMARCA1, MSTRG.1964|PHF19, MSTRG.19735|PHF1, MSTRG.22049|EED	4	1852	21	27883	0.1905	0.0468555	*	0.213941	ns
GO:0070979	protein K11-linked ubiquitination	Biological Process	MSTRG.6856|ANAPC5, MSTRG.10467|UBE2H, MSTRG.10739|UBE2D4, MSTRG.53|PRKN	4	1852	21	27883	0.1905	0.0468555	*	0.213941	ns
GO:0045859	regulation of protein kinase activity	Biological Process	MSTRG.6655|ELP3, MSTRG.3740|PRKAR1A, MSTRG.1855|ELP1, MSTRG.14382|KIDINS220	4	1852	21	27883	0.1905	0.0468555	*	0.213941	ns
GO:0008574	plus-end-directed microtubule motor activity	Molecular Function	MSTRG.22560|DYNC1I1, MSTRG.9687|ENSSSCG00000007080, MSTRG.16208|KIF5A;PIP4K2C;DTX3;ARHGEF25, MSTRG.4213|DYNLL2	4	1852	21	27883	0.1905	0.0468555	*	0.213941	ns
GO:0007492	endoderm development	Biological Process	MSTRG.672|SMAD2, MSTRG.3779|BPTF;ENSSSCG00000037342, MSTRG.1224|SMAD3, MSTRG.1357|BMP4	4	1852	21	27883	0.1905	0.0468555	*	0.213941	ns
GO:0007585	respiratory gaseous exchange by respiratory system	Biological Process	MSTRG.9929|MAFB, MSTRG.16753|CHST11, MSTRG.15418|MAN1A2;RF00026, MSTRG.2035|PBX3	4	1852	21	27883	0.1905	0.0468555	*	0.213941	ns
GO:0033137	negative regulation of peptidyl-serine phosphorylation	Biological Process	MSTRG.6582|DMTN, MSTRG.4971|GPD1L, MSTRG.673|SMAD7, MSTRG.23209|DMD	4	1852	21	27883	0.1905	0.0468555	*	0.213941	ns
GO:0032588	trans-Golgi network membrane	Cellular Component	MSTRG.15209|CLK2;SCAMP3, MSTRG.12219|SCAMP1, MSTRG.21179|TMEM165, MSTRG.12012|SCAMP4;ADAT3	4	1852	21	27883	0.1905	0.0468555	*	0.213941	ns
GO:0004896	cytokine receptor activity	Molecular Function	MSTRG.242|IFNGR1, MSTRG.2548|ENSSSCG00000010968, MSTRG.9232|IL6ST, MSTRG.15628|F3, MSTRG.9120|LIFR, MSTRG.11943|EBI3;ANKRD24	6	1852	40	27883	0.15	0.0470006	*	0.213941	ns
GO:0007179	transforming growth factor beta receptor signaling pathway	Biological Process	MSTRG.8365|ACVR1C, MSTRG.672|SMAD2, MSTRG.21958|LRRC32, MSTRG.1224|SMAD3, MSTRG.673|SMAD7, MSTRG.9918|SRC, MSTRG.8016|ACVR2A, MSTRG.16768|APPL2	8	1852	61	27883	0.1311	0.0478732	*	0.213941	ns
GO:0043197	dendritic spine	Cellular Component	MSTRG.22756|HBP1;PRKAR2B, MSTRG.4643|DLG4, MSTRG.18371|CDC42, MSTRG.20443|AKAP5, MSTRG.873|USP8, MSTRG.10502|LRRC4, MSTRG.11700|PRKACA, MSTRG.11691|GIPC1;PTGER1	8	1852	61	27883	0.1311	0.0478732	*	0.213941	ns
GO:0036459	thiol-dependent deubiquitinase	Molecular Function	MSTRG.7005|USP30, MSTRG.17019|USP10, MSTRG.13938|USP34;RF00026, MSTRG.21489|USP53;ENSSSCG00000027086, MSTRG.8944|USP40, MSTRG.4281|ENSSSCG00000039473, MSTRG.23927|BRCC3, MSTRG.873|USP8	8	1852	61	27883	0.1311	0.0478732	*	0.213941	ns
GO:0016055	Wnt signaling pathway	Biological Process	MSTRG.10559|MET, MSTRG.18252|CTNNBIP1, MSTRG.15481|WNT2B, MSTRG.3754|AXIN2;CEP112, ENSSSCG00000024671|WNT9A, MSTRG.7825|TCF7L2, MSTRG.1701|TLE4;RF00272, MSTRG.2844|FZD8;ENSSSCG00000033166, MSTRG.7677|FRAT2, MSTRG.6279|ARL6	10	1852	83	27883	0.1205	0.0480046	*	0.213941	ns
GO:0043005	neuron projection	Cellular Component	MSTRG.6025|DLG1, MSTRG.430|GABRR2, MSTRG.4643|DLG4, MSTRG.18371|CDC42, MSTRG.16703|LRRK2;ENSSSCG00000027998, MSTRG.5340|ACOX2;FAM107A, MSTRG.16208|KIF5A;PIP4K2C;DTX3;ARHGEF25, MSTRG.22638|FAM126A, MSTRG.13167|TAOK2;INO80E;ENSSSCG00000037075, MSTRG.2669|VIM, MSTRG.18908|ADGRL2, MSTRG.15864|ATF4, MSTRG.23305|HDAC6, MSTRG.10473|STRIP2;AHCYL2, MSTRG.20542|PSEN1, MSTRG.53|PRKN, MSTRG.17425|VPS35, MSTR…	20	1852	202	27883	0.099	0.0483462	*	0.213941	ns
GO:0016579	protein deubiquitination	Biological Process	MSTRG.7005|USP30, MSTRG.17019|USP10, MSTRG.13938|USP34;RF00026, MSTRG.21489|USP53;ENSSSCG00000027086, MSTRG.8944|USP40, MSTRG.4281|ENSSSCG00000039473, MSTRG.15877|JOSD1, MSTRG.873|USP8, MSTRG.22470|YOD1	9	1852	72	27883	0.125	0.0483642	*	0.213941	ns
GO:0045727	positive regulation of translation	Biological Process	MSTRG.12034|CIRBP;C19orf24, MSTRG.9375|NPM1, MSTRG.12433|PRR16, MSTRG.2669|VIM, MSTRG.3589|EIF4A3, MSTRG.676|CTIF, MSTRG.3698|MIF4GD;GGA3	7	1852	51	27883	0.1373	0.0504694	ns	0.213941	ns
GO:0043401	steroid hormone mediated signaling pathway	Biological Process	MSTRG.2013|NR6A1, MSTRG.16854|NR2C1, MSTRG.12292|NR2F1, MSTRG.1357|BMP4, MSTRG.11069|ESRRA;ENSSSCG00000013027, MSTRG.19705|RXRB, MSTRG.4926|THRB	7	1852	51	27883	0.1373	0.0504694	ns	0.213941	ns
GO:0009267	cellular response to starvation	Biological Process	MSTRG.9863|MAP1LC3A, MSTRG.16703|LRRK2;ENSSSCG00000027998, MSTRG.3404|STK24, MSTRG.15481|WNT2B, MSTRG.23746|LAMP2, MSTRG.18882|PIK3C3, MSTRG.22558|PDK4	7	1852	51	27883	0.1373	0.0504694	ns	0.213941	ns
GO:0006672	ceramide metabolic process	Biological Process	MSTRG.21967|ENSSSCG00000014872;ACER3, MSTRG.4026|ORMDL3;GSDMB, MSTRG.16119|ENSSSCG00000000365	3	1852	13	27883	0.2308	0.0506623	ns	0.213941	ns
GO:0032743	positive regulation of interleukin-2 production	Biological Process	MSTRG.1168|MALT1, MSTRG.6437|RUNX1, MSTRG.11318|TRAF6	3	1852	13	27883	0.2308	0.0506623	ns	0.213941	ns
GO:0048188	Set1C/COMPASS complex	Cellular Component	MSTRG.6847|SETD1B;TMEM120B, MSTRG.3779|BPTF;ENSSSCG00000037342, MSTRG.5261|WDR82;ssc-let-7g	3	1852	13	27883	0.2308	0.0506623	ns	0.213941	ns
GO:0004675	transmembrane receptor protein serine/threonine kinase activity	Molecular Function	MSTRG.8365|ACVR1C, MSTRG.8016|ACVR2A, MSTRG.19646|ENSSSCG00000031241;ABHD16A;DDAH2;ENSSSCG00000040885;ENSSSCG00000039071	3	1852	13	27883	0.2308	0.0506623	ns	0.213941	ns
GO:0090734	site of DNA damage	Cellular Component	MSTRG.16096|CBX5, MSTRG.4348|PEX12;SLFN11, MSTRG.18439|AUNIP	3	1852	13	27883	0.2308	0.0506623	ns	0.213941	ns
GO:0043044	chromatin remodeling	Biological Process	MSTRG.23766|SMARCA1, MSTRG.21649|SMARCAD1, MSTRG.4694|CHD3;TMEM88;RF00602	3	1852	13	27883	0.2308	0.0506623	ns	0.213941	ns
GO:0005523	tropomyosin binding	Molecular Function	MSTRG.2784|NEBL, MSTRG.1787|TSTD2, MSTRG.857|TMOD3;TMOD2	3	1852	13	27883	0.2308	0.0506623	ns	0.213941	ns
GO:0030970	retrograde protein transport, ER to cytosol	Biological Process	MSTRG.1800|SEC61B, MSTRG.12152|FAF2, MSTRG.3571|NPLOC4;FAAP100	3	1852	13	27883	0.2308	0.0506623	ns	0.213941	ns
GO:0071549	cellular response to dexamethasone stimulus	Biological Process	MSTRG.10108|PCK1, MSTRG.4257|ENSSSCG00000017670, MSTRG.7391|DDIT4	3	1852	13	27883	0.2308	0.0506623	ns	0.213941	ns
GO:0031369	translation initiation factor binding	Molecular Function	MSTRG.13027|TBL2;BCL7B, MSTRG.11251|CELF1, MSTRG.13181|ENSSSCG00000034927	3	1852	13	27883	0.2308	0.0506623	ns	0.213941	ns
GO:0071539	protein localization to centrosome	Biological Process	MSTRG.18689|CEP192, MSTRG.16207|DCTN2, MSTRG.10722|SNX10	3	1852	13	27883	0.2308	0.0506623	ns	0.213941	ns
GO:0019934	cGMP-mediated signaling	Biological Process	MSTRG.6488|PDE9A, MSTRG.3740|PRKAR1A, MSTRG.16450|PDE3A	3	1852	13	27883	0.2308	0.0506623	ns	0.213941	ns
GO:0005665	RNA polymerase II, core complex	Cellular Component	MSTRG.12041|POLR2E, MSTRG.17244|POLR2C, MSTRG.15896|POLR2F	3	1852	13	27883	0.2308	0.0506623	ns	0.213941	ns
GO:0048596	embryonic camera-type eye morphogenesis	Biological Process	MSTRG.6851|KDM2B, MSTRG.15451|HIPK1, MSTRG.4253|TBX2	3	1852	13	27883	0.2308	0.0506623	ns	0.213941	ns
GO:0006349	regulation of gene expression by genetic imprinting	Biological Process	MSTRG.14274|DNMT3A, MSTRG.17353|PRMT7, MSTRG.22049|EED	3	1852	13	27883	0.2308	0.0506623	ns	0.213941	ns
GO:0005662	DNA replication factor A complex	Cellular Component	MSTRG.19924|CDC5L, MSTRG.11167|PRPF19, MSTRG.14429|TONSL	3	1852	13	27883	0.2308	0.0506623	ns	0.213941	ns
GO:0019229	regulation of vasoconstriction	Biological Process	MSTRG.20844|ADRA2C, MSTRG.6640|ADRA1A, ENSSSCG00000021596|KCNA5	3	1852	13	27883	0.2308	0.0506623	ns	0.213941	ns
GO:0045721	negative regulation of gluconeogenesis	Biological Process	MSTRG.5975|ADIPOQ, MSTRG.15209|CLK2;SCAMP3, MSTRG.20816|MAEA	3	1852	13	27883	0.2308	0.0506623	ns	0.213941	ns
GO:0006446	regulation of translational initiation	Biological Process	MSTRG.6030|ENSSSCG00000029291;NCBP2, MSTRG.676|CTIF, MSTRG.3698|MIF4GD;GGA3	3	1852	13	27883	0.2308	0.0506623	ns	0.213941	ns
GO:0003279	cardiac septum development	Biological Process	MSTRG.9115|CPLANE1, MSTRG.9285|ADAMTS6, MSTRG.1677|PCSK5	3	1852	13	27883	0.2308	0.0506623	ns	0.213941	ns
GO:0045742	positive regulation of epidermal growth factor receptor signaling pathway	Biological Process	MSTRG.7840|AFAP1L2, MSTRG.7253|AGT, MSTRG.6819|HIP1R;CCDC62	3	1852	13	27883	0.2308	0.0506623	ns	0.213941	ns
GO:0031362	anchored component of external side of plasma membrane	Cellular Component	MSTRG.12355|EFNA5, MSTRG.4278|CA4, MSTRG.14474|GPIHBP1	3	1852	13	27883	0.2308	0.0506623	ns	0.213941	ns
GO:0045116	protein neddylation	Biological Process	MSTRG.13247|DCUN1D3, MSTRG.5669|RNF7, MSTRG.21069|DCUN1D4	3	1852	13	27883	0.2308	0.0506623	ns	0.213941	ns
GO:0035269	protein O-linked mannosylation	Biological Process	MSTRG.3433|TMTC4, MSTRG.1843|FSD1L;FKTN, MSTRG.2158|POMT1	3	1852	13	27883	0.2308	0.0506623	ns	0.213941	ns
GO:0010821	regulation of mitochondrion organization	Biological Process	MSTRG.4374|RHOT1, MSTRG.53|PRKN, MSTRG.17425|VPS35	3	1852	13	27883	0.2308	0.0506623	ns	0.213941	ns
GO:0007015	actin filament organization	Biological Process	MSTRG.6848|RHOF, MSTRG.6025|DLG1, MSTRG.18371|CDC42, MSTRG.7266|RHOU, MSTRG.18874|FHOD3, MSTRG.13880|ARHGAP25, MSTRG.12304|RHOBTB3, MSTRG.20492|ACTN1, MSTRG.6819|HIP1R;CCDC62, MSTRG.12750|PPARGC1B;ssc-mir-378-1	10	1852	84	27883	0.119	0.0513906	ns	0.213941	ns
GO:0006909	phagocytosis	Biological Process	MSTRG.10559|MET, MSTRG.20022|MESD, MSTRG.4883|RAB5A, MSTRG.12862|EIF2AK1, MSTRG.9819|TM9SF4	5	1852	31	27883	0.1613	0.0516539	ns	0.213941	ns
GO:0042177	negative regulation of protein catabolic process	Biological Process	MSTRG.22439|MDM4, MSTRG.3341|MYCBP2, MSTRG.16276|IRAK3, MSTRG.11020|RELA, MSTRG.18572|AZIN2	5	1852	31	27883	0.1613	0.0516539	ns	0.213941	ns
GO:0001707	mesoderm formation	Biological Process	MSTRG.672|SMAD2, MSTRG.3740|PRKAR1A, MSTRG.1224|SMAD3, MSTRG.1357|BMP4, MSTRG.11700|PRKACA	5	1852	31	27883	0.1613	0.0516539	ns	0.213941	ns
GO:0006139	nucleobase-containing compound metabolic process	Biological Process	MSTRG.17756|ERCC2;ERCC1, MSTRG.13816|DGUOK, MSTRG.22229|REXO2, MSTRG.9727|XRN2, MSTRG.2857|NUDT5	5	1852	31	27883	0.1613	0.0516539	ns	0.213941	ns
GO:0045444	fat cell differentiation	Biological Process	MSTRG.8457|METTL8, MSTRG.6847|SETD1B;TMEM120B, MSTRG.7629|NOC3L, MSTRG.19688|PSMB8, MSTRG.7825|TCF7L2, MSTRG.7293|ARID5B, MSTRG.13001|TMEM120A, MSTRG.6279|ARL6	8	1852	62	27883	0.129	0.0519036	ns	0.213941	ns
GO:0007224	smoothened signaling pathway	Biological Process	MSTRG.9961|SGK2;IFT52, MSTRG.21002|WDR19, MSTRG.19109|HSPB11;YIPF1, MSTRG.23001|HHAT, MSTRG.15451|HIPK1, MSTRG.1357|BMP4, MSTRG.6192|BOC, MSTRG.4406|IFT20	8	1852	62	27883	0.129	0.0519036	ns	0.213941	ns
GO:0042995	cell projection	Cellular Component	MSTRG.18371|CDC42, MSTRG.7266|RHOU, MSTRG.933|MAP1A, MSTRG.4883|RAB5A, MSTRG.2669|VIM, MSTRG.14315|WDR35, MSTRG.12304|RHOBTB3, MSTRG.20492|ACTN1	8	1852	62	27883	0.129	0.0519036	ns	0.213941	ns
GO:0043621	protein self-association	Molecular Function	MSTRG.1168|MALT1, MSTRG.6582|DMTN, MSTRG.704|TCF4;ENSSSCG00000032236, MSTRG.14442|HSF1;MROH1, MSTRG.8016|ACVR2A, MSTRG.5545|TMEM43	6	1852	41	27883	0.1463	0.05209	ns	0.213941	ns
GO:0016573	histone acetylation	Biological Process	MSTRG.8457|METTL8, MSTRG.6655|ELP3, MSTRG.2663|EPC1, MSTRG.12883|TRRAP, MSTRG.4311|TADA2A, MSTRG.13|PHF10	6	1852	41	27883	0.1463	0.05209	ns	0.213941	ns
GO:0071560	cellular response to transforming growth factor beta stimulus	Biological Process	MSTRG.16450|PDE3A, MSTRG.1224|SMAD3, MSTRG.7145|CRKL, MSTRG.3462|COL4A2, MSTRG.673|SMAD7, MSTRG.9918|SRC	6	1852	41	27883	0.1463	0.05209	ns	0.213941	ns
GO:0035108	limb morphogenesis	Biological Process	MSTRG.12481|FBN2, MSTRG.6911|TBX3, MSTRG.1677|PCSK5, MSTRG.13462|IFT140	4	1852	22	27883	0.1818	0.0543617	ns	0.213941	ns
GO:0021549	cerebellum development	Biological Process	MSTRG.3974|HAP1, MSTRG.9115|CPLANE1, MSTRG.11924|PTPRS, MSTRG.9755|ATRN	4	1852	22	27883	0.1818	0.0543617	ns	0.213941	ns
GO:0030511	positive regulation of transforming growth factor beta receptor signaling pathway	Biological Process	MSTRG.9642|FERMT1, MSTRG.791|RNF111, MSTRG.21583|NPNT, MSTRG.11691|GIPC1;PTGER1	4	1852	22	27883	0.1818	0.0543617	ns	0.213941	ns
GO:0001530	lipopolysaccharide binding	Molecular Function	MSTRG.6772|SCARB1, MSTRG.1955|TLR4, MSTRG.3041|HMGB1, MSTRG.10680|TRIL	4	1852	22	27883	0.1818	0.0543617	ns	0.213941	ns
GO:0050661	NADP binding	Molecular Function	MSTRG.22420|FMO4, MSTRG.13002|POR, MSTRG.13239|CRYM, MSTRG.17510|GAPDHS	4	1852	22	27883	0.1818	0.0543617	ns	0.213941	ns
GO:0004693	cyclin-dependent protein serine/threonine kinase activity	Molecular Function	MSTRG.20763|CCNK, MSTRG.22492|CDK14, MSTRG.9324|CDK7;RF00026, MSTRG.16125|CDK2;ENSSSCG00000037597	4	1852	22	27883	0.1818	0.0543617	ns	0.213941	ns
GO:0033211	adiponectin-activated signaling pathway	Biological Process	MSTRG.8223|ACSL1, MSTRG.16768|APPL2	2	1852	6	27883	0.3333	0.0552811	ns	0.213941	ns
GO:0005021	vascular endothelial growth factor-activated receptor activity	Molecular Function	MSTRG.21104|KDR, MSTRG.8722|NRP2	2	1852	6	27883	0.3333	0.0552811	ns	0.213941	ns
GO:0038085	vascular endothelial growth factor binding	Molecular Function	MSTRG.21104|KDR, MSTRG.12748|PDGFRB	2	1852	6	27883	0.3333	0.0552811	ns	0.213941	ns
GO:0048070	regulation of developmental pigmentation	Biological Process	MSTRG.16711|ADAMTS20, MSTRG.6824|CLIP1;ENSSSCG00000028005	2	1852	6	27883	0.3333	0.0552811	ns	0.213941	ns
GO:0019395	fatty acid oxidation	Biological Process	MSTRG.3663|ACOX1, MSTRG.5975|ADIPOQ	2	1852	6	27883	0.3333	0.0552811	ns	0.213941	ns
GO:0048179	activin receptor complex	Cellular Component	MSTRG.8365|ACVR1C, MSTRG.8016|ACVR2A	2	1852	6	27883	0.3333	0.0552811	ns	0.213941	ns
GO:0050778	positive regulation of immune response	Biological Process	MSTRG.21405|IL15, MSTRG.15094|FCER1G;NDUFS2	2	1852	6	27883	0.3333	0.0552811	ns	0.213941	ns
GO:0097322	7SK snRNA binding	Molecular Function	MSTRG.8068|RAB3GAP1;ENSSSCG00000033241;CCNT2, MSTRG.3872|HEXIM2	2	1852	6	27883	0.3333	0.0552811	ns	0.213941	ns
GO:0015129	lactate transmembrane transporter activity	Molecular Function	MSTRG.15469|SLC16A1, MSTRG.16215|SLC16A7	2	1852	6	27883	0.3333	0.0552811	ns	0.213941	ns
GO:0035873	lactate transmembrane transport	Biological Process	MSTRG.15469|SLC16A1, MSTRG.16215|SLC16A7	2	1852	6	27883	0.3333	0.0552811	ns	0.213941	ns
GO:1900122	positive regulation of receptor binding	Biological Process	MSTRG.8646|PLCL1, MSTRG.911|B2M	2	1852	6	27883	0.3333	0.0552811	ns	0.213941	ns
GO:0018023	peptidyl-lysine trimethylation	Biological Process	MSTRG.1307|SOS2;VCPKMT;L2HGDH, MSTRG.20761|SETD3	2	1852	6	27883	0.3333	0.0552811	ns	0.213941	ns
GO:0002446	neutrophil mediated immunity	Biological Process	MSTRG.5495|JAGN1, MSTRG.3824|ACE	2	1852	6	27883	0.3333	0.0552811	ns	0.213941	ns
GO:0048820	hair follicle maturation	Biological Process	MSTRG.4386|NF1, MSTRG.17756|ERCC2;ERCC1	2	1852	6	27883	0.3333	0.0552811	ns	0.213941	ns
GO:1903779	regulation of cardiac conduction	Biological Process	MSTRG.23116|ACE2, MSTRG.7253|AGT	2	1852	6	27883	0.3333	0.0552811	ns	0.213941	ns
GO:0046600	negative regulation of centriole replication	Biological Process	MSTRG.4236|TRIM37, MSTRG.16280|ENSSSCG00000000483	2	1852	6	27883	0.3333	0.0552811	ns	0.213941	ns
GO:1903608	protein localization to cytoplasmic stress granule	Biological Process	MSTRG.13864|TIA1, MSTRG.5278|DCP1A	2	1852	6	27883	0.3333	0.0552811	ns	0.213941	ns
GO:0006012	galactose metabolic process	Biological Process	MSTRG.2551|GALT, MSTRG.18408|GALE;HMGCL	2	1852	6	27883	0.3333	0.0552811	ns	0.213941	ns
GO:0005225	volume-sensitive anion channel activity	Molecular Function	MSTRG.10856|PIDD1;SLC25A22, MSTRG.15677|LRRC8D	2	1852	6	27883	0.3333	0.0552811	ns	0.213941	ns
GO:0034384	high-density lipoprotein particle clearance	Biological Process	MSTRG.6772|SCARB1, MSTRG.19647|APOM	2	1852	6	27883	0.3333	0.0552811	ns	0.213941	ns
GO:0043654	recognition of apoptotic cell	Biological Process	MSTRG.6772|SCARB1, MSTRG.2214|FCN2	2	1852	6	27883	0.3333	0.0552811	ns	0.213941	ns
GO:0042758	long-chain fatty acid catabolic process	Biological Process	MSTRG.8754|ACADL, MSTRG.17688|LIPE	2	1852	6	27883	0.3333	0.0552811	ns	0.213941	ns
GO:0032784	regulation of DNA-templated transcription, elongation	Biological Process	MSTRG.18783|THOC1, MSTRG.6596|ENSSSCG00000009625;ENSSSCG00000009627;CCAR2	2	1852	6	27883	0.3333	0.0552811	ns	0.213941	ns
GO:0070940	dephosphorylation of RNA polymerase II C-terminal domain	Biological Process	MSTRG.18867|RPRD1A, MSTRG.18148|ENSSSCG00000003348	2	1852	6	27883	0.3333	0.0552811	ns	0.213941	ns
GO:0048729	tissue morphogenesis	Biological Process	MSTRG.6025|DLG1, MSTRG.1681|GCNT1	2	1852	6	27883	0.3333	0.0552811	ns	0.213941	ns
GO:0097120	receptor localization to synapse	Biological Process	MSTRG.6025|DLG1, MSTRG.4643|DLG4	2	1852	6	27883	0.3333	0.0552811	ns	0.213941	ns
GO:0099645	neurotransmitter receptor localization to postsynaptic specialization membrane	Biological Process	MSTRG.6025|DLG1, MSTRG.4643|DLG4	2	1852	6	27883	0.3333	0.0552811	ns	0.213941	ns
GO:0010944	negative regulation of transcription by competitive promoter binding	Biological Process	MSTRG.8738|CREB1, MSTRG.673|SMAD7	2	1852	6	27883	0.3333	0.0552811	ns	0.213941	ns
GO:0045823	positive regulation of heart contraction	Biological Process	MSTRG.7833|ADRB1, MSTRG.15428|ATP1A1	2	1852	6	27883	0.3333	0.0552811	ns	0.213941	ns
GO:0031952	regulation of protein autophosphorylation	Biological Process	MSTRG.13231|EEF2K, MSTRG.22982|PPP2R5A;RF00026	2	1852	6	27883	0.3333	0.0552811	ns	0.213941	ns
GO:0044828	negative regulation by host of viral genome replication	Biological Process	MSTRG.20763|CCNK, MSTRG.53|PRKN	2	1852	6	27883	0.3333	0.0552811	ns	0.213941	ns
GO:0019919	peptidyl-arginine methylation, to asymmetrical-dimethyl arginine	Biological Process	MSTRG.11411|PRMT3, MSTRG.11805|CARM1;TIMM29	2	1852	6	27883	0.3333	0.0552811	ns	0.213941	ns
GO:0035242	protein-arginine omega-N asymmetric methyltransferase activity	Molecular Function	MSTRG.11411|PRMT3, MSTRG.11805|CARM1;TIMM29	2	1852	6	27883	0.3333	0.0552811	ns	0.213941	ns
GO:0030853	negative regulation of granulocyte differentiation	Biological Process	MSTRG.5975|ADIPOQ, MSTRG.10173|ZBTB46	2	1852	6	27883	0.3333	0.0552811	ns	0.213941	ns
GO:0070180	large ribosomal subunit rRNA binding	Molecular Function	MSTRG.4043|RPL23;RF00412;C17orf98, MSTRG.10992|MRPL11	2	1852	6	27883	0.3333	0.0552811	ns	0.213941	ns
GO:0035338	long-chain fatty-acyl-CoA biosynthetic process	Biological Process	MSTRG.19257|ELOVL1, MSTRG.9263|ELOVL7	2	1852	6	27883	0.3333	0.0552811	ns	0.213941	ns
GO:0034362	low-density lipoprotein particle	Cellular Component	MSTRG.19939|PLA2G7, MSTRG.19647|APOM	2	1852	6	27883	0.3333	0.0552811	ns	0.213941	ns
GO:0019215	intermediate filament binding	Molecular Function	MSTRG.3660|EVPL, MSTRG.15177|NES	2	1852	6	27883	0.3333	0.0552811	ns	0.213941	ns
GO:0036402	proteasome-activating activity	Molecular Function	MSTRG.3816|PSMC5, MSTRG.11257|PSMC3	2	1852	6	27883	0.3333	0.0552811	ns	0.213941	ns
GO:0040012	regulation of locomotion	Biological Process	MSTRG.16703|LRRK2;ENSSSCG00000027998, MSTRG.18388|LUZP1;ENSSSCG00000025500	2	1852	6	27883	0.3333	0.0552811	ns	0.213941	ns
GO:0014029	neural crest formation	Biological Process	MSTRG.9515|PDCD6, MSTRG.7753|NOLC1	2	1852	6	27883	0.3333	0.0552811	ns	0.213941	ns
GO:0030306	small GTPase binding	Molecular Function	MSTRG.13215|GGA2, MSTRG.3698|MIF4GD;GGA3	2	1852	6	27883	0.3333	0.0552811	ns	0.213941	ns
GO:0086014	atrial cardiac muscle cell action potential	Biological Process	MSTRG.9117|NUP155, ENSSSCG00000021596|KCNA5	2	1852	6	27883	0.3333	0.0552811	ns	0.213941	ns
GO:0010950	positive regulation of endopeptidase activity	Biological Process	MSTRG.20297|DCAF11;PSME1;FITM1, MSTRG.20307|ENSSSCG00000002004;EMC9	2	1852	6	27883	0.3333	0.0552811	ns	0.213941	ns
GO:0010890	positive regulation of sequestering of triglyceride	Biological Process	MSTRG.20297|DCAF11;PSME1;FITM1, MSTRG.18695|CIDEA	2	1852	6	27883	0.3333	0.0552811	ns	0.213941	ns
GO:0030854	positive regulation of granulocyte differentiation	Biological Process	MSTRG.4389|EVI2B, MSTRG.6437|RUNX1	2	1852	6	27883	0.3333	0.0552811	ns	0.213941	ns
GO:0039536	negative regulation of RIG-I signaling pathway	Biological Process	MSTRG.18849|RNF125;RNF138, MSTRG.3571|NPLOC4;FAAP100	2	1852	6	27883	0.3333	0.0552811	ns	0.213941	ns
GO:0001514	selenocysteine incorporation	Biological Process	MSTRG.18506|TRNAU1AP, MSTRG.7908|PSTK	2	1852	6	27883	0.3333	0.0552811	ns	0.213941	ns
GO:0070989	oxidative demethylation	Biological Process	MSTRG.13813|TET3, MSTRG.21588|TET2	2	1852	6	27883	0.3333	0.0552811	ns	0.213941	ns
GO:1902966	positive regulation of protein localization to early endosome	Biological Process	MSTRG.22161|RDX, MSTRG.23412|MSN	2	1852	6	27883	0.3333	0.0552811	ns	0.213941	ns
GO:2000643	positive regulation of early endosome to late endosome transport	Biological Process	MSTRG.22161|RDX, MSTRG.23412|MSN	2	1852	6	27883	0.3333	0.0552811	ns	0.213941	ns
GO:0045646	regulation of erythrocyte differentiation	Biological Process	MSTRG.911|B2M, MSTRG.5202|WDR6;P4HTM	2	1852	6	27883	0.3333	0.0552811	ns	0.213941	ns
GO:0010324	membrane invagination	Biological Process	MSTRG.12173|FCHO2, MSTRG.20303|MDP1;ENSSSCG00000001999;CHMP4A;IPO4	2	1852	6	27883	0.3333	0.0552811	ns	0.213941	ns
GO:0014911	positive regulation of smooth muscle cell migration	Biological Process	MSTRG.900|SEMA6D, MSTRG.12748|PDGFRB	2	1852	6	27883	0.3333	0.0552811	ns	0.213941	ns
GO:0004536	deoxyribonuclease activity	Molecular Function	MSTRG.13382|DNASE1, ENSSSCG00000032019|DNASE1L3	2	1852	6	27883	0.3333	0.0552811	ns	0.213941	ns
GO:0006308	DNA catabolic process	Biological Process	MSTRG.13382|DNASE1, ENSSSCG00000032019|DNASE1L3	2	1852	6	27883	0.3333	0.0552811	ns	0.213941	ns
GO:0005412	glucose:sodium symporter activity	Molecular Function	MSTRG.13095|SLC5A2, MSTRG.7098|SLC5A4;ZNF280B	2	1852	6	27883	0.3333	0.0552811	ns	0.213941	ns
GO:0035646	endosome to melanosome transport	Biological Process	MSTRG.17177|AP1G1;RF00576, MSTRG.17449|ANKRD27	2	1852	6	27883	0.3333	0.0552811	ns	0.213941	ns
GO:2001214	positive regulation of vasculogenesis	Biological Process	MSTRG.3935|RAMP2, MSTRG.15485|RAP1A	2	1852	6	27883	0.3333	0.0552811	ns	0.213941	ns
GO:0033177	proton-transporting two-sector ATPase complex, proton-transporting domain	Cellular Component	MSTRG.16081|ATP5MC2, MSTRG.13415|ENSSSCG00000008057;ATP6V0C	2	1852	6	27883	0.3333	0.0552811	ns	0.213941	ns
GO:0042994	cytoplasmic sequestering of transcription factor	Biological Process	MSTRG.22477|SRI, MSTRG.11790|KEAP1	2	1852	6	27883	0.3333	0.0552811	ns	0.213941	ns
GO:0030132	clathrin coat of coated pit	Cellular Component	MSTRG.12155|CLTB;ENSSSCG00000032389, MSTRG.19151|EPS15	2	1852	6	27883	0.3333	0.0552811	ns	0.213941	ns
GO:0019871	sodium channel inhibitor activity	Molecular Function	MSTRG.1171|NEDD4L, MSTRG.18313|RSC1A1	2	1852	6	27883	0.3333	0.0552811	ns	0.213941	ns
GO:0005663	DNA replication factor C complex	Cellular Component	MSTRG.21003|RFC1, MSTRG.3079|RFC3	2	1852	6	27883	0.3333	0.0552811	ns	0.213941	ns
GO:0070072	vacuolar proton-transporting V-type ATPase complex assembly	Biological Process	MSTRG.7888|INPP5F;ENSSSCG00000039630, MSTRG.9819|TM9SF4	2	1852	6	27883	0.3333	0.0552811	ns	0.213941	ns
GO:0000423	mitophagy	Biological Process	MSTRG.12095|SQSTM1, MSTRG.53|PRKN	2	1852	6	27883	0.3333	0.0552811	ns	0.213941	ns
GO:0051444	negative regulation of ubiquitin-protein transferase activity	Biological Process	MSTRG.673|SMAD7, MSTRG.20542|PSEN1	2	1852	6	27883	0.3333	0.0552811	ns	0.213941	ns
GO:0008526	phosphatidylinositol transfer activity	Molecular Function	MSTRG.6808|PITPNM2, MSTRG.10136|OSBPL2	2	1852	6	27883	0.3333	0.0552811	ns	0.213941	ns
GO:0000408	EKC/KEOPS complex	Cellular Component	MSTRG.13815|TPRKB, MSTRG.20392|OSGEP	2	1852	6	27883	0.3333	0.0552811	ns	0.213941	ns
GO:0008494	translation activator activity	Molecular Function	MSTRG.676|CTIF, MSTRG.3698|MIF4GD;GGA3	2	1852	6	27883	0.3333	0.0552811	ns	0.213941	ns
GO:0001765	membrane raft assembly	Biological Process	MSTRG.15282|S100A10, MSTRG.4877|RFTN1	2	1852	6	27883	0.3333	0.0552811	ns	0.213941	ns
GO:0032463	negative regulation of protein homooligomerization	Biological Process	MSTRG.17425|VPS35, MSTRG.9918|SRC	2	1852	6	27883	0.3333	0.0552811	ns	0.213941	ns
GO:0007042	lysosomal lumen acidification	Biological Process	MSTRG.1238|CLN6, MSTRG.15271|SNAPIN	2	1852	6	27883	0.3333	0.0552811	ns	0.213941	ns
GO:0044342	type B pancreatic cell proliferation	Biological Process	MSTRG.22244|SIDT2, MSTRG.11072|BAD	2	1852	6	27883	0.3333	0.0552811	ns	0.213941	ns
GO:0005127	ciliary neurotrophic factor receptor binding	Molecular Function	MSTRG.9232|IL6ST, MSTRG.9120|LIFR	2	1852	6	27883	0.3333	0.0552811	ns	0.213941	ns
GO:0008090	retrograde axonal transport	Biological Process	MSTRG.4531|PAFAH1B1, MSTRG.15271|SNAPIN	2	1852	6	27883	0.3333	0.0552811	ns	0.213941	ns
GO:0045252	oxoglutarate dehydrogenase complex	Cellular Component	MSTRG.7526|OGDHL, MSTRG.20576|DLST	2	1852	6	27883	0.3333	0.0552811	ns	0.213941	ns
GO:0060710	chorio-allantoic fusion	Biological Process	MSTRG.19707|BMP5, MSTRG.10197|DNAJB6	2	1852	6	27883	0.3333	0.0552811	ns	0.213941	ns
GO:0070324	thyroid hormone binding	Molecular Function	MSTRG.13239|CRYM, MSTRG.4926|THRB	2	1852	6	27883	0.3333	0.0552811	ns	0.213941	ns
GO:0032210	regulation of telomere maintenance via telomerase	Biological Process	MSTRG.15189|GLMP;ENSSSCG00000006490;ENSSSCG00000006491, MSTRG.4522|SMG6	2	1852	6	27883	0.3333	0.0552811	ns	0.213941	ns
GO:0035374	chondroitin sulfate binding	Molecular Function	MSTRG.11924|PTPRS, MSTRG.9475|ANXA6	2	1852	6	27883	0.3333	0.0552811	ns	0.213941	ns
GO:0071437	obsolete invadopodium	Cellular Component	MSTRG.21980|PAK1, MSTRG.23412|MSN	2	1852	6	27883	0.3333	0.0552811	ns	0.213941	ns
GO:0021987	cerebral cortex development	Biological Process	MSTRG.4386|NF1, MSTRG.7145|CRKL, MSTRG.20542|PSEN1, MSTRG.8250|ENSSSCG00000015814, MSTRG.4531|PAFAH1B1, MSTRG.11924|PTPRS	6	1852	42	27883	0.1429	0.0575019	ns	0.213941	ns
GO:0050729	positive regulation of inflammatory response	Biological Process	MSTRG.6227|CD47, MSTRG.1955|TLR4, MSTRG.14826|FABP4, MSTRG.3961|STAT5B, MSTRG.7065|OSM, MSTRG.19672|GPSM3	6	1852	42	27883	0.1429	0.0575019	ns	0.213941	ns
GO:0019905	syntaxin binding	Molecular Function	MSTRG.3850|NSF, MSTRG.12126|TMED9;B4GALT7, MSTRG.18544|TXLNA, MSTRG.15553|STXBP3, MSTRG.11717|STX10, MSTRG.274|STX7	6	1852	42	27883	0.1429	0.0575019	ns	0.213941	ns
GO:0050919	negative chemotaxis	Biological Process	MSTRG.15314|SEMA6C, MSTRG.12355|EFNA5, MSTRG.20631|FLRT2, MSTRG.900|SEMA6D, MSTRG.8722|NRP2	5	1852	32	27883	0.1562	0.0580064	ns	0.213941	ns
GO:0071949	FAD binding	Molecular Function	MSTRG.3663|ACOX1, MSTRG.15796|CYB5R3, MSTRG.5340|ACOX2;FAM107A, MSTRG.19321|NQO2, MSTRG.19213|MMACHC	5	1852	32	27883	0.1562	0.0580064	ns	0.213941	ns
GO:0019955	cytokine binding	Molecular Function	MSTRG.242|IFNGR1, MSTRG.2548|ENSSSCG00000010968, MSTRG.9232|IL6ST, MSTRG.9120|LIFR, MSTRG.11943|EBI3;ANKRD24	5	1852	32	27883	0.1562	0.0580064	ns	0.213941	ns
GO:0001102	RNA polymerase II-specific DNA-binding transcription factor binding	Molecular Function	MSTRG.6911|TBX3, MSTRG.8738|CREB1, MSTRG.20761|SETD3, MSTRG.1224|SMAD3, MSTRG.935|TP53BP1	5	1852	32	27883	0.1562	0.0580064	ns	0.213941	ns
GO:0000079	regulation of cyclin-dependent protein serine/threonine kinase activity	Biological Process	MSTRG.8068|RAB3GAP1;ENSSSCG00000033241;CCNT2, MSTRG.20763|CCNK, MSTRG.6546|CKS2, MSTRG.7649|CCNJ, MSTRG.8798|CNPPD1	5	1852	32	27883	0.1562	0.0580064	ns	0.213941	ns
GO:0007098	centrosome cycle	Biological Process	MSTRG.15469|SLC16A1, MSTRG.9375|NPM1, MSTRG.2361|SDCCAG8, MSTRG.948|HAUS2, MSTRG.4694|CHD3;TMEM88;RF00602	5	1852	32	27883	0.1562	0.0580064	ns	0.213941	ns
GO:0010977	negative regulation of neuron projection development	Biological Process	MSTRG.911|B2M, MSTRG.20423|RGMA, MSTRG.2669|VIM, MSTRG.11924|PTPRS, MSTRG.15271|SNAPIN	5	1852	32	27883	0.1562	0.0580064	ns	0.213941	ns
GO:0042307	positive regulation of protein import into nucleus	Biological Process	MSTRG.19243|DMAP1, MSTRG.12676|HDAC3, MSTRG.20542|PSEN1, MSTRG.3397|IPO5, MSTRG.9303|PIK3R1	5	1852	32	27883	0.1562	0.0580064	ns	0.213941	ns
GO:0043330	response to exogenous dsRNA	Biological Process	MSTRG.4877|RFTN1, MSTRG.2599|DDX58;NDUFB6;TOPORS, MSTRG.1502|ENSSSCG00000039987;IFN-OMEGA-7;IFN-OMEGA-4;IFN-OMEGA-3;IFN-ALPHA-10;IFN-ALPHA-8;IFN-ALPHA-9, MSTRG.16276|IRAK3, MSTRG.1497|ENSSSCG00000037603	5	1852	32	27883	0.1562	0.0580064	ns	0.213941	ns
GO:0032947	molecular adaptor activity	Molecular Function	MSTRG.16017|SMARCD1;GPD1, MSTRG.13441|SLC9A3R2, MSTRG.6025|DLG1, MSTRG.8196|WWC2, MSTRG.167|SASH1, MSTRG.9005|ENSSSCG00000016370, MSTRG.20443|AKAP5	7	1852	53	27883	0.1321	0.0600314	ns	0.213941	ns
GO:0008081	phosphoric diester hydrolase activity	Molecular Function	MSTRG.8646|PLCL1, MSTRG.6488|PDE9A, MSTRG.16450|PDE3A, MSTRG.38|PDE10A, MSTRG.7621|PDE6C, MSTRG.16106|PDE1B, MSTRG.23964|ENSSSCG00000031398	7	1852	53	27883	0.1321	0.0600314	ns	0.213941	ns
GO:0004222	metalloendopeptidase activity	Molecular Function	MSTRG.16711|ADAMTS20, MSTRG.20518|ADAM20, MSTRG.22722|PMPCB, MSTRG.2734|YME1L1, MSTRG.20001|ADAMTS7, MSTRG.9285|ADAMTS6, MSTRG.15233|ADAM15;DCST1, MSTRG.16121|MMP19, MSTRG.8728|ADAM23, MSTRG.6951|ENSSSCG00000038099, MSTRG.22392|ADAMTS15	11	1852	98	27883	0.1122	0.0603488	ns	0.213941	ns
GO:0048010	vascular endothelial growth factor receptor signaling pathway	Biological Process	MSTRG.21104|KDR, MSTRG.23113|PIR;VEGFD, MSTRG.11079|VEGFB;FERMT3;ENSSSCG00000013038;NUDT22;STIP1	3	1852	14	27883	0.2143	0.0613889	ns	0.213941	ns
GO:0000712	resolution of meiotic recombination intermediates	Biological Process	MSTRG.13450|MSRB1;HS3ST6;MEIOB;HAGH, MSTRG.4940|TOP2B;RF02271, MSTRG.2527|RMI1	3	1852	14	27883	0.2143	0.0613889	ns	0.213941	ns
GO:0032502	developmental process	Biological Process	MSTRG.4472|NSRP1;ssc-mir-423, MSTRG.3041|HMGB1, MSTRG.10772|NUDCD3	3	1852	14	27883	0.2143	0.0613889	ns	0.213941	ns
GO:0030325	adrenal gland development	Biological Process	MSTRG.4386|NF1, MSTRG.7293|ARID5B, MSTRG.15059|PBX1;ENSSSCG00000029321	3	1852	14	27883	0.2143	0.0613889	ns	0.213941	ns
GO:0031090	organelle membrane	Cellular Component	MSTRG.21603|SLC39A8, MSTRG.9863|MAP1LC3A, MSTRG.22420|FMO4	3	1852	14	27883	0.2143	0.0613889	ns	0.213941	ns
GO:0022624	proteasome accessory complex	Cellular Component	MSTRG.1961|PSMD5, MSTRG.3816|PSMC5, MSTRG.11257|PSMC3	3	1852	14	27883	0.2143	0.0613889	ns	0.213941	ns
GO:0034459	3'-5' RNA helicase activity	Molecular Function	MSTRG.14107|DHX57, MSTRG.20950|DHX15, MSTRG.19615|DHX16	3	1852	14	27883	0.2143	0.0613889	ns	0.213941	ns
GO:1902236	negative regulation of endoplasmic reticulum stress-induced intrinsic apoptotic signaling pathway	Biological Process	MSTRG.19141|TXNDC12, MSTRG.16703|LRRK2;ENSSSCG00000027998, MSTRG.53|PRKN	3	1852	14	27883	0.2143	0.0613889	ns	0.213941	ns
GO:0015299	solute:proton antiporter activity	Molecular Function	MSTRG.10055|SLC9A8, MSTRG.23821|SLC9A6, MSTRG.5695|SLC9A9	3	1852	14	27883	0.2143	0.0613889	ns	0.213941	ns
GO:0019001	guanyl nucleotide binding	Molecular Function	MSTRG.12807|GNA12, MSTRG.4883|RAB5A, MSTRG.17360|GNAO1	3	1852	14	27883	0.2143	0.0613889	ns	0.213941	ns
GO:0098839	postsynaptic density membrane	Cellular Component	MSTRG.6025|DLG1, MSTRG.4643|DLG4, MSTRG.3751|RGS9	3	1852	14	27883	0.2143	0.0613889	ns	0.213941	ns
GO:1903506	regulation of nucleic acid-templated transcription	Biological Process	MSTRG.3100|SUPT20H, MSTRG.12883|TRRAP, MSTRG.23113|PIR;VEGFD	3	1852	14	27883	0.2143	0.0613889	ns	0.213941	ns
GO:0006730	one-carbon metabolic process	Biological Process	MSTRG.16180|SHMT2, MSTRG.12167|SFXN1, MSTRG.10473|STRIP2;AHCYL2	3	1852	14	27883	0.2143	0.0613889	ns	0.213941	ns
GO:1902902	negative regulation of autophagosome assembly	Biological Process	MSTRG.20250|SCFD1, MSTRG.16703|LRRK2;ENSSSCG00000027998, MSTRG.20303|MDP1;ENSSSCG00000001999;CHMP4A;IPO4	3	1852	14	27883	0.2143	0.0613889	ns	0.213941	ns
GO:0035196	production of miRNAs involved in gene silencing by miRNA	Biological Process	MSTRG.18489|PPP1R8, MSTRG.18531|PUM1;RF00188;RF00026, MSTRG.18608|AGO3	3	1852	14	27883	0.2143	0.0613889	ns	0.213941	ns
GO:0061178	regulation of insulin secretion involved in cellular response to glucose stimulus	Biological Process	MSTRG.23278|CDK16, MSTRG.12355|EFNA5, MSTRG.22244|SIDT2	3	1852	14	27883	0.2143	0.0613889	ns	0.213941	ns
GO:0005682	U5 snRNP	Cellular Component	MSTRG.22427|SNRPE, MSTRG.4515|SCARF1;PRPF8, MSTRG.18796|SNRPD1	3	1852	14	27883	0.2143	0.0613889	ns	0.213941	ns
GO:0006342	heterochromatin assembly	Biological Process	MSTRG.3041|HMGB1, MSTRG.20812|CTBP1, MSTRG.22049|EED	3	1852	14	27883	0.2143	0.0613889	ns	0.213941	ns
GO:1903077	negative regulation of protein localization to plasma membrane	Biological Process	MSTRG.20548|NUMB, MSTRG.8795|TMBIM1, MSTRG.22982|PPP2R5A;RF00026	3	1852	14	27883	0.2143	0.0613889	ns	0.213941	ns
GO:0048041	focal adhesion assembly	Biological Process	MSTRG.13167|TAOK2;INO80E;ENSSSCG00000037075, MSTRG.15309|PIP5K1A, MSTRG.20492|ACTN1	3	1852	14	27883	0.2143	0.0613889	ns	0.213941	ns
GO:0097320	plasma membrane tubulation	Biological Process	MSTRG.12173|FCHO2, MSTRG.20303|MDP1;ENSSSCG00000001999;CHMP4A;IPO4, MSTRG.15790|TTLL1;PACSIN2	3	1852	14	27883	0.2143	0.0613889	ns	0.213941	ns
GO:1990837	sequence-specific double-stranded DNA binding	Molecular Function	MSTRG.2380|HNRNPU, MSTRG.8968|HES6, MSTRG.12120|HNRNPAB	3	1852	14	27883	0.2143	0.0613889	ns	0.213941	ns
GO:0007051	spindle organization	Biological Process	MSTRG.18439|AUNIP, MSTRG.4694|CHD3;TMEM88;RF00602, MSTRG.7190|ZDHHC8;RANBP1;RF00599	3	1852	14	27883	0.2143	0.0613889	ns	0.213941	ns
GO:0051028	mRNA transport	Biological Process	MSTRG.15371|RBM8A, MSTRG.3589|EIF4A3, MSTRG.3700|NUP85	3	1852	14	27883	0.2143	0.0613889	ns	0.213941	ns
GO:0006883	cellular sodium ion homeostasis	Biological Process	MSTRG.15428|ATP1A1, MSTRG.5670|ENSSSCG00000011676, MSTRG.15025|ATP1B1	3	1852	14	27883	0.2143	0.0613889	ns	0.213941	ns
GO:0061024	membrane organization	Biological Process	MSTRG.17162|MTSS1L, MSTRG.7355|AIFM2;TYSND1;SAR1A, MSTRG.6819|HIP1R;CCDC62	3	1852	14	27883	0.2143	0.0613889	ns	0.213941	ns
GO:0017157	regulation of exocytosis	Biological Process	MSTRG.744|RAB8B, MSTRG.3974|HAP1, MSTRG.8481|RAPGEF4, MSTRG.14260|RAB10	4	1852	23	27883	0.1739	0.0624766	ns	0.213941	ns
GO:0060612	adipose tissue development	Biological Process	MSTRG.6621|EBF2, MSTRG.5868|TBL1XR1, MSTRG.7293|ARID5B, MSTRG.3090|SPART	4	1852	23	27883	0.1739	0.0624766	ns	0.213941	ns
GO:0001816	cytokine production	Biological Process	MSTRG.17203|NFAT5, MSTRG.17341|NFATC3;SLC7A6, MSTRG.1025|RASGRP1, MSTRG.14826|FABP4	4	1852	23	27883	0.1739	0.0624766	ns	0.213941	ns
GO:0048754	branching morphogenesis of an epithelial tube	Biological Process	MSTRG.10559|MET, MSTRG.17848|RASIP1;MAMSTR;ENSSSCG00000038580, MSTRG.1357|BMP4, MSTRG.21980|PAK1	4	1852	23	27883	0.1739	0.0624766	ns	0.213941	ns
GO:0070273	phosphatidylinositol-4-phosphate binding	Molecular Function	MSTRG.7789|SH3PXD2A, MSTRG.4026|ORMDL3;GSDMB, MSTRG.12443|SNX24, MSTRG.10909|OSBPL5	4	1852	23	27883	0.1739	0.0624766	ns	0.213941	ns
GO:0043204	perikaryon	Cellular Component	MSTRG.16703|LRRK2;ENSSSCG00000027998, MSTRG.23305|HDAC6, MSTRG.16089|ENSSSCG00000000278;NPFF;RF00026, MSTRG.18572|AZIN2	4	1852	23	27883	0.1739	0.0624766	ns	0.213941	ns
GO:0006303	double-strand break repair via nonhomologous end joining	Biological Process	MSTRG.17756|ERCC2;ERCC1, MSTRG.935|TP53BP1, MSTRG.7733|POLL, MSTRG.11167|PRPF19	4	1852	23	27883	0.1739	0.0624766	ns	0.213941	ns
GO:0009408	response to heat	Biological Process	MSTRG.14754|TP53INP1, MSTRG.1555|PSIP1, MSTRG.14442|HSF1;MROH1, MSTRG.149|LRP11	4	1852	23	27883	0.1739	0.0624766	ns	0.213941	ns
GO:0019706	protein-cysteine S-palmitoyltransferase activity	Molecular Function	MSTRG.1558|ZDHHC21, MSTRG.7822|ZDHHC6, MSTRG.7190|ZDHHC8;RANBP1;RF00599, MSTRG.91|ZDHHC14	4	1852	23	27883	0.1739	0.0624766	ns	0.213941	ns
GO:0005901	caveola	Cellular Component	MSTRG.4666|RANGRF, MSTRG.6772|SCARB1, MSTRG.8569|TFPI, MSTRG.15790|TTLL1;PACSIN2, MSTRG.23305|HDAC6, MSTRG.9918|SRC	6	1852	43	27883	0.1395	0.0632378	ns	0.213941	ns
GO:0022008	neurogenesis	Biological Process	MSTRG.3974|HAP1, MSTRG.5059|TRAK1, MSTRG.20542|PSEN1, MSTRG.4406|IFT20, MSTRG.12010|BTBD2, MSTRG.17846|NTN5	6	1852	43	27883	0.1395	0.0632378	ns	0.213941	ns
GO:0005643	nuclear pore	Cellular Component	MSTRG.9378|RANBP17, MSTRG.9117|NUP155, MSTRG.23660|ENSSSCG00000012557, MSTRG.19434|NUP153, MSTRG.3700|NUP85, MSTRG.7190|ZDHHC8;RANBP1;RF00599	6	1852	43	27883	0.1395	0.0632378	ns	0.213941	ns
GO:0043022	ribosome binding	Molecular Function	MSTRG.11411|PRMT3, MSTRG.21191|PAICS;SRP72, MSTRG.3283|NAA16, MSTRG.8256|LETM2, MSTRG.2859|SEC61A2, MSTRG.10142|RPS21	6	1852	43	27883	0.1395	0.0632378	ns	0.213941	ns
GO:0016324	apical plasma membrane	Cellular Component	MSTRG.6772|SCARB1, MSTRG.20706|ITPK1, MSTRG.12204|F2RL2, MSTRG.5841|TNIK, MSTRG.22161|RDX, MSTRG.8714|PARD3B, MSTRG.5235|ZMYND10;NPRL2, MSTRG.4278|CA4, MSTRG.9670|JAG1, MSTRG.5169|SLC26A6, MSTRG.15428|ATP1A1, MSTRG.15553|STXBP3, MSTRG.15025|ATP1B1, MSTRG.6819|HIP1R;CCDC62, MSTRG.23412|MSN, MSTRG.21161|RAPGEF2	16	1852	159	27883	0.1006	0.0636958	ns	0.213941	ns
GO:0061631	ubiquitin conjugating enzyme activity	Molecular Function	MSTRG.431|UBE2J1, MSTRG.21008|UBE2K, MSTRG.10467|UBE2H, ENSSSCG00000035825|UBE2QL1, MSTRG.10739|UBE2D4	5	1852	33	27883	0.1515	0.064785	ns	0.213941	ns
GO:0032981	mitochondrial respiratory chain complex I assembly	Biological Process	MSTRG.20246|NUBPL, MSTRG.8815|BCS1L, MSTRG.14751|NDUFAF6, MSTRG.8672|ENSSSCG00000016100, MSTRG.9679|NDUFAF5	5	1852	33	27883	0.1515	0.064785	ns	0.213941	ns
GO:0043407	negative regulation of MAP kinase activity	Biological Process	MSTRG.4386|NF1, MSTRG.2225|RGS2, MSTRG.5975|ADIPOQ, MSTRG.1357|BMP4, MSTRG.16276|IRAK3	5	1852	33	27883	0.1515	0.064785	ns	0.213941	ns
GO:0031122	cytoplasmic microtubule organization	Biological Process	MSTRG.7229|MAP10, MSTRG.157|KATNA1, MSTRG.21063|SLAIN2, MSTRG.8147|TUBGCP5, MSTRG.20054|WDR73	5	1852	33	27883	0.1515	0.064785	ns	0.213941	ns
GO:0070301	cellular response to hydrogen peroxide	Biological Process	MSTRG.23305|HDAC6, MSTRG.14129|CYP1B1, MSTRG.10583|ZNF277, MSTRG.9918|SRC, MSTRG.11020|RELA	5	1852	33	27883	0.1515	0.064785	ns	0.213941	ns
GO:0032091	negative regulation of protein binding	Biological Process	MSTRG.18252|CTNNBIP1, MSTRG.18250|PEX14, MSTRG.16703|LRRK2;ENSSSCG00000027998, MSTRG.11805|CARM1;TIMM29, MSTRG.3824|ACE, MSTRG.15177|NES, MSTRG.1409|DACT1	7	1852	54	27883	0.1296	0.0652012	ns	0.213941	ns
GO:0071346	cellular response to interferon-gamma	Biological Process	MSTRG.18371|CDC42, MSTRG.1955|TLR4, MSTRG.4257|ENSSSCG00000017670, MSTRG.5169|SLC26A6, MSTRG.2669|VIM, MSTRG.15553|STXBP3, MSTRG.19678|SLA-DQB1	7	1852	54	27883	0.1296	0.0652012	ns	0.213941	ns
GO:0019903	protein phosphatase binding	Molecular Function	MSTRG.10559|MET, MSTRG.6856|ANAPC5, MSTRG.1812|STX17, MSTRG.7063|MTMR3, MSTRG.19334|CDYL;PPP1R3G, MSTRG.13000|STYXL1, MSTRG.9303|PIK3R1, MSTRG.11072|BAD	8	1852	65	27883	0.1231	0.0652738	ns	0.213941	ns
GO:0000980	RNA polymerase II cis-regulatory region sequence-specific DNA binding	Molecular Function	MSTRG.8738|CREB1, MSTRG.19293|NFYC;ssc-mir-30c-1;ssc-mir-30e, MSTRG.16093|HOXC6, MSTRG.22263|ENSSSCG00000023324;TMEM25;TTC36, MSTRG.15864|ATF4, MSTRG.6385|BACH1, MSTRG.11020|RELA, MSTRG.2035|PBX3	8	1852	65	27883	0.1231	0.0652738	ns	0.213941	ns
GO:0006045	N-acetylglucosamine biosynthetic process	Biological Process	MSTRG.1348|ENSSSCG00000005040	1	1852	1	27883	1	0.0664204	ns	0.213941	ns
GO:0043067	regulation of programmed cell death	Biological Process	MSTRG.21967|ENSSSCG00000014872;ACER3	1	1852	1	27883	1	0.0664204	ns	0.213941	ns
GO:0070774	phytoceramidase activity	Molecular Function	MSTRG.21967|ENSSSCG00000014872;ACER3	1	1852	1	27883	1	0.0664204	ns	0.213941	ns
GO:0071602	phytosphingosine biosynthetic process	Biological Process	MSTRG.21967|ENSSSCG00000014872;ACER3	1	1852	1	27883	1	0.0664204	ns	0.213941	ns
GO:0009812	flavonoid metabolic process	Biological Process	MSTRG.21228|SULT1B1	1	1852	1	27883	1	0.0664204	ns	0.213941	ns
GO:0018958	phenol-containing compound metabolic process	Biological Process	MSTRG.21228|SULT1B1	1	1852	1	27883	1	0.0664204	ns	0.213941	ns
GO:1904881	cellular response to hydrogen sulfide	Biological Process	MSTRG.21104|KDR	1	1852	1	27883	1	0.0664204	ns	0.213941	ns
GO:0003827	alpha-1,3-mannosylglycoprotein 2-beta-N-acetylglucosaminyltransferase activity	Molecular Function	MSTRG.11557|ZFP62;MGAT1	1	1852	1	27883	1	0.0664204	ns	0.213941	ns
GO:0006049	UDP-N-acetylglucosamine catabolic process	Biological Process	MSTRG.11557|ZFP62;MGAT1	1	1852	1	27883	1	0.0664204	ns	0.213941	ns
GO:0010124	phenylacetate catabolic process	Biological Process	MSTRG.5029|ACAA1	1	1852	1	27883	1	0.0664204	ns	0.213941	ns
GO:0033745	L-methionine-(R)-S-oxide reductase activity	Molecular Function	MSTRG.13450|MSRB1;HS3ST6;MEIOB;HAGH	1	1852	1	27883	1	0.0664204	ns	0.213941	ns
GO:0070191	methionine-R-sulfoxide reductase activity	Molecular Function	MSTRG.13450|MSRB1;HS3ST6;MEIOB;HAGH	1	1852	1	27883	1	0.0664204	ns	0.213941	ns
GO:0008174	mRNA methyltransferase activity	Molecular Function	MSTRG.8457|METTL8	1	1852	1	27883	1	0.0664204	ns	0.213941	ns
GO:0052735	tRNA (cytosine-3-)-methyltransferase activity	Molecular Function	MSTRG.8457|METTL8	1	1852	1	27883	1	0.0664204	ns	0.213941	ns
GO:0006127	glycerophosphate shuttle	Biological Process	MSTRG.16017|SMARCD1;GPD1	1	1852	1	27883	1	0.0664204	ns	0.213941	ns
GO:0047952	glycerol-3-phosphate dehydrogenase [NAD(P)+] activity	Molecular Function	MSTRG.16017|SMARCD1;GPD1	1	1852	1	27883	1	0.0664204	ns	0.213941	ns
GO:1904100	positive regulation of protein O-linked glycosylation	Biological Process	MSTRG.21405|IL15	1	1852	1	27883	1	0.0664204	ns	0.213941	ns
GO:0003167	atrioventricular bundle cell differentiation	Biological Process	MSTRG.6911|TBX3	1	1852	1	27883	1	0.0664204	ns	0.213941	ns
GO:0072587	DNA topoisomerase type II (double strand cut, ATP-hydrolyzing) activator activity	Molecular Function	MSTRG.13608|NCAPH	1	1852	1	27883	1	0.0664204	ns	0.213941	ns
GO:0016519	gastric inhibitory peptide receptor activity	Molecular Function	MSTRG.17770|GIPR	1	1852	1	27883	1	0.0664204	ns	0.213941	ns
GO:0038192	gastric inhibitory peptide signaling pathway	Biological Process	MSTRG.17770|GIPR	1	1852	1	27883	1	0.0664204	ns	0.213941	ns
GO:0060696	regulation of phospholipid catabolic process	Biological Process	MSTRG.8745|ENSSSCG00000023264	1	1852	1	27883	1	0.0664204	ns	0.213941	ns
GO:0071071	regulation of phospholipid biosynthetic process	Biological Process	MSTRG.8745|ENSSSCG00000023264	1	1852	1	27883	1	0.0664204	ns	0.213941	ns
GO:0004349	glutamate 5-kinase activity	Molecular Function	MSTRG.7667|ALDH18A1	1	1852	1	27883	1	0.0664204	ns	0.213941	ns
GO:0004350	glutamate-5-semialdehyde dehydrogenase activity	Molecular Function	MSTRG.7667|ALDH18A1	1	1852	1	27883	1	0.0664204	ns	0.213941	ns
GO:0006592	ornithine biosynthetic process	Biological Process	MSTRG.7667|ALDH18A1	1	1852	1	27883	1	0.0664204	ns	0.213941	ns
GO:0016507	mitochondrial fatty acid beta-oxidation multienzyme complex	Cellular Component	MSTRG.14257|HADHA	1	1852	1	27883	1	0.0664204	ns	0.213941	ns
GO:0039532	negative regulation of viral-induced cytoplasmic pattern recognition receptor signaling pathway	Biological Process	MSTRG.23604|TSPAN6	1	1852	1	27883	1	0.0664204	ns	0.213941	ns
GO:0051608	histamine transport	Biological Process	MSTRG.61|SLC22A3	1	1852	1	27883	1	0.0664204	ns	0.213941	ns
GO:0051615	histamine uptake	Biological Process	MSTRG.61|SLC22A3	1	1852	1	27883	1	0.0664204	ns	0.213941	ns
GO:0004610	phosphoacetylglucosamine mutase activity	Molecular Function	MSTRG.591|PGM3	1	1852	1	27883	1	0.0664204	ns	0.213941	ns
GO:0019255	glucose 1-phosphate metabolic process	Biological Process	MSTRG.591|PGM3	1	1852	1	27883	1	0.0664204	ns	0.213941	ns
GO:0061646	positive regulation of glutamate neurotransmitter secretion in response to membrane depolarization	Biological Process	MSTRG.8068|RAB3GAP1;ENSSSCG00000033241;CCNT2	1	1852	1	27883	1	0.0664204	ns	0.213941	ns
GO:0090226	regulation of microtubule nucleation by Ran protein signal transduction	Biological Process	MSTRG.4666|RANGRF	1	1852	1	27883	1	0.0664204	ns	0.213941	ns
GO:0016936	galactoside binding	Molecular Function	MSTRG.17607|LGALS4;ECH1	1	1852	1	27883	1	0.0664204	ns	0.213941	ns
GO:0051750	delta3,5-delta2,4-dienoyl-CoA isomerase activity	Molecular Function	MSTRG.17607|LGALS4;ECH1	1	1852	1	27883	1	0.0664204	ns	0.213941	ns
GO:0071449	cellular response to lipid hydroperoxide	Biological Process	MSTRG.16469|ENSSSCG00000036142;MGST1;LMO3	1	1852	1	27883	1	0.0664204	ns	0.213941	ns
GO:0005008	hepatocyte growth factor-activated receptor activity	Molecular Function	MSTRG.10559|MET	1	1852	1	27883	1	0.0664204	ns	0.213941	ns
GO:0051780	behavioral response to nutrient	Biological Process	MSTRG.15469|SLC16A1	1	1852	1	27883	1	0.0664204	ns	0.213941	ns
GO:0003952	NAD+ synthase (glutamine-hydrolyzing) activity	Molecular Function	MSTRG.10897|NADSYN1	1	1852	1	27883	1	0.0664204	ns	0.213941	ns
GO:0032994	protein-lipid complex	Cellular Component	MSTRG.212|PEX3	1	1852	1	27883	1	0.0664204	ns	0.213941	ns
GO:0031205	endoplasmic reticulum Sec complex	Cellular Component	MSTRG.1800|SEC61B	1	1852	1	27883	1	0.0664204	ns	0.213941	ns
GO:0008897	holo-[acyl-carrier-protein] synthase activity	Molecular Function	MSTRG.22154|AASDHPPT	1	1852	1	27883	1	0.0664204	ns	0.213941	ns
GO:0019878	lysine biosynthetic process via aminoadipic acid	Biological Process	MSTRG.22154|AASDHPPT	1	1852	1	27883	1	0.0664204	ns	0.213941	ns
GO:0047545	2-hydroxyglutarate dehydrogenase activity	Molecular Function	MSTRG.1307|SOS2;VCPKMT;L2HGDH	1	1852	1	27883	1	0.0664204	ns	0.213941	ns
GO:0008521	acetyl-CoA transmembrane transporter activity	Molecular Function	MSTRG.5757|ENSSSCG00000025316	1	1852	1	27883	1	0.0664204	ns	0.213941	ns
GO:0015876	acetyl-CoA transport	Biological Process	MSTRG.5757|ENSSSCG00000025316	1	1852	1	27883	1	0.0664204	ns	0.213941	ns
GO:0038158	granulocyte colony-stimulating factor signaling pathway	Biological Process	MSTRG.5495|JAGN1	1	1852	1	27883	1	0.0664204	ns	0.213941	ns
GO:0045685	regulation of glial cell differentiation	Biological Process	MSTRG.4386|NF1	1	1852	1	27883	1	0.0664204	ns	0.213941	ns
GO:0061534	gamma-aminobutyric acid secretion, neurotransmission	Biological Process	MSTRG.4386|NF1	1	1852	1	27883	1	0.0664204	ns	0.213941	ns
GO:0061535	glutamate secretion, neurotransmission	Biological Process	MSTRG.4386|NF1	1	1852	1	27883	1	0.0664204	ns	0.213941	ns
GO:0098597	observational learning	Biological Process	MSTRG.4386|NF1	1	1852	1	27883	1	0.0664204	ns	0.213941	ns
GO:0002664	regulation of T cell tolerance induction	Biological Process	MSTRG.2900|IL2RA	1	1852	1	27883	1	0.0664204	ns	0.213941	ns
GO:0097310	cap2 mRNA methylation	Biological Process	MSTRG.17169|CMTR2	1	1852	1	27883	1	0.0664204	ns	0.213941	ns
GO:0004377	GDP-Man:Man3GlcNAc2-PP-Dol alpha-1,2-mannosyltransferase activity	Molecular Function	MSTRG.3129|ALG11	1	1852	1	27883	1	0.0664204	ns	0.213941	ns
GO:0003051	angiotensin-mediated drinking behavior	Biological Process	MSTRG.23116|ACE2	1	1852	1	27883	1	0.0664204	ns	0.213941	ns
GO:0007227	signal transduction downstream of smoothened	Biological Process	MSTRG.5525|IFT122	1	1852	1	27883	1	0.0664204	ns	0.213941	ns
GO:0035859	Seh1-associated complex	Cellular Component	MSTRG.18689|CEP192	1	1852	1	27883	1	0.0664204	ns	0.213941	ns
GO:0051786	all-trans-retinol 13,14-reductase activity	Molecular Function	MSTRG.13760|RETSAT	1	1852	1	27883	1	0.0664204	ns	0.213941	ns
GO:0045023	G0 to G1 transition	Biological Process	MSTRG.22439|MDM4	1	1852	1	27883	1	0.0664204	ns	0.213941	ns
GO:1904071	presynaptic active zone assembly	Biological Process	MSTRG.3259|PCDH17	1	1852	1	27883	1	0.0664204	ns	0.213941	ns
GO:2000807	regulation of synaptic vesicle clustering	Biological Process	MSTRG.3259|PCDH17	1	1852	1	27883	1	0.0664204	ns	0.213941	ns
GO:0097111	endoplasmic reticulum-Golgi intermediate compartment organization	Biological Process	MSTRG.1812|STX17	1	1852	1	27883	1	0.0664204	ns	0.213941	ns
GO:0023030	MHC class Ib protein binding, via antigen binding groove	Molecular Function	MSTRG.14536|FAM49B	1	1852	1	27883	1	0.0664204	ns	0.213941	ns
GO:2000568	positive regulation of memory T cell activation	Biological Process	MSTRG.14536|FAM49B	1	1852	1	27883	1	0.0664204	ns	0.213941	ns
GO:0005690	U4atac snRNP	Cellular Component	MSTRG.17920|CNOT3;PRPF31	1	1852	1	27883	1	0.0664204	ns	0.213941	ns
GO:0070990	snRNP binding	Molecular Function	MSTRG.17920|CNOT3;PRPF31	1	1852	1	27883	1	0.0664204	ns	0.213941	ns
GO:0071166	ribonucleoprotein complex localization	Biological Process	MSTRG.17920|CNOT3;PRPF31	1	1852	1	27883	1	0.0664204	ns	0.213941	ns
GO:1901622	positive regulation of smoothened signaling pathway involved in dorsal/ventral neural tube patterning	Biological Process	MSTRG.15009|GORAB	1	1852	1	27883	1	0.0664204	ns	0.213941	ns
GO:0051886	negative regulation of timing of anagen	Biological Process	MSTRG.9642|FERMT1	1	1852	1	27883	1	0.0664204	ns	0.213941	ns
GO:2001203	positive regulation of transforming growth factor beta production	Biological Process	MSTRG.9642|FERMT1	1	1852	1	27883	1	0.0664204	ns	0.213941	ns
GO:0001812	positive regulation of type I hypersensitivity	Biological Process	MSTRG.15094|FCER1G;NDUFS2	1	1852	1	27883	1	0.0664204	ns	0.213941	ns
GO:0004056	argininosuccinate lyase activity	Molecular Function	MSTRG.13101|ENSSSCG00000007738;GUSB;ENSSSCG00000035154;VKORC1L1;NUPR2	1	1852	1	27883	1	0.0664204	ns	0.213941	ns
GO:0019676	ammonia assimilation cycle	Biological Process	MSTRG.13101|ENSSSCG00000007738;GUSB;ENSSSCG00000035154;VKORC1L1;NUPR2	1	1852	1	27883	1	0.0664204	ns	0.213941	ns
GO:0060837	blood vessel endothelial cell differentiation	Biological Process	MSTRG.10759|CCM2	1	1852	1	27883	1	0.0664204	ns	0.213941	ns
GO:0008108	UDP-glucose:hexose-1-phosphate uridylyltransferase activity	Molecular Function	MSTRG.2551|GALT	1	1852	1	27883	1	0.0664204	ns	0.213941	ns
GO:0005464	UDP-xylose transmembrane transporter activity	Molecular Function	MSTRG.10405|SLC35B4	1	1852	1	27883	1	0.0664204	ns	0.213941	ns
GO:0015790	UDP-xylose transmembrane transport	Biological Process	MSTRG.10405|SLC35B4	1	1852	1	27883	1	0.0664204	ns	0.213941	ns
GO:0021592	fourth ventricle development	Biological Process	MSTRG.6851|KDM2B	1	1852	1	27883	1	0.0664204	ns	0.213941	ns
GO:0021993	initiation of neural tube closure	Biological Process	MSTRG.6851|KDM2B	1	1852	1	27883	1	0.0664204	ns	0.213941	ns
GO:0004161	dimethylallyltranstransferase activity	Molecular Function	MSTRG.15220|RUSC1;FDPS	1	1852	1	27883	1	0.0664204	ns	0.213941	ns
GO:0045337	farnesyl diphosphate biosynthetic process	Biological Process	MSTRG.15220|RUSC1;FDPS	1	1852	1	27883	1	0.0664204	ns	0.213941	ns
GO:0048297	negative regulation of isotype switching to IgA isotypes	Biological Process	MSTRG.18783|THOC1	1	1852	1	27883	1	0.0664204	ns	0.213941	ns
GO:0004378	GDP-Man:Man1GlcNAc2-PP-Dol alpha-1,3-mannosyltransferase activity	Molecular Function	MSTRG.1799|ALG2	1	1852	1	27883	1	0.0664204	ns	0.213941	ns
GO:0033577	protein glycosylation in endoplasmic reticulum	Biological Process	MSTRG.1799|ALG2	1	1852	1	27883	1	0.0664204	ns	0.213941	ns
GO:1903286	regulation of potassium ion import	Biological Process	MSTRG.6025|DLG1	1	1852	1	27883	1	0.0664204	ns	0.213941	ns
GO:1903760	regulation of voltage-gated potassium channel activity involved in ventricular cardiac muscle cell action potential repolarization	Biological Process	MSTRG.6025|DLG1	1	1852	1	27883	1	0.0664204	ns	0.213941	ns
GO:1903764	regulation of potassium ion export across plasma membrane	Biological Process	MSTRG.6025|DLG1	1	1852	1	27883	1	0.0664204	ns	0.213941	ns
GO:0005848	mRNA cleavage stimulating factor complex	Cellular Component	MSTRG.10102|CSTF1	1	1852	1	27883	1	0.0664204	ns	0.213941	ns
GO:0004778	succinyl-CoA hydrolase activity	Molecular Function	MSTRG.20552|ACOT4	1	1852	1	27883	1	0.0664204	ns	0.213941	ns
GO:0032788	saturated monocarboxylic acid metabolic process	Biological Process	MSTRG.20552|ACOT4	1	1852	1	27883	1	0.0664204	ns	0.213941	ns
GO:0032789	unsaturated monocarboxylic acid metabolic process	Biological Process	MSTRG.20552|ACOT4	1	1852	1	27883	1	0.0664204	ns	0.213941	ns
GO:0043648	dicarboxylic acid metabolic process	Biological Process	MSTRG.20552|ACOT4	1	1852	1	27883	1	0.0664204	ns	0.213941	ns
GO:0061944	negative regulation of protein K48-linked ubiquitination	Biological Process	MSTRG.11334|TRIM44	1	1852	1	27883	1	0.0664204	ns	0.213941	ns
GO:0002485	antigen processing and presentation of endogenous peptide antigen via MHC class I via ER pathway, TAP-dependent	Biological Process	MSTRG.19687|ENSSSCG00000025593	1	1852	1	27883	1	0.0664204	ns	0.213941	ns
GO:0002489	antigen processing and presentation of endogenous peptide antigen via MHC class Ib via ER pathway, TAP-dependent	Biological Process	MSTRG.19687|ENSSSCG00000025593	1	1852	1	27883	1	0.0664204	ns	0.213941	ns
GO:0043783	oxidoreductase activity, acting on metal ions, flavin as acceptor	Molecular Function	MSTRG.21150|ETFDH	1	1852	1	27883	1	0.0664204	ns	0.213941	ns
GO:1904562	phosphatidylinositol 5-phosphate metabolic process	Biological Process	MSTRG.7063|MTMR3	1	1852	1	27883	1	0.0664204	ns	0.213941	ns
GO:0072073	kidney epithelium development	Biological Process	MSTRG.11814|KANK2	1	1852	1	27883	1	0.0664204	ns	0.213941	ns
GO:0004940	beta1-adrenergic receptor activity	Molecular Function	MSTRG.7833|ADRB1	1	1852	1	27883	1	0.0664204	ns	0.213941	ns
GO:0061505	DNA topoisomerase type II (double strand cut, ATP-hydrolyzing) activity	Molecular Function	MSTRG.4940|TOP2B;RF02271	1	1852	1	27883	1	0.0664204	ns	0.213941	ns
GO:0002926	tRNA wobble base 5-methoxycarbonylmethyl-2-thiouridinylation	Biological Process	MSTRG.6655|ELP3	1	1852	1	27883	1	0.0664204	ns	0.213941	ns
GO:0004686	elongation factor-2 kinase activity	Molecular Function	MSTRG.13231|EEF2K	1	1852	1	27883	1	0.0664204	ns	0.213941	ns
GO:0075733	intracellular transport of virus	Biological Process	MSTRG.22560|DYNC1I1	1	1852	1	27883	1	0.0664204	ns	0.213941	ns
GO:1900224	positive regulation of nodal signaling pathway involved in determination of lateral mesoderm left/right asymmetry	Biological Process	MSTRG.672|SMAD2	1	1852	1	27883	1	0.0664204	ns	0.213941	ns
GO:2001165	positive regulation of phosphorylation of RNA polymerase II C-terminal domain serine 2 residues	Biological Process	MSTRG.20763|CCNK	1	1852	1	27883	1	0.0664204	ns	0.213941	ns
GO:0004085	butyryl-CoA dehydrogenase activity	Molecular Function	MSTRG.6982|ACADS	1	1852	1	27883	1	0.0664204	ns	0.213941	ns
GO:0046359	butyrate catabolic process	Biological Process	MSTRG.6982|ACADS	1	1852	1	27883	1	0.0664204	ns	0.213941	ns
GO:0047325	inositol tetrakisphosphate 1-kinase activity	Molecular Function	MSTRG.20706|ITPK1	1	1852	1	27883	1	0.0664204	ns	0.213941	ns
GO:0052725	inositol-1,3,4-trisphosphate 6-kinase activity	Molecular Function	MSTRG.20706|ITPK1	1	1852	1	27883	1	0.0664204	ns	0.213941	ns
GO:0052726	inositol-1,3,4-trisphosphate 5-kinase activity	Molecular Function	MSTRG.20706|ITPK1	1	1852	1	27883	1	0.0664204	ns	0.213941	ns
GO:0006288	base-excision repair, DNA ligation	Biological Process	MSTRG.4356|LIG3	1	1852	1	27883	1	0.0664204	ns	0.213941	ns
GO:0090298	negative regulation of mitochondrial DNA replication	Biological Process	MSTRG.4356|LIG3	1	1852	1	27883	1	0.0664204	ns	0.213941	ns
GO:0002071	glandular epithelial cell maturation	Biological Process	MSTRG.9587|GPAT4	1	1852	1	27883	1	0.0664204	ns	0.213941	ns
GO:0036153	triglyceride acyl-chain remodeling	Biological Process	MSTRG.15784|PNPLA3	1	1852	1	27883	1	0.0664204	ns	0.213941	ns
GO:0051264	mono-olein transacylation activity	Molecular Function	MSTRG.15784|PNPLA3	1	1852	1	27883	1	0.0664204	ns	0.213941	ns
GO:0051265	diolein transacylation activity	Molecular Function	MSTRG.15784|PNPLA3	1	1852	1	27883	1	0.0664204	ns	0.213941	ns
GO:0004835	tubulin-tyrosine ligase activity	Molecular Function	MSTRG.13569|TTL	1	1852	1	27883	1	0.0664204	ns	0.213941	ns
GO:0018166	C-terminal protein-tyrosinylation	Biological Process	MSTRG.13569|TTL	1	1852	1	27883	1	0.0664204	ns	0.213941	ns
GO:0001680	tRNA 3'-terminal CCA addition	Biological Process	MSTRG.5439|TRNT1	1	1852	1	27883	1	0.0664204	ns	0.213941	ns
GO:0052929	ATP:3'-cytidine-cytidine-tRNA adenylyltransferase activity	Molecular Function	MSTRG.5439|TRNT1	1	1852	1	27883	1	0.0664204	ns	0.213941	ns
GO:2000860	positive regulation of aldosterone secretion	Biological Process	MSTRG.3595|C1QTNF1	1	1852	1	27883	1	0.0664204	ns	0.213941	ns
GO:0047057	vitamin-K-epoxide reductase (warfarin-sensitive) activity	Molecular Function	MSTRG.13097|ENSSSCG00000032119;GUSB;VKORC1L1	1	1852	1	27883	1	0.0664204	ns	0.213941	ns
GO:0021572	rhombomere 6 development	Biological Process	MSTRG.9929|MAFB	1	1852	1	27883	1	0.0664204	ns	0.213941	ns
GO:0031431	Dbf4-dependent protein kinase complex	Cellular Component	MSTRG.22662|ENSSSCG00000020870	1	1852	1	27883	1	0.0664204	ns	0.213941	ns
GO:0061141	lung ciliated cell differentiation	Biological Process	MSTRG.1560|NFIB	1	1852	1	27883	1	0.0664204	ns	0.213941	ns
GO:2000795	negative regulation of epithelial cell proliferation involved in lung morphogenesis	Biological Process	MSTRG.1560|NFIB	1	1852	1	27883	1	0.0664204	ns	0.213941	ns
GO:2000424	positive regulation of eosinophil chemotaxis	Biological Process	MSTRG.741|DAPK2	1	1852	1	27883	1	0.0664204	ns	0.213941	ns
GO:0003937	IMP cyclohydrolase activity	Molecular Function	MSTRG.8765|ATIC	1	1852	1	27883	1	0.0664204	ns	0.213941	ns
GO:0004643	phosphoribosylaminoimidazolecarboxamide formyltransferase activity	Molecular Function	MSTRG.8765|ATIC	1	1852	1	27883	1	0.0664204	ns	0.213941	ns
GO:0097510	base-excision repair, AP site formation via deaminated base removal	Biological Process	MSTRG.7001|UNG	1	1852	1	27883	1	0.0664204	ns	0.213941	ns
GO:0035585	calcium-mediated signaling using extracellular calcium source	Biological Process	MSTRG.6582|DMTN	1	1852	1	27883	1	0.0664204	ns	0.213941	ns
GO:1901731	positive regulation of platelet aggregation	Biological Process	MSTRG.6582|DMTN	1	1852	1	27883	1	0.0664204	ns	0.213941	ns
GO:0140194	negative regulation of adenylate cyclase-inhibiting adrenergic receptor signaling pathway involved in heart process	Biological Process	MSTRG.2225|RGS2	1	1852	1	27883	1	0.0664204	ns	0.213941	ns
GO:0016277	[myelin basic protein]-arginine N-methyltransferase activity	Molecular Function	MSTRG.17353|PRMT7	1	1852	1	27883	1	0.0664204	ns	0.213941	ns
GO:0036250	peroxisome transport along microtubule	Biological Process	MSTRG.18250|PEX14	1	1852	1	27883	1	0.0664204	ns	0.213941	ns
GO:0044721	protein import into peroxisome matrix, substrate release	Biological Process	MSTRG.18250|PEX14	1	1852	1	27883	1	0.0664204	ns	0.213941	ns
GO:1901094	negative regulation of protein homotetramerization	Biological Process	MSTRG.18250|PEX14	1	1852	1	27883	1	0.0664204	ns	0.213941	ns
GO:0032653	regulation of interleukin-10 production	Biological Process	MSTRG.6227|CD47	1	1852	1	27883	1	0.0664204	ns	0.213941	ns
GO:0032655	regulation of interleukin-12 production	Biological Process	MSTRG.6227|CD47	1	1852	1	27883	1	0.0664204	ns	0.213941	ns
GO:0071349	cellular response to interleukin-12	Biological Process	MSTRG.6227|CD47	1	1852	1	27883	1	0.0664204	ns	0.213941	ns
GO:0033034	positive regulation of myeloid cell apoptotic process	Biological Process	MSTRG.5975|ADIPOQ	1	1852	1	27883	1	0.0664204	ns	0.213941	ns
GO:0045923	positive regulation of fatty acid metabolic process	Biological Process	MSTRG.5975|ADIPOQ	1	1852	1	27883	1	0.0664204	ns	0.213941	ns
GO:0070994	detection of oxidative stress	Biological Process	MSTRG.5975|ADIPOQ	1	1852	1	27883	1	0.0664204	ns	0.213941	ns
GO:0090317	negative regulation of intracellular protein transport	Biological Process	MSTRG.5975|ADIPOQ	1	1852	1	27883	1	0.0664204	ns	0.213941	ns
GO:2000478	positive regulation of metanephric glomerular visceral epithelial cell development	Biological Process	MSTRG.5975|ADIPOQ	1	1852	1	27883	1	0.0664204	ns	0.213941	ns
GO:2000534	positive regulation of renal albumin absorption	Biological Process	MSTRG.5975|ADIPOQ	1	1852	1	27883	1	0.0664204	ns	0.213941	ns
GO:2000590	negative regulation of metanephric mesenchymal cell migration	Biological Process	MSTRG.5975|ADIPOQ	1	1852	1	27883	1	0.0664204	ns	0.213941	ns
GO:0034203	glycolipid translocation	Biological Process	MSTRG.5274|ENSSSCG00000034614	1	1852	1	27883	1	0.0664204	ns	0.213941	ns
GO:0008311	double-stranded DNA 3'-5' exodeoxyribonuclease activity	Molecular Function	MSTRG.23379|ENSSSCG00000012348	1	1852	1	27883	1	0.0664204	ns	0.213941	ns
GO:0047444	N-acylneuraminate-9-phosphate synthase activity	Molecular Function	MSTRG.1792|NANS	1	1852	1	27883	1	0.0664204	ns	0.213941	ns
GO:0060699	regulation of endoribonuclease activity	Biological Process	MSTRG.9375|NPM1	1	1852	1	27883	1	0.0664204	ns	0.213941	ns
GO:0060735	regulation of eIF2 alpha phosphorylation by dsRNA	Biological Process	MSTRG.9375|NPM1	1	1852	1	27883	1	0.0664204	ns	0.213941	ns
GO:1902629	regulation of mRNA stability involved in cellular response to UV	Biological Process	MSTRG.9375|NPM1	1	1852	1	27883	1	0.0664204	ns	0.213941	ns
GO:0004122	cystathionine beta-synthase activity	Molecular Function	MSTRG.6495|ENSSSCG00000040779	1	1852	1	27883	1	0.0664204	ns	0.213941	ns
GO:0006535	cysteine biosynthetic process from serine	Biological Process	MSTRG.6495|ENSSSCG00000040779	1	1852	1	27883	1	0.0664204	ns	0.213941	ns
GO:1902856	negative regulation of non-motile cilium assembly	Biological Process	MSTRG.19372|MAK	1	1852	1	27883	1	0.0664204	ns	0.213941	ns
GO:0009918	sterol delta7 reductase activity	Molecular Function	MSTRG.10898|DHCR7	1	1852	1	27883	1	0.0664204	ns	0.213941	ns
GO:0016132	brassinosteroid biosynthetic process	Biological Process	MSTRG.10898|DHCR7	1	1852	1	27883	1	0.0664204	ns	0.213941	ns
GO:0047598	7-dehydrocholesterol reductase activity	Molecular Function	MSTRG.10898|DHCR7	1	1852	1	27883	1	0.0664204	ns	0.213941	ns
GO:1904274	tricellular tight junction assembly	Biological Process	MSTRG.17508|LSR;USF2;HAMP	1	1852	1	27883	1	0.0664204	ns	0.213941	ns
GO:0034760	negative regulation of iron ion transmembrane transport	Biological Process	MSTRG.17508|LSR;USF2;HAMP	1	1852	1	27883	1	0.0664204	ns	0.213941	ns
GO:1904479	negative regulation of intestinal absorption	Biological Process	MSTRG.17508|LSR;USF2;HAMP	1	1852	1	27883	1	0.0664204	ns	0.213941	ns
GO:0005169	neurotrophin TRKB receptor binding	Molecular Function	MSTRG.12355|EFNA5	1	1852	1	27883	1	0.0664204	ns	0.213941	ns
GO:0098528	skeletal muscle fiber differentiation	Biological Process	ENSSSCG00000005089|SIX4	1	1852	1	27883	1	0.0664204	ns	0.213941	ns
GO:0001848	complement binding	Molecular Function	MSTRG.11366|ENSSSCG00000024791	1	1852	1	27883	1	0.0664204	ns	0.213941	ns
GO:0001971	negative regulation of activation of membrane attack complex	Biological Process	MSTRG.11366|ENSSSCG00000024791	1	1852	1	27883	1	0.0664204	ns	0.213941	ns
GO:0010878	cholesterol storage	Biological Process	MSTRG.22878|SOAT1	1	1852	1	27883	1	0.0664204	ns	0.213941	ns
GO:2000116	regulation of cysteine-type endopeptidase activity	Biological Process	MSTRG.19690|PSMB9	1	1852	1	27883	1	0.0664204	ns	0.213941	ns
GO:0035965	cardiolipin acyl-chain remodeling	Biological Process	MSTRG.15284|THEM5	1	1852	1	27883	1	0.0664204	ns	0.213941	ns
GO:0002134	UTP binding	Molecular Function	MSTRG.2632|MTPAP	1	1852	1	27883	1	0.0664204	ns	0.213941	ns
GO:0009295	nucleoid	Cellular Component	MSTRG.10312|SSBP1	1	1852	1	27883	1	0.0664204	ns	0.213941	ns
GO:0034440	lipid oxidation	Biological Process	MSTRG.19939|PLA2G7	1	1852	1	27883	1	0.0664204	ns	0.213941	ns
GO:0034441	plasma lipoprotein particle oxidation	Biological Process	MSTRG.19939|PLA2G7	1	1852	1	27883	1	0.0664204	ns	0.213941	ns
GO:0046469	platelet activating factor metabolic process	Biological Process	MSTRG.19939|PLA2G7	1	1852	1	27883	1	0.0664204	ns	0.213941	ns
GO:0006666	3-keto-sphinganine metabolic process	Biological Process	MSTRG.1139|KDSR	1	1852	1	27883	1	0.0664204	ns	0.213941	ns
GO:0047560	3-dehydrosphinganine reductase activity	Molecular Function	MSTRG.1139|KDSR	1	1852	1	27883	1	0.0664204	ns	0.213941	ns
GO:0031071	cysteine desulfurase activity	Molecular Function	MSTRG.9896|ENSSSCG00000007307;RBM39	1	1852	1	27883	1	0.0664204	ns	0.213941	ns
GO:0090346	cellular organofluorine metabolic process	Biological Process	MSTRG.13002|POR	1	1852	1	27883	1	0.0664204	ns	0.213941	ns
GO:0086003	cardiac muscle cell contraction	Biological Process	MSTRG.9442|SGCD	1	1852	1	27883	1	0.0664204	ns	0.213941	ns
GO:0140112	extracellular vesicle biogenesis	Biological Process	MSTRG.20413|ARRDC4	1	1852	1	27883	1	0.0664204	ns	0.213941	ns
GO:1903561	extracellular vesicle	Cellular Component	MSTRG.20413|ARRDC4	1	1852	1	27883	1	0.0664204	ns	0.213941	ns
GO:0033037	polysaccharide localization	Biological Process	MSTRG.16753|CHST11	1	1852	1	27883	1	0.0664204	ns	0.213941	ns
GO:0051204	protein insertion into mitochondrial membrane	Biological Process	MSTRG.8656|MAIP1	1	1852	1	27883	1	0.0664204	ns	0.213941	ns
GO:0031422	RecQ family helicase-topoisomerase III complex	Cellular Component	MSTRG.2527|RMI1	1	1852	1	27883	1	0.0664204	ns	0.213941	ns
GO:1903778	protein localization to vacuolar membrane	Biological Process	MSTRG.15703|SH3GLB1;ENSSSCG00000035099	1	1852	1	27883	1	0.0664204	ns	0.213941	ns
GO:0001555	oocyte growth	Biological Process	MSTRG.12527|GDF9	1	1852	1	27883	1	0.0664204	ns	0.213941	ns
GO:1900195	positive regulation of oocyte maturation	Biological Process	MSTRG.12527|GDF9	1	1852	1	27883	1	0.0664204	ns	0.213941	ns
GO:2000870	regulation of progesterone secretion	Biological Process	MSTRG.12527|GDF9	1	1852	1	27883	1	0.0664204	ns	0.213941	ns
GO:0032473	cytoplasmic side of mitochondrial outer membrane	Cellular Component	MSTRG.16703|LRRK2;ENSSSCG00000027998	1	1852	1	27883	1	0.0664204	ns	0.213941	ns
GO:0034211	GTP-dependent protein kinase activity	Molecular Function	MSTRG.16703|LRRK2;ENSSSCG00000027998	1	1852	1	27883	1	0.0664204	ns	0.213941	ns
GO:0035564	regulation of kidney size	Biological Process	MSTRG.16703|LRRK2;ENSSSCG00000027998	1	1852	1	27883	1	0.0664204	ns	0.213941	ns
GO:0036479	peroxidase inhibitor activity	Molecular Function	MSTRG.16703|LRRK2;ENSSSCG00000027998	1	1852	1	27883	1	0.0664204	ns	0.213941	ns
GO:0099400	caveola neck	Cellular Component	MSTRG.16703|LRRK2;ENSSSCG00000027998	1	1852	1	27883	1	0.0664204	ns	0.213941	ns
GO:1902499	positive regulation of protein autoubiquitination	Biological Process	MSTRG.16703|LRRK2;ENSSSCG00000027998	1	1852	1	27883	1	0.0664204	ns	0.213941	ns
GO:1902803	regulation of synaptic vesicle transport	Biological Process	MSTRG.16703|LRRK2;ENSSSCG00000027998	1	1852	1	27883	1	0.0664204	ns	0.213941	ns
GO:1903125	negative regulation of thioredoxin peroxidase activity by peptidyl-threonine phosphorylation	Biological Process	MSTRG.16703|LRRK2;ENSSSCG00000027998	1	1852	1	27883	1	0.0664204	ns	0.213941	ns
GO:1903215	negative regulation of protein targeting to mitochondrion	Biological Process	MSTRG.16703|LRRK2;ENSSSCG00000027998	1	1852	1	27883	1	0.0664204	ns	0.213941	ns
GO:1904887	Wnt signalosome assembly	Biological Process	MSTRG.16703|LRRK2;ENSSSCG00000027998	1	1852	1	27883	1	0.0664204	ns	0.213941	ns
GO:1905279	regulation of retrograde transport, endosome to Golgi	Biological Process	MSTRG.16703|LRRK2;ENSSSCG00000027998	1	1852	1	27883	1	0.0664204	ns	0.213941	ns
GO:0033791	3alpha,7alpha,12alpha-trihydroxy-5beta-cholestanoyl-CoA 24-hydroxylase activity	Molecular Function	MSTRG.5340|ACOX2;FAM107A	1	1852	1	27883	1	0.0664204	ns	0.213941	ns
GO:1902884	positive regulation of response to oxidative stress	Biological Process	MSTRG.5340|ACOX2;FAM107A	1	1852	1	27883	1	0.0664204	ns	0.213941	ns
GO:0047186	N-acetylneuraminate 7-O(or 9-O)-acetyltransferase activity	Molecular Function	MSTRG.22541|CASD1	1	1852	1	27883	1	0.0664204	ns	0.213941	ns
GO:0070430	positive regulation of nucleotide-binding oligomerization domain containing 1 signaling pathway	Biological Process	MSTRG.1955|TLR4	1	1852	1	27883	1	0.0664204	ns	0.213941	ns
GO:0070434	positive regulation of nucleotide-binding oligomerization domain containing 2 signaling pathway	Biological Process	MSTRG.1955|TLR4	1	1852	1	27883	1	0.0664204	ns	0.213941	ns
GO:1903223	positive regulation of oxidative stress-induced neuron death	Biological Process	MSTRG.1955|TLR4	1	1852	1	27883	1	0.0664204	ns	0.213941	ns
GO:0061343	cell adhesion involved in heart morphogenesis	Biological Process	MSTRG.20631|FLRT2	1	1852	1	27883	1	0.0664204	ns	0.213941	ns
GO:0044220	host cell perinuclear region of cytoplasm	Cellular Component	MSTRG.1162|LMAN1	1	1852	1	27883	1	0.0664204	ns	0.213941	ns
GO:0061474	phagolysosome membrane	Cellular Component	MSTRG.3491|LAMP1	1	1852	1	27883	1	0.0664204	ns	0.213941	ns
GO:0044727	DNA demethylation of male pronucleus	Biological Process	MSTRG.13813|TET3	1	1852	1	27883	1	0.0664204	ns	0.213941	ns
GO:0032072	regulation of restriction endodeoxyribonuclease activity	Biological Process	MSTRG.3041|HMGB1	1	1852	1	27883	1	0.0664204	ns	0.213941	ns
GO:1990774	tumor necrosis factor production	Biological Process	MSTRG.3041|HMGB1	1	1852	1	27883	1	0.0664204	ns	0.213941	ns
GO:2000426	negative regulation of apoptotic cell clearance	Biological Process	MSTRG.3041|HMGB1	1	1852	1	27883	1	0.0664204	ns	0.213941	ns
GO:0004057	arginyltransferase activity	Molecular Function	MSTRG.7894|ATE1	1	1852	1	27883	1	0.0664204	ns	0.213941	ns
GO:0032231	regulation of actin filament bundle assembly	Biological Process	MSTRG.22161|RDX	1	1852	1	27883	1	0.0664204	ns	0.213941	ns
GO:1903392	negative regulation of adherens junction organization	Biological Process	MSTRG.22161|RDX	1	1852	1	27883	1	0.0664204	ns	0.213941	ns
GO:1905505	positive regulation of motile cilium assembly	Biological Process	MSTRG.5235|ZMYND10;NPRL2	1	1852	1	27883	1	0.0664204	ns	0.213941	ns
GO:0072684	mitochondrial tRNA 3'-trailer cleavage, endonucleolytic	Biological Process	MSTRG.4746|ELAC2	1	1852	1	27883	1	0.0664204	ns	0.213941	ns
GO:1901398	regulation of transforming growth factor beta3 activation	Biological Process	MSTRG.21958|LRRC32	1	1852	1	27883	1	0.0664204	ns	0.213941	ns
GO:0110059	negative regulation of blood vessel endothelial cell differentiation	Biological Process	MSTRG.16571|FOXJ2	1	1852	1	27883	1	0.0664204	ns	0.213941	ns
GO:0016256	N-glycan processing to lysosome	Biological Process	MSTRG.16802|GNPTAB	1	1852	1	27883	1	0.0664204	ns	0.213941	ns
GO:0008457	beta-galactosyl-N-acetylglucosaminylgalactosylglucosyl-ceramide beta-1,3-acetylglucosaminyltransferase activity	Molecular Function	MSTRG.5919|B3GNT5	1	1852	1	27883	1	0.0664204	ns	0.213941	ns
GO:0047256	lactosylceramide 1,3-N-acetyl-beta-D-glucosaminyltransferase activity	Molecular Function	MSTRG.5919|B3GNT5	1	1852	1	27883	1	0.0664204	ns	0.213941	ns
GO:0000384	first spliceosomal transesterification activity	Molecular Function	MSTRG.23778|RBMX2	1	1852	1	27883	1	0.0664204	ns	0.213941	ns
GO:0003940	L-iduronidase activity	Molecular Function	MSTRG.20805|IDUA	1	1852	1	27883	1	0.0664204	ns	0.213941	ns
GO:0030209	dermatan sulfate catabolic process	Biological Process	MSTRG.20805|IDUA	1	1852	1	27883	1	0.0664204	ns	0.213941	ns
GO:0030211	heparin catabolic process	Biological Process	MSTRG.20805|IDUA	1	1852	1	27883	1	0.0664204	ns	0.213941	ns
GO:0046543	development of secondary female sexual characteristics	Biological Process	MSTRG.3961|STAT5B	1	1852	1	27883	1	0.0664204	ns	0.213941	ns
GO:0070669	response to interleukin-2	Biological Process	MSTRG.3961|STAT5B	1	1852	1	27883	1	0.0664204	ns	0.213941	ns
GO:0070672	response to interleukin-15	Biological Process	MSTRG.3961|STAT5B	1	1852	1	27883	1	0.0664204	ns	0.213941	ns
GO:0097531	mast cell migration	Biological Process	MSTRG.3961|STAT5B	1	1852	1	27883	1	0.0664204	ns	0.213941	ns
GO:0061572	actin filament bundle organization	Biological Process	MSTRG.4495|RFLNB	1	1852	1	27883	1	0.0664204	ns	0.213941	ns
GO:0044294	dendritic growth cone	Cellular Component	MSTRG.13167|TAOK2;INO80E;ENSSSCG00000037075	1	1852	1	27883	1	0.0664204	ns	0.213941	ns
GO:0150019	basal dendrite morphogenesis	Biological Process	MSTRG.13167|TAOK2;INO80E;ENSSSCG00000037075	1	1852	1	27883	1	0.0664204	ns	0.213941	ns
GO:0050353	trimethyllysine dioxygenase activity	Molecular Function	MSTRG.23933|TMLHE	1	1852	1	27883	1	0.0664204	ns	0.213941	ns
GO:0050277	sedoheptulokinase activity	Molecular Function	MSTRG.4546|ENSSSCG00000017864	1	1852	1	27883	1	0.0664204	ns	0.213941	ns
GO:1902045	negative regulation of Fas signaling pathway	Biological Process	MSTRG.8795|TMBIM1	1	1852	1	27883	1	0.0664204	ns	0.213941	ns
GO:0090219	negative regulation of lipid kinase activity	Biological Process	MSTRG.22982|PPP2R5A;RF00026	1	1852	1	27883	1	0.0664204	ns	0.213941	ns
GO:0060820	inactivation of X chromosome by heterochromatin assembly	Biological Process	MSTRG.18770|SMCHD1	1	1852	1	27883	1	0.0664204	ns	0.213941	ns
GO:0060821	obsolete inactivation of X chromosome by DNA methylation	Biological Process	MSTRG.18770|SMCHD1	1	1852	1	27883	1	0.0664204	ns	0.213941	ns
GO:0042945	D-serine transmembrane transporter activity	Molecular Function	MSTRG.12167|SFXN1	1	1852	1	27883	1	0.0664204	ns	0.213941	ns
GO:0140300	serine import into mitochondrion	Biological Process	MSTRG.12167|SFXN1	1	1852	1	27883	1	0.0664204	ns	0.213941	ns
GO:0061444	endocardial cushion cell development	Biological Process	MSTRG.9670|JAG1	1	1852	1	27883	1	0.0664204	ns	0.213941	ns
GO:0090038	negative regulation of protein kinase C signaling	Biological Process	MSTRG.4971|GPD1L	1	1852	1	27883	1	0.0664204	ns	0.213941	ns
GO:0030905	retromer, tubulation complex	Cellular Component	MSTRG.12441|SNX2	1	1852	1	27883	1	0.0664204	ns	0.213941	ns
GO:0008579	JUN kinase phosphatase activity	Molecular Function	MSTRG.8556|DUSP19	1	1852	1	27883	1	0.0664204	ns	0.213941	ns
GO:0042283	dolichyl pyrophosphate Glc1Man9GlcNAc2 alpha-1,3-glucosyltransferase activity	Molecular Function	MSTRG.21996|ALG8	1	1852	1	27883	1	0.0664204	ns	0.213941	ns
GO:0004852	uroporphyrinogen-III synthase activity	Molecular Function	MSTRG.7934|UROS	1	1852	1	27883	1	0.0664204	ns	0.213941	ns
GO:0006780	uroporphyrinogen III biosynthetic process	Biological Process	MSTRG.7934|UROS	1	1852	1	27883	1	0.0664204	ns	0.213941	ns
GO:0097655	serpin family protein binding	Molecular Function	MSTRG.2501|CTSL	1	1852	1	27883	1	0.0664204	ns	0.213941	ns
GO:0000454	snoRNA guided rRNA pseudouridine synthesis	Biological Process	MSTRG.21554|GAR1	1	1852	1	27883	1	0.0664204	ns	0.213941	ns
GO:0098772	molecular function regulator	Molecular Function	ENSSSCG00000028169|NCAPG2	1	1852	1	27883	1	0.0664204	ns	0.213941	ns
GO:0097621	monoamine oxidase activity	Molecular Function	MSTRG.7569|RNLS	1	1852	1	27883	1	0.0664204	ns	0.213941	ns
GO:0017130	poly(C) RNA binding	Molecular Function	MSTRG.2380|HNRNPU	1	1852	1	27883	1	0.0664204	ns	0.213941	ns
GO:0098577	inactive sex chromosome	Cellular Component	MSTRG.2380|HNRNPU	1	1852	1	27883	1	0.0664204	ns	0.213941	ns
GO:1902889	protein localization to spindle microtubule	Biological Process	MSTRG.2380|HNRNPU	1	1852	1	27883	1	0.0664204	ns	0.213941	ns
GO:1990280	RNA localization to chromatin	Biological Process	MSTRG.2380|HNRNPU	1	1852	1	27883	1	0.0664204	ns	0.213941	ns
GO:0017065	single-strand selective uracil DNA N-glycosylase activity	Molecular Function	MSTRG.16095|SMUG1	1	1852	1	27883	1	0.0664204	ns	0.213941	ns
GO:0006313	transposition, DNA-mediated	Biological Process	MSTRG.21763|THAP9	1	1852	1	27883	1	0.0664204	ns	0.213941	ns
GO:0015217	ADP transmembrane transporter activity	Molecular Function	MSTRG.15848|SLC25A17	1	1852	1	27883	1	0.0664204	ns	0.213941	ns
GO:0015228	coenzyme A transmembrane transporter activity	Molecular Function	MSTRG.15848|SLC25A17	1	1852	1	27883	1	0.0664204	ns	0.213941	ns
GO:0035349	coenzyme A transmembrane transport	Biological Process	MSTRG.15848|SLC25A17	1	1852	1	27883	1	0.0664204	ns	0.213941	ns
GO:0035352	NAD transmembrane transport	Biological Process	MSTRG.15848|SLC25A17	1	1852	1	27883	1	0.0664204	ns	0.213941	ns
GO:0044610	FMN transmembrane transporter activity	Molecular Function	MSTRG.15848|SLC25A17	1	1852	1	27883	1	0.0664204	ns	0.213941	ns
GO:0051182	obsolete coenzyme transport	Biological Process	MSTRG.15848|SLC25A17	1	1852	1	27883	1	0.0664204	ns	0.213941	ns
GO:0051724	NAD transmembrane transporter activity	Molecular Function	MSTRG.15848|SLC25A17	1	1852	1	27883	1	0.0664204	ns	0.213941	ns
GO:0080121	AMP transport	Biological Process	MSTRG.15848|SLC25A17	1	1852	1	27883	1	0.0664204	ns	0.213941	ns
GO:0080122	AMP transmembrane transporter activity	Molecular Function	MSTRG.15848|SLC25A17	1	1852	1	27883	1	0.0664204	ns	0.213941	ns
GO:1901679	nucleotide transmembrane transport	Biological Process	MSTRG.15848|SLC25A17	1	1852	1	27883	1	0.0664204	ns	0.213941	ns
GO:0002684	positive regulation of immune system process	Biological Process	MSTRG.2586|AQP3	1	1852	1	27883	1	0.0664204	ns	0.213941	ns
GO:0015254	glycerol channel activity	Molecular Function	MSTRG.2586|AQP3	1	1852	1	27883	1	0.0664204	ns	0.213941	ns
GO:2001136	negative regulation of endocytic recycling	Biological Process	MSTRG.11276|ARHGAP1	1	1852	1	27883	1	0.0664204	ns	0.213941	ns
GO:0047391	alkylglycerophosphoethanolamine phosphodiesterase activity	Molecular Function	MSTRG.14606|ENPP2	1	1852	1	27883	1	0.0664204	ns	0.213941	ns
GO:0033668	negative regulation by symbiont of host apoptotic process	Biological Process	MSTRG.19320|SERPINB9	1	1852	1	27883	1	0.0664204	ns	0.213941	ns
GO:0042270	protection from natural killer cell mediated cytotoxicity	Biological Process	MSTRG.19320|SERPINB9	1	1852	1	27883	1	0.0664204	ns	0.213941	ns
GO:0006294	nucleotide-excision repair, preincision complex assembly	Biological Process	MSTRG.83|GTF2H5	1	1852	1	27883	1	0.0664204	ns	0.213941	ns
GO:0006362	transcription elongation from RNA polymerase I promoter	Biological Process	MSTRG.83|GTF2H5	1	1852	1	27883	1	0.0664204	ns	0.213941	ns
GO:1905793	protein localization to pericentriolar material	Biological Process	MSTRG.10772|NUDCD3	1	1852	1	27883	1	0.0664204	ns	0.213941	ns
GO:0098799	outer mitochondrial membrane protein complex	Cellular Component	MSTRG.5881|MFN1	1	1852	1	27883	1	0.0664204	ns	0.213941	ns
GO:0150057	amylin receptor complex 2	Cellular Component	MSTRG.3935|RAMP2	1	1852	1	27883	1	0.0664204	ns	0.213941	ns
GO:0034057	RNA strand-exchange activity	Molecular Function	MSTRG.13032|EIF4H;MIR590	1	1852	1	27883	1	0.0664204	ns	0.213941	ns
GO:2001199	negative regulation of dendritic cell differentiation	Biological Process	MSTRG.10173|ZBTB46	1	1852	1	27883	1	0.0664204	ns	0.213941	ns
GO:0000821	regulation of arginine metabolic process	Biological Process	MSTRG.20335|SLC7A7	1	1852	1	27883	1	0.0664204	ns	0.213941	ns
GO:0019391	glucuronoside catabolic process	Biological Process	MSTRG.6216|ABHD10;PHLDB2	1	1852	1	27883	1	0.0664204	ns	0.213941	ns
GO:1900044	regulation of protein K63-linked ubiquitination	Biological Process	MSTRG.167|SASH1	1	1852	1	27883	1	0.0664204	ns	0.213941	ns
GO:1902498	regulation of protein autoubiquitination	Biological Process	MSTRG.167|SASH1	1	1852	1	27883	1	0.0664204	ns	0.213941	ns
GO:0004168	dolichol kinase activity	Molecular Function	MSTRG.2115|DOLK	1	1852	1	27883	1	0.0664204	ns	0.213941	ns
GO:0043048	dolichyl monophosphate biosynthetic process	Biological Process	MSTRG.2115|DOLK	1	1852	1	27883	1	0.0664204	ns	0.213941	ns
GO:0061684	chaperone-mediated autophagy	Biological Process	MSTRG.23746|LAMP2	1	1852	1	27883	1	0.0664204	ns	0.213941	ns
GO:0097637	integral component of autophagosome membrane	Cellular Component	MSTRG.23746|LAMP2	1	1852	1	27883	1	0.0664204	ns	0.213941	ns
GO:0034678	integrin alpha8-beta1 complex	Cellular Component	MSTRG.21583|NPNT	1	1852	1	27883	1	0.0664204	ns	0.213941	ns
GO:0098562	cytoplasmic side of membrane	Cellular Component	MSTRG.11663|RASAL3	1	1852	1	27883	1	0.0664204	ns	0.213941	ns
GO:0042625	ATPase-coupled ion transmembrane transporter activity	Molecular Function	MSTRG.10486|ATP6V1FNB;ATP6V1F	1	1852	1	27883	1	0.0664204	ns	0.213941	ns
GO:0043921	modulation by host of viral transcription	Biological Process	MSTRG.11257|PSMC3	1	1852	1	27883	1	0.0664204	ns	0.213941	ns
GO:0003978	UDP-glucose 4-epimerase activity	Molecular Function	MSTRG.18408|GALE;HMGCL	1	1852	1	27883	1	0.0664204	ns	0.213941	ns
GO:0018021	peptidyl-histidine methylation	Biological Process	MSTRG.20761|SETD3	1	1852	1	27883	1	0.0664204	ns	0.213941	ns
GO:0018064	protein-L-histidine N-tele-methyltransferase activity	Molecular Function	MSTRG.20761|SETD3	1	1852	1	27883	1	0.0664204	ns	0.213941	ns
GO:0048858	cell projection morphogenesis	Biological Process	MSTRG.15790|TTLL1;PACSIN2	1	1852	1	27883	1	0.0664204	ns	0.213941	ns
GO:0000455	enzyme-directed rRNA pseudouridine synthesis	Biological Process	MSTRG.23916|DKC1;RF00340	1	1852	1	27883	1	0.0664204	ns	0.213941	ns
GO:0031118	rRNA pseudouridine synthesis	Biological Process	MSTRG.23916|DKC1;RF00340	1	1852	1	27883	1	0.0664204	ns	0.213941	ns
GO:0031120	snRNA pseudouridine synthesis	Biological Process	MSTRG.23916|DKC1;RF00340	1	1852	1	27883	1	0.0664204	ns	0.213941	ns
GO:0033979	box H/ACA RNA metabolic process	Biological Process	MSTRG.23916|DKC1;RF00340	1	1852	1	27883	1	0.0664204	ns	0.213941	ns
GO:0031703	type 2 angiotensin receptor binding	Molecular Function	MSTRG.7253|AGT	1	1852	1	27883	1	0.0664204	ns	0.213941	ns
GO:1901201	regulation of extracellular matrix assembly	Biological Process	MSTRG.7253|AGT	1	1852	1	27883	1	0.0664204	ns	0.213941	ns
GO:0070516	CAK-ERCC2 complex	Cellular Component	MSTRG.17756|ERCC2;ERCC1	1	1852	1	27883	1	0.0664204	ns	0.213941	ns
GO:0006949	syncytium formation	Biological Process	MSTRG.17756|ERCC2;ERCC1	1	1852	1	27883	1	0.0664204	ns	0.213941	ns
GO:0004138	deoxyguanosine kinase activity	Molecular Function	MSTRG.13816|DGUOK	1	1852	1	27883	1	0.0664204	ns	0.213941	ns
GO:0046070	dGTP metabolic process	Biological Process	MSTRG.13816|DGUOK	1	1852	1	27883	1	0.0664204	ns	0.213941	ns
GO:0046122	purine deoxyribonucleoside metabolic process	Biological Process	MSTRG.13816|DGUOK	1	1852	1	27883	1	0.0664204	ns	0.213941	ns
GO:0018117	protein adenylylation	Biological Process	MSTRG.15748|SELENOO	1	1852	1	27883	1	0.0664204	ns	0.213941	ns
GO:0070733	protein adenylyltransferase activity	Molecular Function	MSTRG.15748|SELENOO	1	1852	1	27883	1	0.0664204	ns	0.213941	ns
GO:0031962	mineralocorticoid receptor binding	Molecular Function	MSTRG.1224|SMAD3	1	1852	1	27883	1	0.0664204	ns	0.213941	ns
GO:0002718	regulation of cytokine production involved in immune response	Biological Process	MSTRG.10680|TRIL	1	1852	1	27883	1	0.0664204	ns	0.213941	ns
GO:0060560	developmental growth involved in morphogenesis	Biological Process	MSTRG.4253|TBX2	1	1852	1	27883	1	0.0664204	ns	0.213941	ns
GO:1901208	negative regulation of heart looping	Biological Process	MSTRG.4253|TBX2	1	1852	1	27883	1	0.0664204	ns	0.213941	ns
GO:1901211	negative regulation of cardiac chamber formation	Biological Process	MSTRG.4253|TBX2	1	1852	1	27883	1	0.0664204	ns	0.213941	ns
GO:0046458	hexadecanal metabolic process	Biological Process	MSTRG.4788|ALDH3A2	1	1852	1	27883	1	0.0664204	ns	0.213941	ns
GO:0046577	long-chain-alcohol oxidase activity	Molecular Function	MSTRG.4788|ALDH3A2	1	1852	1	27883	1	0.0664204	ns	0.213941	ns
GO:0050061	long-chain-aldehyde dehydrogenase activity	Molecular Function	MSTRG.4788|ALDH3A2	1	1852	1	27883	1	0.0664204	ns	0.213941	ns
GO:0052814	medium-chain-aldehyde dehydrogenase activity	Molecular Function	MSTRG.4788|ALDH3A2	1	1852	1	27883	1	0.0664204	ns	0.213941	ns
GO:0033165	interphotoreceptor matrix	Cellular Component	MSTRG.6248|IMPG2	1	1852	1	27883	1	0.0664204	ns	0.213941	ns
GO:0004750	ribulose-phosphate 3-epimerase activity	Molecular Function	MSTRG.8748|ENSSSCG00000032311	1	1852	1	27883	1	0.0664204	ns	0.213941	ns
GO:0019323	pentose catabolic process	Biological Process	MSTRG.8748|ENSSSCG00000032311	1	1852	1	27883	1	0.0664204	ns	0.213941	ns
GO:0099631	postsynaptic endocytic zone cytoplasmic component	Cellular Component	MSTRG.12155|CLTB;ENSSSCG00000032389	1	1852	1	27883	1	0.0664204	ns	0.213941	ns
GO:0043224	nuclear SCF ubiquitin ligase complex	Cellular Component	MSTRG.5669|RNF7	1	1852	1	27883	1	0.0664204	ns	0.213941	ns
GO:0044648	histone H3-K4 dimethylation	Biological Process	MSTRG.22263|ENSSSCG00000023324;TMEM25;TTC36	1	1852	1	27883	1	0.0664204	ns	0.213941	ns
GO:0071440	regulation of histone H3-K14 acetylation	Biological Process	MSTRG.22263|ENSSSCG00000023324;TMEM25;TTC36	1	1852	1	27883	1	0.0664204	ns	0.213941	ns
GO:1901674	regulation of histone H3-K27 acetylation	Biological Process	MSTRG.22263|ENSSSCG00000023324;TMEM25;TTC36	1	1852	1	27883	1	0.0664204	ns	0.213941	ns
GO:2000615	regulation of histone H3-K9 acetylation	Biological Process	MSTRG.22263|ENSSSCG00000023324;TMEM25;TTC36	1	1852	1	27883	1	0.0664204	ns	0.213941	ns
GO:0003420	regulation of growth plate cartilage chondrocyte proliferation	Biological Process	MSTRG.11805|CARM1;TIMM29	1	1852	1	27883	1	0.0664204	ns	0.213941	ns
GO:0035642	histone methyltransferase activity (H3-R17 specific)	Molecular Function	MSTRG.11805|CARM1;TIMM29	1	1852	1	27883	1	0.0664204	ns	0.213941	ns
GO:0072703	cellular response to methyl methanesulfonate	Biological Process	MSTRG.14754|TP53INP1	1	1852	1	27883	1	0.0664204	ns	0.213941	ns
GO:0097233	alveolar lamellar body membrane	Cellular Component	MSTRG.13426|ABCA3	1	1852	1	27883	1	0.0664204	ns	0.213941	ns
GO:0031161	phosphatidylinositol catabolic process	Biological Process	MSTRG.7888|INPP5F;ENSSSCG00000039630	1	1852	1	27883	1	0.0664204	ns	0.213941	ns
GO:0034596	phosphatidylinositol phosphate 4-phosphatase activity	Molecular Function	MSTRG.7888|INPP5F;ENSSSCG00000039630	1	1852	1	27883	1	0.0664204	ns	0.213941	ns
GO:0014886	transition between slow and fast fiber	Biological Process	MSTRG.13040|GTF2IRD1	1	1852	1	27883	1	0.0664204	ns	0.213941	ns
GO:0071774	response to fibroblast growth factor	Biological Process	MSTRG.7145|CRKL	1	1852	1	27883	1	0.0664204	ns	0.213941	ns
GO:1903977	positive regulation of glial cell migration	Biological Process	MSTRG.7145|CRKL	1	1852	1	27883	1	0.0664204	ns	0.213941	ns
GO:0061912	selective autophagy	Biological Process	MSTRG.12095|SQSTM1	1	1852	1	27883	1	0.0664204	ns	0.213941	ns
GO:0034770	histone H4-K20 methylation	Biological Process	MSTRG.20828|NSD2;RF00427	1	1852	1	27883	1	0.0664204	ns	0.213941	ns
GO:0031475	myosin V complex	Cellular Component	MSTRG.4213|DYNLL2	1	1852	1	27883	1	0.0664204	ns	0.213941	ns
GO:0031947	negative regulation of glucocorticoid biosynthetic process	Biological Process	MSTRG.15428|ATP1A1	1	1852	1	27883	1	0.0664204	ns	0.213941	ns
GO:0045989	positive regulation of striated muscle contraction	Biological Process	MSTRG.15428|ATP1A1	1	1852	1	27883	1	0.0664204	ns	0.213941	ns
GO:0004766	spermidine synthase activity	Molecular Function	MSTRG.18270|ENSSSCG00000027689	1	1852	1	27883	1	0.0664204	ns	0.213941	ns
GO:0048855	adenohypophysis morphogenesis	Biological Process	MSTRG.910|DUOX2	1	1852	1	27883	1	0.0664204	ns	0.213941	ns
GO:0032423	regulation of mismatch repair	Biological Process	MSTRG.3754|AXIN2;CEP112	1	1852	1	27883	1	0.0664204	ns	0.213941	ns
GO:0097163	sulfur carrier activity	Molecular Function	MSTRG.2079|URM1	1	1852	1	27883	1	0.0664204	ns	0.213941	ns
GO:0003975	UDP-N-acetylglucosamine-dolichyl-phosphate N-acetylglucosaminephosphotransferase activity	Molecular Function	MSTRG.22282|DPAGT1	1	1852	1	27883	1	0.0664204	ns	0.213941	ns
GO:0008963	phospho-N-acetylmuramoyl-pentapeptide-transferase activity	Molecular Function	MSTRG.22282|DPAGT1	1	1852	1	27883	1	0.0664204	ns	0.213941	ns
GO:0004788	thiamine diphosphokinase activity	Molecular Function	MSTRG.22793|TPK1	1	1852	1	27883	1	0.0664204	ns	0.213941	ns
GO:0009229	thiamine diphosphate biosynthetic process	Biological Process	MSTRG.22793|TPK1	1	1852	1	27883	1	0.0664204	ns	0.213941	ns
GO:0030975	thiamine binding	Molecular Function	MSTRG.22793|TPK1	1	1852	1	27883	1	0.0664204	ns	0.213941	ns
GO:0120092	crotonyl-CoA hydratase activity	Molecular Function	MSTRG.19334|CDYL;PPP1R3G	1	1852	1	27883	1	0.0664204	ns	0.213941	ns
GO:0120094	negative regulation of peptidyl-lysine crotonylation	Biological Process	MSTRG.19334|CDYL;PPP1R3G	1	1852	1	27883	1	0.0664204	ns	0.213941	ns
GO:0031711	bradykinin receptor binding	Molecular Function	MSTRG.3824|ACE	1	1852	1	27883	1	0.0664204	ns	0.213941	ns
GO:0071838	cell proliferation in bone marrow	Biological Process	MSTRG.3824|ACE	1	1852	1	27883	1	0.0664204	ns	0.213941	ns
GO:1902033	regulation of hematopoietic stem cell proliferation	Biological Process	MSTRG.3824|ACE	1	1852	1	27883	1	0.0664204	ns	0.213941	ns
GO:1903597	negative regulation of gap junction assembly	Biological Process	MSTRG.3824|ACE	1	1852	1	27883	1	0.0664204	ns	0.213941	ns
GO:2000170	positive regulation of peptidyl-cysteine S-nitrosylation	Biological Process	MSTRG.3824|ACE	1	1852	1	27883	1	0.0664204	ns	0.213941	ns
GO:0035478	chylomicron binding	Molecular Function	MSTRG.14474|GPIHBP1	1	1852	1	27883	1	0.0664204	ns	0.213941	ns
GO:0071503	response to heparin	Biological Process	MSTRG.14474|GPIHBP1	1	1852	1	27883	1	0.0664204	ns	0.213941	ns
GO:1990590	ATF1-ATF4 transcription factor complex	Cellular Component	MSTRG.15864|ATF4	1	1852	1	27883	1	0.0664204	ns	0.213941	ns
GO:1901202	negative regulation of extracellular matrix assembly	Biological Process	MSTRG.13870|ANTXR1	1	1852	1	27883	1	0.0664204	ns	0.213941	ns
GO:0007525	somatic muscle development	Biological Process	MSTRG.22198|ENSSSCG00000015027;C11orf52	1	1852	1	27883	1	0.0664204	ns	0.213941	ns
GO:0000117	regulation of transcription involved in G2/M transition of mitotic cell cycle	Biological Process	MSTRG.6385|BACH1	1	1852	1	27883	1	0.0664204	ns	0.213941	ns
GO:0046525	xylosylprotein 4-beta-galactosyltransferase activity	Molecular Function	MSTRG.12126|TMED9;B4GALT7	1	1852	1	27883	1	0.0664204	ns	0.213941	ns
GO:0060968	regulation of gene silencing	Biological Process	MSTRG.16125|CDK2;ENSSSCG00000037597	1	1852	1	27883	1	0.0664204	ns	0.213941	ns
GO:0001512	dihydronicotinamide riboside quinone reductase activity	Molecular Function	MSTRG.19321|NQO2	1	1852	1	27883	1	0.0664204	ns	0.213941	ns
GO:0016661	oxidoreductase activity, acting on other nitrogenous compounds as donors	Molecular Function	MSTRG.19321|NQO2	1	1852	1	27883	1	0.0664204	ns	0.213941	ns
GO:1904408	melatonin binding	Molecular Function	MSTRG.19321|NQO2	1	1852	1	27883	1	0.0664204	ns	0.213941	ns
GO:1905594	resveratrol binding	Molecular Function	MSTRG.19321|NQO2	1	1852	1	27883	1	0.0664204	ns	0.213941	ns
GO:0021503	neural fold bending	Biological Process	MSTRG.18388|LUZP1;ENSSSCG00000025500	1	1852	1	27883	1	0.0664204	ns	0.213941	ns
GO:0042988	X11-like protein binding	Molecular Function	MSTRG.18245|CLSTN1	1	1852	1	27883	1	0.0664204	ns	0.213941	ns
GO:0098845	postsynaptic endosome	Cellular Component	MSTRG.18245|CLSTN1	1	1852	1	27883	1	0.0664204	ns	0.213941	ns
GO:0035967	cellular response to topologically incorrect protein	Biological Process	MSTRG.23305|HDAC6	1	1852	1	27883	1	0.0664204	ns	0.213941	ns
GO:0042903	tubulin deacetylase activity	Molecular Function	MSTRG.23305|HDAC6	1	1852	1	27883	1	0.0664204	ns	0.213941	ns
GO:0070845	polyubiquitinated misfolded protein transport	Biological Process	MSTRG.23305|HDAC6	1	1852	1	27883	1	0.0664204	ns	0.213941	ns
GO:0070846	Hsp90 deacetylation	Biological Process	MSTRG.23305|HDAC6	1	1852	1	27883	1	0.0664204	ns	0.213941	ns
GO:0090042	tubulin deacetylation	Biological Process	MSTRG.23305|HDAC6	1	1852	1	27883	1	0.0664204	ns	0.213941	ns
GO:1901300	positive regulation of hydrogen peroxide-mediated programmed cell death	Biological Process	MSTRG.23305|HDAC6	1	1852	1	27883	1	0.0664204	ns	0.213941	ns
GO:0097026	dendritic cell dendrite assembly	Biological Process	MSTRG.96|ARID1B	1	1852	1	27883	1	0.0664204	ns	0.213941	ns
GO:0040010	positive regulation of growth rate	Biological Process	MSTRG.4877|RFTN1	1	1852	1	27883	1	0.0664204	ns	0.213941	ns
GO:0060352	cell adhesion molecule production	Biological Process	MSTRG.1681|GCNT1	1	1852	1	27883	1	0.0664204	ns	0.213941	ns
GO:0007500	mesodermal cell fate determination	Biological Process	MSTRG.1357|BMP4	1	1852	1	27883	1	0.0664204	ns	0.213941	ns
GO:0035990	tendon cell differentiation	Biological Process	MSTRG.1357|BMP4	1	1852	1	27883	1	0.0664204	ns	0.213941	ns
GO:0048392	intermediate mesodermal cell differentiation	Biological Process	MSTRG.1357|BMP4	1	1852	1	27883	1	0.0664204	ns	0.213941	ns
GO:0055020	positive regulation of cardiac muscle fiber development	Biological Process	MSTRG.1357|BMP4	1	1852	1	27883	1	0.0664204	ns	0.213941	ns
GO:0060503	bud dilation involved in lung branching	Biological Process	MSTRG.1357|BMP4	1	1852	1	27883	1	0.0664204	ns	0.213941	ns
GO:0060592	mammary gland formation	Biological Process	MSTRG.1357|BMP4	1	1852	1	27883	1	0.0664204	ns	0.213941	ns
GO:0061149	BMP signaling pathway involved in ureter morphogenesis	Biological Process	MSTRG.1357|BMP4	1	1852	1	27883	1	0.0664204	ns	0.213941	ns
GO:0061151	BMP signaling pathway involved in renal system segmentation	Biological Process	MSTRG.1357|BMP4	1	1852	1	27883	1	0.0664204	ns	0.213941	ns
GO:0061155	pulmonary artery endothelial tube morphogenesis	Biological Process	MSTRG.1357|BMP4	1	1852	1	27883	1	0.0664204	ns	0.213941	ns
GO:0071893	BMP signaling pathway involved in nephric duct formation	Biological Process	MSTRG.1357|BMP4	1	1852	1	27883	1	0.0664204	ns	0.213941	ns
GO:0072097	negative regulation of branch elongation involved in ureteric bud branching by BMP signaling pathway	Biological Process	MSTRG.1357|BMP4	1	1852	1	27883	1	0.0664204	ns	0.213941	ns
GO:0072101	specification of ureteric bud anterior/posterior symmetry by BMP signaling pathway	Biological Process	MSTRG.1357|BMP4	1	1852	1	27883	1	0.0664204	ns	0.213941	ns
GO:0072192	ureter epithelial cell differentiation	Biological Process	MSTRG.1357|BMP4	1	1852	1	27883	1	0.0664204	ns	0.213941	ns
GO:0072198	mesenchymal cell proliferation involved in ureter development	Biological Process	MSTRG.1357|BMP4	1	1852	1	27883	1	0.0664204	ns	0.213941	ns
GO:0072200	negative regulation of mesenchymal cell proliferation involved in ureter development	Biological Process	MSTRG.1357|BMP4	1	1852	1	27883	1	0.0664204	ns	0.213941	ns
GO:0090194	negative regulation of glomerulus development	Biological Process	MSTRG.1357|BMP4	1	1852	1	27883	1	0.0664204	ns	0.213941	ns
GO:1901964	positive regulation of cell proliferation involved in outflow tract morphogenesis	Biological Process	MSTRG.1357|BMP4	1	1852	1	27883	1	0.0664204	ns	0.213941	ns
GO:2000005	negative regulation of metanephric S-shaped body morphogenesis	Biological Process	MSTRG.1357|BMP4	1	1852	1	27883	1	0.0664204	ns	0.213941	ns
GO:2000007	negative regulation of metanephric comma-shaped body morphogenesis	Biological Process	MSTRG.1357|BMP4	1	1852	1	27883	1	0.0664204	ns	0.213941	ns
GO:2000137	negative regulation of cell proliferation involved in heart morphogenesis	Biological Process	MSTRG.1357|BMP4	1	1852	1	27883	1	0.0664204	ns	0.213941	ns
GO:2001012	mesenchymal cell differentiation involved in renal system development	Biological Process	MSTRG.1357|BMP4	1	1852	1	27883	1	0.0664204	ns	0.213941	ns
GO:0071788	endoplasmic reticulum tubular network maintenance	Biological Process	MSTRG.8509|LNPK	1	1852	1	27883	1	0.0664204	ns	0.213941	ns
GO:0021870	Cajal-Retzius cell differentiation	Biological Process	MSTRG.20542|PSEN1	1	1852	1	27883	1	0.0664204	ns	0.213941	ns
GO:0050820	positive regulation of coagulation	Biological Process	MSTRG.20542|PSEN1	1	1852	1	27883	1	0.0664204	ns	0.213941	ns
GO:1904797	negative regulation of core promoter binding	Biological Process	MSTRG.20542|PSEN1	1	1852	1	27883	1	0.0664204	ns	0.213941	ns
GO:0051582	positive regulation of neurotransmitter uptake	Biological Process	MSTRG.53|PRKN	1	1852	1	27883	1	0.0664204	ns	0.213941	ns
GO:1902530	positive regulation of protein linear polyubiquitination	Biological Process	MSTRG.53|PRKN	1	1852	1	27883	1	0.0664204	ns	0.213941	ns
GO:1904049	negative regulation of spontaneous neurotransmitter secretion	Biological Process	MSTRG.53|PRKN	1	1852	1	27883	1	0.0664204	ns	0.213941	ns
GO:1905366	negative regulation of intralumenal vesicle formation	Biological Process	MSTRG.53|PRKN	1	1852	1	27883	1	0.0664204	ns	0.213941	ns
GO:0044861	protein transport into plasma membrane raft	Biological Process	MSTRG.6824|CLIP1;ENSSSCG00000028005	1	1852	1	27883	1	0.0664204	ns	0.213941	ns
GO:0004325	ferrochelatase activity	Molecular Function	MSTRG.714|FECH	1	1852	1	27883	1	0.0664204	ns	0.213941	ns
GO:0033919	glucan 1,3-alpha-glucosidase activity	Molecular Function	MSTRG.11127|GANAB	1	1852	1	27883	1	0.0664204	ns	0.213941	ns
GO:0090599	alpha-glucosidase activity	Molecular Function	MSTRG.11127|GANAB	1	1852	1	27883	1	0.0664204	ns	0.213941	ns
GO:0004008	P-type divalent copper transporter activity	Molecular Function	MSTRG.23528|ATP7A	1	1852	1	27883	1	0.0664204	ns	0.213941	ns
GO:0032767	copper-dependent protein binding	Molecular Function	MSTRG.23528|ATP7A	1	1852	1	27883	1	0.0664204	ns	0.213941	ns
GO:0043682	P-type divalent copper transporter activity	Molecular Function	MSTRG.23528|ATP7A	1	1852	1	27883	1	0.0664204	ns	0.213941	ns
GO:0060003	copper ion export	Biological Process	MSTRG.23528|ATP7A	1	1852	1	27883	1	0.0664204	ns	0.213941	ns
GO:0001985	negative regulation of heart rate involved in baroreceptor response to increased systemic arterial blood pressure	Biological Process	MSTRG.6640|ADRA1A	1	1852	1	27883	1	0.0664204	ns	0.213941	ns
GO:0061049	cell growth involved in cardiac muscle cell development	Biological Process	MSTRG.6640|ADRA1A	1	1852	1	27883	1	0.0664204	ns	0.213941	ns
GO:1904864	negative regulation of beta-catenin-TCF complex assembly	Biological Process	MSTRG.1409|DACT1	1	1852	1	27883	1	0.0664204	ns	0.213941	ns
GO:0090326	positive regulation of locomotion involved in locomotory behavior	Biological Process	MSTRG.17425|VPS35	1	1852	1	27883	1	0.0664204	ns	0.213941	ns
GO:0099639	neurotransmitter receptor transport, endosome to plasma membrane	Biological Process	MSTRG.17425|VPS35	1	1852	1	27883	1	0.0664204	ns	0.213941	ns
GO:1902823	negative regulation of late endosome to lysosome transport	Biological Process	MSTRG.17425|VPS35	1	1852	1	27883	1	0.0664204	ns	0.213941	ns
GO:0031231	intrinsic component of peroxisomal membrane	Cellular Component	MSTRG.11880|PEX11G	1	1852	1	27883	1	0.0664204	ns	0.213941	ns
GO:0045916	negative regulation of complement activation	Biological Process	MSTRG.11210|SERPING1	1	1852	1	27883	1	0.0664204	ns	0.213941	ns
GO:0090662	transmembrane transport	Biological Process	MSTRG.15025|ATP1B1	1	1852	1	27883	1	0.0664204	ns	0.213941	ns
GO:0050703	interleukin-1 alpha production	Biological Process	MSTRG.15275|S100A13;S100A14	1	1852	1	27883	1	0.0664204	ns	0.213941	ns
GO:0071624	positive regulation of granulocyte chemotaxis	Biological Process	MSTRG.15275|S100A13;S100A14	1	1852	1	27883	1	0.0664204	ns	0.213941	ns
GO:0008297	single-stranded DNA exodeoxyribonuclease activity	Molecular Function	MSTRG.9694|ENSSSCG00000007089	1	1852	1	27883	1	0.0664204	ns	0.213941	ns
GO:1901992	positive regulation of mitotic cell cycle phase transition	Biological Process	MSTRG.857|TMOD3;TMOD2	1	1852	1	27883	1	0.0664204	ns	0.213941	ns
GO:0051032	nucleic acid transmembrane transporter activity	Molecular Function	MSTRG.22244|SIDT2	1	1852	1	27883	1	0.0664204	ns	0.213941	ns
GO:0014866	skeletal myofibril assembly	Biological Process	MSTRG.8671|CFLAR;CASP10	1	1852	1	27883	1	0.0664204	ns	0.213941	ns
GO:2000003	positive regulation of DNA damage checkpoint	Biological Process	MSTRG.6596|ENSSSCG00000009625;ENSSSCG00000009627;CCAR2	1	1852	1	27883	1	0.0664204	ns	0.213941	ns
GO:1904828	positive regulation of hydrogen sulfide biosynthetic process	Biological Process	MSTRG.16072|SP1	1	1852	1	27883	1	0.0664204	ns	0.213941	ns
GO:0006660	phosphatidylserine catabolic process	Biological Process	MSTRG.9734|ABHD12	1	1852	1	27883	1	0.0664204	ns	0.213941	ns
GO:0070615	ATP-dependent chromatin remodeler activity	Molecular Function	MSTRG.4694|CHD3;TMEM88;RF00602	1	1852	1	27883	1	0.0664204	ns	0.213941	ns
GO:0046745	viral capsid secondary envelopment	Biological Process	MSTRG.17182|IST1;ENSSSCG00000002745	1	1852	1	27883	1	0.0664204	ns	0.213941	ns
GO:0034041	ABC-type sterol transporter activity	Molecular Function	MSTRG.6484|ABCG1	1	1852	1	27883	1	0.0664204	ns	0.213941	ns
GO:0008127	quercetin 2,3-dioxygenase activity	Molecular Function	MSTRG.23113|PIR;VEGFD	1	1852	1	27883	1	0.0664204	ns	0.213941	ns
GO:0033218	amide binding	Molecular Function	MSTRG.16586|PHB2;RF01294	1	1852	1	27883	1	0.0664204	ns	0.213941	ns
GO:0004067	asparaginase activity	Molecular Function	MSTRG.11132|ASRGL1	1	1852	1	27883	1	0.0664204	ns	0.213941	ns
GO:0008798	beta-aspartyl-peptidase activity	Molecular Function	MSTRG.11132|ASRGL1	1	1852	1	27883	1	0.0664204	ns	0.213941	ns
GO:0033345	asparagine catabolic process via L-aspartate	Biological Process	MSTRG.11132|ASRGL1	1	1852	1	27883	1	0.0664204	ns	0.213941	ns
GO:0051012	microtubule sliding	Biological Process	MSTRG.4531|PAFAH1B1	1	1852	1	27883	1	0.0664204	ns	0.213941	ns
GO:0051130	positive regulation of cellular component organization	Biological Process	MSTRG.4531|PAFAH1B1	1	1852	1	27883	1	0.0664204	ns	0.213941	ns
GO:0032366	intracellular sterol transport	Biological Process	MSTRG.7249|ARV1	1	1852	1	27883	1	0.0664204	ns	0.213941	ns
GO:0097036	regulation of plasma membrane sterol distribution	Biological Process	MSTRG.7249|ARV1	1	1852	1	27883	1	0.0664204	ns	0.213941	ns
GO:0017077	oxidative phosphorylation uncoupler activity	Molecular Function	MSTRG.21908|UCP3;RF00026	1	1852	1	27883	1	0.0664204	ns	0.213941	ns
GO:0010623	programmed cell death involved in cell development	Biological Process	ENSSSCG00000032019|DNASE1L3	1	1852	1	27883	1	0.0664204	ns	0.213941	ns
GO:0002541	activation of plasma proteins involved in acute inflammatory response	Biological Process	MSTRG.15628|F3	1	1852	1	27883	1	0.0664204	ns	0.213941	ns
GO:0062030	negative regulation of stress granule assembly	Biological Process	MSTRG.13000|STYXL1	1	1852	1	27883	1	0.0664204	ns	0.213941	ns
GO:0048244	phytanoyl-CoA dioxygenase activity	Molecular Function	MSTRG.2722|PHYH	1	1852	1	27883	1	0.0664204	ns	0.213941	ns
GO:0033580	protein galactosylation at cell surface	Biological Process	MSTRG.1978|ENSSSCG00000005518	1	1852	1	27883	1	0.0664204	ns	0.213941	ns
GO:0047276	N-acetyllactosaminide 3-alpha-galactosyltransferase activity	Molecular Function	MSTRG.1978|ENSSSCG00000005518	1	1852	1	27883	1	0.0664204	ns	0.213941	ns
GO:0098813	nuclear chromosome segregation	Biological Process	MSTRG.5180|KLHDC8B	1	1852	1	27883	1	0.0664204	ns	0.213941	ns
GO:0110070	cellularization cleavage furrow	Cellular Component	MSTRG.5180|KLHDC8B	1	1852	1	27883	1	0.0664204	ns	0.213941	ns
GO:1901726	negative regulation of histone deacetylase activity	Biological Process	MSTRG.16656|KDM5A	1	1852	1	27883	1	0.0664204	ns	0.213941	ns
GO:1990578	perinuclear endoplasmic reticulum membrane	Cellular Component	MSTRG.9303|PIK3R1	1	1852	1	27883	1	0.0664204	ns	0.213941	ns
GO:0086050	membrane repolarization during bundle of His cell action potential	Biological Process	ENSSSCG00000021596|KCNA5	1	1852	1	27883	1	0.0664204	ns	0.213941	ns
GO:0086052	membrane repolarization during SA node cell action potential	Biological Process	ENSSSCG00000021596|KCNA5	1	1852	1	27883	1	0.0664204	ns	0.213941	ns
GO:0086087	voltage-gated potassium channel activity involved in bundle of His cell action potential repolarization	Molecular Function	ENSSSCG00000021596|KCNA5	1	1852	1	27883	1	0.0664204	ns	0.213941	ns
GO:0086090	voltage-gated potassium channel activity involved in SA node cell action potential repolarization	Molecular Function	ENSSSCG00000021596|KCNA5	1	1852	1	27883	1	0.0664204	ns	0.213941	ns
GO:0004484	mRNA guanylyltransferase activity	Molecular Function	MSTRG.428|RNGTT	1	1852	1	27883	1	0.0664204	ns	0.213941	ns
[truncated: 4,429 more rows]

## Sheet: red
GO_ID	GO_Term	GO_Category	IDs	S	TS	B	TB	Rich.Factor	P.value	Sig.Sign.P	Q.value	Sig.Sign.Q
[truncated: 3,044 more rows]

[truncated: 6 more sheets: pink, paleturquoise, darkorange, darkgreen, tan, black]
