# Supplementary material for: Identification of crucial modules and genes associated with backfat tissue development by WGCNA in Ningxiang pigs
Source: Front Genet. 2023 Aug 17;14:1234757. doi: 10.3389/fgene.2023.1234757 (PMC10469685; doi:10.3389/fgene.2023.1234757)
Supplement: Supplementary file 8 [file Table7.XLSX]

## Sheet: tan
Pathway_ID	KEGG_Level_1	KEGG_Level_2	Pathway_Name	IDs	S	TS	B	TB	Rich.Factor	P.value	Sig.Sign.P	Q.value	Sig.Sign.Q
map04151	Environmental Information Processing	Signal transduction	PI3K-Akt signaling pathway	MSTRG.22634|IL6, MSTRG.18322|EPHA2, MSTRG.14543|MYC, MSTRG.16623|VWF;ENSSSCG00000000713;ENSSSCG00000036507;ENSSSCG00000021909, MSTRG.13193|IL4R, MSTRG.9123|OSMR, MSTRG.16102|ITGA5, MSTRG.15332|ENSA;MCL1, ENSSSCG00000007198|ANGPT4, MSTRG.3676|ITGB4, MSTRG.10374|CREB3L2, MSTRG.11057|PPP2R5B, MSTRG.2102|PKN3, MSTRG.10258|NOS3, MSTRG.13438|TSC2;SYNGR3, MSTRG.1044|IGF1R, MSTRG.23925|MTCP1	17	156	301	27883	0.0565	1.32564e-12	****	3.00921e-10	****
map05202	Human Diseases	Cancer: overview	Transcriptional misregulation in cancer	MSTRG.22634|IL6, MSTRG.14543|MYC, MSTRG.6239|NFKBIZ, MSTRG.9596|PLAT, MSTRG.13471|GNPTG;BAIAP3, MSTRG.1521|MLLT3, MSTRG.11991|GADD45B, MSTRG.17465|CEBPA, MSTRG.22374|FLI1, MSTRG.10752|IGFBP3, MSTRG.1044|IGF1R, MSTRG.13116|FUS	12	156	153	27883	0.0784	6.86968e-11	****	7.79709e-09	****
map04510	Cellular Processes	Cellular community - eukaryotes	Focal adhesion	MSTRG.17923|PRKCG;ENSSSCG00000003253, MSTRG.17122|BCAR1, MSTRG.7947|DOCK1, MSTRG.16623|VWF;ENSSSCG00000000713;ENSSSCG00000036507;ENSSSCG00000021909, MSTRG.16102|ITGA5, MSTRG.10273|ZYX, MSTRG.23902|FLNA;TAZ, MSTRG.15782|PARVB, MSTRG.3676|ITGB4, MSTRG.2166|RAPGEF1, MSTRG.17765|VASP, MSTRG.1044|IGF1R	12	156	172	27883	0.0698	2.68685e-10	****	2.03305e-08	****
map05163	Human Diseases	Infectious disease: viral	Human cytomegalovirus infection	MSTRG.17923|PRKCG;ENSSSCG00000003253, MSTRG.5230|SEMA3F;GNAI2;SLC38A3, MSTRG.17122|BCAR1, MSTRG.22634|IL6, MSTRG.14543|MYC, MSTRG.3958|STAT3, MSTRG.13648|IL1R1, MSTRG.11075|PLCB3, MSTRG.10374|CREB3L2, MSTRG.1106|NFATC1, MSTRG.6643|PTK2B, MSTRG.13438|TSC2;SYNGR3	12	156	193	27883	0.0622	1.01135e-09	****	5.73942e-08	****
map05200	Human Diseases	Cancer: overview	Pathways in cancer	MSTRG.17923|PRKCG;ENSSSCG00000003253, MSTRG.5230|SEMA3F;GNAI2;SLC38A3, MSTRG.22634|IL6, MSTRG.14543|MYC, MSTRG.13193|IL4R, MSTRG.3853|WNT9B, MSTRG.19801|PIM1, MSTRG.3958|STAT3, MSTRG.11991|GADD45B, MSTRG.17465|CEBPA, MSTRG.5234|ENSSSCG00000024363;HYAL3;NAA80;HYAL1;HYAL2;RASSF1, MSTRG.11075|PLCB3, MSTRG.14037|EPAS1, MSTRG.1044|IGF1R, MSTRG.22063|FZD4, MSTRG.14279|NCOA1	16	156	466	27883	0.0343	8.94498e-09	****	4.06102e-07	****
map04010	Environmental Information Processing	Signal transduction	MAPK signaling pathway	MSTRG.17923|PRKCG;ENSSSCG00000003253, MSTRG.18322|EPHA2, MSTRG.14543|MYC, MSTRG.13477|CACNA1H, MSTRG.13648|IL1R1, MSTRG.23902|FLNA;TAZ, MSTRG.11991|GADD45B, MSTRG.2631|MAP3K8, ENSSSCG00000007198|ANGPT4, MSTRG.1106|NFATC1, MSTRG.1044|IGF1R, MSTRG.3866|MAP3K14	12	156	265	27883	0.0453	3.54316e-08	****	1.3405e-06	****
map04144	Cellular Processes	Transport and catabolism	Endocytosis	MSTRG.963|EHD4, MSTRG.3614|CYTH1, MSTRG.14525|ASAP1, MSTRG.10971|GRK2, MSTRG.16799|WASHC3, ENSSSCG00000005177|SH3GL2, MSTRG.22816|DNM3, MSTRG.1044|IGF1R, MSTRG.7868|RAB11FIP2, MSTRG.15794|ARFGAP3, MSTRG.11162|VPS37C	11	156	222	27883	0.0495	5.38611e-08	****	1.37649e-06	****
map04668	Environmental Information Processing	Signal transduction	TNF signaling pathway	MSTRG.3611|ENSSSCG00000036956, MSTRG.22634|IL6, MSTRG.11782|ICAM1, MSTRG.17735|BCL3, MSTRG.1985|DAB2IP, MSTRG.2631|MAP3K8, MSTRG.10374|CREB3L2, MSTRG.3866|MAP3K14	8	156	93	27883	0.086	5.45743e-08	****	1.37649e-06	****
map04933	Human Diseases	Endocrine and metabolic disease	AGE-RAGE signaling pathway in diabetic complications	MSTRG.22634|IL6, MSTRG.11782|ICAM1, MSTRG.19801|PIM1, MSTRG.3958|STAT3, MSTRG.11075|PLCB3, MSTRG.1106|NFATC1, MSTRG.9719|THBD, MSTRG.10258|NOS3	8	156	93	27883	0.086	5.45743e-08	****	1.37649e-06	****
map04630	Environmental Information Processing	Signal transduction	JAK-STAT signaling pathway	MSTRG.3611|ENSSSCG00000036956, MSTRG.22634|IL6, MSTRG.14543|MYC, MSTRG.13193|IL4R, MSTRG.9123|OSMR, MSTRG.19801|PIM1, MSTRG.3958|STAT3, MSTRG.15332|ENSA;MCL1, MSTRG.23827|ENSSSCG00000012699	9	156	135	27883	0.0667	7.30114e-08	****	1.65736e-06	****
map04015	Environmental Information Processing	Signal transduction	Rap1 signaling pathway	MSTRG.17923|PRKCG;ENSSSCG00000003253, MSTRG.5230|SEMA3F;GNAI2;SLC38A3, MSTRG.17122|BCAR1, MSTRG.18322|EPHA2, ENSSSCG00000007198|ANGPT4, MSTRG.11075|PLCB3, MSTRG.2166|RAPGEF1, MSTRG.17765|VASP, MSTRG.1044|IGF1R	9	156	186	27883	0.0484	1.10632e-06	****	2.1882e-05	****
map05205	Human Diseases	Cancer: overview	Proteoglycans in cancer	MSTRG.17923|PRKCG;ENSSSCG00000003253, MSTRG.14543|MYC, MSTRG.3853|WNT9B, MSTRG.16102|ITGA5, MSTRG.3958|STAT3, MSTRG.11340|CD44;PDHX, MSTRG.23902|FLNA;TAZ, MSTRG.1044|IGF1R, MSTRG.22063|FZD4	9	156	187	27883	0.0481	1.15676e-06	****	2.1882e-05	****
map05166	Human Diseases	Infectious disease: viral	Human T-cell leukemia virus 1 infection	MSTRG.22634|IL6, MSTRG.14543|MYC, MSTRG.17622|ZFP36, MSTRG.11782|ICAM1, MSTRG.13648|IL1R1, MSTRG.2806|NRP1, MSTRG.10374|CREB3L2, MSTRG.1106|NFATC1, MSTRG.3866|MAP3K14	9	156	197	27883	0.0457	1.78094e-06	****	3.01087e-05	****
map05206	Human Diseases	Cancer: overview	MicroRNAs in cancer	MSTRG.17923|PRKCG;ENSSSCG00000003253, MSTRG.14543|MYC, MSTRG.19801|PIM1, MSTRG.16102|ITGA5, MSTRG.3958|STAT3, MSTRG.11340|CD44;PDHX, MSTRG.8018|ZEB2, MSTRG.15332|ENSA;MCL1, MSTRG.5234|ENSSSCG00000024363;HYAL3;NAA80;HYAL1;HYAL2;RASSF1	9	156	198	27883	0.0455	1.85692e-06	****	3.01087e-05	****
map04062	Organismal Systems	Immune system	Chemokine signaling pathway	MSTRG.5230|SEMA3F;GNAI2;SLC38A3, MSTRG.17122|BCAR1, MSTRG.3958|STAT3, MSTRG.11075|PLCB3, MSTRG.6643|PTK2B, MSTRG.10971|GRK2, MSTRG.2547|CCL19, MSTRG.14971|LYN	8	156	163	27883	0.0491	3.99925e-06	****	6.0522e-05	****
map04550	Cellular Processes	Cellular community - eukaryotes	Signaling pathways regulating pluripotency of stem cells	MSTRG.14543|MYC, MSTRG.8129|INHBB, MSTRG.3853|WNT9B, MSTRG.3958|STAT3, MSTRG.1044|IGF1R, MSTRG.16049|ACVR1B, MSTRG.22063|FZD4	7	156	119	27883	0.0588	4.97055e-06	****	6.97612e-05	****
map05169	Human Diseases	Infectious disease: viral	Epstein-Barr virus infection	MSTRG.22634|IL6, MSTRG.14543|MYC, MSTRG.11782|ICAM1, MSTRG.3958|STAT3, MSTRG.11340|CD44;PDHX, MSTRG.11991|GADD45B, MSTRG.3866|MAP3K14, MSTRG.14971|LYN	8	156	169	27883	0.0473	5.22441e-06	****	6.97612e-05	****
map04060	Environmental Information Processing	Signaling molecules and interaction	Cytokine-cytokine receptor interaction	MSTRG.22634|IL6, MSTRG.19360|BMP6, MSTRG.13193|IL4R, MSTRG.8129|INHBB, MSTRG.9123|OSMR, MSTRG.13648|IL1R1, MSTRG.2547|CCL19, MSTRG.11899|TNFSF9, MSTRG.16049|ACVR1B	9	156	227	27883	0.0396	5.67191e-06	****	7.15291e-05	****
map04066	Environmental Information Processing	Signal transduction	HIF-1 signaling pathway	MSTRG.17923|PRKCG;ENSSSCG00000003253, MSTRG.22634|IL6, MSTRG.3958|STAT3, ENSSSCG00000007198|ANGPT4, MSTRG.10258|NOS3, MSTRG.1044|IGF1R	6	156	89	27883	0.0674	1.1035e-05	****	0.000129397	***
map04921	Organismal Systems	Endocrine system	Oxytocin signaling pathway	MSTRG.17923|PRKCG;ENSSSCG00000003253, MSTRG.5230|SEMA3F;GNAI2;SLC38A3, MSTRG.15269|NPR1, MSTRG.11075|PLCB3, MSTRG.1106|NFATC1, MSTRG.10258|NOS3, MSTRG.16140|ENSSSCG00000039506;MYL6	7	156	135	27883	0.0519	1.14006e-05	****	0.000129397	***
map04916	Organismal Systems	Endocrine system	Melanogenesis	MSTRG.17923|PRKCG;ENSSSCG00000003253, MSTRG.5230|SEMA3F;GNAI2;SLC38A3, MSTRG.3853|WNT9B, MSTRG.11075|PLCB3, MSTRG.10374|CREB3L2, MSTRG.22063|FZD4	6	156	92	27883	0.0652	1.33555e-05	****	0.000144366	***
map04730	Organismal Systems	Nervous system	Long-term depression	MSTRG.17923|PRKCG;ENSSSCG00000003253, MSTRG.5230|SEMA3F;GNAI2;SLC38A3, MSTRG.11075|PLCB3, MSTRG.1044|IGF1R, MSTRG.14971|LYN	5	156	55	27883	0.0909	1.42693e-05	****	0.000147233	***
map05161	Human Diseases	Infectious disease: viral	Hepatitis B	MSTRG.17923|PRKCG;ENSSSCG00000003253, MSTRG.22634|IL6, MSTRG.14543|MYC, MSTRG.3958|STAT3, MSTRG.10374|CREB3L2, MSTRG.1106|NFATC1, MSTRG.6643|PTK2B	7	156	145	27883	0.0483	1.81445e-05	****	0.000171617	***
map04390	Environmental Information Processing	Signal transduction	Hippo signaling pathway	MSTRG.19360|BMP6, MSTRG.14543|MYC, MSTRG.3853|WNT9B, MSTRG.16643|TEAD4, MSTRG.5234|ENSSSCG00000024363;HYAL3;NAA80;HYAL1;HYAL2;RASSF1, MSTRG.22063|FZD4, MSTRG.2411|TP53BP2	7	156	145	27883	0.0483	1.81445e-05	****	0.000171617	***
map04670	Organismal Systems	Immune system	Leukocyte transendothelial migration	MSTRG.17923|PRKCG;ENSSSCG00000003253, MSTRG.5230|SEMA3F;GNAI2;SLC38A3, MSTRG.17122|BCAR1, MSTRG.11782|ICAM1, MSTRG.6643|PTK2B, MSTRG.17765|VASP	6	156	99	27883	0.0606	2.03229e-05	****	0.000184532	***
map04022	Environmental Information Processing	Signal transduction	cGMP-PKG signaling pathway	MSTRG.5230|SEMA3F;GNAI2;SLC38A3, MSTRG.15269|NPR1, MSTRG.11075|PLCB3, MSTRG.10374|CREB3L2, MSTRG.1106|NFATC1, MSTRG.10258|NOS3, MSTRG.17765|VASP	7	156	150	27883	0.0467	2.25869e-05	****	0.000197201	***
map04931	Human Diseases	Endocrine and metabolic disease	Insulin resistance	MSTRG.3611|ENSSSCG00000036956, MSTRG.22634|IL6, MSTRG.3958|STAT3, MSTRG.10071|PTPN1, MSTRG.10374|CREB3L2, MSTRG.10258|NOS3	6	156	103	27883	0.0583	2.54608e-05	****	0.000214059	***
map05167	Human Diseases	Infectious disease: viral	Kaposi sarcoma-associated herpesvirus infection	MSTRG.22634|IL6, MSTRG.14543|MYC, MSTRG.17622|ZFP36, MSTRG.11782|ICAM1, MSTRG.3958|STAT3, MSTRG.1106|NFATC1, MSTRG.14971|LYN	7	156	155	27883	0.0452	2.78901e-05	****	0.000226109	***
map05143	Human Diseases	Infectious disease: parasitic	African trypanosomiasis	MSTRG.17923|PRKCG;ENSSSCG00000003253, MSTRG.22634|IL6, MSTRG.11782|ICAM1, MSTRG.11075|PLCB3	4	156	32	27883	0.125	3.0004e-05	****	0.000234859	***
map04380	Organismal Systems	Development and regeneration	Osteoclast differentiation	MSTRG.3611|ENSSSCG00000036956, MSTRG.14198|FOSL2, MSTRG.13648|IL1R1, MSTRG.1106|NFATC1, MSTRG.17914|ENSSSCG00000028802, MSTRG.3866|MAP3K14	6	156	108	27883	0.0556	3.3301e-05	****	0.000246038	***
map05165	Human Diseases	Infectious disease: viral	Human papillomavirus infection	MSTRG.16623|VWF;ENSSSCG00000000713;ENSSSCG00000036507;ENSSSCG00000021909, MSTRG.3853|WNT9B, MSTRG.16102|ITGA5, MSTRG.3676|ITGB4, MSTRG.10374|CREB3L2, MSTRG.11057|PPP2R5B, MSTRG.1947|ATP6V1G1, MSTRG.13438|TSC2;SYNGR3, MSTRG.22063|FZD4	9	156	284	27883	0.0317	3.35999e-05	****	0.000246038	***
map04611	Organismal Systems	Immune system	Platelet activation	MSTRG.5230|SEMA3F;GNAI2;SLC38A3, MSTRG.16623|VWF;ENSSSCG00000000713;ENSSSCG00000036507;ENSSSCG00000021909, MSTRG.11075|PLCB3, MSTRG.10258|NOS3, MSTRG.17765|VASP, MSTRG.14971|LYN	6	156	112	27883	0.0536	4.0877e-05	****	0.000289971	***
map05100	Human Diseases	Infectious disease: bacterial	Bacterial invasion of epithelial cells	MSTRG.17122|BCAR1, MSTRG.7947|DOCK1, MSTRG.16102|ITGA5, MSTRG.5751|ARHGEF26, MSTRG.22816|DNM3	5	156	70	27883	0.0714	4.6406e-05	****	0.000309828	***
map04610	Organismal Systems	Immune system	Complement and coagulation cascades	MSTRG.16623|VWF;ENSSSCG00000000713;ENSSSCG00000036507;ENSSSCG00000021909, MSTRG.9596|PLAT, MSTRG.9719|THBD, MSTRG.9869|PROCR, MSTRG.23019|ENSSSCG00000038506	5	156	70	27883	0.0714	4.6406e-05	****	0.000309828	***
map04360	Organismal Systems	Development and regeneration	Axon guidance	MSTRG.5230|SEMA3F;GNAI2;SLC38A3, MSTRG.18322|EPHA2, MSTRG.7853|ABLIM1, MSTRG.2806|NRP1, MSTRG.1934|ENSSSCG00000005480;ENSSSCG00000005481, MSTRG.5469|SRGAP3, MSTRG.7082|RNF185;LIMK2	7	156	170	27883	0.0412	5.02686e-05	****	0.000326028	***
map05418	Human Diseases	Cardiovascular disease	Fluid shear stress and atherosclerosis	MSTRG.11646|KLF2, MSTRG.11782|ICAM1, MSTRG.13648|IL1R1, MSTRG.9596|PLAT, MSTRG.9719|THBD, MSTRG.10258|NOS3	6	156	121	27883	0.0496	6.30119e-05	****	0.000397325	***
map04666	Organismal Systems	Immune system	Fc gamma R-mediated phagocytosis	MSTRG.17923|PRKCG;ENSSSCG00000003253, MSTRG.14525|ASAP1, MSTRG.17765|VASP, MSTRG.7082|RNF185;LIMK2, MSTRG.14971|LYN	5	156	77	27883	0.0649	7.34113e-05	****	0.000450389	***
map04640	Organismal Systems	Immune system	Hematopoietic cell lineage	MSTRG.22634|IL6, MSTRG.13193|IL4R, MSTRG.16102|ITGA5, MSTRG.13648|IL1R1, MSTRG.11340|CD44;PDHX	5	156	79	27883	0.0633	8.29909e-05	****	0.000495761	***
map04064	Environmental Information Processing	Signal transduction	NF-kappa B signaling pathway	MSTRG.11782|ICAM1, MSTRG.13648|IL1R1, MSTRG.2547|CCL19, MSTRG.3866|MAP3K14, MSTRG.14971|LYN	5	156	82	27883	0.061	9.91301e-05	****	0.000576988	***
map05224	Human Diseases	Cancer: specific types	Breast cancer	MSTRG.14543|MYC, MSTRG.3853|WNT9B, MSTRG.11991|GADD45B, MSTRG.1044|IGF1R, MSTRG.22063|FZD4, MSTRG.14279|NCOA1	6	156	133	27883	0.0451	0.000106399	***	0.000603816	***
map00330	Metabolism	Amino acid metabolism	Arginine and proline metabolism	MSTRG.540|AMD1, MSTRG.14464|ENSSSCG00000032483;TSTA3;PYCR3, MSTRG.10258|NOS3, MSTRG.1414|L3HYPDH	4	156	45	27883	0.0889	0.000117485	***	0.000650467	***
map04925	Organismal Systems	Endocrine system	Aldosterone synthesis and secretion	MSTRG.17923|PRKCG;ENSSSCG00000003253, MSTRG.13477|CACNA1H, MSTRG.15269|NPR1, MSTRG.11075|PLCB3, MSTRG.10374|CREB3L2	5	156	86	27883	0.0581	0.000124277	***	0.000671685	***
map05144	Human Diseases	Infectious disease: parasitic	Malaria	MSTRG.15121|ACKR1;CADM3, MSTRG.22634|IL6, MSTRG.11782|ICAM1, MSTRG.15017|SELP	4	156	46	27883	0.087	0.000128117	***	0.000676337	***
map04218	Cellular Processes	Cell growth and death	Cellular senescence	MSTRG.22634|IL6, MSTRG.14543|MYC, MSTRG.11991|GADD45B, MSTRG.1106|NFATC1, MSTRG.10752|IGFBP3, MSTRG.13438|TSC2;SYNGR3	6	156	139	27883	0.0432	0.000135568	***	0.000699407	***
map04150	Environmental Information Processing	Signal transduction	mTOR signaling pathway	MSTRG.17923|PRKCG;ENSSSCG00000003253, MSTRG.3853|WNT9B, MSTRG.1947|ATP6V1G1, MSTRG.13438|TSC2;SYNGR3, MSTRG.1044|IGF1R, MSTRG.22063|FZD4	6	156	141	27883	0.0426	0.000146585	***	0.000739439	***
map04934	Human Diseases	Endocrine and metabolic disease	Cushing syndrome	MSTRG.5230|SEMA3F;GNAI2;SLC38A3, MSTRG.13477|CACNA1H, MSTRG.3853|WNT9B, MSTRG.11075|PLCB3, MSTRG.10374|CREB3L2, MSTRG.22063|FZD4	6	156	142	27883	0.0423	0.000152353	***	0.000751828	***
map04714	Organismal Systems	Environmental adaptation	Thermogenesis	MSTRG.15269|NPR1, MSTRG.10374|CREB3L2, MSTRG.11250|NDUFS3;FAM180B, MSTRG.6365|ATP5PF, MSTRG.13438|TSC2;SYNGR3, MSTRG.10781|ENSSSCG00000027491, MSTRG.9265|NDUFAF2	7	156	205	27883	0.0341	0.000161878	***	0.000781836	***
map04310	Environmental Information Processing	Signal transduction	Wnt signaling pathway	MSTRG.17923|PRKCG;ENSSSCG00000003253, MSTRG.14543|MYC, MSTRG.3853|WNT9B, MSTRG.11075|PLCB3, MSTRG.1106|NFATC1, MSTRG.22063|FZD4	6	156	146	27883	0.0411	0.000177246	***	0.000832613	***
map04625	Organismal Systems	Immune system	C-type lectin receptor signaling pathway	MSTRG.22634|IL6, MSTRG.4398|KSR1, MSTRG.17735|BCL3, MSTRG.1106|NFATC1, MSTRG.3866|MAP3K14	5	156	93	27883	0.0538	0.000179727	***	0.000832613	***
map05225	Human Diseases	Cancer: specific types	Hepatocellular carcinoma	MSTRG.17923|PRKCG;ENSSSCG00000003253, MSTRG.14543|MYC, MSTRG.3853|WNT9B, MSTRG.11991|GADD45B, MSTRG.1044|IGF1R, MSTRG.22063|FZD4	6	156	147	27883	0.0408	0.000183945	***	0.000835109	***
map04659	Organismal Systems	Immune system	Th17 cell differentiation	MSTRG.22634|IL6, MSTRG.13193|IL4R, MSTRG.3958|STAT3, MSTRG.13648|IL1R1, MSTRG.1106|NFATC1	5	156	95	27883	0.0526	0.000198582	***	0.000883884	***
map05321	Human Diseases	Immune disease	Inflammatory bowel disease	MSTRG.22634|IL6, MSTRG.13193|IL4R, MSTRG.3958|STAT3, MSTRG.1106|NFATC1	4	156	54	27883	0.0741	0.000239816	***	0.00104689	**
map05168	Human Diseases	Infectious disease: viral	Herpes simplex virus 1 infection	MSTRG.3611|ENSSSCG00000036956, MSTRG.22634|IL6, MSTRG.18119|ENSSSCG00000031342, MSTRG.17478|ZNF792, MSTRG.16102|ITGA5, MSTRG.11116|NXF1;ENSSSCG00000038711, MSTRG.13438|TSC2;SYNGR3, MSTRG.20579|EIF2B2	8	156	292	27883	0.0274	0.000250164	***	0.00107146	**
map04724	Organismal Systems	Nervous system	Glutamatergic synapse	MSTRG.17923|PRKCG;ENSSSCG00000003253, MSTRG.5230|SEMA3F;GNAI2;SLC38A3, MSTRG.11075|PLCB3, MSTRG.10971|GRK2, MSTRG.16731|SLC38A2	5	156	101	27883	0.0495	0.000264276	***	0.00111094	**
map04919	Organismal Systems	Endocrine system	Thyroid hormone signaling pathway	MSTRG.17923|PRKCG;ENSSSCG00000003253, MSTRG.14543|MYC, MSTRG.11075|PLCB3, MSTRG.13438|TSC2;SYNGR3, MSTRG.14279|NCOA1	5	156	105	27883	0.0476	0.000316451	***	0.00130608	**
map05223	Human Diseases	Cancer: specific types	Non-small cell lung cancer	MSTRG.17923|PRKCG;ENSSSCG00000003253, MSTRG.3958|STAT3, MSTRG.11991|GADD45B, MSTRG.5234|ENSSSCG00000024363;HYAL3;NAA80;HYAL1;HYAL2;RASSF1	4	156	60	27883	0.0667	0.000360285	***	0.00146044	**
map05221	Human Diseases	Cancer: specific types	Acute myeloid leukemia	MSTRG.14543|MYC, MSTRG.19801|PIM1, MSTRG.3958|STAT3, MSTRG.17465|CEBPA	4	156	61	27883	0.0656	0.000383901	***	0.00152887	**
map04071	Environmental Information Processing	Signal transduction	Sphingolipid signaling pathway	MSTRG.17923|PRKCG;ENSSSCG00000003253, MSTRG.5230|SEMA3F;GNAI2;SLC38A3, MSTRG.11075|PLCB3, MSTRG.11057|PPP2R5B, MSTRG.10258|NOS3	5	156	110	27883	0.0455	0.00039223	***	0.00153511	**
map04915	Organismal Systems	Endocrine system	Estrogen signaling pathway	MSTRG.5230|SEMA3F;GNAI2;SLC38A3, MSTRG.11075|PLCB3, MSTRG.10374|CREB3L2, MSTRG.10258|NOS3, MSTRG.14279|NCOA1	5	156	111	27883	0.045	0.000408898	***	0.00157322	**
map04115	Cellular Processes	Cell growth and death	p53 signaling pathway	MSTRG.11991|GADD45B, MSTRG.10752|IGFBP3, MSTRG.13438|TSC2;SYNGR3, MSTRG.8104|STEAP3	4	156	64	27883	0.0625	0.000461378	***	0.00174555	**
map04728	Organismal Systems	Nervous system	Dopaminergic synapse	MSTRG.17923|PRKCG;ENSSSCG00000003253, MSTRG.5230|SEMA3F;GNAI2;SLC38A3, MSTRG.11075|PLCB3, MSTRG.10374|CREB3L2, MSTRG.11057|PPP2R5B	5	156	115	27883	0.0435	0.00048097	***	0.00178984	**
map04520	Cellular Processes	Cellular community - eukaryotes	Adherens junction	MSTRG.10061|SNAI1, MSTRG.10071|PTPN1, MSTRG.16314|PTPRB, MSTRG.1044|IGF1R	4	156	67	27883	0.0597	0.000549398	***	0.00197958	**
map04512	Environmental Information Processing	Signaling molecules and interaction	ECM-receptor interaction	MSTRG.16623|VWF;ENSSSCG00000000713;ENSSSCG00000036507;ENSSSCG00000021909, MSTRG.16102|ITGA5, MSTRG.11340|CD44;PDHX, MSTRG.3676|ITGB4	4	156	67	27883	0.0597	0.000549398	***	0.00197958	**
map04514	Environmental Information Processing	Signaling molecules and interaction	Cell adhesion molecules	MSTRG.15121|ACKR1;CADM3, MSTRG.11782|ICAM1, MSTRG.7380|VSIR, ENSSSCG00000003079|ENSSSCG00000003079, MSTRG.15017|SELP	5	156	121	27883	0.0413	0.0006065	***	0.00208599	**
map04068	Environmental Information Processing	Signal transduction	FoxO signaling pathway	MSTRG.22634|IL6, MSTRG.11646|KLF2, MSTRG.3958|STAT3, MSTRG.11991|GADD45B, MSTRG.1044|IGF1R	5	156	121	27883	0.0413	0.0006065	***	0.00208599	**
map03010	Genetic Information Processing	Translation	Ribosome	MSTRG.9350|RPL26L1, MSTRG.15344|ENSSSCG00000040782, MSTRG.3719|ENSSSCG00000017239, MSTRG.2019|RPL35, MSTRG.11179|MRPL16	5	156	121	27883	0.0413	0.0006065	***	0.00208599	**
map04371	Environmental Information Processing	Signal transduction	Apelin signaling pathway	MSTRG.5230|SEMA3F;GNAI2;SLC38A3, MSTRG.11646|KLF2, MSTRG.9596|PLAT, MSTRG.11075|PLCB3, MSTRG.10258|NOS3	5	156	122	27883	0.041	0.0006296	***	0.00213312	**
map04810	Cellular Processes	Cell motility	Regulation of actin cytoskeleton	MSTRG.17122|BCAR1, MSTRG.7947|DOCK1, MSTRG.16102|ITGA5, MSTRG.3676|ITGB4, MSTRG.3476|ARHGEF7;ENSSSCG00000024763, MSTRG.7082|RNF185;LIMK2	6	156	190	27883	0.0316	0.000721544	***	0.00239715	**
map04910	Organismal Systems	Endocrine system	Insulin signaling pathway	MSTRG.3611|ENSSSCG00000036956, MSTRG.12987|SH2B2, MSTRG.10071|PTPN1, MSTRG.2166|RAPGEF1, MSTRG.13438|TSC2;SYNGR3	5	156	126	27883	0.0397	0.000728648	***	0.00239715	**
map01521	Human Diseases	Drug resistance: antineoplastic	EGFR tyrosine kinase inhibitor resistance	MSTRG.17923|PRKCG;ENSSSCG00000003253, MSTRG.22634|IL6, MSTRG.3958|STAT3, MSTRG.1044|IGF1R	4	156	74	27883	0.0541	0.000800151	***	0.00259477	**
map04727	Organismal Systems	Nervous system	GABAergic synapse	MSTRG.17923|PRKCG;ENSSSCG00000003253, MSTRG.5230|SEMA3F;GNAI2;SLC38A3, MSTRG.20472|GPHN, MSTRG.16731|SLC38A2	4	156	78	27883	0.0513	0.000974944	***	0.00311708	**
map04072	Environmental Information Processing	Signal transduction	Phospholipase D signaling pathway	MSTRG.3614|CYTH1, MSTRG.11075|PLCB3, MSTRG.6643|PTK2B, MSTRG.22816|DNM3, MSTRG.13438|TSC2;SYNGR3	5	156	135	27883	0.037	0.000993669	***	0.00313282	**
map05146	Human Diseases	Infectious disease: parasitic	Amoebiasis	MSTRG.17923|PRKCG;ENSSSCG00000003253, MSTRG.22634|IL6, MSTRG.13648|IL1R1, MSTRG.11075|PLCB3	4	156	81	27883	0.0494	0.00112251	**	0.00349054	**
map04014	Environmental Information Processing	Signal transduction	Ras signaling pathway	MSTRG.17923|PRKCG;ENSSSCG00000003253, MSTRG.4398|KSR1, MSTRG.18322|EPHA2, MSTRG.5234|ENSSSCG00000024363;HYAL3;NAA80;HYAL1;HYAL2;RASSF1, ENSSSCG00000007198|ANGPT4, MSTRG.1044|IGF1R	6	156	212	27883	0.0283	0.00127016	**	0.00389631	**
map04961	Organismal Systems	Excretory system	Endocrine and other factor-regulated calcium reabsorption	MSTRG.17923|PRKCG;ENSSSCG00000003253, MSTRG.11075|PLCB3, MSTRG.22816|DNM3	3	156	39	27883	0.0769	0.00135427	**	0.00409891	**
map04713	Organismal Systems	Environmental adaptation	Circadian entrainment	MSTRG.17923|PRKCG;ENSSSCG00000003253, MSTRG.5230|SEMA3F;GNAI2;SLC38A3, MSTRG.13477|CACNA1H, MSTRG.11075|PLCB3	4	156	87	27883	0.046	0.0014634	**	0.00437096	**
map04350	Environmental Information Processing	Signal transduction	TGF-beta signaling pathway	MSTRG.19360|BMP6, MSTRG.14543|MYC, MSTRG.8129|INHBB, MSTRG.16049|ACVR1B	4	156	88	27883	0.0455	0.00152649	**	0.00450018	**
map05203	Human Diseases	Cancer: overview	Viral carcinogenesis	MSTRG.16745|HDAC7, MSTRG.3958|STAT3, MSTRG.10374|CREB3L2, MSTRG.13371|DNAJA3, MSTRG.14971|LYN	5	156	158	27883	0.0316	0.00199134	**	0.00579532	**
map04650	Organismal Systems	Immune system	Natural killer cell mediated cytotoxicity	MSTRG.17923|PRKCG;ENSSSCG00000003253, MSTRG.11782|ICAM1, MSTRG.1106|NFATC1, MSTRG.6643|PTK2B	4	156	97	27883	0.0412	0.00218186	**	0.0062694	**
map04928	Organismal Systems	Endocrine system	Parathyroid hormone synthesis, secretion and action	MSTRG.17923|PRKCG;ENSSSCG00000003253, MSTRG.5230|SEMA3F;GNAI2;SLC38A3, MSTRG.11075|PLCB3, MSTRG.10374|CREB3L2	4	156	99	27883	0.0404	0.00235016	**	0.00666859	**
map04725	Organismal Systems	Nervous system	Cholinergic synapse	MSTRG.17923|PRKCG;ENSSSCG00000003253, MSTRG.5230|SEMA3F;GNAI2;SLC38A3, MSTRG.11075|PLCB3, MSTRG.10374|CREB3L2	4	156	101	27883	0.0396	0.00252719	**	0.00708238	**
map04020	Environmental Information Processing	Signal transduction	Calcium signaling pathway	MSTRG.17923|PRKCG;ENSSSCG00000003253, MSTRG.13477|CACNA1H, MSTRG.11075|PLCB3, MSTRG.6643|PTK2B, MSTRG.10258|NOS3	5	156	172	27883	0.0291	0.00287581	**	0.00796109	**
map04152	Environmental Information Processing	Signal transduction	AMPK signaling pathway	MSTRG.10374|CREB3L2, MSTRG.11057|PPP2R5B, MSTRG.13438|TSC2;SYNGR3, MSTRG.1044|IGF1R	4	156	110	27883	0.0364	0.00343778	**	0.00940213	**
map05170	Human Diseases	Infectious disease: viral	Human immunodeficiency virus 1 infection	MSTRG.17923|PRKCG;ENSSSCG00000003253, MSTRG.5230|SEMA3F;GNAI2;SLC38A3, MSTRG.1106|NFATC1, MSTRG.6643|PTK2B, MSTRG.7082|RNF185;LIMK2	5	156	180	27883	0.0278	0.00349303	**	0.00943951	**
map04927	Organismal Systems	Endocrine system	Cortisol synthesis and secretion	MSTRG.13477|CACNA1H, MSTRG.11075|PLCB3, MSTRG.10374|CREB3L2	3	156	58	27883	0.0517	0.00423157	**	0.0113008	*
map04270	Organismal Systems	Circulatory system	Vascular smooth muscle contraction	MSTRG.17923|PRKCG;ENSSSCG00000003253, MSTRG.15269|NPR1, MSTRG.11075|PLCB3, MSTRG.16140|ENSSSCG00000039506;MYL6	4	156	118	27883	0.0339	0.00441531	**	0.0115853	*
map05217	Human Diseases	Cancer: specific types	Basal cell carcinoma	MSTRG.3853|WNT9B, MSTRG.11991|GADD45B, MSTRG.22063|FZD4	3	156	59	27883	0.0508	0.00444017	**	0.0115853	*
map04926	Organismal Systems	Endocrine system	Relaxin signaling pathway	MSTRG.5230|SEMA3F;GNAI2;SLC38A3, MSTRG.11075|PLCB3, MSTRG.10374|CREB3L2, MSTRG.10258|NOS3	4	156	119	27883	0.0336	0.00454933	**	0.0117352	*
map04210	Cellular Processes	Cell growth and death	Apoptosis	MSTRG.1985|DAB2IP, MSTRG.15332|ENSA;MCL1, MSTRG.11991|GADD45B, MSTRG.3866|MAP3K14	4	156	121	27883	0.0331	0.00482553	**	0.0123078	*
map04261	Organismal Systems	Circulatory system	Adrenergic signaling in cardiomyocytes	MSTRG.5230|SEMA3F;GNAI2;SLC38A3, MSTRG.11075|PLCB3, MSTRG.10374|CREB3L2, MSTRG.11057|PPP2R5B	4	156	126	27883	0.0317	0.00556482	**	0.0139097	*
map04924	Organismal Systems	Endocrine system	Renin secretion	MSTRG.5230|SEMA3F;GNAI2;SLC38A3, MSTRG.15269|NPR1, MSTRG.11075|PLCB3	3	156	64	27883	0.0469	0.00557614	**	0.0139097	*
map04918	Organismal Systems	Endocrine system	Thyroid hormone synthesis	MSTRG.17923|PRKCG;ENSSSCG00000003253, MSTRG.11075|PLCB3, MSTRG.10374|CREB3L2	3	156	65	27883	0.0462	0.00582227	**	0.0143658	*
map04970	Organismal Systems	Digestive system	Salivary secretion	MSTRG.17923|PRKCG;ENSSSCG00000003253, MSTRG.11075|PLCB3, MSTRG.11735|BEST2;ASNA1	3	156	66	27883	0.0455	0.00607481	**	0.01467	*
map04971	Organismal Systems	Digestive system	Gastric acid secretion	MSTRG.17923|PRKCG;ENSSSCG00000003253, MSTRG.5230|SEMA3F;GNAI2;SLC38A3, MSTRG.11075|PLCB3	3	156	66	27883	0.0455	0.00607481	**	0.01467	*
map04723	Organismal Systems	Nervous system	Retrograde endocannabinoid signaling	MSTRG.17923|PRKCG;ENSSSCG00000003253, MSTRG.5230|SEMA3F;GNAI2;SLC38A3, MSTRG.11075|PLCB3, MSTRG.11250|NDUFS3;FAM180B	4	156	130	27883	0.0308	0.00620801	**	0.0148339	*
map05214	Human Diseases	Cancer: specific types	Glioma	MSTRG.17923|PRKCG;ENSSSCG00000003253, MSTRG.11991|GADD45B, MSTRG.1044|IGF1R	3	156	67	27883	0.0448	0.00633382	**	0.0149768	*
map05133	Human Diseases	Infectious disease: bacterial	Pertussis	MSTRG.5230|SEMA3F;GNAI2;SLC38A3, MSTRG.22634|IL6, MSTRG.16102|ITGA5	3	156	68	27883	0.0441	0.00659932	**	0.0154438	*
map05164	Human Diseases	Infectious disease: viral	Influenza A	MSTRG.3611|ENSSSCG00000036956, MSTRG.22634|IL6, MSTRG.11782|ICAM1, MSTRG.11116|NXF1;ENSSSCG00000038711	4	156	135	27883	0.0296	0.00707912	**	0.0161627	*
map05132	Human Diseases	Infectious disease: bacterial	Salmonella infection	MSTRG.22634|IL6, MSTRG.23902|FLNA;TAZ, MSTRG.2102|PKN3	3	156	70	27883	0.0429	0.00714999	**	0.0161627	*
map03008	Genetic Information Processing	Translation	Ribosome biogenesis in eukaryotes	MSTRG.19356|RIOK1, MSTRG.11116|NXF1;ENSSSCG00000038711, MSTRG.15823|SNU13	3	156	70	27883	0.0429	0.00714999	**	0.0161627	*
map04932	Human Diseases	Endocrine and metabolic disease	Non-alcoholic fatty liver disease	MSTRG.3611|ENSSSCG00000036956, MSTRG.22634|IL6, MSTRG.17465|CEBPA, MSTRG.11250|NDUFS3;FAM180B	4	156	136	27883	0.0294	0.00726252	**	0.0161627	*
map05226	Human Diseases	Cancer: specific types	Gastric cancer	MSTRG.14543|MYC, MSTRG.3853|WNT9B, MSTRG.11991|GADD45B, MSTRG.22063|FZD4	4	156	136	27883	0.0294	0.00726252	**	0.0161627	*
map04721	Organismal Systems	Nervous system	Synaptic vesicle cycle	MSTRG.2056|STXBP1, MSTRG.1947|ATP6V1G1, MSTRG.22816|DNM3	3	156	73	27883	0.0411	0.00802571	**	0.0176877	*
map03018	Genetic Information Processing	Folding, sorting and degradation	RNA degradation	MSTRG.17148|EXOSC6, MSTRG.18654|ENSSSCG00000003660, MSTRG.21310|CNOT6L	3	156	74	27883	0.0405	0.00833102	**	0.0181841	*
map04392	Environmental Information Processing	Signal transduction	Hippo signaling pathway - multiple species	MSTRG.16643|TEAD4, MSTRG.5234|ENSSSCG00000024363;HYAL3;NAA80;HYAL1;HYAL2;RASSF1	2	156	25	27883	0.08	0.00857516	**	0.0183363	*
map04911	Organismal Systems	Endocrine system	Insulin secretion	MSTRG.17923|PRKCG;ENSSSCG00000003253, MSTRG.11075|PLCB3, MSTRG.10374|CREB3L2	3	156	75	27883	0.04	0.00864308	**	0.0183363	*
map05410	Human Diseases	Cardiovascular disease	Hypertrophic cardiomyopathy	MSTRG.22634|IL6, MSTRG.16102|ITGA5, MSTRG.3676|ITGB4	3	156	75	27883	0.04	0.00864308	**	0.0183363	*
map03013	Genetic Information Processing	Translation	Nucleocytoplasmic transport	MSTRG.18654|ENSSSCG00000003660, MSTRG.11116|NXF1;ENSSSCG00000038711, MSTRG.20579|EIF2B2, MSTRG.16472|STRAP	4	156	144	27883	0.0278	0.00884341	**	0.0185875	*
map05323	Human Diseases	Immune disease	Rheumatoid arthritis	MSTRG.22634|IL6, MSTRG.11782|ICAM1, MSTRG.1947|ATP6V1G1	3	156	77	27883	0.039	0.00928759	**	0.019342	*
map04530	Cellular Processes	Cellular community - eukaryotes	Tight junction	MSTRG.12758|SYNPO, MSTRG.15942|MYH9, MSTRG.17765|VASP, MSTRG.16140|ENSSSCG00000039506;MYL6	4	156	148	27883	0.027	0.00971181	**	0.0200071	*
map04540	Cellular Processes	Cellular community - eukaryotes	Gap junction	MSTRG.17923|PRKCG;ENSSSCG00000003253, MSTRG.5230|SEMA3F;GNAI2;SLC38A3, MSTRG.11075|PLCB3	3	156	79	27883	0.038	0.00995947	**	0.0200071	*
map04211	Organismal Systems	Aging	Longevity regulating pathway	MSTRG.10374|CREB3L2, MSTRG.13438|TSC2;SYNGR3, MSTRG.1044|IGF1R	3	156	79	27883	0.038	0.00995947	**	0.0200071	*
map03015	Genetic Information Processing	Translation	mRNA surveillance pathway	MSTRG.11057|PPP2R5B, MSTRG.18654|ENSSSCG00000003660, MSTRG.11116|NXF1;ENSSSCG00000038711	3	156	79	27883	0.038	0.00995947	**	0.0200071	*
map05032	Human Diseases	Substance dependence	Morphine addiction	MSTRG.17923|PRKCG;ENSSSCG00000003253, MSTRG.5230|SEMA3F;GNAI2;SLC38A3, MSTRG.10971|GRK2	3	156	81	27883	0.037	0.0106589	*	0.0212244	*
map00640	Metabolism	Carbohydrate metabolism	Propanoate metabolism	MSTRG.15587|DBT, MSTRG.5617|PCCB	2	156	29	27883	0.069	0.0114369	*	0.0225754	*
map05215	Human Diseases	Cancer: specific types	Prostate cancer	MSTRG.9596|PLAT, MSTRG.10374|CREB3L2, MSTRG.1044|IGF1R	3	156	87	27883	0.0345	0.0129249	*	0.0252926	*
map04750	Organismal Systems	Sensory system	Inflammatory mediator regulation of TRP channels	MSTRG.17923|PRKCG;ENSSSCG00000003253, MSTRG.13648|IL1R1, MSTRG.11075|PLCB3	3	156	90	27883	0.0333	0.014153	*	0.0274593	*
map05231	Human Diseases	Cancer: overview	Choline metabolism in cancer	MSTRG.17923|PRKCG;ENSSSCG00000003253, MSTRG.15623|SLC44A3, MSTRG.13438|TSC2;SYNGR3	3	156	91	27883	0.033	0.0145766	*	0.0280415	*
map04660	Organismal Systems	Immune system	T cell receptor signaling pathway	MSTRG.2631|MAP3K8, MSTRG.1106|NFATC1, MSTRG.3866|MAP3K14	3	156	93	27883	0.0323	0.0154453	*	0.0293549	*
map05216	Human Diseases	Cancer: specific types	Thyroid cancer	MSTRG.14543|MYC, MSTRG.11991|GADD45B	2	156	34	27883	0.0588	0.015518	*	0.0293549	*
map05016	Human Diseases	Neurodegenerative disease	Huntington disease	MSTRG.11075|PLCB3, MSTRG.10374|CREB3L2, MSTRG.11250|NDUFS3;FAM180B, MSTRG.6365|ATP5PF	4	156	171	27883	0.0234	0.0157805	*	0.0296047	*
map05142	Human Diseases	Infectious disease: parasitic	Chagas disease	MSTRG.5230|SEMA3F;GNAI2;SLC38A3, MSTRG.22634|IL6, MSTRG.11075|PLCB3	3	156	97	27883	0.0309	0.0172686	*	0.0321309	*
map05219	Human Diseases	Cancer: specific types	Bladder cancer	MSTRG.14543|MYC, MSTRG.5234|ENSSSCG00000024363;HYAL3;NAA80;HYAL1;HYAL2;RASSF1	2	156	37	27883	0.0541	0.0182226	*	0.0336304	*
map04726	Organismal Systems	Nervous system	Serotonergic synapse	MSTRG.17923|PRKCG;ENSSSCG00000003253, MSTRG.5230|SEMA3F;GNAI2;SLC38A3, MSTRG.11075|PLCB3	3	156	100	27883	0.03	0.0187116	*	0.0342543	*
map04672	Organismal Systems	Immune system	Intestinal immune network for IgA production	MSTRG.22634|IL6, MSTRG.3866|MAP3K14	2	156	39	27883	0.0513	0.020128	*	0.0362624	*
map05150	Human Diseases	Infectious disease: bacterial	Staphylococcus aureus infection	MSTRG.11782|ICAM1, MSTRG.15017|SELP	2	156	39	27883	0.0513	0.020128	*	0.0362624	*
map04913	Organismal Systems	Endocrine system	Ovarian steroidogenesis	MSTRG.19360|BMP6, MSTRG.1044|IGF1R	2	156	40	27883	0.05	0.0211107	*	0.0377332	*
map04024	Environmental Information Processing	Signal transduction	cAMP signaling pathway	MSTRG.5230|SEMA3F;GNAI2;SLC38A3, MSTRG.15269|NPR1, MSTRG.10374|CREB3L2, MSTRG.1106|NFATC1	4	156	191	27883	0.0209	0.0226498	*	0.040168	*
map00970	Genetic Information Processing	Translation	Aminoacyl-tRNA biosynthesis	MSTRG.20955|SEPSECS, MSTRG.9078|TARS	2	156	42	27883	0.0476	0.0231345	*	0.0407096	*
map05030	Human Diseases	Substance dependence	Cocaine addiction	MSTRG.5230|SEMA3F;GNAI2;SLC38A3, MSTRG.10374|CREB3L2	2	156	43	27883	0.0465	0.0241753	*	0.0422138	*
map04722	Organismal Systems	Nervous system	Neurotrophin signaling pathway	MSTRG.12987|SH2B2, MSTRG.2166|RAPGEF1, MSTRG.13183|SH2B1	3	156	111	27883	0.027	0.0245593	*	0.0425569	*
map00830	Metabolism	Metabolism of cofactors and vitamins	Retinol metabolism	MSTRG.8438|DHRS9, MSTRG.14867|RDH10	2	156	45	27883	0.0444	0.0263132	*	0.0452507	*
map05162	Human Diseases	Infectious disease: viral	Measles	MSTRG.22634|IL6, MSTRG.3958|STAT3, MSTRG.23019|ENSSSCG00000038506	3	156	116	27883	0.0259	0.0275067	*	0.0469475	*
map00190	Metabolism	Energy metabolism	Oxidative phosphorylation	MSTRG.11250|NDUFS3;FAM180B, MSTRG.1947|ATP6V1G1, MSTRG.6365|ATP5PF	3	156	117	27883	0.0256	0.0281178	*	0.0476111	*
map04923	Organismal Systems	Endocrine system	Regulation of lipolysis in adipocytes	MSTRG.5230|SEMA3F;GNAI2;SLC38A3, MSTRG.15269|NPR1	2	156	47	27883	0.0426	0.0285247	*	0.0476111	*
map00510	Metabolism	Glycan biosynthesis and metabolism	N-Glycan biosynthesis	MSTRG.2070|DPM2, MSTRG.8073|MGAT5	2	156	47	27883	0.0426	0.0285247	*	0.0476111	*
map04140	Cellular Processes	Transport and catabolism	Autophagy - animal	MSTRG.13438|TSC2;SYNGR3, MSTRG.1044|IGF1R, MSTRG.7149|SNAP29	3	156	119	27883	0.0252	0.0293616	*	0.0486503	*
map00280	Metabolism	Amino acid metabolism	Valine, leucine and isoleucine degradation	MSTRG.15587|DBT, MSTRG.5617|PCCB	2	156	49	27883	0.0408	0.030808	*	0.050677	ns
map04370	Environmental Information Processing	Signal transduction	VEGF signaling pathway	MSTRG.17923|PRKCG;ENSSSCG00000003253, MSTRG.10258|NOS3	2	156	51	27883	0.0392	0.0331612	*	0.0541553	ns
map05012	Human Diseases	Neurodegenerative disease	Parkinson disease	MSTRG.5230|SEMA3F;GNAI2;SLC38A3, MSTRG.11250|NDUFS3;FAM180B, MSTRG.6365|ATP5PF	3	156	126	27883	0.0238	0.033941	*	0.0550328	ns
map05034	Human Diseases	Substance dependence	Alcoholism	MSTRG.5230|SEMA3F;GNAI2;SLC38A3, MSTRG.16745|HDAC7, MSTRG.10374|CREB3L2	3	156	128	27883	0.0234	0.0353135	*	0.0568523	ns
map05160	Human Diseases	Infectious disease: viral	Hepatitis C	MSTRG.3611|ENSSSCG00000036956, MSTRG.14543|MYC, MSTRG.3958|STAT3	3	156	129	27883	0.0233	0.0360105	*	0.057566	ns
map05213	Human Diseases	Cancer: specific types	Endometrial cancer	MSTRG.14543|MYC, MSTRG.11991|GADD45B	2	156	54	27883	0.037	0.036818	*	0.0584454	ns
map05031	Human Diseases	Substance dependence	Amphetamine addiction	MSTRG.17923|PRKCG;ENSSSCG00000003253, MSTRG.10374|CREB3L2	2	156	60	27883	0.0333	0.0445671	*	0.0702551	ns
map04720	Organismal Systems	Nervous system	Long-term potentiation	MSTRG.17923|PRKCG;ENSSSCG00000003253, MSTRG.11075|PLCB3	2	156	61	27883	0.0328	0.0459126	*	0.0713847	ns
map05211	Human Diseases	Cancer: specific types	Renal cell carcinoma	MSTRG.14037|EPAS1, MSTRG.2166|RAPGEF1	2	156	61	27883	0.0328	0.0459126	*	0.0713847	ns
map04920	Organismal Systems	Endocrine system	Adipocytokine signaling pathway	MSTRG.3611|ENSSSCG00000036956, MSTRG.3958|STAT3	2	156	63	27883	0.0317	0.0486479	*	0.0741146	ns
map05218	Human Diseases	Cancer: specific types	Melanoma	MSTRG.11991|GADD45B, MSTRG.1044|IGF1R	2	156	63	27883	0.0317	0.0486479	*	0.0741146	ns
map04662	Organismal Systems	Immune system	B cell receptor signaling pathway	MSTRG.1106|NFATC1, MSTRG.14971|LYN	2	156	63	27883	0.0317	0.0486479	*	0.0741146	ns
map05412	Human Diseases	Cardiovascular disease	Arrhythmogenic right ventricular cardiomyopathy	MSTRG.16102|ITGA5, MSTRG.3676|ITGB4	2	156	64	27883	0.0312	0.0500373	ns	0.0757231	ns
map04917	Organismal Systems	Endocrine system	Prolactin signaling pathway	MSTRG.3611|ENSSSCG00000036956, MSTRG.3958|STAT3	2	156	65	27883	0.0308	0.051441	ns	0.0773318	ns
map00430	Metabolism	Metabolism of other amino acids	Taurine and hypotaurine metabolism	MSTRG.7126|GGT5	1	156	10	27883	0.1	0.0545689	ns	0.0814943	ns
map05010	Human Diseases	Neurodegenerative disease	Alzheimer disease	MSTRG.11075|PLCB3, MSTRG.11250|NDUFS3;FAM180B, MSTRG.6365|ATP5PF	3	156	154	27883	0.0195	0.0556871	ns	0.0826207	ns
map05212	Human Diseases	Cancer: specific types	Pancreatic cancer	MSTRG.3958|STAT3, MSTRG.11991|GADD45B	2	156	69	27883	0.029	0.057194	ns	0.0843054	ns
map00130	Metabolism	Metabolism of cofactors and vitamins	Ubiquinone and other terpenoid-quinone biosynthesis	MSTRG.13755|GGCX	1	156	11	27883	0.0909	0.0598603	ns	0.0875271	ns
map05220	Human Diseases	Cancer: specific types	Chronic myeloid leukemia	MSTRG.14543|MYC, MSTRG.11991|GADD45B	2	156	71	27883	0.0282	0.0601508	ns	0.0875271	ns
map04974	Organismal Systems	Digestive system	Protein digestion and absorption	MSTRG.21914|KCNE3, MSTRG.16731|SLC38A2	2	156	72	27883	0.0278	0.0616486	ns	0.0891353	ns
map05222	Human Diseases	Cancer: specific types	Small cell lung cancer	MSTRG.14543|MYC, MSTRG.11991|GADD45B	2	156	76	27883	0.0263	0.0677649	ns	0.0973584	ns
map05414	Human Diseases	Cardiovascular disease	Dilated cardiomyopathy	MSTRG.16102|ITGA5, MSTRG.3676|ITGB4	2	156	77	27883	0.026	0.0693243	ns	0.0989724	ns
map04012	Environmental Information Processing	Signal transduction	ErbB signaling pathway	MSTRG.17923|PRKCG;ENSSSCG00000003253, MSTRG.14543|MYC	2	156	78	27883	0.0256	0.0708955	ns	0.0999582	ns
map04914	Organismal Systems	Endocrine system	Progesterone-mediated oocyte maturation	MSTRG.5230|SEMA3F;GNAI2;SLC38A3, MSTRG.1044|IGF1R	2	156	78	27883	0.0256	0.0708955	ns	0.0999582	ns
map00533	Metabolism	Glycan biosynthesis and metabolism	Glycosaminoglycan biosynthesis - keratan sulfate	MSTRG.17152|ENSSSCG00000037473;ST3GAL2	1	156	14	27883	0.0714	0.0755586	ns	0.104114	ns
map00603	Metabolism	Glycan biosynthesis and metabolism	Glycosphingolipid biosynthesis - globo and isoglobo series	MSTRG.17152|ENSSSCG00000037473;ST3GAL2	1	156	14	27883	0.0714	0.0755586	ns	0.104114	ns
map05210	Human Diseases	Cancer: specific types	Colorectal cancer	MSTRG.14543|MYC, MSTRG.11991|GADD45B	2	156	81	27883	0.0247	0.0756778	ns	0.104114	ns
map04658	Organismal Systems	Immune system	Th1 and Th2 cell differentiation	MSTRG.13193|IL4R, MSTRG.1106|NFATC1	2	156	81	27883	0.0247	0.0756778	ns	0.104114	ns
map04972	Organismal Systems	Digestive system	Pancreatic secretion	MSTRG.17923|PRKCG;ENSSSCG00000003253, MSTRG.11075|PLCB3	2	156	82	27883	0.0244	0.0772942	ns	0.105065	ns
map04912	Organismal Systems	Endocrine system	GnRH signaling pathway	MSTRG.11075|PLCB3, MSTRG.6643|PTK2B	2	156	82	27883	0.0244	0.0772942	ns	0.105065	ns
map04620	Organismal Systems	Immune system	Toll-like receptor signaling pathway	MSTRG.22634|IL6, MSTRG.2631|MAP3K8	2	156	83	27883	0.0241	0.0789216	ns	0.106638	ns
map04922	Organismal Systems	Endocrine system	Glucagon signaling pathway	MSTRG.11075|PLCB3, MSTRG.10374|CREB3L2	2	156	84	27883	0.0238	0.0805597	ns	0.107172	ns
map00604	Metabolism	Glycan biosynthesis and metabolism	Glycosphingolipid biosynthesis - ganglio series	MSTRG.17152|ENSSSCG00000037473;ST3GAL2	1	156	15	27883	0.0667	0.0807333	ns	0.107172	ns
map00531	Metabolism	Glycan biosynthesis and metabolism	Glycosaminoglycan degradation	MSTRG.5234|ENSSSCG00000024363;HYAL3;NAA80;HYAL1;HYAL2;RASSF1	1	156	15	27883	0.0667	0.0807333	ns	0.107172	ns
map00450	Metabolism	Metabolism of other amino acids	Selenocompound metabolism	MSTRG.20955|SEPSECS	1	156	16	27883	0.0625	0.0858791	ns	0.11334	ns
map05145	Human Diseases	Infectious disease: parasitic	Toxoplasmosis	MSTRG.5230|SEMA3F;GNAI2;SLC38A3, MSTRG.3958|STAT3	2	156	90	27883	0.0222	0.0906039	ns	0.118885	ns
map04070	Environmental Information Processing	Signal transduction	Phosphatidylinositol signaling system	MSTRG.17923|PRKCG;ENSSSCG00000003253, MSTRG.11075|PLCB3	2	156	93	27883	0.0215	0.0957575	ns	0.124636	ns
map00532	Metabolism	Glycan biosynthesis and metabolism	Glycosaminoglycan biosynthesis - chondroitin sulfate / dermatan sulfate	MSTRG.7386|CHST3	1	156	18	27883	0.0556	0.0960852	ns	0.124636	ns
map00220	Metabolism	Amino acid metabolism	Arginine biosynthesis	MSTRG.10258|NOS3	1	156	19	27883	0.0526	0.101146	ns	0.130455	ns
map04964	Organismal Systems	Excretory system	Proximal tubule bicarbonate reclamation	MSTRG.5230|SEMA3F;GNAI2;SLC38A3	1	156	20	27883	0.05	0.106178	ns	0.136172	ns
map04744	Organismal Systems	Sensory system	Phototransduction	MSTRG.5230|SEMA3F;GNAI2;SLC38A3	1	156	22	27883	0.0455	0.116159	ns	0.146489	ns
map03060	Genetic Information Processing	Folding, sorting and degradation	Protein export	MSTRG.1163|SEC11C	1	156	22	27883	0.0455	0.116159	ns	0.146489	ns
map00790	Metabolism	Metabolism of cofactors and vitamins	Folate biosynthesis	MSTRG.20472|GPHN	1	156	22	27883	0.0455	0.116159	ns	0.146489	ns
map04114	Cellular Processes	Cell growth and death	Oocyte meiosis	MSTRG.11057|PPP2R5B, MSTRG.1044|IGF1R	2	156	105	27883	0.019	0.11715	ns	0.146923	ns
map00563	Metabolism	Glycan biosynthesis and metabolism	Glycosylphosphatidylinositol (GPI)-anchor biosynthesis	MSTRG.2070|DPM2	1	156	25	27883	0.04	0.130923	ns	0.163294	ns
map04142	Cellular Processes	Transport and catabolism	Lysosome	MSTRG.13471|GNPTG;BAIAP3, MSTRG.14728|LAPTM4B	2	156	113	27883	0.0177	0.132014	ns	0.163755	ns
map04110	Cellular Processes	Cell growth and death	Cell cycle	MSTRG.14543|MYC, MSTRG.11991|GADD45B	2	156	114	27883	0.0175	0.133902	ns	0.164836	ns
map01523	Human Diseases	Drug resistance: antineoplastic	Antifolate resistance	MSTRG.22634|IL6	1	156	26	27883	0.0385	0.13579	ns	0.164836	ns
map05332	Human Diseases	Immune disease	Graft-versus-host disease	MSTRG.22634|IL6	1	156	26	27883	0.0385	0.13579	ns	0.164836	ns
map04966	Organismal Systems	Excretory system	Collecting duct acid secretion	MSTRG.1947|ATP6V1G1	1	156	26	27883	0.0385	0.13579	ns	0.164836	ns
map00512	Metabolism	Glycan biosynthesis and metabolism	Mucin type O-glycan biosynthesis	MSTRG.17152|ENSSSCG00000037473;ST3GAL2	1	156	27	27883	0.037	0.140629	ns	0.169802	ns
map04130	Genetic Information Processing	Folding, sorting and degradation	SNARE interactions in vesicular transport	MSTRG.7149|SNAP29	1	156	28	27883	0.0357	0.145442	ns	0.174684	ns
map05020	Human Diseases	Neurodegenerative disease	Prion disease	MSTRG.22634|IL6	1	156	29	27883	0.0345	0.150228	ns	0.179483	ns
map00630	Metabolism	Carbohydrate metabolism	Glyoxylate and dicarboxylate metabolism	MSTRG.5617|PCCB	1	156	30	27883	0.0333	0.154987	ns	0.183307	ns
map04120	Genetic Information Processing	Folding, sorting and degradation	Ubiquitin mediated proteolysis	MSTRG.3611|ENSSSCG00000036956, MSTRG.23070|MID1	2	156	125	27883	0.016	0.155044	ns	0.183307	ns
map04621	Organismal Systems	Immune system	NOD-like receptor signaling pathway	MSTRG.22634|IL6, MSTRG.11075|PLCB3	2	156	126	27883	0.0159	0.156997	ns	0.184655	ns
map04145	Cellular Processes	Transport and catabolism	Phagosome	MSTRG.16102|ITGA5, MSTRG.1947|ATP6V1G1	2	156	129	27883	0.0155	0.162885	ns	0.190592	ns
map00051	Metabolism	Carbohydrate metabolism	Fructose and mannose metabolism	MSTRG.14464|ENSSSCG00000032483;TSTA3;PYCR3	1	156	32	27883	0.0312	0.164426	ns	0.191409	ns
map04960	Organismal Systems	Excretory system	Aldosterone-regulated sodium reabsorption	MSTRG.17923|PRKCG;ENSSSCG00000003253	1	156	33	27883	0.0303	0.169107	ns	0.195853	ns
map00982	Metabolism	Xenobiotics biodegradation and metabolism	Drug metabolism - cytochrome P450	MSTRG.22417|FMO1;FMO2	1	156	37	27883	0.027	0.187568	ns	0.216132	ns
map04962	Organismal Systems	Excretory system	Vasopressin-regulated water reabsorption	MSTRG.10374|CREB3L2	1	156	38	27883	0.0263	0.19212	ns	0.219152	ns
map04216	Cellular Processes	Cell growth and death	Ferroptosis	MSTRG.8104|STEAP3	1	156	38	27883	0.0263	0.19212	ns	0.219152	ns
map05152	Human Diseases	Infectious disease: bacterial	Tuberculosis	MSTRG.22634|IL6, MSTRG.4398|KSR1	2	156	145	27883	0.0138	0.19488	ns	0.221189	ns
map04141	Genetic Information Processing	Folding, sorting and degradation	Protein processing in endoplasmic reticulum	MSTRG.12604|SIL1, MSTRG.7082|RNF185;LIMK2	2	156	150	27883	0.0133	0.205041	ns	0.231071	ns
map04930	Human Diseases	Endocrine and metabolic disease	Type II diabetes mellitus	MSTRG.3611|ENSSSCG00000036956	1	156	41	27883	0.0244	0.205623	ns	0.231071	ns
map00380	Metabolism	Amino acid metabolism	Tryptophan metabolism	MSTRG.2860|DHTKD1	1	156	43	27883	0.0233	0.2145	ns	0.239859	ns
map00270	Metabolism	Amino acid metabolism	Cysteine and methionine metabolism	MSTRG.540|AMD1	1	156	44	27883	0.0227	0.218901	ns	0.242393	ns
map04340	Environmental Information Processing	Signal transduction	Hedgehog signaling pathway	MSTRG.10971|GRK2	1	156	44	27883	0.0227	0.218901	ns	0.242393	ns
map05134	Human Diseases	Infectious disease: bacterial	Legionellosis	MSTRG.22634|IL6	1	156	45	27883	0.0222	0.223278	ns	0.244851	ns
map00480	Metabolism	Metabolism of other amino acids	Glutathione metabolism	MSTRG.7126|GGT5	1	156	45	27883	0.0222	0.223278	ns	0.244851	ns
map00600	Metabolism	Lipid metabolism	Sphingolipid metabolism	MSTRG.1899|UGCG	1	156	47	27883	0.0213	0.231959	ns	0.253148	ns
map05416	Human Diseases	Cardiovascular disease	Viral myocarditis	MSTRG.11782|ICAM1	1	156	48	27883	0.0208	0.236264	ns	0.25539	ns
map00520	Metabolism	Carbohydrate metabolism	Amino sugar and nucleotide sugar metabolism	MSTRG.14464|ENSSSCG00000032483;TSTA3;PYCR3	1	156	48	27883	0.0208	0.236264	ns	0.25539	ns
map00983	Metabolism	Xenobiotics biodegradation and metabolism	Drug metabolism - other enzymes	MSTRG.17274|TK2	1	156	50	27883	0.02	0.2448	ns	0.262121	ns
map04213	Organismal Systems	Aging	Longevity regulating pathway - multiple species	MSTRG.1044|IGF1R	1	156	50	27883	0.02	0.2448	ns	0.262121	ns
map00590	Metabolism	Lipid metabolism	Arachidonic acid metabolism	MSTRG.7126|GGT5	1	156	51	27883	0.0196	0.249033	ns	0.265402	ns
map04623	Organismal Systems	Immune system	Cytosolic DNA-sensing pathway	MSTRG.22634|IL6	1	156	52	27883	0.0192	0.253242	ns	0.267377	ns
map00240	Metabolism	Nucleotide metabolism	Pyrimidine metabolism	MSTRG.17274|TK2	1	156	52	27883	0.0192	0.253242	ns	0.267377	ns
map04622	Organismal Systems	Immune system	RIG-I-like receptor signaling pathway	MSTRG.23310|OTUD5	1	156	54	27883	0.0185	0.261591	ns	0.273646	ns
map00310	Metabolism	Amino acid metabolism	Lysine degradation	MSTRG.2860|DHTKD1	1	156	54	27883	0.0185	0.261591	ns	0.273646	ns
map05230	Human Diseases	Cancer: overview	Central carbon metabolism in cancer	MSTRG.14543|MYC	1	156	57	27883	0.0175	0.273939	ns	0.285249	ns
map04664	Organismal Systems	Immune system	Fc epsilon RI signaling pathway	MSTRG.14971|LYN	1	156	60	27883	0.0167	0.286083	ns	0.296534	ns
map00562	Metabolism	Carbohydrate metabolism	Inositol phosphate metabolism	MSTRG.11075|PLCB3	1	156	69	27883	0.0145	0.321316	ns	0.33154	ns
map04657	Organismal Systems	Immune system	IL-17 signaling pathway	MSTRG.22634|IL6	1	156	77	27883	0.013	0.351181	ns	0.360715	ns
map01522	Human Diseases	Drug resistance: antineoplastic	Endocrine resistance	MSTRG.1044|IGF1R	1	156	81	27883	0.0123	0.36562	ns	0.373855	ns
map00564	Metabolism	Lipid metabolism	Glycerophospholipid metabolism	MSTRG.23902|FLNA;TAZ	1	156	84	27883	0.0119	0.376239	ns	0.382988	ns
map03040	Genetic Information Processing	Transcription	Spliceosome	MSTRG.15823|SNU13	1	156	116	27883	0.0086	0.479086	ns	0.485502	ns
map00230	Metabolism	Nucleotide metabolism	Purine metabolism	MSTRG.15269|NPR1	1	156	118	27883	0.0085	0.484922	ns	0.489233	ns
map04217	Cellular Processes	Cell growth and death	Necroptosis	MSTRG.3958|STAT3	1	156	130	27883	0.0077	0.518604	ns	0.520898	ns
map04740	Organismal Systems	Sensory system	Olfactory transduction	MSTRG.10971|GRK2	1	156	405	27883	0.0025	0.898625	ns	0.898625	ns

## Sheet: black
Pathway_ID	KEGG_Level_1	KEGG_Level_2	Pathway_Name	IDs	S	TS	B	TB	Rich.Factor	P.value	Sig.Sign.P	Q.value	Sig.Sign.Q
map04360	Organismal Systems	Development and regeneration	Axon guidance	MSTRG.15441|CSDE1;NRAS, MSTRG.6938|PTPN11, MSTRG.18785|USP14;ROCK1, MSTRG.22688|GNAI1, MSTRG.3447|EFNB2, MSTRG.12736|ABLIM3, MSTRG.12851|RAC1, MSTRG.21508|CAMK2D, MSTRG.18761|ENSSSCG00000003691, MSTRG.10842|HRAS, MSTRG.15526|GNAI3, MSTRG.5187|RHOA;GPX1, MSTRG.17880|RRAS, MSTRG.20233|CFL2, MSTRG.10255|CDK5, MSTRG.12414|SEMA6A, MSTRG.23424|EFNB1, MSTRG.7374|UNC5B, MSTRG.8697|BMPR2, MSTRG.21606|PPP3…	20	260	170	27883	0.1176	1.78069e-16	****	4.59417e-14	****
map04141	Genetic Information Processing	Folding, sorting and degradation	Protein processing in endoplasmic reticulum	MSTRG.18360|DDOST, MSTRG.5460|EDEM1, MSTRG.5826|SEC62, MSTRG.13496|STUB1, MSTRG.17032|MBTPS1, MSTRG.2025|HSPA5;RF00412, MSTRG.13721|EIF2AK3, MSTRG.352|MAN1A1, MSTRG.17417|DNAJA2, MSTRG.15078|ATF6, MSTRG.4569|UBE2G1, MSTRG.5566|RPN1, MSTRG.926|PDIA3, MSTRG.9481|MARCH6, MSTRG.22787|PDIA4, MSTRG.3558|P4HB, MSTRG.246|MAP3K5, MSTRG.2778|DNAJC1	18	260	150	27883	0.12	4.19154e-15	****	5.40709e-13	****
map05163	Human Diseases	Infectious disease: viral	Human cytomegalovirus infection	MSTRG.15441|CSDE1;NRAS, MSTRG.9657|PLCB4;RF00026, MSTRG.18156|NADK;GNB1, MSTRG.18785|USP14;ROCK1, MSTRG.16395|ITPR2, MSTRG.20656|CALM1, MSTRG.22688|GNAI1, MSTRG.12851|RAC1, MSTRG.10729|CYCS, MSTRG.1333|PTGER2, MSTRG.10842|HRAS, MSTRG.15526|GNAI3, MSTRG.5187|RHOA;GPX1, MSTRG.926|PDIA3, MSTRG.4316|ENSSSCG00000039569;ENSSSCG00000034371;ENSSSCG00000032343;ENSSSCG00000031292;CCL4, MSTRG.19042|JAK1;ssc…	19	260	193	27883	0.0984	2.82934e-14	****	2.43323e-12	****
map04530	Cellular Processes	Cellular community - eukaryotes	Tight junction	MSTRG.1860|EPB41L4B, MSTRG.12035|MIDN;ATP5F1D;STK11, MSTRG.18785|USP14;ROCK1, MSTRG.12534|HSPA4, MSTRG.16535|YBX3, MSTRG.12851|RAC1, MSTRG.18761|ENSSSCG00000003691, MSTRG.10219|ENSSSCG00000016426, MSTRG.5187|RHOA;GPX1, MSTRG.10915|CTTN, MSTRG.12979|FIS1;CLDN15, MSTRG.13894|ACTR2, MSTRG.10525|WASL, MSTRG.246|MAP3K5, MSTRG.15261|ENSSSCG00000036335;ENSSSCG00000006564	15	260	148	27883	0.1014	1.01882e-11	****	6.57139e-10	****
map05170	Human Diseases	Infectious disease: viral	Human immunodeficiency virus 1 infection	MSTRG.15441|CSDE1;NRAS, MSTRG.18156|NADK;GNB1, MSTRG.16395|ITPR2, MSTRG.15045|CD247;CREG1, MSTRG.20656|CALM1, MSTRG.22688|GNAI1, MSTRG.12851|RAC1, MSTRG.10729|CYCS, MSTRG.10842|HRAS, MSTRG.15526|GNAI3, MSTRG.926|PDIA3, MSTRG.20233|CFL2, MSTRG.161|TAB2, MSTRG.21606|PPP3CA, MSTRG.1897|GNG10, MSTRG.16686|BID	16	260	180	27883	0.0889	1.5397e-11	****	7.94488e-10	****
map04810	Cellular Processes	Cell motility	Regulation of actin cytoskeleton	MSTRG.15441|CSDE1;NRAS, MSTRG.17803|ARHGAP35, MSTRG.14203|PPP1CB, MSTRG.18785|USP14;ROCK1, MSTRG.8553|NCKAP1, MSTRG.12851|RAC1, MSTRG.22624|ITGB8, MSTRG.18761|ENSSSCG00000003691, MSTRG.10842|HRAS, MSTRG.5187|RHOA;GPX1, MSTRG.12773|PDGFA, MSTRG.17880|RRAS, MSTRG.20233|CFL2, MSTRG.10525|WASL, MSTRG.12200|F2R, MSTRG.23833|ARHGEF6	16	260	190	27883	0.0842	3.49405e-11	****	1.50244e-09	****
map04140	Cellular Processes	Transport and catabolism	Autophagy - animal	MSTRG.15441|CSDE1;NRAS, MSTRG.12035|MIDN;ATP5F1D;STK11, MSTRG.7967|BNIP3, MSTRG.23433|ENSSSCG00000012382, MSTRG.17114|GABARAPL2, MSTRG.13721|EIF2AK3, MSTRG.434|RRAGD, MSTRG.10842|HRAS, MSTRG.14990|RB1CC1, MSTRG.10872|CTSD, MSTRG.8868|IRS1, MSTRG.17880|RRAS, MSTRG.18646|RRAGC	13	260	119	27883	0.1092	9.69323e-11	****	3.29624e-09	****
map05200	Human Diseases	Cancer: overview	Pathways in cancer	MSTRG.15441|CSDE1;NRAS, MSTRG.9657|PLCB4;RF00026, MSTRG.18156|NADK;GNB1, MSTRG.18785|USP14;ROCK1, MSTRG.20656|CALM1, MSTRG.22688|GNAI1, MSTRG.19673|NOTCH4, MSTRG.5816|MECOM, MSTRG.22917|LAMC1;LAMC2, MSTRG.12851|RAC1, MSTRG.8131|RALB, MSTRG.21508|CAMK2D, MSTRG.10729|CYCS, MSTRG.1333|PTGER2, MSTRG.10842|HRAS, MSTRG.15526|GNAI3, MSTRG.5187|RHOA;GPX1, MSTRG.12773|PDGFA, MSTRG.14682|FZD6, MSTRG.12200|…	23	260	466	27883	0.0494	1.02209e-10	****	3.29624e-09	****
map05010	Human Diseases	Neurodegenerative disease	Alzheimer disease	MSTRG.13979|RTN4, MSTRG.9657|PLCB4;RF00026, MSTRG.12035|MIDN;ATP5F1D;STK11, MSTRG.6567|LPL, MSTRG.16395|ITPR2, MSTRG.20656|CALM1, MSTRG.799|ADAM10, MSTRG.13721|EIF2AK3, MSTRG.10729|CYCS, MSTRG.15078|ATF6, MSTRG.10255|CDK5, MSTRG.21606|PPP3CA, MSTRG.16686|BID, MSTRG.11688|NDUFB7	14	260	154	27883	0.0909	2.1837e-10	****	6.25994e-09	****
map04137	Cellular Processes	Transport and catabolism	Mitophagy - animal	MSTRG.18359|PINK1, MSTRG.15441|CSDE1;NRAS, MSTRG.7967|BNIP3, MSTRG.17114|GABARAPL2, MSTRG.13721|EIF2AK3, MSTRG.10842|HRAS, MSTRG.17880|RRAS, MSTRG.12979|FIS1;CLDN15, MSTRG.16325|TBC1D15;ENSSSCG00000038373, MSTRG.2726|OPTN;MCM10	10	260	61	27883	0.1639	2.48237e-10	****	6.4045e-09	****
map04062	Organismal Systems	Immune system	Chemokine signaling pathway	MSTRG.15441|CSDE1;NRAS, MSTRG.9657|PLCB4;RF00026, MSTRG.7019|GRK3, MSTRG.18156|NADK;GNB1, MSTRG.18785|USP14;ROCK1, MSTRG.22688|GNAI1, MSTRG.12851|RAC1, MSTRG.10842|HRAS, MSTRG.15526|GNAI3, MSTRG.5187|RHOA;GPX1, MSTRG.4316|ENSSSCG00000039569;ENSSSCG00000034371;ENSSSCG00000032343;ENSSSCG00000031292;CCL4, MSTRG.10525|WASL, MSTRG.15235|SHC1;PBXIP1, MSTRG.1897|GNG10	14	260	163	27883	0.0859	4.64788e-10	****	1.02313e-08	****
map04921	Organismal Systems	Endocrine system	Oxytocin signaling pathway	MSTRG.15441|CSDE1;NRAS, MSTRG.9657|PLCB4;RF00026, MSTRG.14203|PPP1CB, MSTRG.18785|USP14;ROCK1, MSTRG.16395|ITPR2, MSTRG.20656|CALM1, MSTRG.22688|GNAI1, MSTRG.3725|KCNJ2, MSTRG.21508|CAMK2D, MSTRG.10842|HRAS, MSTRG.15526|GNAI3, MSTRG.5187|RHOA;GPX1, MSTRG.21606|PPP3CA	13	260	135	27883	0.0963	4.75875e-10	****	1.02313e-08	****
map04071	Environmental Information Processing	Signal transduction	Sphingolipid signaling pathway	MSTRG.15441|CSDE1;NRAS, MSTRG.9657|PLCB4;RF00026, MSTRG.18785|USP14;ROCK1, MSTRG.22688|GNAI1, MSTRG.12851|RAC1, MSTRG.10842|HRAS, MSTRG.15526|GNAI3, MSTRG.5187|RHOA;GPX1, MSTRG.10872|CTSD, MSTRG.246|MAP3K5, MSTRG.2297|DEGS1, MSTRG.16686|BID	12	260	110	27883	0.1091	5.25076e-10	****	1.04207e-08	****
map04150	Environmental Information Processing	Signal transduction	mTOR signaling pathway	MSTRG.15441|CSDE1;NRAS, MSTRG.12035|MIDN;ATP5F1D;STK11, MSTRG.8901|CAB39, MSTRG.434|RRAGD, MSTRG.10842|HRAS, MSTRG.5187|RHOA;GPX1, MSTRG.14682|FZD6, MSTRG.8868|IRS1, MSTRG.14988|ATP6V1H, MSTRG.13495|JMJD8;WDR24;ENSSSCG00000032501, MSTRG.18646|RRAGC, MSTRG.2033|MAPKAP1, MSTRG.4827|COPS3;FLCN	13	260	141	27883	0.0922	8.18223e-10	****	1.50787e-08	****
map04728	Organismal Systems	Nervous system	Dopaminergic synapse	MSTRG.2653|KIF5B, MSTRG.9657|PLCB4;RF00026, MSTRG.14203|PPP1CB, MSTRG.18156|NADK;GNB1, MSTRG.23242|MAOA, MSTRG.16395|ITPR2, MSTRG.20656|CALM1, MSTRG.22688|GNAI1, MSTRG.21508|CAMK2D, MSTRG.15526|GNAI3, MSTRG.21606|PPP3CA, MSTRG.1897|GNG10	12	260	115	27883	0.1043	8.83435e-10	****	1.51951e-08	****
map04510	Cellular Processes	Cellular community - eukaryotes	Focal adhesion	MSTRG.17803|ARHGAP35, MSTRG.14203|PPP1CB, MSTRG.756|TLN2, MSTRG.18785|USP14;ROCK1, MSTRG.20245|ARHGAP5, MSTRG.22917|LAMC1;LAMC2, MSTRG.12851|RAC1, MSTRG.22624|ITGB8, MSTRG.18761|ENSSSCG00000003691, MSTRG.10842|HRAS, MSTRG.11478|PARVA, MSTRG.5187|RHOA;GPX1, MSTRG.12773|PDGFA, MSTRG.15235|SHC1;PBXIP1	14	260	172	27883	0.0814	9.44359e-10	****	1.52278e-08	****
map05205	Human Diseases	Cancer: overview	Proteoglycans in cancer	MSTRG.15441|CSDE1;NRAS, MSTRG.14203|PPP1CB, MSTRG.6938|PTPN11, MSTRG.18785|USP14;ROCK1, MSTRG.18383|HSPG2, MSTRG.16395|ITPR2, MSTRG.12851|RAC1, MSTRG.21508|CAMK2D, MSTRG.10842|HRAS, MSTRG.5187|RHOA;GPX1, MSTRG.8516|ssc-mir-10b;HOXD3;ENSSSCG00000015984, MSTRG.14682|FZD6, MSTRG.10915|CTTN, MSTRG.17880|RRAS	14	260	187	27883	0.0749	2.81257e-09	****	4.26849e-08	****
map04611	Organismal Systems	Immune system	Platelet activation	MSTRG.17803|ARHGAP35, MSTRG.9657|PLCB4;RF00026, MSTRG.14203|PPP1CB, MSTRG.756|TLN2, MSTRG.18785|USP14;ROCK1, MSTRG.16395|ITPR2, MSTRG.22688|GNAI1, MSTRG.18761|ENSSSCG00000003691, MSTRG.15526|GNAI3, MSTRG.5187|RHOA;GPX1, MSTRG.12200|F2R	11	260	112	27883	0.0982	8.57977e-09	****	1.22977e-07	****
map04014	Environmental Information Processing	Signal transduction	Ras signaling pathway	MSTRG.15441|CSDE1;NRAS, MSTRG.18156|NADK;GNB1, MSTRG.6938|PTPN11, MSTRG.23446|FOXO4, MSTRG.20656|CALM1, MSTRG.12851|RAC1, MSTRG.8131|RALB, MSTRG.10842|HRAS, MSTRG.19306|EXOC2, MSTRG.5187|RHOA;GPX1, MSTRG.12773|PDGFA, MSTRG.17880|RRAS, MSTRG.15235|SHC1;PBXIP1, MSTRG.1897|GNG10	14	260	212	27883	0.066	1.40747e-08	****	1.91119e-07	****
map04371	Environmental Information Processing	Signal transduction	Apelin signaling pathway	MSTRG.15441|CSDE1;NRAS, MSTRG.9657|PLCB4;RF00026, MSTRG.18156|NADK;GNB1, MSTRG.16395|ITPR2, MSTRG.20656|CALM1, MSTRG.22688|GNAI1, MSTRG.17114|GABARAPL2, MSTRG.10842|HRAS, MSTRG.15526|GNAI3, MSTRG.17880|RRAS, MSTRG.1897|GNG10	11	260	122	27883	0.0902	2.11367e-08	****	2.72663e-07	****
map04015	Environmental Information Processing	Signal transduction	Rap1 signaling pathway	MSTRG.15441|CSDE1;NRAS, MSTRG.9657|PLCB4;RF00026, MSTRG.756|TLN2, MSTRG.20656|CALM1, MSTRG.22688|GNAI1, MSTRG.12851|RAC1, MSTRG.8131|RALB, MSTRG.10842|HRAS, MSTRG.15526|GNAI3, MSTRG.5187|RHOA;GPX1, MSTRG.12773|PDGFA, MSTRG.17880|RRAS, MSTRG.12200|F2R	13	260	186	27883	0.0699	2.38144e-08	****	2.92577e-07	****
map05167	Human Diseases	Infectious disease: viral	Kaposi sarcoma-associated herpesvirus infection	MSTRG.15441|CSDE1;NRAS, MSTRG.18156|NADK;GNB1, MSTRG.16395|ITPR2, MSTRG.20656|CALM1, MSTRG.17114|GABARAPL2, MSTRG.12851|RAC1, MSTRG.10729|CYCS, MSTRG.10842|HRAS, MSTRG.19042|JAK1;ssc-mir-101-2, MSTRG.21606|PPP3CA, MSTRG.1897|GNG10, MSTRG.16686|BID	12	260	155	27883	0.0774	2.67408e-08	****	3.13596e-07	****
map04151	Environmental Information Processing	Signal transduction	PI3K-Akt signaling pathway	MSTRG.15441|CSDE1;NRAS, MSTRG.12995|ENSSSCG00000007692, MSTRG.18156|NADK;GNB1, MSTRG.12035|MIDN;ATP5F1D;STK11, MSTRG.17375|RBL2, MSTRG.22917|LAMC1;LAMC2, MSTRG.12851|RAC1, MSTRG.22624|ITGB8, MSTRG.10842|HRAS, MSTRG.12773|PDGFA, MSTRG.15701|PKN2, MSTRG.8868|IRS1, MSTRG.7670|TM9SF3;PIK3AP1, MSTRG.12200|F2R, MSTRG.19042|JAK1;ssc-mir-101-2, MSTRG.1897|GNG10	16	260	301	27883	0.0532	2.80003e-08	****	3.14091e-07	****
map04670	Organismal Systems	Immune system	Leukocyte transendothelial migration	MSTRG.17803|ARHGAP35, MSTRG.6938|PTPN11, MSTRG.18785|USP14;ROCK1, MSTRG.22688|GNAI1, MSTRG.20245|ARHGAP5, MSTRG.12851|RAC1, MSTRG.18761|ENSSSCG00000003691, MSTRG.15526|GNAI3, MSTRG.5187|RHOA;GPX1, MSTRG.12979|FIS1;CLDN15	10	260	99	27883	0.101	3.14461e-08	****	3.38045e-07	****
map04725	Organismal Systems	Nervous system	Cholinergic synapse	MSTRG.15441|CSDE1;NRAS, MSTRG.9657|PLCB4;RF00026, MSTRG.18156|NADK;GNB1, MSTRG.16395|ITPR2, MSTRG.22688|GNAI1, MSTRG.3725|KCNJ2, MSTRG.21508|CAMK2D, MSTRG.10842|HRAS, MSTRG.15526|GNAI3, MSTRG.1897|GNG10	10	260	101	27883	0.099	3.8152e-08	****	3.93729e-07	****
map04722	Organismal Systems	Nervous system	Neurotrophin signaling pathway	MSTRG.15441|CSDE1;NRAS, MSTRG.6938|PTPN11, MSTRG.20656|CALM1, MSTRG.12851|RAC1, MSTRG.21508|CAMK2D, MSTRG.10842|HRAS, MSTRG.5187|RHOA;GPX1, MSTRG.8868|IRS1, MSTRG.246|MAP3K5, MSTRG.15235|SHC1;PBXIP1	10	260	111	27883	0.0901	9.43333e-08	****	9.36077e-07	****
map04720	Organismal Systems	Nervous system	Long-term potentiation	MSTRG.15441|CSDE1;NRAS, MSTRG.9657|PLCB4;RF00026, MSTRG.14203|PPP1CB, MSTRG.16395|ITPR2, MSTRG.20656|CALM1, MSTRG.21508|CAMK2D, MSTRG.10842|HRAS, MSTRG.21606|PPP3CA	8	260	61	27883	0.1311	9.86219e-08	****	9.42387e-07	****
map05152	Human Diseases	Infectious disease: bacterial	Tuberculosis	MSTRG.20656|CALM1, MSTRG.21508|CAMK2D, MSTRG.10729|CYCS, MSTRG.5187|RHOA;GPX1, MSTRG.10872|CTSD, MSTRG.14988|ATP6V1H, MSTRG.15303|RFX5, MSTRG.19042|JAK1;ssc-mir-101-2, MSTRG.21606|PPP3CA, MSTRG.17313|ATP6V0D1, MSTRG.16686|BID	11	260	145	27883	0.0759	1.26207e-07	****	1.16291e-06	****
map04924	Organismal Systems	Endocrine system	Renin secretion	MSTRG.9657|PLCB4;RF00026, MSTRG.16395|ITPR2, MSTRG.20656|CALM1, MSTRG.22688|GNAI1, MSTRG.3725|KCNJ2, MSTRG.1333|PTGER2, MSTRG.15526|GNAI3, MSTRG.21606|PPP3CA	8	260	64	27883	0.125	1.44701e-07	****	1.28734e-06	****
map04144	Cellular Processes	Transport and catabolism	Endocytosis	MSTRG.2653|KIF5B, MSTRG.7019|GRK3, MSTRG.3125|VPS36, MSTRG.10115|RAB22A, MSTRG.23152|SH3KBP1, MSTRG.10842|HRAS, MSTRG.509|SNX3, MSTRG.7346|VPS26A, MSTRG.17827|EHD2;NOP53, MSTRG.5187|RHOA;GPX1, MSTRG.11844|RAB11B, MSTRG.17802|AP2S1, MSTRG.10525|WASL	13	260	222	27883	0.0586	1.89546e-07	****	1.6301e-06	****
map04068	Environmental Information Processing	Signal transduction	FoxO signaling pathway	MSTRG.15441|CSDE1;NRAS, MSTRG.14572|FBXO32, MSTRG.23446|FOXO4, MSTRG.12035|MIDN;ATP5F1D;STK11, MSTRG.4651|SLC2A4, MSTRG.7967|BNIP3, MSTRG.17375|RBL2, MSTRG.17114|GABARAPL2, MSTRG.10842|HRAS, MSTRG.8868|IRS1	10	260	121	27883	0.0826	2.13444e-07	****	1.7764e-06	****
map05034	Human Diseases	Substance dependence	Alcoholism	MSTRG.15441|CSDE1;NRAS, MSTRG.14203|PPP1CB, MSTRG.18156|NADK;GNB1, MSTRG.23242|MAOA, MSTRG.20656|CALM1, MSTRG.22688|GNAI1, MSTRG.10842|HRAS, MSTRG.15526|GNAI3, MSTRG.15235|SHC1;PBXIP1, MSTRG.1897|GNG10	10	260	128	27883	0.0781	3.61465e-07	****	2.91431e-06	****
map05206	Human Diseases	Cancer: overview	MicroRNAs in cancer	MSTRG.15441|CSDE1;NRAS, MSTRG.2774|ENSSSCG00000011081, MSTRG.18785|USP14;ROCK1, MSTRG.19673|NOTCH4, MSTRG.10842|HRAS, MSTRG.5187|RHOA;GPX1, MSTRG.12773|PDGFA, MSTRG.8516|ssc-mir-10b;HOXD3;ENSSSCG00000015984, MSTRG.8868|IRS1, MSTRG.8697|BMPR2, MSTRG.19042|JAK1;ssc-mir-101-2, MSTRG.15235|SHC1;PBXIP1	12	260	198	27883	0.0606	3.90583e-07	****	3.05365e-06	****
map04726	Organismal Systems	Nervous system	Serotonergic synapse	MSTRG.15441|CSDE1;NRAS, MSTRG.9657|PLCB4;RF00026, MSTRG.18156|NADK;GNB1, MSTRG.23242|MAOA, MSTRG.16395|ITPR2, MSTRG.22688|GNAI1, MSTRG.10842|HRAS, MSTRG.15526|GNAI3, MSTRG.1897|GNG10	9	260	100	27883	0.09	4.2161e-07	****	3.19928e-06	****
map04724	Organismal Systems	Nervous system	Glutamatergic synapse	MSTRG.9657|PLCB4;RF00026, MSTRG.7019|GRK3, MSTRG.18156|NADK;GNB1, MSTRG.16395|ITPR2, MSTRG.22688|GNAI1, MSTRG.15526|GNAI3, MSTRG.22894|ENSSSCG00000015545, MSTRG.21606|PPP3CA, MSTRG.1897|GNG10	9	260	101	27883	0.0891	4.59122e-07	****	3.38439e-06	****
map04072	Environmental Information Processing	Signal transduction	Phospholipase D signaling pathway	MSTRG.15441|CSDE1;NRAS, MSTRG.9657|PLCB4;RF00026, MSTRG.6938|PTPN11, MSTRG.8131|RALB, MSTRG.10842|HRAS, MSTRG.5187|RHOA;GPX1, MSTRG.12773|PDGFA, MSTRG.17880|RRAS, MSTRG.12200|F2R, MSTRG.15235|SHC1;PBXIP1	10	260	135	27883	0.0741	5.92734e-07	****	4.24793e-06	****
map04540	Cellular Processes	Cellular community - eukaryotes	Gap junction	MSTRG.15441|CSDE1;NRAS, MSTRG.9657|PLCB4;RF00026, MSTRG.19619|TUBB, MSTRG.16395|ITPR2, MSTRG.22688|GNAI1, MSTRG.10842|HRAS, MSTRG.15526|GNAI3, MSTRG.12773|PDGFA	8	260	79	27883	0.1013	7.56104e-07	****	5.27229e-06	****
map04915	Organismal Systems	Endocrine system	Estrogen signaling pathway	MSTRG.15441|CSDE1;NRAS, MSTRG.9657|PLCB4;RF00026, MSTRG.16395|ITPR2, MSTRG.20656|CALM1, MSTRG.22688|GNAI1, MSTRG.10842|HRAS, MSTRG.15526|GNAI3, MSTRG.10872|CTSD, MSTRG.15235|SHC1;PBXIP1	9	260	111	27883	0.0811	1.02455e-06	****	6.95617e-06	****
map04022	Environmental Information Processing	Signal transduction	cGMP-PKG signaling pathway	MSTRG.9657|PLCB4;RF00026, MSTRG.14203|PPP1CB, MSTRG.18785|USP14;ROCK1, MSTRG.16395|ITPR2, MSTRG.20656|CALM1, MSTRG.22688|GNAI1, MSTRG.15526|GNAI3, MSTRG.5187|RHOA;GPX1, MSTRG.8868|IRS1, MSTRG.21606|PPP3CA	10	260	150	27883	0.0667	1.55794e-06	****	1.02441e-05	****
map04713	Organismal Systems	Environmental adaptation	Circadian entrainment	MSTRG.9657|PLCB4;RF00026, MSTRG.18156|NADK;GNB1, MSTRG.20656|CALM1, MSTRG.22688|GNAI1, MSTRG.21508|CAMK2D, MSTRG.15526|GNAI3, MSTRG.18216|PER3, MSTRG.1897|GNG10	8	260	87	27883	0.092	1.58823e-06	****	1.02441e-05	****
map04024	Environmental Information Processing	Signal transduction	cAMP signaling pathway	MSTRG.14203|PPP1CB, MSTRG.18785|USP14;ROCK1, MSTRG.20656|CALM1, MSTRG.22688|GNAI1, MSTRG.12851|RAC1, MSTRG.21508|CAMK2D, MSTRG.1333|PTGER2, MSTRG.15526|GNAI3, MSTRG.5187|RHOA;GPX1, MSTRG.17880|RRAS, MSTRG.12200|F2R	11	260	191	27883	0.0576	1.97407e-06	****	1.24222e-05	****
map04210	Cellular Processes	Cell growth and death	Apoptosis	MSTRG.15441|CSDE1;NRAS, MSTRG.16395|ITPR2, MSTRG.13721|EIF2AK3, MSTRG.21716|PTPN13, MSTRG.10729|CYCS, MSTRG.10842|HRAS, MSTRG.10872|CTSD, MSTRG.246|MAP3K5, MSTRG.16686|BID	9	260	121	27883	0.0744	2.11257e-06	****	1.29772e-05	****
map04916	Organismal Systems	Endocrine system	Melanogenesis	MSTRG.15441|CSDE1;NRAS, MSTRG.9657|PLCB4;RF00026, MSTRG.20656|CALM1, MSTRG.22688|GNAI1, MSTRG.21508|CAMK2D, MSTRG.10842|HRAS, MSTRG.15526|GNAI3, MSTRG.14682|FZD6	8	260	92	27883	0.087	2.43052e-06	****	1.45831e-05	****
map04625	Organismal Systems	Immune system	C-type lectin receptor signaling pathway	MSTRG.15441|CSDE1;NRAS, MSTRG.6938|PTPN11, MSTRG.16395|ITPR2, MSTRG.20656|CALM1, MSTRG.10842|HRAS, MSTRG.5187|RHOA;GPX1, MSTRG.17880|RRAS, MSTRG.21606|PPP3CA	8	260	93	27883	0.086	2.63804e-06	****	1.54685e-05	****
map04971	Organismal Systems	Digestive system	Gastric acid secretion	MSTRG.9657|PLCB4;RF00026, MSTRG.16395|ITPR2, MSTRG.20656|CALM1, MSTRG.22688|GNAI1, MSTRG.3725|KCNJ2, MSTRG.21508|CAMK2D, MSTRG.15526|GNAI3	7	260	66	27883	0.1061	2.75487e-06	****	1.57946e-05	****
map04910	Organismal Systems	Endocrine system	Insulin signaling pathway	MSTRG.14028|CRIPT;RHOQ, MSTRG.15441|CSDE1;NRAS, MSTRG.14203|PPP1CB, MSTRG.4651|SLC2A4, MSTRG.20656|CALM1, MSTRG.1377|SOCS4, MSTRG.10842|HRAS, MSTRG.8868|IRS1, MSTRG.15235|SHC1;PBXIP1	9	260	126	27883	0.0714	2.95732e-06	****	1.65867e-05	****
map04650	Organismal Systems	Immune system	Natural killer cell mediated cytotoxicity	MSTRG.15441|CSDE1;NRAS, MSTRG.6938|PTPN11, MSTRG.15045|CD247;CREG1, MSTRG.12851|RAC1, MSTRG.10842|HRAS, MSTRG.15235|SHC1;PBXIP1, MSTRG.21606|PPP3CA, MSTRG.16686|BID	8	260	97	27883	0.0825	3.62544e-06	****	1.99014e-05	****
map05132	Human Diseases	Infectious disease: bacterial	Salmonella infection	MSTRG.17280|DYNC1LI2, MSTRG.18785|USP14;ROCK1, MSTRG.12851|RAC1, MSTRG.8466|DYNC1I2, MSTRG.15701|PKN2, MSTRG.4316|ENSSSCG00000039569;ENSSSCG00000034371;ENSSSCG00000032343;ENSSSCG00000031292;CCL4, MSTRG.10525|WASL	7	260	70	27883	0.1	4.10821e-06	****	2.20816e-05	****
map05014	Human Diseases	Neurodegenerative disease	Amyotrophic lateral sclerosis	MSTRG.15092|TOMM40L, MSTRG.12851|RAC1, MSTRG.10729|CYCS, MSTRG.246|MAP3K5, MSTRG.21606|PPP3CA, MSTRG.16686|BID	6	260	46	27883	0.1304	4.25162e-06	****	2.23861e-05	****
map04932	Human Diseases	Endocrine and metabolic disease	Non-alcoholic fatty liver disease	MSTRG.10498|LEP, MSTRG.2476|ENSSSCG00000010931;CYB5R1, MSTRG.13721|EIF2AK3, MSTRG.12851|RAC1, MSTRG.10729|CYCS, MSTRG.8868|IRS1, MSTRG.246|MAP3K5, MSTRG.16686|BID, MSTRG.11688|NDUFB7	9	260	136	27883	0.0662	5.54447e-06	****	2.86094e-05	****
map04218	Cellular Processes	Cell growth and death	Cellular senescence	MSTRG.15441|CSDE1;NRAS, MSTRG.14203|PPP1CB, MSTRG.16395|ITPR2, MSTRG.11369|HIPK3, MSTRG.20656|CALM1, MSTRG.17375|RBL2, MSTRG.10842|HRAS, MSTRG.17880|RRAS, MSTRG.21606|PPP3CA	9	260	139	27883	0.0647	6.62533e-06	****	3.35164e-05	****
map04010	Environmental Information Processing	Signal transduction	MAPK signaling pathway	MSTRG.15441|CSDE1;NRAS, MSTRG.5816|MECOM, MSTRG.1419|PPM1A, MSTRG.12851|RAC1, MSTRG.3904|DUSP3, MSTRG.10842|HRAS, MSTRG.12773|PDGFA, MSTRG.17880|RRAS, MSTRG.5247|DUSP7, MSTRG.246|MAP3K5, MSTRG.161|TAB2, MSTRG.21606|PPP3CA	12	260	265	27883	0.0453	8.12449e-06	****	4.031e-05	****
map04152	Environmental Information Processing	Signal transduction	AMPK signaling pathway	MSTRG.10498|LEP, MSTRG.12035|MIDN;ATP5F1D;STK11, MSTRG.4651|SLC2A4, MSTRG.2476|ENSSSCG00000010931;CYB5R1, MSTRG.8901|CAB39, MSTRG.8868|IRS1, MSTRG.11844|RAB11B, MSTRG.22471|PFKFB2	8	260	110	27883	0.0727	9.26154e-06	****	4.50845e-05	****
map04912	Organismal Systems	Endocrine system	GnRH signaling pathway	MSTRG.15441|CSDE1;NRAS, MSTRG.9657|PLCB4;RF00026, MSTRG.16395|ITPR2, MSTRG.20656|CALM1, MSTRG.21508|CAMK2D, MSTRG.10842|HRAS, MSTRG.6615|GNRH1;KCTD9	7	260	82	27883	0.0854	1.18478e-05	****	5.66063e-05	****
map04730	Organismal Systems	Nervous system	Long-term depression	MSTRG.15441|CSDE1;NRAS, MSTRG.9657|PLCB4;RF00026, MSTRG.16395|ITPR2, MSTRG.22688|GNAI1, MSTRG.10842|HRAS, MSTRG.15526|GNAI3	6	260	55	27883	0.1091	1.22673e-05	****	5.75446e-05	****
map05165	Human Diseases	Infectious disease: viral	Human papillomavirus infection	MSTRG.15441|CSDE1;NRAS, MSTRG.9352|CREBRF;ENSSSCG00000016990, MSTRG.19673|NOTCH4, MSTRG.17375|RBL2, MSTRG.22917|LAMC1;LAMC2, MSTRG.22624|ITGB8, MSTRG.18078|HES4, MSTRG.10842|HRAS, MSTRG.14682|FZD6, MSTRG.14988|ATP6V1H, MSTRG.19042|JAK1;ssc-mir-101-2, MSTRG.17313|ATP6V0D1	12	260	284	27883	0.0423	1.62365e-05	****	7.33799e-05	****
map04550	Cellular Processes	Cellular community - eukaryotes	Signaling pathways regulating pluripotency of stem cells	MSTRG.15441|CSDE1;NRAS, MSTRG.2774|ENSSSCG00000011081, MSTRG.8368|ACVR1, MSTRG.7598|ENSSSCG00000036083, MSTRG.10842|HRAS, MSTRG.14682|FZD6, MSTRG.8697|BMPR2, MSTRG.19042|JAK1;ssc-mir-101-2	8	260	119	27883	0.0672	1.64963e-05	****	7.33799e-05	****
map04926	Organismal Systems	Endocrine system	Relaxin signaling pathway	MSTRG.15441|CSDE1;NRAS, MSTRG.9657|PLCB4;RF00026, MSTRG.18156|NADK;GNB1, MSTRG.22688|GNAI1, MSTRG.10842|HRAS, MSTRG.15526|GNAI3, MSTRG.15235|SHC1;PBXIP1, MSTRG.1897|GNG10	8	260	119	27883	0.0672	1.64963e-05	****	7.33799e-05	****
map05203	Human Diseases	Cancer: overview	Viral carcinogenesis	MSTRG.4894|KAT2B, MSTRG.15441|CSDE1;NRAS, MSTRG.12995|ENSSSCG00000007692, MSTRG.17375|RBL2, MSTRG.12851|RAC1, MSTRG.10842|HRAS, MSTRG.5187|RHOA;GPX1, MSTRG.19042|JAK1;ssc-mir-101-2, MSTRG.17313|ATP6V0D1	9	260	158	27883	0.057	1.85976e-05	****	8.1325e-05	****
map05012	Human Diseases	Neurodegenerative disease	Parkinson disease	MSTRG.18359|PINK1, MSTRG.7138|ENSSSCG00000037143, MSTRG.12035|MIDN;ATP5F1D;STK11, MSTRG.22688|GNAI1, MSTRG.10729|CYCS, MSTRG.15526|GNAI3, MSTRG.4569|UBE2G1, MSTRG.11688|NDUFB7	8	260	126	27883	0.0635	2.49795e-05	****	0.000107412	***
map04920	Organismal Systems	Endocrine system	Adipocytokine signaling pathway	MSTRG.10498|LEP, MSTRG.6938|PTPN11, MSTRG.12035|MIDN;ATP5F1D;STK11, MSTRG.4651|SLC2A4, MSTRG.2476|ENSSSCG00000010931;CYB5R1, MSTRG.8868|IRS1	6	260	63	27883	0.0952	2.70162e-05	****	0.000112622	***
map04070	Environmental Information Processing	Signal transduction	Phosphatidylinositol signaling system	MSTRG.7146|PI4KA, MSTRG.9657|PLCB4;RF00026, MSTRG.18697|IMPA2, MSTRG.16395|ITPR2, MSTRG.20656|CALM1, MSTRG.9629|CDS2, MSTRG.13541|IPPK	7	260	93	27883	0.0753	2.70643e-05	****	0.000112622	***
map05160	Human Diseases	Infectious disease: viral	Hepatitis C	MSTRG.15441|CSDE1;NRAS, MSTRG.12995|ENSSSCG00000007692, MSTRG.13721|EIF2AK3, MSTRG.10729|CYCS, MSTRG.10842|HRAS, MSTRG.12979|FIS1;CLDN15, MSTRG.19042|JAK1;ssc-mir-101-2, MSTRG.16686|BID	8	260	129	27883	0.062	2.95979e-05	****	0.000119316	***
map04145	Cellular Processes	Transport and catabolism	Phagosome	MSTRG.9352|CREBRF;ENSSSCG00000016990, MSTRG.17280|DYNC1LI2, MSTRG.19619|TUBB, MSTRG.18487|STX12, MSTRG.12851|RAC1, MSTRG.8466|DYNC1I2, MSTRG.14988|ATP6V1H, MSTRG.17313|ATP6V0D1	8	260	129	27883	0.062	2.95979e-05	****	0.000119316	***
map05214	Human Diseases	Cancer: specific types	Glioma	MSTRG.15441|CSDE1;NRAS, MSTRG.20656|CALM1, MSTRG.21508|CAMK2D, MSTRG.10842|HRAS, MSTRG.12773|PDGFA, MSTRG.15235|SHC1;PBXIP1	6	260	67	27883	0.0896	3.84652e-05	****	0.000152677	***
map00270	Metabolism	Amino acid metabolism	Cysteine and methionine metabolism	MSTRG.15521|AHCYL1, MSTRG.7196|MTR, MSTRG.9876|GSS, MSTRG.15619|GCLM, MSTRG.13756|MAT2A	5	260	44	27883	0.1136	5.47312e-05	****	0.000213949	***
map04114	Cellular Processes	Cell growth and death	Oocyte meiosis	MSTRG.12995|ENSSSCG00000007692, MSTRG.14203|PPP1CB, MSTRG.16395|ITPR2, MSTRG.20656|CALM1, MSTRG.20044|CPEB1, MSTRG.21508|CAMK2D, MSTRG.21606|PPP3CA	7	260	105	27883	0.0667	5.91444e-05	****	0.00022775	***
map00330	Metabolism	Amino acid metabolism	Arginine and proline metabolism	MSTRG.23242|MAOA, MSTRG.20933|LAP3, MSTRG.12461|ALDH7A1, MSTRG.1123|CNDP2, MSTRG.4687|SAT2	5	260	45	27883	0.1111	6.11068e-05	****	0.000228486	***
map00480	Metabolism	Metabolism of other amino acids	Glutathione metabolism	MSTRG.14447|OPLAH, MSTRG.9876|GSS, MSTRG.15619|GCLM, MSTRG.20933|LAP3, MSTRG.5187|RHOA;GPX1	5	260	45	27883	0.1111	6.11068e-05	****	0.000228486	***
map04310	Environmental Information Processing	Signal transduction	Wnt signaling pathway	MSTRG.9657|PLCB4;RF00026, MSTRG.12851|RAC1, MSTRG.16709|PRICKLE1, MSTRG.21508|CAMK2D, MSTRG.5187|RHOA;GPX1, MSTRG.14682|FZD6, MSTRG.11402|LGR4, MSTRG.21606|PPP3CA	8	260	146	27883	0.0548	7.14168e-05	****	0.000263222	***
map00520	Metabolism	Carbohydrate metabolism	Amino sugar and nucleotide sugar metabolism	MSTRG.2476|ENSSSCG00000010931;CYB5R1, MSTRG.13878|GFPT1, MSTRG.19104|ENSSSCG00000020677, MSTRG.13632|UXS1, MSTRG.13860|NAGK	5	260	48	27883	0.1042	8.37136e-05	****	0.000304199	***
map04727	Organismal Systems	Nervous system	GABAergic synapse	MSTRG.18156|NADK;GNB1, MSTRG.22688|GNAI1, MSTRG.17114|GABARAPL2, MSTRG.15526|GNAI3, MSTRG.22894|ENSSSCG00000015545, MSTRG.1897|GNG10	6	260	78	27883	0.0769	9.08937e-05	****	0.000325702	***
map00280	Metabolism	Amino acid metabolism	Valine, leucine and isoleucine degradation	MSTRG.21568|HADH, MSTRG.12461|ALDH7A1, MSTRG.9150|OXCT1, MSTRG.18940|ACADM, MSTRG.16963|ACSF3	5	260	49	27883	0.102	9.25219e-05	****	0.000326995	***
map04211	Organismal Systems	Aging	Longevity regulating pathway	MSTRG.15441|CSDE1;NRAS, MSTRG.12035|MIDN;ATP5F1D;STK11, MSTRG.2476|ENSSSCG00000010931;CYB5R1, MSTRG.10842|HRAS, MSTRG.14990|RB1CC1, MSTRG.8868|IRS1	6	260	79	27883	0.0759	9.76041e-05	****	0.000340295	***
map05210	Human Diseases	Cancer: specific types	Colorectal cancer	MSTRG.15441|CSDE1;NRAS, MSTRG.12851|RAC1, MSTRG.8131|RALB, MSTRG.10729|CYCS, MSTRG.10842|HRAS, MSTRG.5187|RHOA;GPX1	6	260	81	27883	0.0741	0.000112205	***	0.000380906	***
map05032	Human Diseases	Substance dependence	Morphine addiction	MSTRG.7019|GRK3, MSTRG.18156|NADK;GNB1, MSTRG.22688|GNAI1, MSTRG.251|PDE7B, MSTRG.15526|GNAI3, MSTRG.1897|GNG10	6	260	81	27883	0.0741	0.000112205	***	0.000380906	***
map04714	Organismal Systems	Environmental adaptation	Thermogenesis	MSTRG.15441|CSDE1;NRAS, MSTRG.12035|MIDN;ATP5F1D;STK11, MSTRG.10842|HRAS, MSTRG.18459|ARID1A, MSTRG.246|MAP3K5, MSTRG.7132|SMARCB1, MSTRG.1624|SMARCA2, MSTRG.11688|NDUFB7, MSTRG.4752|COX10;HS3ST3B1	9	260	205	27883	0.0439	0.000140088	***	0.000469385	***
map05418	Human Diseases	Cardiovascular disease	Fluid shear stress and atherosclerosis	MSTRG.8368|ACVR1, MSTRG.20656|CALM1, MSTRG.12851|RAC1, MSTRG.5187|RHOA;GPX1, MSTRG.12773|PDGFA, MSTRG.8697|BMPR2, MSTRG.246|MAP3K5	7	260	121	27883	0.0579	0.000144628	***	0.000478386	***
map05169	Human Diseases	Infectious disease: viral	Epstein-Barr virus infection	MSTRG.15045|CD247;CREG1, MSTRG.12851|RAC1, MSTRG.10729|CYCS, MSTRG.926|PDIA3, MSTRG.8908|PSMD1;RF00026, MSTRG.19042|JAK1;ssc-mir-101-2, MSTRG.161|TAB2, MSTRG.16686|BID	8	260	169	27883	0.0473	0.000196862	***	0.00063944	***
map04750	Organismal Systems	Sensory system	Inflammatory mediator regulation of TRP channels	MSTRG.9657|PLCB4;RF00026, MSTRG.14203|PPP1CB, MSTRG.16395|ITPR2, MSTRG.20656|CALM1, MSTRG.21508|CAMK2D, MSTRG.1333|PTGER2	6	260	90	27883	0.0667	0.000200754	***	0.00063944	***
map05145	Human Diseases	Infectious disease: parasitic	Toxoplasmosis	MSTRG.22688|GNAI1, MSTRG.22917|LAMC1;LAMC2, MSTRG.10729|CYCS, MSTRG.15526|GNAI3, MSTRG.19042|JAK1;ssc-mir-101-2, MSTRG.161|TAB2	6	260	90	27883	0.0667	0.000200754	***	0.00063944	***
map05231	Human Diseases	Cancer: overview	Choline metabolism in cancer	MSTRG.15441|CSDE1;NRAS, MSTRG.6045|ENSSSCG00000032918;PCYT1A, MSTRG.12851|RAC1, MSTRG.10842|HRAS, MSTRG.12773|PDGFA, MSTRG.10525|WASL	6	260	91	27883	0.0659	0.000213267	***	0.000671011	***
map04723	Organismal Systems	Nervous system	Retrograde endocannabinoid signaling	MSTRG.9657|PLCB4;RF00026, MSTRG.18156|NADK;GNB1, MSTRG.16395|ITPR2, MSTRG.22688|GNAI1, MSTRG.15526|GNAI3, MSTRG.1897|GNG10, MSTRG.11688|NDUFB7	7	260	130	27883	0.0538	0.000225422	***	0.00070071	***
map05031	Human Diseases	Substance dependence	Amphetamine addiction	MSTRG.14203|PPP1CB, MSTRG.23242|MAOA, MSTRG.20656|CALM1, MSTRG.21508|CAMK2D, MSTRG.21606|PPP3CA	5	260	60	27883	0.0833	0.000243801	***	0.000748817	***
map05211	Human Diseases	Cancer: specific types	Renal cell carcinoma	MSTRG.15441|CSDE1;NRAS, MSTRG.6938|PTPN11, MSTRG.12851|RAC1, MSTRG.10842|HRAS, MSTRG.4827|COPS3;FLCN	5	260	61	27883	0.082	0.000263567	***	0.000800002	***
map04630	Environmental Information Processing	Signal transduction	JAK-STAT signaling pathway	MSTRG.10498|LEP, MSTRG.6938|PTPN11, MSTRG.1377|SOCS4, MSTRG.10842|HRAS, MSTRG.12773|PDGFA, MSTRG.11194|ENSSSCG00000013155, MSTRG.19042|JAK1;ssc-mir-101-2	7	260	135	27883	0.0519	0.000284013	***	0.000852038	***
map04662	Organismal Systems	Immune system	B cell receptor signaling pathway	MSTRG.15441|CSDE1;NRAS, MSTRG.12851|RAC1, MSTRG.10842|HRAS, MSTRG.7670|TM9SF3;PIK3AP1, MSTRG.21606|PPP3CA	5	260	63	27883	0.0794	0.000306725	***	0.000909597	***
map04918	Organismal Systems	Endocrine system	Thyroid hormone synthesis	MSTRG.9657|PLCB4;RF00026, MSTRG.16395|ITPR2, MSTRG.2025|HSPA5;RF00412, MSTRG.5187|RHOA;GPX1, MSTRG.22787|PDIA4	5	260	65	27883	0.0769	0.000355034	***	0.0010409	**
map04934	Human Diseases	Endocrine and metabolic disease	Cushing syndrome	MSTRG.9657|PLCB4;RF00026, MSTRG.16395|ITPR2, MSTRG.22688|GNAI1, MSTRG.21508|CAMK2D, MSTRG.15526|GNAI3, MSTRG.14682|FZD6, MSTRG.5855|NCEH1	7	260	142	27883	0.0493	0.000385981	***	0.00111891	**
map04931	Human Diseases	Endocrine and metabolic disease	Insulin resistance	MSTRG.14203|PPP1CB, MSTRG.6938|PTPN11, MSTRG.4651|SLC2A4, MSTRG.13878|GFPT1, MSTRG.12483|SLC27A6, MSTRG.8868|IRS1	6	260	103	27883	0.0583	0.000416915	***	0.00119173	**
map04216	Cellular Processes	Cell growth and death	Ferroptosis	MSTRG.16992|MAP1LC3B, MSTRG.9876|GSS, MSTRG.15619|GCLM, MSTRG.4687|SAT2	4	260	38	27883	0.1053	0.000424959	***	0.00119173	**
map04962	Organismal Systems	Excretory system	Vasopressin-regulated water reabsorption	MSTRG.17280|DYNC1LI2, MSTRG.13804|ENSSSCG00000008274, MSTRG.8466|DYNC1I2, MSTRG.11844|RAB11B	4	260	38	27883	0.1053	0.000424959	***	0.00119173	**
map05161	Human Diseases	Infectious disease: viral	Hepatitis B	MSTRG.15441|CSDE1;NRAS, MSTRG.18383|HSPG2, MSTRG.10729|CYCS, MSTRG.10842|HRAS, MSTRG.19042|JAK1;ssc-mir-101-2, MSTRG.161|TAB2, MSTRG.16686|BID	7	260	145	27883	0.0483	0.000437785	***	0.00120221	**
map05133	Human Diseases	Infectious disease: bacterial	Pertussis	MSTRG.20656|CALM1, MSTRG.22688|GNAI1, MSTRG.15526|GNAI3, MSTRG.5187|RHOA;GPX1, MSTRG.20233|CFL2	5	260	68	27883	0.0735	0.000438015	***	0.00120221	**
map04919	Organismal Systems	Endocrine system	Thyroid hormone signaling pathway	MSTRG.4894|KAT2B, MSTRG.15441|CSDE1;NRAS, MSTRG.9657|PLCB4;RF00026, MSTRG.19673|NOTCH4, MSTRG.10842|HRAS, MSTRG.22471|PFKFB2	6	260	105	27883	0.0571	0.000462057	***	0.00125485	**
map05225	Human Diseases	Cancer: specific types	Hepatocellular carcinoma	MSTRG.15441|CSDE1;NRAS, MSTRG.10842|HRAS, MSTRG.18459|ARID1A, MSTRG.14682|FZD6, MSTRG.15235|SHC1;PBXIP1, MSTRG.7132|SMARCB1, MSTRG.1624|SMARCA2	7	260	147	27883	0.0476	0.0004753	***	0.00127737	**
map05100	Human Diseases	Infectious disease: bacterial	Bacterial invasion of epithelial cells	MSTRG.12851|RAC1, MSTRG.5187|RHOA;GPX1, MSTRG.10915|CTTN, MSTRG.10525|WASL, MSTRG.15235|SHC1;PBXIP1	5	260	70	27883	0.0714	0.000500935	***	0.00133238	**
map05220	Human Diseases	Cancer: specific types	Chronic myeloid leukemia	MSTRG.15441|CSDE1;NRAS, MSTRG.6938|PTPN11, MSTRG.5816|MECOM, MSTRG.10842|HRAS, MSTRG.15235|SHC1;PBXIP1	5	260	71	27883	0.0704	0.000534831	***	0.00140802	**
map04721	Organismal Systems	Nervous system	Synaptic vesicle cycle	MSTRG.9352|CREBRF;ENSSSCG00000016990, MSTRG.1713|UNC13B, MSTRG.17802|AP2S1, MSTRG.14988|ATP6V1H, MSTRG.17313|ATP6V0D1	5	260	73	27883	0.0685	0.000607759	***	0.00158386	**
map01521	Human Diseases	Drug resistance: antineoplastic	EGFR tyrosine kinase inhibitor resistance	MSTRG.15441|CSDE1;NRAS, MSTRG.10842|HRAS, MSTRG.12773|PDGFA, MSTRG.19042|JAK1;ssc-mir-101-2, MSTRG.15235|SHC1;PBXIP1	5	260	74	27883	0.0676	0.000646899	***	0.00165247	**
map03018	Genetic Information Processing	Folding, sorting and degradation	RNA degradation	MSTRG.21380|LSM6, MSTRG.8810|CNOT9, MSTRG.4982|CNOT10, MSTRG.22266|DDX6, MSTRG.1775|EXOSC3	5	260	74	27883	0.0676	0.000646899	***	0.00165247	**
map04142	Cellular Processes	Transport and catabolism	Lysosome	MSTRG.18665|PPT1, MSTRG.23618|GLA, MSTRG.18814|NPC1, MSTRG.10872|CTSD, MSTRG.14988|ATP6V1H, MSTRG.17313|ATP6V0D1	6	260	113	27883	0.0531	0.000681942	***	0.0017159	**
map05030	Human Diseases	Substance dependence	Cocaine addiction	MSTRG.23242|MAOA, MSTRG.22688|GNAI1, MSTRG.15526|GNAI3, MSTRG.10255|CDK5	4	260	43	27883	0.093	0.000685028	***	0.0017159	**
map04614	Organismal Systems	Endocrine system	Renin-angiotensin system	MSTRG.12307|LNPEP, MSTRG.22015|PRCP;RAB30, MSTRG.485|PREP	3	260	19	27883	0.1579	0.00069534	***	0.00172498	**
map05134	Human Diseases	Infectious disease: bacterial	Legionellosis	MSTRG.7967|BNIP3, MSTRG.10998|RAB1B, MSTRG.10729|CYCS, MSTRG.13895|RAB1A	4	260	45	27883	0.0889	0.000815077	***	0.00197362	**
map04979	Organismal Systems	Digestive system	Cholesterol metabolism	MSTRG.6567|LPL, MSTRG.18814|NPC1, MSTRG.5855|NCEH1, MSTRG.10116|VAPB;STX16;NPEPL1	4	260	45	27883	0.0889	0.000815077	***	0.00197362	**
map00190	Metabolism	Energy metabolism	Oxidative phosphorylation	MSTRG.9352|CREBRF;ENSSSCG00000016990, MSTRG.12035|MIDN;ATP5F1D;STK11, MSTRG.14988|ATP6V1H, MSTRG.17313|ATP6V0D1, MSTRG.11688|NDUFB7, MSTRG.4752|COX10;HS3ST3B1	6	260	117	27883	0.0513	0.000818515	***	0.00197362	**
map04270	Organismal Systems	Circulatory system	Vascular smooth muscle contraction	MSTRG.9657|PLCB4;RF00026, MSTRG.14203|PPP1CB, MSTRG.18785|USP14;ROCK1, MSTRG.16395|ITPR2, MSTRG.20656|CALM1, MSTRG.5187|RHOA;GPX1	6	260	118	27883	0.0508	0.00085574	***	0.00204427	**
map00340	Metabolism	Amino acid metabolism	Histidine metabolism	MSTRG.23242|MAOA, MSTRG.12461|ALDH7A1, MSTRG.1123|CNDP2	3	260	22	27883	0.1364	0.00108249	**	0.00256222	**
map04922	Organismal Systems	Endocrine system	Glucagon signaling pathway	MSTRG.9657|PLCB4;RF00026, MSTRG.16395|ITPR2, MSTRG.20656|CALM1, MSTRG.21508|CAMK2D, MSTRG.21606|PPP3CA	5	260	84	27883	0.0595	0.00114975	**	0.00266916	**
map00564	Metabolism	Lipid metabolism	Glycerophospholipid metabolism	MSTRG.9629|CDS2, MSTRG.6045|ENSSSCG00000032918;PCYT1A, MSTRG.17917|MBOAT7, MSTRG.8361|GPD2, MSTRG.9649|CRLS1	5	260	84	27883	0.0595	0.00114975	**	0.00266916	**
map05016	Human Diseases	Neurodegenerative disease	Huntington disease	MSTRG.20556|DNAL1, MSTRG.9657|PLCB4;RF00026, MSTRG.12035|MIDN;ATP5F1D;STK11, MSTRG.13804|ENSSSCG00000008274, MSTRG.10729|CYCS, MSTRG.17802|AP2S1, MSTRG.11688|NDUFB7	7	260	171	27883	0.0409	0.00115871	**	0.00266916	**
map04020	Environmental Information Processing	Signal transduction	Calcium signaling pathway	MSTRG.9657|PLCB4;RF00026, MSTRG.16395|ITPR2, MSTRG.20656|CALM1, MSTRG.21508|CAMK2D, MSTRG.12200|F2R, MSTRG.20972|STIM2;ENSSSCG00000032413, MSTRG.21606|PPP3CA	7	260	172	27883	0.0407	0.00119845	**	0.00269798	**
map04261	Organismal Systems	Circulatory system	Adrenergic signaling in cardiomyocytes	MSTRG.9657|PLCB4;RF00026, MSTRG.14203|PPP1CB, MSTRG.20656|CALM1, MSTRG.22688|GNAI1, MSTRG.21508|CAMK2D, MSTRG.15526|GNAI3	6	260	126	27883	0.0476	0.00120259	**	0.00269798	**
map04621	Organismal Systems	Immune system	NOD-like receptor signaling pathway	MSTRG.9657|PLCB4;RF00026, MSTRG.16395|ITPR2, MSTRG.17114|GABARAPL2, MSTRG.5187|RHOA;GPX1, MSTRG.19042|JAK1;ssc-mir-101-2, MSTRG.161|TAB2	6	260	126	27883	0.0476	0.00120259	**	0.00269798	**
map04370	Environmental Information Processing	Signal transduction	VEGF signaling pathway	MSTRG.15441|CSDE1;NRAS, MSTRG.12851|RAC1, MSTRG.10842|HRAS, MSTRG.21606|PPP3CA	4	260	51	27883	0.0784	0.00130865	**	0.00288574	**
map00590	Metabolism	Lipid metabolism	Arachidonic acid metabolism	MSTRG.21569|CYP2U1, MSTRG.5187|RHOA;GPX1, MSTRG.6645|EPHX2, MSTRG.10041|PTGIS;KCNB1	4	260	51	27883	0.0784	0.00130865	**	0.00288574	**
map04350	Environmental Information Processing	Signal transduction	TGF-beta signaling pathway	MSTRG.8368|ACVR1, MSTRG.18785|USP14;ROCK1, MSTRG.18340|ENSSSCG00000028414;NBL1, MSTRG.5187|RHOA;GPX1, MSTRG.8697|BMPR2	5	260	88	27883	0.0568	0.00141574	**	0.00309544	**
map00310	Metabolism	Amino acid metabolism	Lysine degradation	MSTRG.15219|ASH1L;ENSSSCG00000035821, MSTRG.21568|HADH, MSTRG.12461|ALDH7A1, MSTRG.12135|PRELID1;NSD1	4	260	54	27883	0.0741	0.00162038	**	0.0035131	**
map04660	Organismal Systems	Immune system	T cell receptor signaling pathway	MSTRG.15441|CSDE1;NRAS, MSTRG.15045|CD247;CREG1, MSTRG.10842|HRAS, MSTRG.5187|RHOA;GPX1, MSTRG.21606|PPP3CA	5	260	93	27883	0.0538	0.00180886	**	0.00388905	**
map05142	Human Diseases	Infectious disease: parasitic	Chagas disease	MSTRG.9657|PLCB4;RF00026, MSTRG.15045|CD247;CREG1, MSTRG.22688|GNAI1, MSTRG.15526|GNAI3, MSTRG.4316|ENSSSCG00000039569;ENSSSCG00000034371;ENSSSCG00000032343;ENSSSCG00000031292;CCL4	5	260	97	27883	0.0515	0.00217667	**	0.00464115	**
map03013	Genetic Information Processing	Translation	Nucleocytoplasmic transport	MSTRG.23678|NXT2, MSTRG.4079|KPNB1, MSTRG.13618|RANBP2, MSTRG.16288|NUP107, MSTRG.12463|PHAX;TEX43, MSTRG.19048|ENSSSCG00000032529	6	260	144	27883	0.0417	0.00236926	**	0.00499158	**
map04928	Organismal Systems	Endocrine system	Parathyroid hormone synthesis, secretion and action	MSTRG.9657|PLCB4;RF00026, MSTRG.16395|ITPR2, MSTRG.22688|GNAI1, MSTRG.15526|GNAI3, MSTRG.5187|RHOA;GPX1	5	260	99	27883	0.0505	0.00237971	**	0.00499158	**
map00410	Metabolism	Metabolism of other amino acids	beta-Alanine metabolism	MSTRG.12461|ALDH7A1, MSTRG.18940|ACADM, MSTRG.1123|CNDP2	3	260	29	27883	0.1034	0.00244786	**	0.00506223	**
map04390	Environmental Information Processing	Signal transduction	Hippo signaling pathway	MSTRG.12995|ENSSSCG00000007692, MSTRG.14203|PPP1CB, MSTRG.22129|YAP1, MSTRG.14682|FZD6, MSTRG.1317|SAV1, MSTRG.8697|BMPR2	6	260	145	27883	0.0414	0.00245263	**	0.00506223	**
map04917	Organismal Systems	Endocrine system	Prolactin signaling pathway	MSTRG.15441|CSDE1;NRAS, MSTRG.1377|SOCS4, MSTRG.10842|HRAS, MSTRG.15235|SHC1;PBXIP1	4	260	65	27883	0.0615	0.00320293	**	0.00655838	**
map00250	Metabolism	Amino acid metabolism	Alanine, aspartate and glutamate metabolism	MSTRG.13878|GFPT1, MSTRG.22894|ENSSSCG00000015545, MSTRG.19273|RIMKLA	3	260	33	27883	0.0909	0.00355623	**	0.00722446	**
map00562	Metabolism	Carbohydrate metabolism	Inositol phosphate metabolism	MSTRG.7146|PI4KA, MSTRG.9657|PLCB4;RF00026, MSTRG.18697|IMPA2, MSTRG.13541|IPPK	4	260	69	27883	0.058	0.00397308	**	0.00794616	**
map05212	Human Diseases	Cancer: specific types	Pancreatic cancer	MSTRG.12851|RAC1, MSTRG.8131|RALB, MSTRG.19042|JAK1;ssc-mir-101-2, MSTRG.23833|ARHGEF6	4	260	69	27883	0.058	0.00397308	**	0.00794616	**
map03008	Genetic Information Processing	Translation	Ribosome biogenesis in eukaryotes	MSTRG.13082|SBDS, MSTRG.23678|NXT2, MSTRG.2299|NVL, MSTRG.4360|UTP6	4	260	70	27883	0.0571	0.00418351	**	0.00830266	**
map04110	Cellular Processes	Cell growth and death	Cell cycle	MSTRG.12995|ENSSSCG00000007692, MSTRG.17375|RBL2, MSTRG.5671|TFDP2, MSTRG.7180|CDC45, MSTRG.14613|RAD21;ENSSSCG00000020836	5	260	114	27883	0.0439	0.00436534	**	0.00859739	**
map05162	Human Diseases	Infectious disease: viral	Measles	MSTRG.13721|EIF2AK3, MSTRG.10729|CYCS, MSTRG.19042|JAK1;ssc-mir-101-2, MSTRG.161|TAB2, MSTRG.16686|BID	5	260	116	27883	0.0431	0.00469857	**	0.00918356	**
map00260	Metabolism	Amino acid metabolism	Glycine, serine and threonine metabolism	MSTRG.23242|MAOA, MSTRG.5194|AMT;ENSSSCG00000031594, MSTRG.12461|ALDH7A1	3	260	37	27883	0.0811	0.00492782	**	0.00955923	**
map00071	Metabolism	Lipid metabolism	Fatty acid degradation	MSTRG.21568|HADH, MSTRG.12461|ALDH7A1, MSTRG.18940|ACADM	3	260	39	27883	0.0769	0.00571742	**	0.0110082	*
map05323	Human Diseases	Immune disease	Rheumatoid arthritis	MSTRG.9352|CREBRF;ENSSSCG00000016990, MSTRG.14988|ATP6V1H, MSTRG.4316|ENSSSCG00000039569;ENSSSCG00000034371;ENSSSCG00000032343;ENSSSCG00000031292;CCL4, MSTRG.17313|ATP6V0D1	4	260	77	27883	0.0519	0.00587021	**	0.0112186	*
map04012	Environmental Information Processing	Signal transduction	ErbB signaling pathway	MSTRG.15441|CSDE1;NRAS, MSTRG.21508|CAMK2D, MSTRG.10842|HRAS, MSTRG.15235|SHC1;PBXIP1	4	260	78	27883	0.0513	0.00614306	**	0.0115687	*
map04914	Organismal Systems	Endocrine system	Progesterone-mediated oocyte maturation	MSTRG.22688|GNAI1, MSTRG.20044|CPEB1, MSTRG.15526|GNAI3, MSTRG.13161|KIF22;MAZ;ENSSSCG00000027970	4	260	78	27883	0.0513	0.00614306	**	0.0115687	*
map05168	Human Diseases	Infectious disease: viral	Herpes simplex virus 1 infection	MSTRG.14203|PPP1CB, MSTRG.6938|PTPN11, MSTRG.13721|EIF2AK3, MSTRG.10729|CYCS, MSTRG.926|PDIA3, MSTRG.19042|JAK1;ssc-mir-101-2, MSTRG.161|TAB2, MSTRG.16686|BID	8	260	292	27883	0.0274	0.0063475	**	0.0118671	*
map04930	Human Diseases	Endocrine and metabolic disease	Type II diabetes mellitus	MSTRG.4651|SLC2A4, MSTRG.1377|SOCS4, MSTRG.8868|IRS1	3	260	41	27883	0.0732	0.00657857	**	0.0122106	*
map01522	Human Diseases	Drug resistance: antineoplastic	Endocrine resistance	MSTRG.15441|CSDE1;NRAS, MSTRG.19673|NOTCH4, MSTRG.10842|HRAS, MSTRG.15235|SHC1;PBXIP1	4	260	81	27883	0.0494	0.00701182	**	0.0129218	*
map04972	Organismal Systems	Digestive system	Pancreatic secretion	MSTRG.9657|PLCB4;RF00026, MSTRG.16395|ITPR2, MSTRG.12851|RAC1, MSTRG.5187|RHOA;GPX1	4	260	82	27883	0.0488	0.0073185	**	0.0133913	*
map00380	Metabolism	Amino acid metabolism	Tryptophan metabolism	MSTRG.23242|MAOA, MSTRG.21568|HADH, MSTRG.12461|ALDH7A1	3	260	43	27883	0.0698	0.00751283	**	0.0136285	*
map04217	Cellular Processes	Cell growth and death	Necroptosis	MSTRG.17139|MLKL, MSTRG.21508|CAMK2D, MSTRG.22894|ENSSSCG00000015545, MSTRG.19042|JAK1;ssc-mir-101-2, MSTRG.16686|BID	5	260	130	27883	0.0385	0.00755376	**	0.0136285	*
map05224	Human Diseases	Cancer: specific types	Breast cancer	MSTRG.15441|CSDE1;NRAS, MSTRG.19673|NOTCH4, MSTRG.10842|HRAS, MSTRG.14682|FZD6, MSTRG.15235|SHC1;PBXIP1	5	260	133	27883	0.0376	0.00829421	**	0.0148605	*
map04925	Organismal Systems	Endocrine system	Aldosterone synthesis and secretion	MSTRG.9657|PLCB4;RF00026, MSTRG.16395|ITPR2, MSTRG.20656|CALM1, MSTRG.21508|CAMK2D	4	260	86	27883	0.0465	0.00863334	**	0.0153614	*
map04612	Organismal Systems	Immune system	Antigen processing and presentation	MSTRG.12534|HSPA4, MSTRG.926|PDIA3, MSTRG.15303|RFX5	3	260	46	27883	0.0652	0.00905429	**	0.016	*
map00670	Metabolism	Metabolism of cofactors and vitamins	One carbon pool by folate	MSTRG.5194|AMT;ENSSSCG00000031594, MSTRG.7196|MTR	2	260	16	27883	0.125	0.00953566	**	0.0166333	*
map00510	Metabolism	Glycan biosynthesis and metabolism	N-Glycan biosynthesis	MSTRG.18360|DDOST, MSTRG.352|MAN1A1, MSTRG.5566|RPN1	3	260	47	27883	0.0638	0.00960606	**	0.0166333	*
map04923	Organismal Systems	Endocrine system	Regulation of lipolysis in adipocytes	MSTRG.22688|GNAI1, MSTRG.15526|GNAI3, MSTRG.8868|IRS1	3	260	47	27883	0.0638	0.00960606	**	0.0166333	*
map05416	Human Diseases	Cardiovascular disease	Viral myocarditis	MSTRG.12851|RAC1, MSTRG.10729|CYCS, MSTRG.16686|BID	3	260	48	27883	0.0625	0.010177	*	0.0175045	*
map05166	Human Diseases	Infectious disease: viral	Human T-cell leukemia virus 1 infection	MSTRG.4894|KAT2B, MSTRG.15441|CSDE1;NRAS, MSTRG.756|TLN2, MSTRG.10842|HRAS, MSTRG.19042|JAK1;ssc-mir-101-2, MSTRG.21606|PPP3CA	6	260	197	27883	0.0305	0.0106624	*	0.0182179	*
map04933	Human Diseases	Endocrine and metabolic disease	AGE-RAGE signaling pathway in diabetic complications	MSTRG.15441|CSDE1;NRAS, MSTRG.9657|PLCB4;RF00026, MSTRG.12851|RAC1, MSTRG.10842|HRAS	4	260	93	27883	0.043	0.0112881	*	0.0191601	*
map04213	Organismal Systems	Aging	Longevity regulating pathway - multiple species	MSTRG.15441|CSDE1;NRAS, MSTRG.10842|HRAS, MSTRG.8868|IRS1	3	260	50	27883	0.06	0.0113771	*	0.0191849	*
map00534	Metabolism	Glycan biosynthesis and metabolism	Glycosaminoglycan biosynthesis - heparan sulfate / heparin	MSTRG.4149|XYLT2, MSTRG.4752|COX10;HS3ST3B1	2	260	19	27883	0.1053	0.0133412	*	0.0223508	*
map00561	Metabolism	Lipid metabolism	Glycerolipid metabolism	MSTRG.6567|LPL, MSTRG.23618|GLA, MSTRG.12461|ALDH7A1	3	260	55	27883	0.0545	0.0147206	*	0.0245028	*
map04927	Organismal Systems	Endocrine system	Cortisol synthesis and secretion	MSTRG.9657|PLCB4;RF00026, MSTRG.16395|ITPR2, MSTRG.5855|NCEH1	3	260	58	27883	0.0517	0.0169655	*	0.0278796	*
map01524	Human Diseases	Drug resistance: antineoplastic	Platinum drug resistance	MSTRG.10729|CYCS, MSTRG.246|MAP3K5, MSTRG.16686|BID	3	260	58	27883	0.0517	0.0169655	*	0.0278796	*
map04744	Organismal Systems	Sensory system	Phototransduction	MSTRG.18156|NADK;GNB1, MSTRG.20656|CALM1	2	260	22	27883	0.0909	0.0176953	*	0.0285337	*
map03060	Genetic Information Processing	Folding, sorting and degradation	Protein export	MSTRG.5826|SEC62, MSTRG.2025|HSPA5;RF00412	2	260	22	27883	0.0909	0.0176953	*	0.0285337	*
map00514	Metabolism	Glycan biosynthesis and metabolism	Other types of O-glycan biosynthesis	MSTRG.3043|B3GLCT, MSTRG.20613|POMT2;TMED8	2	260	22	27883	0.0909	0.0176953	*	0.0285337	*
map04664	Organismal Systems	Immune system	Fc epsilon RI signaling pathway	MSTRG.15441|CSDE1;NRAS, MSTRG.12851|RAC1, MSTRG.10842|HRAS	3	260	60	27883	0.05	0.0185624	*	0.0296382	*
map04380	Organismal Systems	Development and regeneration	Osteoclast differentiation	MSTRG.12851|RAC1, MSTRG.19042|JAK1;ssc-mir-101-2, MSTRG.161|TAB2, MSTRG.21606|PPP3CA	4	260	108	27883	0.037	0.01861	*	0.0296382	*
map00650	Metabolism	Carbohydrate metabolism	Butanoate metabolism	MSTRG.21568|HADH, MSTRG.9150|OXCT1	2	260	23	27883	0.087	0.0192629	*	0.0304897	*
map00062	Metabolism	Lipid metabolism	Fatty acid elongation	MSTRG.18665|PPT1, MSTRG.21568|HADH	2	260	24	27883	0.0833	0.0208865	*	0.032858	*
map05218	Human Diseases	Cancer: specific types	Melanoma	MSTRG.15441|CSDE1;NRAS, MSTRG.10842|HRAS, MSTRG.12773|PDGFA	3	260	63	27883	0.0476	0.0211089	*	0.0330067	*
map04115	Cellular Processes	Cell growth and death	p53 signaling pathway	MSTRG.10729|CYCS, MSTRG.5872|ZMAT3, MSTRG.16686|BID	3	260	64	27883	0.0469	0.0219982	*	0.0341899	*
map04392	Environmental Information Processing	Signal transduction	Hippo signaling pathway - multiple species	MSTRG.22129|YAP1, MSTRG.1317|SAV1	2	260	25	27883	0.08	0.022565	*	0.0346533	*
map00563	Metabolism	Glycan biosynthesis and metabolism	Glycosylphosphatidylinositol (GPI)-anchor biosynthesis	MSTRG.21688|PIGY, MSTRG.23112|PIGA	2	260	25	27883	0.08	0.022565	*	0.0346533	*
map03040	Genetic Information Processing	Transcription	Spliceosome	MSTRG.21380|LSM6, MSTRG.7809|SMNDC1, MSTRG.3881|EFTUD2, MSTRG.187|SF3B5	4	260	116	27883	0.0345	0.0234865	*	0.0358551	*
map04970	Organismal Systems	Digestive system	Salivary secretion	MSTRG.9657|PLCB4;RF00026, MSTRG.16395|ITPR2, MSTRG.20656|CALM1	3	260	66	27883	0.0455	0.0238373	*	0.0361766	*
map04966	Organismal Systems	Excretory system	Collecting duct acid secretion	MSTRG.9352|CREBRF;ENSSSCG00000016990, MSTRG.17313|ATP6V0D1	2	260	26	27883	0.0769	0.0242972	*	0.0364458	*
map00030	Metabolism	Carbohydrate metabolism	Pentose phosphate pathway	MSTRG.14209|RBKS, MSTRG.18236|H6PD	2	260	26	27883	0.0769	0.0242972	*	0.0364458	*
map04512	Environmental Information Processing	Signaling molecules and interaction	ECM-receptor interaction	MSTRG.18383|HSPG2, MSTRG.22917|LAMC1;LAMC2, MSTRG.22624|ITGB8	3	260	67	27883	0.0448	0.0247871	*	0.0367533	*
map04520	Cellular Processes	Cellular community - eukaryotes	Adherens junction	MSTRG.12851|RAC1, MSTRG.5187|RHOA;GPX1, MSTRG.10525|WASL	3	260	67	27883	0.0448	0.0247871	*	0.0367533	*
map03320	Organismal Systems	Endocrine system	PPAR signaling pathway	MSTRG.6567|LPL, MSTRG.12483|SLC27A6, MSTRG.18940|ACADM	3	260	69	27883	0.0435	0.0267473	*	0.0394332	*
map04215	Cellular Processes	Cell growth and death	Apoptosis - multiple species	MSTRG.10729|CYCS, MSTRG.16686|BID	2	260	28	27883	0.0714	0.0279184	*	0.0409258	*
map05020	Human Diseases	Neurodegenerative disease	Prion disease	MSTRG.2025|HSPA5;RF00412, MSTRG.22917|LAMC1;LAMC2	2	260	29	27883	0.069	0.0298051	*	0.0432213	*
map04120	Genetic Information Processing	Folding, sorting and degradation	Ubiquitin mediated proteolysis	MSTRG.7138|ENSSSCG00000037143, MSTRG.13496|STUB1, MSTRG.10204|UBE3C, MSTRG.4569|UBE2G1	4	260	125	27883	0.032	0.0298193	*	0.0432213	*
map04136	Cellular Processes	Transport and catabolism	Autophagy - other	MSTRG.23433|ENSSSCG00000012382, MSTRG.17114|GABARAPL2	2	260	30	27883	0.0667	0.0317411	*	0.0452442	*
map00630	Metabolism	Carbohydrate metabolism	Glyoxylate and dicarboxylate metabolism	MSTRG.5194|AMT;ENSSSCG00000031594, MSTRG.22894|ENSSSCG00000015545	2	260	30	27883	0.0667	0.0317411	*	0.0452442	*
map00052	Metabolism	Carbohydrate metabolism	Galactose metabolism	MSTRG.23618|GLA, MSTRG.14113|GALM	2	260	30	27883	0.0667	0.0317411	*	0.0452442	*
map04666	Organismal Systems	Immune system	Fc gamma R-mediated phagocytosis	MSTRG.12851|RAC1, MSTRG.20233|CFL2, MSTRG.10525|WASL	3	260	77	27883	0.039	0.0353905	*	0.050169	ns
map03015	Genetic Information Processing	Translation	mRNA surveillance pathway	MSTRG.14203|PPP1CB, MSTRG.23678|NXT2, MSTRG.12593|ETF1	3	260	79	27883	0.038	0.03775	*	0.0531874	ns
map05164	Human Diseases	Infectious disease: viral	Influenza A	MSTRG.23678|NXT2, MSTRG.13721|EIF2AK3, MSTRG.10729|CYCS, MSTRG.19042|JAK1;ssc-mir-101-2	4	260	135	27883	0.0296	0.0379321	*	0.0531874	ns
map05226	Human Diseases	Cancer: specific types	Gastric cancer	MSTRG.15441|CSDE1;NRAS, MSTRG.10842|HRAS, MSTRG.14682|FZD6, MSTRG.15235|SHC1;PBXIP1	4	260	136	27883	0.0294	0.0388063	*	0.0541191	ns
map05216	Human Diseases	Cancer: specific types	Thyroid cancer	MSTRG.15441|CSDE1;NRAS, MSTRG.10842|HRAS	2	260	34	27883	0.0588	0.0399566	*	0.0551273	ns
map03030	Genetic Information Processing	Replication and repair	DNA replication	MSTRG.11732|RNASEH2A, MSTRG.14393|RNASEH1	2	260	34	27883	0.0588	0.0399566	*	0.0551273	ns
map04658	Organismal Systems	Immune system	Th1 and Th2 cell differentiation	MSTRG.15045|CD247;CREG1, MSTRG.19042|JAK1;ssc-mir-101-2, MSTRG.21606|PPP3CA	3	260	81	27883	0.037	0.0401879	*	0.0551515	ns
map04620	Organismal Systems	Immune system	Toll-like receptor signaling pathway	MSTRG.12851|RAC1, MSTRG.4316|ENSSSCG00000039569;ENSSSCG00000034371;ENSSSCG00000032343;ENSSSCG00000031292;CCL4, MSTRG.161|TAB2	3	260	83	27883	0.0361	0.0427037	*	0.058294	ns
map05219	Human Diseases	Cancer: specific types	Bladder cancer	MSTRG.15441|CSDE1;NRAS, MSTRG.10842|HRAS	2	260	37	27883	0.0541	0.0465845	*	0.0632568	ns
map05215	Human Diseases	Cancer: specific types	Prostate cancer	MSTRG.15441|CSDE1;NRAS, MSTRG.10842|HRAS, MSTRG.12773|PDGFA	3	260	87	27883	0.0345	0.0479661	*	0.0647918	ns
map03440	Genetic Information Processing	Replication and repair	Homologous recombination	MSTRG.14207|BABAM2, MSTRG.16662|RAD52	2	260	38	27883	0.0526	0.0488773	*	0.0656789	ns
map04961	Organismal Systems	Excretory system	Endocrine and other factor-regulated calcium reabsorption	MSTRG.9657|PLCB4;RF00026, MSTRG.17802|AP2S1	2	260	39	27883	0.0513	0.0512103	ns	0.0684573	ns
map00440	Metabolism	Metabolism of other amino acids	Phosphonate and phosphinate metabolism	MSTRG.6045|ENSSSCG00000032918;PCYT1A	1	260	6	27883	0.1667	0.0546647	ns	0.0726984	ns
map04668	Environmental Information Processing	Signal transduction	TNF signaling pathway	MSTRG.17139|MLKL, MSTRG.246|MAP3K5, MSTRG.161|TAB2	3	260	93	27883	0.0323	0.0564245	ns	0.074654	ns
map00970	Genetic Information Processing	Translation	Aminoacyl-tRNA biosynthesis	MSTRG.12712|LARS, MSTRG.716|NARS	2	260	42	27883	0.0476	0.0584407	ns	0.0769271	ns
map04659	Organismal Systems	Immune system	Th17 cell differentiation	MSTRG.15045|CD247;CREG1, MSTRG.19042|JAK1;ssc-mir-101-2, MSTRG.21606|PPP3CA	3	260	95	27883	0.0316	0.0593911	ns	0.0777813	ns
map04330	Environmental Information Processing	Signal transduction	Notch signaling pathway	MSTRG.4894|KAT2B, MSTRG.19673|NOTCH4	2	260	43	27883	0.0465	0.060925	ns	0.0793872	ns
map04060	Environmental Information Processing	Signaling molecules and interaction	Cytokine-cytokine receptor interaction	MSTRG.10498|LEP, MSTRG.8368|ACVR1, MSTRG.11194|ENSSSCG00000013155, MSTRG.4316|ENSSSCG00000039569;ENSSSCG00000034371;ENSSSCG00000032343;ENSSSCG00000031292;CCL4, MSTRG.8697|BMPR2	5	260	227	27883	0.022	0.062133	ns	0.0805543	ns
map04340	Environmental Information Processing	Signal transduction	Hedgehog signaling pathway	MSTRG.7019|GRK3, MSTRG.8034|SPOPL	2	260	44	27883	0.0455	0.0634449	ns	0.0818439	ns
map00830	Metabolism	Metabolism of cofactors and vitamins	Retinol metabolism	MSTRG.14966|SDR16C5, MSTRG.18977|RPE65;WLS	2	260	45	27883	0.0444	0.0659995	ns	0.0847157	ns
map00600	Metabolism	Lipid metabolism	Sphingolipid metabolism	MSTRG.23618|GLA, MSTRG.2297|DEGS1	2	260	47	27883	0.0426	0.0712093	ns	0.0909505	ns
map05213	Human Diseases	Cancer: specific types	Endometrial cancer	MSTRG.15441|CSDE1;NRAS, MSTRG.10842|HRAS	2	260	54	27883	0.037	0.0904146	ns	0.114911	ns
map05230	Human Diseases	Cancer: overview	Central carbon metabolism in cancer	MSTRG.15441|CSDE1;NRAS, MSTRG.10842|HRAS	2	260	57	27883	0.0351	0.0990607	ns	0.124672	ns
map00010	Metabolism	Carbohydrate metabolism	Glycolysis / Gluconeogenesis	MSTRG.14113|GALM, MSTRG.12461|ALDH7A1	2	260	57	27883	0.0351	0.0990607	ns	0.124672	ns
map05223	Human Diseases	Cancer: specific types	Non-small cell lung cancer	MSTRG.15441|CSDE1;NRAS, MSTRG.10842|HRAS	2	260	60	27883	0.0333	0.107927	ns	0.134518	ns
map05140	Human Diseases	Infectious disease: parasitic	Leishmaniasis	MSTRG.19042|JAK1;ssc-mir-101-2, MSTRG.161|TAB2	2	260	60	27883	0.0333	0.107927	ns	0.134518	ns
map05221	Human Diseases	Cancer: specific types	Acute myeloid leukemia	MSTRG.15441|CSDE1;NRAS, MSTRG.10842|HRAS	2	260	61	27883	0.0328	0.110929	ns	0.137594	ns
map00603	Metabolism	Glycan biosynthesis and metabolism	Glycosphingolipid biosynthesis - globo and isoglobo series	MSTRG.23618|GLA	1	260	14	27883	0.0714	0.122948	ns	0.15105	ns
map00053	Metabolism	Carbohydrate metabolism	Ascorbate and aldarate metabolism	MSTRG.12461|ALDH7A1	1	260	14	27883	0.0714	0.122948	ns	0.15105	ns
map00910	Metabolism	Energy metabolism	Nitrogen metabolism	MSTRG.22894|ENSSSCG00000015545	1	260	15	27883	0.0667	0.13113	ns	0.159583	ns
map00604	Metabolism	Glycan biosynthesis and metabolism	Glycosphingolipid biosynthesis - ganglio series	MSTRG.19729|B3GALT4	1	260	15	27883	0.0667	0.13113	ns	0.159583	ns
map00450	Metabolism	Metabolism of other amino acids	Selenocompound metabolism	MSTRG.7196|MTR	1	260	16	27883	0.0625	0.139236	ns	0.168652	ns
map00360	Metabolism	Amino acid metabolism	Phenylalanine metabolism	MSTRG.23242|MAOA	1	260	17	27883	0.0588	0.147267	ns	0.177547	ns
map04911	Organismal Systems	Endocrine system	Insulin secretion	MSTRG.9657|PLCB4;RF00026, MSTRG.21508|CAMK2D	2	260	75	27883	0.0267	0.154939	ns	0.184552	ns
map00532	Metabolism	Glycan biosynthesis and metabolism	Glycosaminoglycan biosynthesis - chondroitin sulfate / dermatan sulfate	MSTRG.4149|XYLT2	1	260	18	27883	0.0556	0.155224	ns	0.184552	ns
map00511	Metabolism	Glycan biosynthesis and metabolism	Other glycan degradation	MSTRG.18409|FUCA1	1	260	18	27883	0.0556	0.155224	ns	0.184552	ns
map05222	Human Diseases	Cancer: specific types	Small cell lung cancer	MSTRG.22917|LAMC1;LAMC2, MSTRG.10729|CYCS	2	260	76	27883	0.0263	0.158202	ns	0.187229	ns
map00220	Metabolism	Amino acid metabolism	Arginine biosynthesis	MSTRG.22894|ENSSSCG00000015545	1	260	19	27883	0.0526	0.163106	ns	0.192152	ns
map00900	Metabolism	Metabolism of terpenoids and polyketides	Terpenoid backbone biosynthesis	MSTRG.7205|GGPS1	1	260	20	27883	0.05	0.170915	ns	0.19953	ns
map00515	Metabolism	Glycan biosynthesis and metabolism	Mannose type O-glycan biosynthesis	MSTRG.20613|POMT2;TMED8	1	260	20	27883	0.05	0.170915	ns	0.19953	ns
map05202	Human Diseases	Cancer: overview	Transcriptional misregulation in cancer	MSTRG.2774|ENSSSCG00000011081, MSTRG.12773|PDGFA, MSTRG.23220|TSPAN7	3	260	153	27883	0.0196	0.171931	ns	0.199812	ns
map05146	Human Diseases	Infectious disease: parasitic	Amoebiasis	MSTRG.9657|PLCB4;RF00026, MSTRG.22917|LAMC1;LAMC2	2	260	81	27883	0.0247	0.174694	ns	0.202113	ns
map04064	Environmental Information Processing	Signal transduction	NF-kappa B signaling pathway	MSTRG.4316|ENSSSCG00000039569;ENSSSCG00000034371;ENSSSCG00000032343;ENSSSCG00000031292;CCL4, MSTRG.161|TAB2	2	260	82	27883	0.0244	0.178026	ns	0.205048	ns
map00860	Metabolism	Metabolism of cofactors and vitamins	Porphyrin metabolism	MSTRG.4752|COX10;HS3ST3B1	1	260	24	27883	0.0417	0.201432	ns	0.230976	ns
map04710	Organismal Systems	Environmental adaptation	Circadian rhythm	MSTRG.18216|PER3	1	260	28	27883	0.0357	0.23083	ns	0.262353	ns
map04130	Genetic Information Processing	Folding, sorting and degradation	SNARE interactions in vesicular transport	MSTRG.10116|VAPB;STX16;NPEPL1	1	260	28	27883	0.0357	0.23083	ns	0.262353	ns
map00020	Metabolism	Carbohydrate metabolism	Citrate cycle (TCA cycle)	MSTRG.10768|OGDH	1	260	29	27883	0.0345	0.23801	ns	0.266985	ns
map00760	Metabolism	Metabolism of cofactors and vitamins	Nicotinate and nicotinamide metabolism	MSTRG.18156|NADK;GNB1	1	260	29	27883	0.0345	0.23801	ns	0.266985	ns
map00640	Metabolism	Carbohydrate metabolism	Propanoate metabolism	MSTRG.18940|ACADM	1	260	29	27883	0.0345	0.23801	ns	0.266985	ns
map00350	Metabolism	Amino acid metabolism	Tyrosine metabolism	MSTRG.23242|MAOA	1	260	30	27883	0.0333	0.245122	ns	0.272593	ns
map05340	Human Diseases	Immune disease	Primary immunodeficiency	MSTRG.15303|RFX5	1	260	30	27883	0.0333	0.245122	ns	0.272593	ns
map05143	Human Diseases	Infectious disease: parasitic	African trypanosomiasis	MSTRG.9657|PLCB4;RF00026	1	260	32	27883	0.0312	0.25915	ns	0.284514	ns
map03410	Genetic Information Processing	Replication and repair	Base excision repair	MSTRG.6683|NEIL2	1	260	32	27883	0.0312	0.25915	ns	0.284514	ns
map00051	Metabolism	Carbohydrate metabolism	Fructose and mannose metabolism	MSTRG.22471|PFKFB2	1	260	32	27883	0.0312	0.25915	ns	0.284514	ns
map04960	Organismal Systems	Excretory system	Aldosterone-regulated sodium reabsorption	MSTRG.8868|IRS1	1	260	33	27883	0.0303	0.266066	ns	0.290869	ns
map00620	Metabolism	Carbohydrate metabolism	Pyruvate metabolism	MSTRG.12461|ALDH7A1	1	260	34	27883	0.0294	0.272918	ns	0.296755	ns
map04080	Environmental Information Processing	Signaling molecules and interaction	Neuroactive ligand-receptor interaction	MSTRG.10498|LEP, MSTRG.1333|PTGER2, MSTRG.6615|GNRH1;KCTD9, MSTRG.12200|F2R	4	260	284	27883	0.0141	0.273751	ns	0.296755	ns
map00982	Metabolism	Xenobiotics biodegradation and metabolism	Drug metabolism - cytochrome P450	MSTRG.23242|MAOA	1	260	37	27883	0.027	0.293093	ns	0.316394	ns
map03022	Genetic Information Processing	Transcription	Basal transcription factors	MSTRG.2884|TAF3	1	260	39	27883	0.0256	0.306233	ns	0.3292	ns
map04514	Environmental Information Processing	Signaling molecules and interaction	Cell adhesion molecules	MSTRG.22624|ITGB8, MSTRG.12979|FIS1;CLDN15	2	260	121	27883	0.0165	0.311626	ns	0.333607	ns
map03050	Genetic Information Processing	Folding, sorting and degradation	Proteasome	MSTRG.8908|PSMD1;RF00026	1	260	42	27883	0.0238	0.325487	ns	0.347007	ns
map03460	Genetic Information Processing	Replication and repair	Fanconi anemia pathway	MSTRG.5478|FANCD2	1	260	47	27883	0.0213	0.356402	ns	0.378402	ns
map00983	Metabolism	Xenobiotics biodegradation and metabolism	Drug metabolism - other enzymes	MSTRG.17364|ENSSSCG00000002825	1	260	50	27883	0.02	0.374269	ns	0.395744	ns
map04623	Organismal Systems	Immune system	Cytosolic DNA-sensing pathway	MSTRG.4316|ENSSSCG00000039569;ENSSSCG00000034371;ENSSSCG00000032343;ENSSSCG00000031292;CCL4	1	260	52	27883	0.0192	0.385905	ns	0.406382	ns
map05217	Human Diseases	Cancer: specific types	Basal cell carcinoma	MSTRG.14682|FZD6	1	260	59	27883	0.0169	0.42496	ns	0.44569	ns
map04976	Organismal Systems	Digestive system	Bile secretion	MSTRG.5855|NCEH1	1	260	63	27883	0.0159	0.446155	ns	0.466025	ns
map05412	Human Diseases	Cardiovascular disease	Arrhythmogenic right ventricular cardiomyopathy	MSTRG.22624|ITGB8	1	260	64	27883	0.0156	0.451331	ns	0.46953	ns
map04610	Organismal Systems	Immune system	Complement and coagulation cascades	MSTRG.12200|F2R	1	260	70	27883	0.0143	0.481392	ns	0.498791	ns
map04974	Organismal Systems	Digestive system	Protein digestion and absorption	MSTRG.22015|PRCP;RAB30	1	260	72	27883	0.0139	0.491043	ns	0.506756	ns
map05410	Human Diseases	Cardiovascular disease	Hypertrophic cardiomyopathy	MSTRG.22624|ITGB8	1	260	75	27883	0.0133	0.505185	ns	0.519273	ns
map05414	Human Diseases	Cardiovascular disease	Dilated cardiomyopathy	MSTRG.22624|ITGB8	1	260	77	27883	0.013	0.514394	ns	0.52456	ns
map04657	Organismal Systems	Immune system	IL-17 signaling pathway	MSTRG.161|TAB2	1	260	77	27883	0.013	0.514394	ns	0.52456	ns
map04740	Organismal Systems	Sensory system	Olfactory transduction	MSTRG.7019|GRK3, MSTRG.18156|NADK;GNB1, MSTRG.20656|CALM1, MSTRG.21508|CAMK2D	4	260	405	27883	0.0099	0.523602	ns	0.531848	ns
map04146	Cellular Processes	Transport and catabolism	Peroxisome	MSTRG.6645|EPHX2	1	260	81	27883	0.0123	0.532305	ns	0.538567	ns
map04066	Environmental Information Processing	Signal transduction	HIF-1 signaling pathway	MSTRG.21508|CAMK2D	1	260	89	27883	0.0112	0.566175	ns	0.570598	ns
map00230	Metabolism	Nucleotide metabolism	Purine metabolism	MSTRG.251|PDE7B	1	260	118	27883	0.0085	0.669719	ns	0.672325	ns
map03010	Genetic Information Processing	Translation	Ribosome	MSTRG.11781|MRPL4	1	260	121	27883	0.0083	0.678911	ns	0.678911	ns

## Sheet: turquoise
Pathway_ID	KEGG_Level_1	KEGG_Level_2	Pathway_Name	IDs	S	TS	B	TB	Rich.Factor	P.value	Sig.Sign.P	Q.value	Sig.Sign.Q
map05168	Human Diseases	Infectious disease: viral	Herpes simplex virus 1 infection	MSTRG.18394|ZNF436, MSTRG.242|IFNGR1, MSTRG.6728|ZNF268, MSTRG.18113|ZNF584, MSTRG.8172|ENSSSCG00000036877, MSTRG.17731|ZNF45, MSTRG.17930|ZNF331, MSTRG.17942|ENSSSCG00000032978;ENSSSCG00000027741, MSTRG.19687|ENSSSCG00000025593, MSTRG.8903|ENSSSCG00000016263, MSTRG.17550|ZNF382, MSTRG.19200|PIK3R3, MSTRG.17729|ZNF283;ENSSSCG00000038168, MSTRG.17549|ZNF461, MSTRG.11737|ENSSSCG00000021757, MSTRG.1…	54	794	292	27883	0.1849	3.28222e-28	****	1.00436e-25	****
map05200	Human Diseases	Cancer: overview	Pathways in cancer	MSTRG.242|IFNGR1, MSTRG.21405|IL15, MSTRG.3184|LPAR6, MSTRG.16469|ENSSSCG00000036142;MGST1;LMO3, MSTRG.10559|MET, MSTRG.22513|GNG11, MSTRG.1307|SOS2;VCPKMT;L2HGDH, MSTRG.2900|IL2RA, MSTRG.7576|ENSSSCG00000010440, MSTRG.12807|GNA12, MSTRG.672|SMAD2, MSTRG.741|DAPK2, MSTRG.2905|ENSSSCG00000021815, MSTRG.19200|PIK3R3, MSTRG.1025|RASGRP1, MSTRG.7539|CXCL12, MSTRG.1139|KDSR, MSTRG.18371|CDC42, MSTRG.1…	63	794	466	27883	0.1352	7.17826e-25	****	1.09827e-22	****
map04141	Genetic Information Processing	Folding, sorting and degradation	Protein processing in endoplasmic reticulum	MSTRG.4587|ENSSSCG00000031530, MSTRG.18258|NMNAT1;RBP7;UBE4B, MSTRG.12134|LMAN2;MXD3, MSTRG.431|UBE2J1, MSTRG.1800|SEC61B, MSTRG.15196|SSR2, MSTRG.7392|DNAJB12, MSTRG.19668|RNF5, MSTRG.12083|CANX, MSTRG.9704|SEC23B, MSTRG.20340|DAD1, MSTRG.1139|KDSR, MSTRG.15418|MAN1A2;RF00026, MSTRG.4965|STT3B, MSTRG.1162|LMAN1, MSTRG.7203|ERO1B, MSTRG.2859|SEC61A2, MSTRG.5967|ENSSSCG00000011798, MSTRG.23885|SSR…	33	794	150	27883	0.22	3.68226e-20	****	3.75591e-18	****
map04144	Cellular Processes	Transport and catabolism	Endocytosis	MSTRG.2900|IL2RA, MSTRG.12890|ENSSSCG00000007609, MSTRG.6012|ACAP2, MSTRG.672|SMAD2, MSTRG.15479|CAPZA1, MSTRG.14813|WWP1, MSTRG.6994|GIT2, MSTRG.6859|ARPC3, MSTRG.18371|CDC42, MSTRG.15703|SH3GLB1;ENSSSCG00000035099, MSTRG.14260|RAB10, MSTRG.16208|KIF5A;PIP4K2C;DTX3;ARHGEF25, MSTRG.20303|MDP1;ENSSSCG00000001999;CHMP4A;IPO4, MSTRG.12441|SNX2, MSTRG.5942|AP2M1;ABCF3, MSTRG.4883|RAB5A, MSTRG.15309|P…	37	794	222	27883	0.1667	3.92152e-18	****	2.99996e-16	****
map04151	Environmental Information Processing	Signal transduction	PI3K-Akt signaling pathway	MSTRG.21104|KDR, MSTRG.3184|LPAR6, MSTRG.9961|SGK2;IFT52, MSTRG.10559|MET, MSTRG.22513|GNG11, MSTRG.1307|SOS2;VCPKMT;L2HGDH, MSTRG.10108|PCK1, MSTRG.2900|IL2RA, MSTRG.7576|ENSSSCG00000010440, MSTRG.22194|PPP2R1B;ENSSSCG00000015023, MSTRG.8738|CREB1, MSTRG.19200|PIK3R3, MSTRG.12355|EFNA5, MSTRG.1139|KDSR, MSTRG.14698|YWHAZ, MSTRG.1955|TLR4, MSTRG.18899|ENSSSCG00000037081, MSTRG.22982|PPP2R5A;RF000…	42	794	301	27883	0.1395	1.80285e-17	****	1.06112e-15	****
map03040	Genetic Information Processing	Transcription	Spliceosome	MSTRG.23754|THOC2, MSTRG.20327|ACIN1, MSTRG.17920|CNOT3;PRPF31, MSTRG.12637|HARS2;ZMAT2, MSTRG.18783|THOC1, MSTRG.19924|CDC5L, MSTRG.6030|ENSSSCG00000029291;NCBP2, MSTRG.16097|HNRNPA1, MSTRG.22427|SNRPE, MSTRG.20621|SNW1, MSTRG.18526|SNRNP40, MSTRG.20376|ENSSSCG00000038947, MSTRG.15371|RBM8A, MSTRG.19272|PPIH, MSTRG.3589|EIF4A3, MSTRG.4515|SCARF1;PRPF8, MSTRG.20950|DHX15, MSTRG.19791|SRSF3, MSTRG…	27	794	116	27883	0.2328	2.08062e-17	****	1.06112e-15	****
map04146	Cellular Processes	Transport and catabolism	Peroxisome	MSTRG.8223|ACSL1, MSTRG.5029|ACAA1, MSTRG.16578|PEX5;CLSTN3, MSTRG.3663|ACOX1, MSTRG.8745|ENSSSCG00000023264, MSTRG.17607|LGALS4;ECH1, MSTRG.212|PEX3, MSTRG.10276|GSTK1, MSTRG.18250|PEX14, MSTRG.5340|ACOX2;FAM107A, MSTRG.16700|ABCD2, MSTRG.15124|ENSSSCG00000023091;ENSSSCG00000006388, MSTRG.6743|PGAM5, MSTRG.15848|SLC25A17, MSTRG.18408|GALE;HMGCL, MSTRG.15630|ABCD3, MSTRG.4348|PEX12;SLFN11, MSTRG.…	23	794	81	27883	0.284	4.16943e-17	****	1.82264e-15	****
map05203	Human Diseases	Cancer: overview	Viral carcinogenesis	MSTRG.19604|MRPS18B, MSTRG.6795|GTF2H3, MSTRG.6025|DLG1, MSTRG.8738|CREB1, MSTRG.8903|ENSSSCG00000016263, MSTRG.19200|PIK3R3, MSTRG.18371|CDC42, MSTRG.14698|YWHAZ, MSTRG.1159|PMAIP1, MSTRG.20621|SNW1, MSTRG.3961|STAT5B, MSTRG.12676|HDAC3, MSTRG.7763|NFKB2, MSTRG.15864|ATF4, MSTRG.16125|CDK2;ENSSSCG00000037597, MSTRG.23305|HDAC6, MSTRG.16610|LTBR, MSTRG.9318|ENSSSCG00000028786, MSTRG.9232|IL6ST, M…	29	794	158	27883	0.1835	1.19805e-15	****	4.58252e-14	****
map05166	Human Diseases	Infectious disease: viral	Human T-cell leukemia virus 1 infection	MSTRG.21405|IL15, MSTRG.17341|NFATC3;SLC7A6, MSTRG.23732|SLC25A5, MSTRG.2900|IL2RA, MSTRG.6856|ANAPC5, MSTRG.7576|ENSSSCG00000010440, MSTRG.15220|RUSC1;FDPS, MSTRG.12083|CANX, MSTRG.6025|DLG1, MSTRG.8738|CREB1, MSTRG.672|SMAD2, MSTRG.2905|ENSSSCG00000021815, MSTRG.19200|PIK3R3, MSTRG.12883|TRRAP, MSTRG.911|B2M, MSTRG.3961|STAT5B, MSTRG.5690|ATR, MSTRG.1224|SMAD3, MSTRG.8225|SLC25A4, MSTRG.7763|NF…	31	794	197	27883	0.1574	1.07007e-14	****	3.63823e-13	****
map03320	Organismal Systems	Endocrine system	PPAR signaling pathway	MSTRG.8223|ACSL1, MSTRG.5029|ACAA1, MSTRG.18528|FABP3, MSTRG.3663|ACOX1, MSTRG.19116|CZIB;CPT2, MSTRG.10108|PCK1, MSTRG.23205|ENSSSCG00000012202, MSTRG.8754|ACADL, MSTRG.11848|ANGPTL4, MSTRG.5975|ADIPOQ, MSTRG.5340|ACOX2;FAM107A, MSTRG.22691|ENSSSCG00000031405;ENSSSCG00000015405;ENSSSCG00000037311;ENSSSCG00000037410;ENSSSCG00000030638, MSTRG.14826|FABP4, MSTRG.6769|UBC;SCARB1, MSTRG.10003|ENSSSCG…	19	794	69	27883	0.2754	4.24345e-14	****	1.2985e-12	****
map03015	Genetic Information Processing	Translation	mRNA surveillance pathway	MSTRG.20327|ACIN1, MSTRG.22194|PPP2R1B;ENSSSCG00000015023, MSTRG.10102|CSTF1, MSTRG.13428|RNPS1;ECI1, MSTRG.20319|PABPN1, MSTRG.6030|ENSSSCG00000029291;NCBP2, MSTRG.11151|CPSF7, MSTRG.20691|CPSF2, MSTRG.17356|NUDT21, MSTRG.22982|PPP2R5A;RF00026, MSTRG.18425|SRRM1, MSTRG.14378|CPSF3, MSTRG.15371|RBM8A, MSTRG.3589|EIF4A3, MSTRG.6867|PPP1CC, MSTRG.18148|ENSSSCG00000003348, MSTRG.428|RNGTT, MSTRG.151…	20	794	79	27883	0.2532	5.30738e-14	****	1.47642e-12	****
map05165	Human Diseases	Infectious disease: viral	Human papillomavirus infection	MSTRG.1307|SOS2;VCPKMT;L2HGDH, MSTRG.7576|ENSSSCG00000010440, MSTRG.2589|NFX1, MSTRG.22194|PPP2R1B;ENSSSCG00000015023, MSTRG.6025|DLG1, MSTRG.8738|CREB1, MSTRG.19200|PIK3R3, MSTRG.18371|CDC42, MSTRG.3955|ATP6V0A1, MSTRG.3544|RFNG, MSTRG.22982|PPP2R5A;RF00026, MSTRG.9670|JAG1, MSTRG.4257|ENSSSCG00000017670, MSTRG.15481|WNT2B, MSTRG.10486|ATP6V1FNB;ATP6V1F, MSTRG.5690|ATR, MSTRG.3462|COL4A2, MSTRG.…	36	794	284	27883	0.1268	7.38798e-14	****	1.88393e-12	****
map04014	Environmental Information Processing	Signal transduction	Ras signaling pathway	MSTRG.21104|KDR, MSTRG.10559|MET, MSTRG.22513|GNG11, MSTRG.1307|SOS2;VCPKMT;L2HGDH, MSTRG.4386|NF1, MSTRG.16284|RAP1B, MSTRG.19200|PIK3R3, MSTRG.1025|RASGRP1, MSTRG.12355|EFNA5, MSTRG.18371|CDC42, MSTRG.18899|ENSSSCG00000037081, MSTRG.4883|RAB5A, MSTRG.5884|GNB4, MSTRG.11663|RASAL3, MSTRG.16125|CDK2;ENSSSCG00000037597, MSTRG.23113|PIR;VEGFD, MSTRG.22875|ABL2;TOR3A, MSTRG.15485|RAP1A, MSTRG.9303|P…	31	794	212	27883	0.1462	8.36967e-14	****	1.97009e-12	****
map05170	Human Diseases	Infectious disease: viral	Human immunodeficiency virus 1 infection	MSTRG.17341|NFATC3;SLC7A6, MSTRG.22513|GNG11, MSTRG.19687|ENSSSCG00000025593, MSTRG.19200|PIK3R3, MSTRG.1139|KDSR, MSTRG.1955|TLR4, MSTRG.911|B2M, MSTRG.18899|ENSSSCG00000037081, MSTRG.4257|ENSSSCG00000017670, MSTRG.17177|AP1G1;RF00576, MSTRG.5884|GNB4, MSTRG.5690|ATR, MSTRG.17360|GNAO1, MSTRG.5669|RNF7, MSTRG.7145|CRKL, MSTRG.12588|CDC25C, MSTRG.19744|ITPR3, MSTRG.20308|JPH4;AP1G2, MSTRG.11318|T…	28	794	180	27883	0.1556	2.79914e-13	****	6.11811e-12	****
map05163	Human Diseases	Infectious disease: viral	Human cytomegalovirus infection	MSTRG.17341|NFATC3;SLC7A6, MSTRG.22513|GNG11, MSTRG.1307|SOS2;VCPKMT;L2HGDH, MSTRG.12807|GNA12, MSTRG.19687|ENSSSCG00000025593, MSTRG.8738|CREB1, MSTRG.19200|PIK3R3, MSTRG.7539|CXCL12, MSTRG.18964|PTGER3, MSTRG.911|B2M, MSTRG.18899|ENSSSCG00000037081, MSTRG.4257|ENSSSCG00000017670, MSTRG.5884|GNB4, MSTRG.17360|GNAO1, MSTRG.7145|CRKL, MSTRG.19744|ITPR3, MSTRG.15864|ATF4, MSTRG.16072|SP1, MSTRG.150…	28	794	193	27883	0.1451	1.62698e-12	****	3.31904e-11	****
map00510	Metabolism	Glycan biosynthesis and metabolism	N-Glycan biosynthesis	MSTRG.11557|ZFP62;MGAT1, MSTRG.3129|ALG11, MSTRG.22194|PPP2R1B;ENSSSCG00000015023, MSTRG.1799|ALG2, MSTRG.20340|DAD1, MSTRG.15418|MAN1A2;RF00026, MSTRG.4965|STT3B, MSTRG.23699|ALG13, MSTRG.21996|ALG8, MSTRG.2115|DOLK, MSTRG.22282|DPAGT1, MSTRG.11127|GANAB, MSTRG.15097|ENSSSCG00000006360, MSTRG.5946|ALG3, MSTRG.15744|ALG12	15	794	47	27883	0.3191	1.85542e-12	****	3.54849e-11	****
map04140	Cellular Processes	Transport and catabolism	Autophagy - animal	MSTRG.7309|NRBF2, MSTRG.7576|ENSSSCG00000010440, MSTRG.1812|STX17, MSTRG.7063|MTMR3, MSTRG.741|DAPK2, MSTRG.19200|PIK3R3, MSTRG.1139|KDSR, MSTRG.12956|AGFG2;ENSSSCG00000007665, MSTRG.15703|SH3GLB1;ENSSSCG00000035099, MSTRG.3491|LAMP1, MSTRG.3041|HMGB1, MSTRG.4257|ENSSSCG00000017670, MSTRG.2501|CTSL, MSTRG.23746|LAMP2, MSTRG.18882|PIK3C3, MSTRG.20749|ATG2B, MSTRG.8671|CFLAR;CASP10, MSTRG.11318|TRA…	22	794	119	27883	0.1849	2.86118e-12	****	5.15013e-11	****
map04024	Environmental Information Processing	Signal transduction	cAMP signaling pathway	MSTRG.6815|HCAR1, MSTRG.3663|ACOX1, MSTRG.17770|GIPR, MSTRG.6816|ENSSSCG00000037735, MSTRG.8738|CREB1, MSTRG.7833|ADRB1, MSTRG.16284|RAP1B, MSTRG.4035|PPP1R1B, MSTRG.19200|PIK3R3, MSTRG.8481|RAPGEF4, MSTRG.18964|PTGER3, MSTRG.16450|PDE3A, MSTRG.38|PDE10A, MSTRG.21142|GRIA2, MSTRG.6867|PPP1CC, MSTRG.15428|ATP1A1, MSTRG.5670|ENSSSCG00000011676, MSTRG.18388|LUZP1;ENSSSCG00000025500, MSTRG.15025|ATP1…	27	794	191	27883	0.1414	7.57579e-12	****	1.28788e-10	****
map04145	Cellular Processes	Transport and catabolism	Phagosome	MSTRG.1800|SEC61B, MSTRG.6772|SCARB1, MSTRG.12083|CANX, MSTRG.19687|ENSSSCG00000025593, MSTRG.22560|DYNC1I1, MSTRG.1955|TLR4, MSTRG.3955|ATP6V0A1, MSTRG.3491|LAMP1, MSTRG.22691|ENSSSCG00000031405;ENSSSCG00000015405;ENSSSCG00000037311;ENSSSCG00000037410;ENSSSCG00000030638, MSTRG.2859|SEC61A2, MSTRG.2501|CTSL, MSTRG.4883|RAB5A, MSTRG.23746|LAMP2, MSTRG.10486|ATP6V1FNB;ATP6V1F, MSTRG.18882|PIK3C3, M…	22	794	129	27883	0.1705	1.5317e-11	****	2.46685e-10	****
map05152	Human Diseases	Infectious disease: bacterial	Tuberculosis	MSTRG.1168|MALT1, MSTRG.242|IFNGR1, MSTRG.15094|FCER1G;NDUFS2, MSTRG.11573|RFXANK, MSTRG.8738|CREB1, MSTRG.1139|KDSR, MSTRG.1955|TLR4, MSTRG.3955|ATP6V0A1, MSTRG.3491|LAMP1, MSTRG.4883|RAB5A, MSTRG.23746|LAMP2, MSTRG.19293|NFYC;ssc-mir-30c-1;ssc-mir-30e, MSTRG.18882|PIK3C3, MSTRG.16125|CDK2;ENSSSCG00000037597, MSTRG.8671|CFLAR;CASP10, MSTRG.11318|TRAF6, MSTRG.1502|ENSSSCG00000039987;IFN-OMEGA-7;I…	23	794	145	27883	0.1586	2.4735e-11	****	3.78445e-10	****
map03010	Genetic Information Processing	Translation	Ribosome	MSTRG.5830|ENSSSCG00000036114, MSTRG.21004|RPL9, MSTRG.13671|ENSSSCG00000008183, MSTRG.14598|MRPL13, MSTRG.4043|RPL23;RF00412;C17orf98, MSTRG.13090|ZNF713;ENSSSCG00000007749, MSTRG.2193|ENSSSCG00000035904;RF00069;RF00049, MSTRG.4846|MRPL3, MSTRG.10785|ENSSSCG00000025060, MSTRG.13598|MRPS5, MSTRG.23904|RPL10;RF00156, MSTRG.12028|RPS15, MSTRG.11614|ENSSSCG00000013889, MSTRG.19914|MRPS18A, MSTRG.525…	21	794	121	27883	0.1736	3.14239e-11	****	4.38894e-10	****
map04010	Environmental Information Processing	Signal transduction	MAPK signaling pathway	MSTRG.21104|KDR, MSTRG.17341|NFATC3;SLC7A6, MSTRG.10559|MET, MSTRG.1307|SOS2;VCPKMT;L2HGDH, MSTRG.4386|NF1, MSTRG.12807|GNA12, MSTRG.16284|RAP1B, MSTRG.8308|DUSP4, MSTRG.1025|RASGRP1, MSTRG.12355|EFNA5, MSTRG.23155|RPS6KA3, MSTRG.18371|CDC42, MSTRG.13167|TAOK2;INO80E;ENSSSCG00000037075, MSTRG.32|RPS6KA2, MSTRG.11062|MAP4K2, MSTRG.1228|MAP2K5, MSTRG.7145|CRKL, MSTRG.19190|MOB3C;MKNK1, MSTRG.7763|N…	31	794	265	27883	0.117	3.28261e-11	****	4.38894e-10	****
map05225	Human Diseases	Cancer: specific types	Hepatocellular carcinoma	MSTRG.16017|SMARCD1;GPD1, MSTRG.16469|ENSSSCG00000036142;MGST1;LMO3, MSTRG.10559|MET, MSTRG.1307|SOS2;VCPKMT;L2HGDH, MSTRG.7576|ENSSSCG00000010440, MSTRG.672|SMAD2, MSTRG.19200|PIK3R3, MSTRG.4257|ENSSSCG00000017670, MSTRG.15481|WNT2B, MSTRG.1224|SMAD3, MSTRG.10246|SMARCD3, MSTRG.3754|AXIN2;CEP112, ENSSSCG00000024671|WNT9A, MSTRG.16141|SMARCC2, MSTRG.96|ARID1B, MSTRG.7825|TCF7L2, MSTRG.2844|FZD8;E…	23	794	147	27883	0.1565	3.29888e-11	****	4.38894e-10	****
map04722	Organismal Systems	Nervous system	Neurotrophin signaling pathway	MSTRG.1307|SOS2;VCPKMT;L2HGDH, MSTRG.16284|RAP1B, MSTRG.19200|PIK3R3, MSTRG.23155|RPS6KA3, MSTRG.1139|KDSR, MSTRG.18371|CDC42, MSTRG.14382|KIDINS220, MSTRG.32|RPS6KA2, MSTRG.1228|MAP2K5, MSTRG.7145|CRKL, MSTRG.15864|ATF4, MSTRG.18104|ZNF274, MSTRG.20542|PSEN1, MSTRG.11318|TRAF6, MSTRG.15485|RAP1A, MSTRG.9303|PIK3R1, MSTRG.16276|IRAK3, MSTRG.3554|ARHGDIA, MSTRG.11072|BAD, MSTRG.11020|RELA	20	794	111	27883	0.1802	4.55882e-11	****	5.8125e-10	****
map05161	Human Diseases	Infectious disease: viral	Hepatitis B	MSTRG.17341|NFATC3;SLC7A6, MSTRG.1307|SOS2;VCPKMT;L2HGDH, MSTRG.8738|CREB1, MSTRG.672|SMAD2, MSTRG.19200|PIK3R3, MSTRG.1139|KDSR, MSTRG.14698|YWHAZ, MSTRG.1955|TLR4, MSTRG.3961|STAT5B, MSTRG.1224|SMAD3, MSTRG.15864|ATF4, MSTRG.16125|CDK2;ENSSSCG00000037597, MSTRG.2599|DDX58;NDUFB6;TOPORS, MSTRG.8671|CFLAR;CASP10, MSTRG.11318|TRAF6, MSTRG.1502|ENSSSCG00000039987;IFN-OMEGA-7;IFN-OMEGA-4;IFN-OMEGA-3…	22	794	145	27883	0.1517	1.63011e-10	****	1.99525e-09	****
map04022	Environmental Information Processing	Signal transduction	cGMP-PKG signaling pathway	MSTRG.13041|GTF2I, MSTRG.17341|NFATC3;SLC7A6, MSTRG.23732|SLC25A5, MSTRG.12807|GNA12, MSTRG.22411|GUCY1A2, MSTRG.8738|CREB1, MSTRG.7833|ADRB1, MSTRG.2225|RGS2, MSTRG.20844|ADRA2C, MSTRG.12956|AGFG2;ENSSSCG00000007665, MSTRG.16450|PDE3A, MSTRG.13040|GTF2IRD1, MSTRG.6867|PPP1CC, MSTRG.15428|ATP1A1, MSTRG.8225|SLC25A4, MSTRG.19744|ITPR3, MSTRG.15864|ATF4, MSTRG.5670|ENSSSCG00000011676, MSTRG.6640|AD…	22	794	150	27883	0.1467	3.18836e-10	****	3.75246e-09	****
map04120	Genetic Information Processing	Folding, sorting and degradation	Ubiquitin mediated proteolysis	MSTRG.18258|NMNAT1;RBP7;UBE4B, MSTRG.431|UBE2J1, MSTRG.4236|TRIM37, MSTRG.6856|ANAPC5, MSTRG.14813|WWP1, MSTRG.21008|UBE2K, MSTRG.749|HERC1, MSTRG.10467|UBE2H, MSTRG.1448|ENSSSCG00000005103, MSTRG.17497|ENSSSCG00000031169;ENSSSCG00000002876;WTIP, ENSSSCG00000035825|UBE2QL1, MSTRG.5669|RNF7, MSTRG.1171|NEDD4L, MSTRG.17813|SAE1, MSTRG.10739|UBE2D4, MSTRG.53|PRKN, MSTRG.11318|TRAF6, MSTRG.21684|ENSS…	20	794	125	27883	0.16	4.18727e-10	****	4.74557e-09	****
map04142	Cellular Processes	Transport and catabolism	Lysosome	MSTRG.7428|AP3M1, MSTRG.14305|LAPTM4A, MSTRG.13215|GGA2, MSTRG.3955|ATP6V0A1, MSTRG.3491|LAMP1, MSTRG.16802|GNPTAB, MSTRG.20805|IDUA, MSTRG.2501|CTSL, MSTRG.10002|CTSA, MSTRG.17177|AP1G1;RF00576, MSTRG.23746|LAMP2, MSTRG.12155|CLTB;ENSSSCG00000032389, MSTRG.20256|AP4S1, MSTRG.20308|JPH4;AP1G2, MSTRG.20568|NPC2, MSTRG.3698|MIF4GD;GGA3, MSTRG.12939|AP4M1, MSTRG.4684|ENSSSCG00000032469;EIF4A1;RF0055…	19	794	113	27883	0.1681	4.78022e-10	****	5.2241e-09	****
map00071	Metabolism	Lipid metabolism	Fatty acid degradation	MSTRG.8223|ACSL1, MSTRG.5029|ACAA1, MSTRG.3663|ACOX1, MSTRG.14257|HADHA, MSTRG.19116|CZIB;CPT2, MSTRG.4644|ACADVL, MSTRG.14253|HADHB, MSTRG.8754|ACADL, MSTRG.13428|RNPS1;ECI1, MSTRG.6982|ACADS, MSTRG.4788|ALDH3A2, MSTRG.8857|ACSL3	12	794	39	27883	0.3077	5.05378e-10	****	5.33261e-09	****
map04810	Cellular Processes	Cell motility	Regulation of actin cytoskeleton	MSTRG.1307|SOS2;VCPKMT;L2HGDH, MSTRG.12890|ENSSSCG00000007609, MSTRG.12807|GNA12, MSTRG.23370|FGD1, MSTRG.19200|PIK3R3, MSTRG.7539|CXCL12, MSTRG.6859|ARPC3, MSTRG.18371|CDC42, MSTRG.7424|VCL, MSTRG.16208|KIF5A;PIP4K2C;DTX3;ARHGEF25, MSTRG.22161|RDX, MSTRG.15309|PIP5K1A, MSTRG.7145|CRKL, MSTRG.6867|PPP1CC, ENSSSCG00000012445|LPAR4, MSTRG.10970|SSH3;ANKRD13D, MSTRG.2771|PIP4K2A, MSTRG.22903|ARPC5, …	24	794	190	27883	0.1263	1.15296e-09	****	1.1705e-08	****
map04926	Organismal Systems	Endocrine system	Relaxin signaling pathway	MSTRG.22513|GNG11, MSTRG.1307|SOS2;VCPKMT;L2HGDH, MSTRG.8738|CREB1, MSTRG.672|SMAD2, MSTRG.19200|PIK3R3, MSTRG.18899|ENSSSCG00000037081, MSTRG.5884|GNB4, MSTRG.1224|SMAD3, MSTRG.17360|GNAO1, MSTRG.3462|COL4A2, MSTRG.15864|ATF4, MSTRG.23113|PIR;VEGFD, MSTRG.9303|PIK3R1, MSTRG.9918|SRC, MSTRG.11020|RELA, MSTRG.11990|GNG7, MSTRG.11700|PRKACA, MSTRG.846|GNB5, MSTRG.11079|VEGFB;FERMT3;ENSSSCG000000130…	19	794	119	27883	0.1597	1.1858e-09	****	1.1705e-08	****
map04152	Environmental Information Processing	Signal transduction	AMPK signaling pathway	MSTRG.5167|PFKFB4, MSTRG.10108|PCK1, MSTRG.22194|PPP2R1B;ENSSSCG00000015023, MSTRG.8738|CREB1, MSTRG.13231|EEF2K, MSTRG.5975|ADIPOQ, MSTRG.19200|PIK3R3, MSTRG.12956|AGFG2;ENSSSCG00000007665, MSTRG.14260|RAB10, MSTRG.22691|ENSSSCG00000031405;ENSSSCG00000015405;ENSSSCG00000037311;ENSSSCG00000037410;ENSSSCG00000030638, MSTRG.22982|PPP2R5A;RF00026, MSTRG.4257|ENSSSCG00000017670, MSTRG.6640|ADRA1A, MS…	18	794	110	27883	0.1636	2.15082e-09	****	2.05673e-08	****
map05202	Human Diseases	Cancer: overview	Transcriptional misregulation in cancer	MSTRG.2313|H3F3A, MSTRG.8068|RAB3GAP1;ENSSSCG00000033241;CCNT2, MSTRG.10559|MET, MSTRG.7312|JMJD1C;ENSSSCG00000038697, MSTRG.4335|TAF15, ENSSSCG00000005089|SIX4, MSTRG.22492|CDK14, MSTRG.20989|KLF3, MSTRG.21710|AFF1, MSTRG.19786|ETV7, MSTRG.14774|RUNX1T1, MSTRG.22598|ETV1, MSTRG.22263|ENSSSCG00000023324;TMEM25;TTC36, MSTRG.20828|NSD2;RF00427, MSTRG.6437|RUNX1, MSTRG.16072|SP1, MSTRG.15059|PBX1;EN…	21	794	153	27883	0.1373	2.76237e-09	****	2.56147e-08	****
map04612	Organismal Systems	Immune system	Antigen processing and presentation	MSTRG.12083|CANX, MSTRG.11573|RFXANK, MSTRG.19687|ENSSSCG00000025593, MSTRG.8738|CREB1, MSTRG.20297|DCAF11;PSME1;FITM1, MSTRG.911|B2M, MSTRG.2501|CTSL, MSTRG.19293|NFYC;ssc-mir-30c-1;ssc-mir-30e, MSTRG.19634|ENSSSCG00000001396, MSTRG.19678|SLA-DQB1, MSTRG.20307|ENSSSCG00000002004;EMC9, MSTRG.19921|SLC29A1;ENSSSCG00000001701	12	794	46	27883	0.2609	4.18763e-09	****	3.76887e-08	****
map04931	Human Diseases	Endocrine and metabolic disease	Insulin resistance	MSTRG.10108|PCK1, MSTRG.7576|ENSSSCG00000010440, MSTRG.8738|CREB1, MSTRG.19200|PIK3R3, MSTRG.23155|RPS6KA3, MSTRG.22691|ENSSSCG00000031405;ENSSSCG00000015405;ENSSSCG00000037311;ENSSSCG00000037410;ENSSSCG00000030638, MSTRG.32|RPS6KA2, MSTRG.4257|ENSSSCG00000017670, MSTRG.7253|AGT, MSTRG.6867|PPP1CC, MSTRG.10133|PPP1R3D, MSTRG.9303|PIK3R1, MSTRG.20321|PPP1R3E, MSTRG.11020|RELA, MSTRG.15266|CRTC2, M…	17	794	103	27883	0.165	5.24153e-09	****	4.5584e-08	****
map04714	Organismal Systems	Environmental adaptation	Thermogenesis	MSTRG.8223|ACSL1, MSTRG.16017|SMARCD1;GPD1, MSTRG.19116|CZIB;CPT2, MSTRG.1307|SOS2;VCPKMT;L2HGDH, MSTRG.15094|FCER1G;NDUFS2, MSTRG.8738|CREB1, MSTRG.21005|KLB, MSTRG.5198|SLC25A20, MSTRG.23155|RPS6KA3, MSTRG.32|RPS6KA2, MSTRG.4257|ENSSSCG00000017670, MSTRG.14751|NDUFAF6, MSTRG.16081|ATP5MC2, MSTRG.8672|ENSSSCG00000016100, MSTRG.10246|SMARCD3, MSTRG.16141|SMARCC2, MSTRG.96|ARID1B, MSTRG.2599|DDX58…	24	794	205	27883	0.1171	5.36283e-09	****	4.5584e-08	****
map04070	Environmental Information Processing	Signal transduction	Phosphatidylinositol signaling system	MSTRG.12349|PPIP5K2, MSTRG.7576|ENSSSCG00000010440, MSTRG.7063|MTMR3, MSTRG.20706|ITPK1, MSTRG.19200|PIK3R3, MSTRG.16208|KIF5A;PIP4K2C;DTX3;ARHGEF25, MSTRG.23406|MTMR8, MSTRG.15309|PIP5K1A, MSTRG.18882|PIK3C3, MSTRG.7888|INPP5F;ENSSSCG00000039630, MSTRG.19744|ITPR3, MSTRG.5107|SACM1L, MSTRG.2771|PIP4K2A, MSTRG.9303|PIK3R1, MSTRG.23768|OCRL, MSTRG.13159|CDIPT	16	794	93	27883	0.172	7.94449e-09	****	6.57031e-08	****
map04062	Organismal Systems	Immune system	Chemokine signaling pathway	MSTRG.22513|GNG11, MSTRG.1307|SOS2;VCPKMT;L2HGDH, MSTRG.16284|RAP1B, MSTRG.19200|PIK3R3, MSTRG.7539|CXCL12, MSTRG.18371|CDC42, MSTRG.3961|STAT5B, MSTRG.18899|ENSSSCG00000037081, MSTRG.5884|GNB4, MSTRG.12557|CXCL14, MSTRG.7145|CRKL, MSTRG.4326|ENSSSCG00000033457, MSTRG.15485|RAP1A, MSTRG.9303|PIK3R1, MSTRG.9918|SRC, MSTRG.11072|BAD, MSTRG.11020|RELA, MSTRG.21980|PAK1, MSTRG.11990|GNG7, MSTRG.11700…	21	794	163	27883	0.1288	8.76472e-09	****	7.05791e-08	****
map04137	Cellular Processes	Transport and catabolism	Mitophagy - animal	MSTRG.6635|BNIP3L, MSTRG.16682|BCL2L13;BID, MSTRG.6743|PGAM5, MSTRG.5881|MFN1, MSTRG.12095|SQSTM1, MSTRG.4374|RHOT1, MSTRG.15864|ATF4, MSTRG.22635|TOMM7, MSTRG.53|PRKN, MSTRG.16072|SP1, MSTRG.873|USP8, MSTRG.9918|SRC, MSTRG.11020|RELA	13	794	61	27883	0.2131	1.36684e-08	****	1.07244e-07	****
map04218	Cellular Processes	Cell growth and death	Cellular senescence	MSTRG.17341|NFATC3;SLC7A6, MSTRG.12517|ENSSSCG00000014280, MSTRG.23732|SLC25A5, MSTRG.7576|ENSSSCG00000010440, MSTRG.672|SMAD2, MSTRG.19200|PIK3R3, MSTRG.18562|RBBP4, MSTRG.15451|HIPK1, MSTRG.5690|ATR, MSTRG.1224|SMAD3, MSTRG.12095|SQSTM1, MSTRG.6867|PPP1CC, MSTRG.8225|SLC25A4, MSTRG.19744|ITPR3, MSTRG.16125|CDK2;ENSSSCG00000037597, MSTRG.558|TRAF3IP2, MSTRG.9303|PIK3R1, MSTRG.19634|ENSSSCG000000…	19	794	139	27883	0.1367	1.67472e-08	****	1.28116e-07	****
map05167	Human Diseases	Infectious disease: viral	Kaposi sarcoma-associated herpesvirus infection	MSTRG.242|IFNGR1, MSTRG.17341|NFATC3;SLC7A6, MSTRG.22513|GNG11, MSTRG.8738|CREB1, MSTRG.19200|PIK3R3, MSTRG.18899|ENSSSCG00000037081, MSTRG.5884|GNB4, MSTRG.18882|PIK3C3, MSTRG.19744|ITPR3, MSTRG.9232|IL6ST, MSTRG.1502|ENSSSCG00000039987;IFN-OMEGA-7;IFN-OMEGA-4;IFN-OMEGA-3;IFN-ALPHA-10;IFN-ALPHA-8;IFN-ALPHA-9, MSTRG.1518|IFNA1, MSTRG.9303|PIK3R1, MSTRG.19634|ENSSSCG00000001396, MSTRG.9918|SRC, MS…	20	794	155	27883	0.129	1.92234e-08	****	1.43472e-07	****
map04910	Organismal Systems	Endocrine system	Insulin signaling pathway	MSTRG.22756|HBP1;PRKAR2B, MSTRG.1307|SOS2;VCPKMT;L2HGDH, MSTRG.10108|PCK1, MSTRG.19200|PIK3R3, MSTRG.3740|PRKAR1A, MSTRG.12956|AGFG2;ENSSSCG00000007665, MSTRG.16859|CRADD, MSTRG.4257|ENSSSCG00000017670, MSTRG.7145|CRKL, MSTRG.6867|PPP1CC, MSTRG.19190|MOB3C;MKNK1, MSTRG.10133|PPP1R3D, MSTRG.9303|PIK3R1, MSTRG.20321|PPP1R3E, MSTRG.17688|LIPE, MSTRG.11072|BAD, MSTRG.11700|PRKACA, MSTRG.3902|G6PC3	18	794	126	27883	0.1429	1.971e-08	****	1.43602e-07	****
map04150	Environmental Information Processing	Signal transduction	mTOR signaling pathway	MSTRG.1307|SOS2;VCPKMT;L2HGDH, MSTRG.7576|ENSSSCG00000010440, MSTRG.18689|CEP192, MSTRG.19200|PIK3R3, MSTRG.23155|RPS6KA3, MSTRG.13054|ENSSSCG00000024045, MSTRG.5235|ZMYND10;NPRL2, MSTRG.32|RPS6KA2, MSTRG.4257|ENSSSCG00000017670, MSTRG.15481|WNT2B, MSTRG.10486|ATP6V1FNB;ATP6V1F, MSTRG.23025|GRB10, ENSSSCG00000024671|WNT9A, MSTRG.6824|CLIP1;ENSSSCG00000028005, MSTRG.2844|FZD8;ENSSSCG00000033166, M…	19	794	141	27883	0.1348	2.12331e-08	****	1.51101e-07	****
map04510	Cellular Processes	Cellular community - eukaryotes	Focal adhesion	MSTRG.21104|KDR, MSTRG.10559|MET, MSTRG.1307|SOS2;VCPKMT;L2HGDH, MSTRG.7576|ENSSSCG00000010440, MSTRG.16284|RAP1B, MSTRG.19200|PIK3R3, MSTRG.1139|KDSR, MSTRG.18371|CDC42, MSTRG.7424|VCL, MSTRG.7145|CRKL, MSTRG.6867|PPP1CC, MSTRG.3462|COL4A2, MSTRG.23113|PIR;VEGFD, MSTRG.15485|RAP1A, MSTRG.9303|PIK3R1, MSTRG.12748|PDGFRB, MSTRG.9918|SRC, MSTRG.11072|BAD, MSTRG.21980|PAK1, MSTRG.20492|ACTN1, MSTRG.…	21	794	172	27883	0.1221	2.29305e-08	****	1.59471e-07	****
map03013	Genetic Information Processing	Translation	Nucleocytoplasmic transport	MSTRG.23754|THOC2, MSTRG.18689|CEP192, MSTRG.20327|ACIN1, MSTRG.18783|THOC1, MSTRG.13428|RNPS1;ECI1, MSTRG.5439|TRNT1, MSTRG.6030|ENSSSCG00000029291;NCBP2, MSTRG.9117|NUP155, MSTRG.4746|ELAC2, MSTRG.18425|SRRM1, MSTRG.15371|RBM8A, MSTRG.3589|EIF4A3, MSTRG.19434|NUP153, MSTRG.3700|NUP85, MSTRG.5334|HTD2, MSTRG.4684|ENSSSCG00000032469;EIF4A1;RF00554;RF01290;RF00272;CD68;MPDU1, MSTRG.13181|ENSSSCG00…	19	794	144	27883	0.1319	3.00658e-08	****	2.04448e-07	****
map00230	Metabolism	Nucleotide metabolism	Purine metabolism	MSTRG.6488|PDE9A, MSTRG.5204|QRICH1;DALRD3;ssc-mir-425;ssc-mir-191;IMPDH2;QARS, MSTRG.22411|GUCY1A2, MSTRG.7645|ENTPD1;ENSSSCG00000010498, MSTRG.10495|IMPDH1, MSTRG.8765|ATIC, MSTRG.7570|PAPSS2, MSTRG.10649|ENSSSCG00000022912, MSTRG.11499|ENSSSCG00000040978;AMPD3, MSTRG.16450|PDE3A, MSTRG.38|PDE10A, MSTRG.13816|DGUOK, MSTRG.16106|PDE1B, ENSSSCG00000027070|ENTPD6, MSTRG.2370|ADSS, MSTRG.2857|NUDT5…	17	794	118	27883	0.1441	4.28048e-08	****	2.84745e-07	****
map05206	Human Diseases	Cancer: overview	MicroRNAs in cancer	MSTRG.4472|NSRP1;ssc-mir-423, MSTRG.2014|ssc-mir-181b-2;ssc-mir-181a-2;NR6A1, MSTRG.10559|MET, MSTRG.1307|SOS2;VCPKMT;L2HGDH, MSTRG.7576|ENSSSCG00000010440, MSTRG.22439|MDM4, MSTRG.14492|ssc-mir-30d;ssc-mir-30b, MSTRG.14274|DNMT3A, MSTRG.4414|ssc-mir-451, MSTRG.20319|PABPN1, MSTRG.1139|KDSR, MSTRG.10447|ENSSSCG00000038347;MKLN1;ssc-mir-29b-1;ssc-mir-29a, MSTRG.22161|RDX, MSTRG.19293|NFYC;ssc-mir-…	22	794	198	27883	0.1111	5.9674e-08	****	3.88516e-07	****
map04923	Organismal Systems	Endocrine system	Regulation of lipolysis in adipocytes	MSTRG.5085|ABHD5, MSTRG.7833|ADRB1, MSTRG.19200|PIK3R3, MSTRG.12956|AGFG2;ENSSSCG00000007665, MSTRG.18964|PTGER3, MSTRG.14826|FABP4, MSTRG.10858|RPLP2;CRACR2B;RF00419;PNPLA2, MSTRG.9303|PIK3R1, MSTRG.17688|LIPE, MSTRG.11700|PRKACA, MSTRG.11103|PLA2G16	11	794	47	27883	0.234	6.37045e-08	****	4.06116e-07	****
map00562	Metabolism	Carbohydrate metabolism	Inositol phosphate metabolism	MSTRG.7576|ENSSSCG00000010440, MSTRG.7063|MTMR3, MSTRG.20706|ITPK1, MSTRG.16208|KIF5A;PIP4K2C;DTX3;ARHGEF25, MSTRG.23406|MTMR8, MSTRG.15309|PIP5K1A, MSTRG.18882|PIK3C3, MSTRG.7888|INPP5F;ENSSSCG00000039630, MSTRG.526|FIG4, MSTRG.5107|SACM1L, MSTRG.2771|PIP4K2A, MSTRG.23768|OCRL, MSTRG.13159|CDIPT	13	794	69	27883	0.1884	6.52391e-08	****	4.07412e-07	****
map04962	Organismal Systems	Excretory system	Vasopressin-regulated water reabsorption	MSTRG.16207|DCTN2, MSTRG.8738|CREB1, MSTRG.22560|DYNC1I1, MSTRG.3850|NSF, MSTRG.4883|RAB5A, MSTRG.2586|AQP3, MSTRG.4213|DYNLL2, MSTRG.16125|CDK2;ENSSSCG00000037597, MSTRG.3554|ARHGDIA, MSTRG.11700|PRKACA	10	794	38	27883	0.2632	7.6078e-08	****	4.65598e-07	****
map05100	Human Diseases	Infectious disease: bacterial	Bacterial invasion of epithelial cells	MSTRG.10559|MET, MSTRG.12890|ENSSSCG00000007609, MSTRG.19200|PIK3R3, MSTRG.21365|ARHGAP10, MSTRG.6859|ARPC3, MSTRG.18371|CDC42, MSTRG.7424|VCL, MSTRG.9005|ENSSSCG00000016370, MSTRG.12155|CLTB;ENSSSCG00000032389, MSTRG.7145|CRKL, MSTRG.22903|ARPC5, MSTRG.9303|PIK3R1, MSTRG.9918|SRC	13	794	70	27883	0.1857	7.8047e-08	****	4.68282e-07	****
map05169	Human Diseases	Infectious disease: viral	Epstein-Barr virus infection	MSTRG.19687|ENSSSCG00000025593, MSTRG.7645|ENTPD1;ENSSSCG00000010498, MSTRG.19200|PIK3R3, MSTRG.1139|KDSR, MSTRG.3816|PSMC5, MSTRG.20621|SNW1, MSTRG.911|B2M, MSTRG.2669|VIM, MSTRG.11257|PSMC3, MSTRG.7763|NFKB2, MSTRG.16125|CDK2;ENSSSCG00000037597, MSTRG.2599|DDX58;NDUFB6;TOPORS, MSTRG.11318|TRAF6, MSTRG.1502|ENSSSCG00000039987;IFN-OMEGA-7;IFN-OMEGA-4;IFN-OMEGA-3;IFN-ALPHA-10;IFN-ALPHA-8;IFN-ALPHA…	20	794	169	27883	0.1183	8.33373e-08	****	4.90408e-07	****
map04015	Environmental Information Processing	Signal transduction	Rap1 signaling pathway	MSTRG.21104|KDR, MSTRG.10559|MET, MSTRG.11202|CTNND1, MSTRG.12495|ENSSSCG00000014267, MSTRG.16284|RAP1B, MSTRG.19200|PIK3R3, MSTRG.12355|EFNA5, MSTRG.18371|CDC42, MSTRG.8481|RAPGEF4, MSTRG.17360|GNAO1, MSTRG.20525|SIPA1L1, MSTRG.7145|CRKL, ENSSSCG00000012445|LPAR4, MSTRG.23113|PIR;VEGFD, MSTRG.15485|RAP1A, MSTRG.9303|PIK3R1, MSTRG.12748|PDGFRB, MSTRG.9918|SRC, MSTRG.11079|VEGFB;FERMT3;ENSSSCG0000…	21	794	186	27883	0.1129	9.01655e-08	****	5.20578e-07	****
map05205	Human Diseases	Cancer: overview	Proteoglycans in cancer	MSTRG.21104|KDR, MSTRG.10559|MET, MSTRG.1307|SOS2;VCPKMT;L2HGDH, MSTRG.19200|PIK3R3, MSTRG.18371|CDC42, MSTRG.1955|TLR4, MSTRG.22161|RDX, MSTRG.4257|ENSSSCG00000017670, MSTRG.2501|CTSL, MSTRG.15481|WNT2B, MSTRG.6867|PPP1CC, MSTRG.19744|ITPR3, MSTRG.22198|ENSSSCG00000015027;C11orf52, ENSSSCG00000024671|WNT9A, MSTRG.8986|GPC1, MSTRG.2844|FZD8;ENSSSCG00000033166, MSTRG.9303|PIK3R1, MSTRG.9918|SRC, M…	21	794	187	27883	0.1123	9.88975e-08	****	5.54751e-07	****
map03022	Genetic Information Processing	Transcription	Basal transcription factors	MSTRG.13041|GTF2I, MSTRG.6795|GTF2H3, MSTRG.4335|TAF15, MSTRG.9324|CDK7;RF00026, MSTRG.83|GTF2H5, MSTRG.17756|ERCC2;ERCC1, MSTRG.13040|GTF2IRD1, MSTRG.1428|MNAT1, MSTRG.9318|ENSSSCG00000028786, MSTRG.14605|TAF2	10	794	39	27883	0.2564	9.97102e-08	****	5.54751e-07	****
map04934	Human Diseases	Endocrine and metabolic disease	Cushing syndrome	MSTRG.6772|SCARB1, MSTRG.8738|CREB1, MSTRG.16284|RAP1B, MSTRG.15481|WNT2B, MSTRG.7253|AGT, MSTRG.22263|ENSSSCG00000023324;TMEM25;TTC36, MSTRG.3754|AXIN2;CEP112, MSTRG.19744|ITPR3, MSTRG.15864|ATF4, MSTRG.16125|CDK2;ENSSSCG00000037597, ENSSSCG00000024671|WNT9A, MSTRG.7825|TCF7L2, MSTRG.2844|FZD8;ENSSSCG00000033166, MSTRG.16072|SP1, MSTRG.873|USP8, MSTRG.15059|PBX1;ENSSSCG00000029321, MSTRG.15485|R…	18	794	142	27883	0.1268	1.28759e-07	****	7.03578e-07	****
map05160	Human Diseases	Infectious disease: viral	Hepatitis C	MSTRG.1307|SOS2;VCPKMT;L2HGDH, MSTRG.6772|SCARB1, MSTRG.22194|PPP2R1B;ENSSSCG00000015023, MSTRG.19200|PIK3R3, MSTRG.14698|YWHAZ, MSTRG.13021|CLDN4, MSTRG.16125|CDK2;ENSSSCG00000037597, MSTRG.2599|DDX58;NDUFB6;TOPORS, MSTRG.8671|CFLAR;CASP10, MSTRG.11318|TRAF6, MSTRG.1502|ENSSSCG00000039987;IFN-OMEGA-7;IFN-OMEGA-4;IFN-OMEGA-3;IFN-ALPHA-10;IFN-ALPHA-8;IFN-ALPHA-9, MSTRG.1518|IFNA1, MSTRG.9303|PIK3R…	17	794	129	27883	0.1318	1.62113e-07	****	8.68133e-07	****
map04060	Environmental Information Processing	Signaling molecules and interaction	Cytokine-cytokine receptor interaction	MSTRG.242|IFNGR1, MSTRG.8365|ACVR1C, MSTRG.21405|IL15, MSTRG.2548|ENSSSCG00000010968, MSTRG.5495|JAGN1, MSTRG.2900|IL2RA, MSTRG.2905|ENSSSCG00000021815, MSTRG.7539|CXCL12, MSTRG.12527|GDF9, MSTRG.17159|IL34;MTSS1L, MSTRG.12557|CXCL14, MSTRG.4326|ENSSSCG00000033457, MSTRG.1357|BMP4, MSTRG.16610|LTBR, MSTRG.9232|IL6ST, MSTRG.4831|TNFRSF13B, MSTRG.1502|ENSSSCG00000039987;IFN-OMEGA-7;IFN-OMEGA-4;IFN-…	23	794	227	27883	0.1013	1.64548e-07	****	8.68133e-07	****
map04728	Organismal Systems	Nervous system	Dopaminergic synapse	MSTRG.22513|GNG11, MSTRG.22194|PPP2R1B;ENSSSCG00000015023, MSTRG.8738|CREB1, MSTRG.4035|PPP1R1B, MSTRG.16208|KIF5A;PIP4K2C;DTX3;ARHGEF25, MSTRG.18899|ENSSSCG00000037081, MSTRG.22982|PPP2R5A;RF00026, MSTRG.5884|GNB4, MSTRG.21142|GRIA2, MSTRG.17360|GNAO1, MSTRG.6867|PPP1CC, MSTRG.19744|ITPR3, MSTRG.15864|ATF4, MSTRG.11990|GNG7, MSTRG.11700|PRKACA, MSTRG.846|GNB5	16	794	115	27883	0.1391	1.74622e-07	****	9.05667e-07	****
map05162	Human Diseases	Infectious disease: viral	Measles	MSTRG.2900|IL2RA, MSTRG.19200|PIK3R3, MSTRG.1139|KDSR, MSTRG.1955|TLR4, MSTRG.3961|STAT5B, MSTRG.16125|CDK2;ENSSSCG00000037597, MSTRG.2599|DDX58;NDUFB6;TOPORS, MSTRG.11318|TRAF6, MSTRG.1502|ENSSSCG00000039987;IFN-OMEGA-7;IFN-OMEGA-4;IFN-OMEGA-3;IFN-ALPHA-10;IFN-ALPHA-8;IFN-ALPHA-9, MSTRG.1518|IFNA1, MSTRG.9303|PIK3R1, MSTRG.11072|BAD, MSTRG.12862|EIF2AK1, MSTRG.11020|RELA, MSTRG.23412|MSN, MSTRG.…	16	794	116	27883	0.1379	1.97278e-07	****	1.00612e-06	****
map04530	Cellular Processes	Cellular community - eukaryotes	Tight junction	MSTRG.744|RAB8B, MSTRG.22194|PPP2R1B;ENSSSCG00000015023, MSTRG.6025|DLG1, MSTRG.23785|RAP2C, MSTRG.12495|ENSSSCG00000014267, MSTRG.18371|CDC42, MSTRG.22161|RDX, MSTRG.13021|CLDN4, MSTRG.1171|NEDD4L, MSTRG.6437|RUNX1, MSTRG.15485|RAP1A, MSTRG.19906|TJAP1, MSTRG.9918|SRC, MSTRG.20492|ACTN1, MSTRG.11700|PRKACA, MSTRG.23412|MSN, MSTRG.1640|ENSSSCG00000005247, MSTRG.21161|RAPGEF2	18	794	148	27883	0.1216	2.42535e-07	****	1.21665e-06	****
map00310	Metabolism	Amino acid metabolism	Lysine degradation	MSTRG.6847|SETD1B;TMEM120B, MSTRG.8264|NSD3;PLPP5;DDHD2, MSTRG.14257|HADHA, MSTRG.3167|SETDB2;PHF11, MSTRG.23933|TMLHE, MSTRG.20761|SETD3, MSTRG.4788|ALDH3A2, MSTRG.22263|ENSSSCG00000023324;TMEM25;TTC36, MSTRG.20828|NSD2;RF00427, MSTRG.15326|SETDB1, MSTRG.20576|DLST	11	794	54	27883	0.2037	2.92021e-07	****	1.44127e-06	****
map04630	Environmental Information Processing	Signal transduction	JAK-STAT signaling pathway	MSTRG.242|IFNGR1, MSTRG.21405|IL15, MSTRG.2548|ENSSSCG00000010968, MSTRG.1307|SOS2;VCPKMT;L2HGDH, MSTRG.2900|IL2RA, MSTRG.2905|ENSSSCG00000021815, MSTRG.19200|PIK3R3, MSTRG.1139|KDSR, MSTRG.16859|CRADD, MSTRG.3961|STAT5B, MSTRG.9232|IL6ST, MSTRG.1502|ENSSSCG00000039987;IFN-OMEGA-7;IFN-OMEGA-4;IFN-OMEGA-3;IFN-ALPHA-10;IFN-ALPHA-8;IFN-ALPHA-9, MSTRG.1518|IFNA1, MSTRG.9303|PIK3R1, MSTRG.12748|PDGFRB…	17	794	135	27883	0.1259	3.15261e-07	****	1.53127e-06	****
map05226	Human Diseases	Cancer: specific types	Gastric cancer	MSTRG.10559|MET, MSTRG.1307|SOS2;VCPKMT;L2HGDH, MSTRG.672|SMAD2, MSTRG.19200|PIK3R3, MSTRG.1139|KDSR, MSTRG.4257|ENSSSCG00000017670, MSTRG.15481|WNT2B, MSTRG.1224|SMAD3, MSTRG.3754|AXIN2;CEP112, MSTRG.16125|CDK2;ENSSSCG00000037597, ENSSSCG00000024671|WNT9A, MSTRG.7825|TCF7L2, MSTRG.2844|FZD8;ENSSSCG00000033166, MSTRG.9303|PIK3R1, MSTRG.19705|RXRB, MSTRG.22666|ENSSSCG00000015390;ENSSSCG00000032456…	17	794	136	27883	0.125	3.50883e-07	****	1.67766e-06	****
map00520	Metabolism	Carbohydrate metabolism	Amino sugar and nucleotide sugar metabolism	MSTRG.1348|ENSSSCG00000005040, MSTRG.591|PGM3, MSTRG.2551|GALT, MSTRG.1792|NANS, MSTRG.15796|CYB5R3, MSTRG.13341|ENSSSCG00000021236, MSTRG.18408|GALE;HMGCL, MSTRG.12684|GNPDA1, MSTRG.15495|ENSSSCG00000006793;CHIA, MSTRG.13415|ENSSSCG00000008057;ATP6V0C	10	794	48	27883	0.2083	8.13789e-07	****	3.83107e-06	****
map04725	Organismal Systems	Nervous system	Cholinergic synapse	MSTRG.22513|GNG11, MSTRG.8738|CREB1, MSTRG.19200|PIK3R3, MSTRG.1139|KDSR, MSTRG.18899|ENSSSCG00000037081, MSTRG.5884|GNB4, MSTRG.17360|GNAO1, MSTRG.19744|ITPR3, MSTRG.15864|ATF4, MSTRG.9303|PIK3R1, MSTRG.19287|KCNQ4, MSTRG.11990|GNG7, MSTRG.11700|PRKACA, MSTRG.846|GNB5	14	794	101	27883	0.1386	1.06741e-06	****	4.92585e-06	****
map05215	Human Diseases	Cancer: specific types	Prostate cancer	MSTRG.1307|SOS2;VCPKMT;L2HGDH, MSTRG.7576|ENSSSCG00000010440, MSTRG.8738|CREB1, MSTRG.19200|PIK3R3, MSTRG.1139|KDSR, MSTRG.15864|ATF4, MSTRG.16125|CDK2;ENSSSCG00000037597, MSTRG.7825|TCF7L2, MSTRG.9303|PIK3R1, MSTRG.12748|PDGFRB, MSTRG.11072|BAD, MSTRG.11020|RELA, MSTRG.19921|SLC29A1;ENSSSCG00000001701	13	794	87	27883	0.1494	1.07854e-06	****	4.92585e-06	****
map01521	Human Diseases	Drug resistance: antineoplastic	EGFR tyrosine kinase inhibitor resistance	MSTRG.21104|KDR, MSTRG.10559|MET, MSTRG.1307|SOS2;VCPKMT;L2HGDH, MSTRG.4386|NF1, MSTRG.7576|ENSSSCG00000010440, MSTRG.19200|PIK3R3, MSTRG.1139|KDSR, MSTRG.4257|ENSSSCG00000017670, MSTRG.9303|PIK3R1, MSTRG.12748|PDGFRB, MSTRG.9918|SRC, MSTRG.11072|BAD	12	794	74	27883	0.1622	1.1383e-06	****	5.12233e-06	****
map02010	Environmental Information Processing	Membrane transport	ABC transporters	MSTRG.23504|ABCB7, MSTRG.19687|ENSSSCG00000025593, MSTRG.16700|ABCD2, MSTRG.15630|ABCD3, MSTRG.13426|ABCA3, MSTRG.6484|ABCG1, MSTRG.21697|ABCG2;ENSSSCG00000009213, MSTRG.22666|ENSSSCG00000015390;ENSSSCG00000032456, MSTRG.4160|ABCC3	9	794	39	27883	0.2308	1.15873e-06	****	5.13871e-06	****
map04550	Cellular Processes	Cellular community - eukaryotes	Signaling pathways regulating pluripotency of stem cells	MSTRG.8365|ACVR1C, MSTRG.6911|TBX3, MSTRG.672|SMAD2, MSTRG.19200|PIK3R3, MSTRG.21649|SMARCAD1, MSTRG.15481|WNT2B, MSTRG.1224|SMAD3, MSTRG.3754|AXIN2;CEP112, ENSSSCG00000024671|WNT9A, MSTRG.1357|BMP4, MSTRG.2844|FZD8;ENSSSCG00000033166, MSTRG.9232|IL6ST, MSTRG.9303|PIK3R1, MSTRG.15326|SETDB1, MSTRG.8016|ACVR2A	15	794	119	27883	0.1261	1.52681e-06	****	6.67432e-06	****
map04072	Environmental Information Processing	Signal transduction	Phospholipase D signaling pathway	MSTRG.3184|LPAR6, MSTRG.1307|SOS2;VCPKMT;L2HGDH, MSTRG.15094|FCER1G;NDUFS2, MSTRG.12807|GNA12, MSTRG.19200|PIK3R3, MSTRG.8481|RAPGEF4, MSTRG.15309|PIP5K1A, MSTRG.15120|FCER1A, MSTRG.7253|AGT, ENSSSCG00000012445|LPAR4, MSTRG.19667|AGPAT1, MSTRG.9303|PIK3R1, MSTRG.18911|PTGFR, MSTRG.12748|PDGFRB, MSTRG.2188|ENSSSCG00000005738, MSTRG.6505|AGPAT3	16	794	135	27883	0.1185	1.58575e-06	****	6.83435e-06	****
map04919	Organismal Systems	Endocrine system	Thyroid hormone signaling pathway	MSTRG.23225|MED14, MSTRG.19200|PIK3R3, MSTRG.12676|HDAC3, MSTRG.15428|ATP1A1, MSTRG.5670|ENSSSCG00000011676, MSTRG.1357|BMP4, MSTRG.15025|ATP1B1, MSTRG.9303|PIK3R1, MSTRG.19705|RXRB, MSTRG.9918|SRC, MSTRG.11072|BAD, MSTRG.11700|PRKACA, MSTRG.6436|RCAN1, MSTRG.4926|THRB	14	794	105	27883	0.1333	1.71902e-06	****	7.27613e-06	****
map03060	Genetic Information Processing	Folding, sorting and degradation	Protein export	MSTRG.1800|SEC61B, MSTRG.20337|OXA1L, MSTRG.5586|SRPRB, MSTRG.21191|PAICS;SRP72, MSTRG.22361|SRPRA, MSTRG.2859|SEC61A2, MSTRG.504|SEC63	7	794	22	27883	0.3182	1.73581e-06	****	7.27613e-06	****
map05418	Human Diseases	Cardiovascular disease	Fluid shear stress and atherosclerosis	MSTRG.21104|KDR, MSTRG.16469|ENSSSCG00000036142;MGST1;LMO3, MSTRG.19200|PIK3R3, MSTRG.1139|KDSR, MSTRG.2501|CTSL, MSTRG.1228|MAP2K5, MSTRG.12095|SQSTM1, MSTRG.1357|BMP4, MSTRG.8986|GPC1, MSTRG.9303|PIK3R1, MSTRG.9918|SRC, MSTRG.11790|KEAP1, MSTRG.11020|RELA, MSTRG.8016|ACVR2A, MSTRG.19921|SLC29A1;ENSSSCG00000001701	15	794	121	27883	0.124	1.88977e-06	****	7.73052e-06	****
map04360	Organismal Systems	Development and regeneration	Axon guidance	MSTRG.15314|SEMA6C, MSTRG.15735|PLXNB2, MSTRG.17341|NFATC3;SLC7A6, MSTRG.10559|MET, MSTRG.19200|PIK3R3, MSTRG.7539|CXCL12, MSTRG.12355|EFNA5, MSTRG.18371|CDC42, ENSSSCG00000009092|TRPC3, MSTRG.900|SEMA6D, MSTRG.20423|RGMA, MSTRG.10970|SSH3;ANKRD13D, MSTRG.10502|LRRC4, MSTRG.9303|PIK3R1, MSTRG.9918|SRC, MSTRG.6192|BOC, MSTRG.21980|PAK1, MSTRG.22123|TRPC6	18	794	170	27883	0.1059	1.89474e-06	****	7.73052e-06	****
map04727	Organismal Systems	Nervous system	GABAergic synapse	MSTRG.22513|GNG11, MSTRG.3974|HAP1, MSTRG.8646|PLCL1, MSTRG.430|GABRR2, MSTRG.3850|NSF, MSTRG.18899|ENSSSCG00000037081, MSTRG.5884|GNB4, MSTRG.17360|GNAO1, MSTRG.9918|SRC, MSTRG.11990|GNG7, MSTRG.11700|PRKACA, MSTRG.846|GNB5	12	794	78	27883	0.1538	2.03036e-06	****	8.17488e-06	****
map05016	Human Diseases	Neurodegenerative disease	Huntington disease	MSTRG.23732|SLC25A5, MSTRG.3974|HAP1, MSTRG.15094|FCER1G;NDUFS2, MSTRG.16207|DCTN2, MSTRG.12041|POLR2E, MSTRG.8738|CREB1, MSTRG.4643|DLG4, MSTRG.10469|NRF1, MSTRG.5942|AP2M1;ABCF3, MSTRG.16081|ATP5MC2, MSTRG.8672|ENSSSCG00000016100, MSTRG.12155|CLTB;ENSSSCG00000032389, MSTRG.8225|SLC25A4, MSTRG.17244|POLR2C, MSTRG.2599|DDX58;NDUFB6;TOPORS, MSTRG.15896|POLR2F, MSTRG.7722|SEC31B;NDUFB8, MSTRG.16072…	18	794	171	27883	0.1053	2.06228e-06	****	8.19554e-06	****
map04933	Human Diseases	Endocrine and metabolic disease	AGE-RAGE signaling pathway in diabetic complications	MSTRG.672|SMAD2, MSTRG.19200|PIK3R3, MSTRG.1139|KDSR, MSTRG.18371|CDC42, MSTRG.3961|STAT5B, MSTRG.7253|AGT, MSTRG.1224|SMAD3, MSTRG.3462|COL4A2, MSTRG.23113|PIR;VEGFD, MSTRG.15628|F3, MSTRG.9303|PIK3R1, MSTRG.11020|RELA, MSTRG.11079|VEGFB;FERMT3;ENSSSCG00000013038;NUDT22;STIP1	13	794	93	27883	0.1398	2.33901e-06	****	9.17612e-06	****
map04659	Organismal Systems	Immune system	Th17 cell differentiation	MSTRG.242|IFNGR1, MSTRG.17341|NFATC3;SLC7A6, MSTRG.2900|IL2RA, MSTRG.672|SMAD2, MSTRG.3961|STAT5B, MSTRG.1224|SMAD3, MSTRG.6437|RUNX1, MSTRG.9232|IL6ST, MSTRG.19705|RXRB, MSTRG.19678|SLA-DQB1, MSTRG.11020|RELA, MSTRG.19921|SLC29A1;ENSSSCG00000001701, MSTRG.5995|IL1RAP	13	794	95	27883	0.1368	2.98479e-06	****	1.15613e-05	****
map05210	Human Diseases	Cancer: specific types	Colorectal cancer	MSTRG.1307|SOS2;VCPKMT;L2HGDH, MSTRG.672|SMAD2, MSTRG.19200|PIK3R3, MSTRG.1139|KDSR, MSTRG.1159|PMAIP1, MSTRG.4257|ENSSSCG00000017670, MSTRG.1224|SMAD3, MSTRG.3754|AXIN2;CEP112, MSTRG.7825|TCF7L2, MSTRG.9303|PIK3R1, MSTRG.11072|BAD, MSTRG.2188|ENSSSCG00000005738	12	794	81	27883	0.1481	3.05837e-06	****	1.16982e-05	****
map04261	Organismal Systems	Circulatory system	Adrenergic signaling in cardiomyocytes	MSTRG.22194|PPP2R1B;ENSSSCG00000015023, MSTRG.8738|CREB1, MSTRG.7833|ADRB1, MSTRG.1139|KDSR, MSTRG.8481|RAPGEF4, MSTRG.22982|PPP2R5A;RF00026, MSTRG.8423|SCN7A, MSTRG.7253|AGT, MSTRG.6867|PPP1CC, MSTRG.15428|ATP1A1, MSTRG.15864|ATF4, MSTRG.5670|ENSSSCG00000011676, MSTRG.6640|ADRA1A, MSTRG.15025|ATP1B1, MSTRG.11700|PRKACA	15	794	126	27883	0.119	3.15745e-06	****	1.19282e-05	****
map00601	Metabolism	Glycan biosynthesis and metabolism	Glycosphingolipid biosynthesis - lacto and neolacto series	MSTRG.6827|B3GNT4, MSTRG.13916|B3GNT2, MSTRG.5919|B3GNT5, MSTRG.2219|B3GALT2, MSTRG.1978|ENSSSCG00000005518, MSTRG.15097|ENSSSCG00000006360, MSTRG.22101|FUT4	7	794	24	27883	0.2917	3.35179e-06	****	1.25079e-05	****
map04650	Organismal Systems	Immune system	Natural killer cell mediated cytotoxicity	MSTRG.242|IFNGR1, MSTRG.1307|SOS2;VCPKMT;L2HGDH, MSTRG.15094|FCER1G;NDUFS2, MSTRG.19200|PIK3R3, MSTRG.7366|PRF1, MSTRG.3812|ICAM2, MSTRG.1502|ENSSSCG00000039987;IFN-OMEGA-7;IFN-OMEGA-4;IFN-OMEGA-3;IFN-ALPHA-10;IFN-ALPHA-8;IFN-ALPHA-9, MSTRG.1518|IFNA1, MSTRG.9303|PIK3R1, MSTRG.19634|ENSSSCG00000001396, MSTRG.21980|PAK1, MSTRG.6408|IFNAR1, MSTRG.20851|SH3BP2;ADD1	13	794	97	27883	0.134	3.78387e-06	****	1.39502e-05	****
map04390	Environmental Information Processing	Signal transduction	Hippo signaling pathway	MSTRG.22194|PPP2R1B;ENSSSCG00000015023, MSTRG.6025|DLG1, MSTRG.672|SMAD2, MSTRG.4643|DLG4, MSTRG.14698|YWHAZ, MSTRG.15481|WNT2B, MSTRG.17497|ENSSSCG00000031169;ENSSSCG00000002876;WTIP, MSTRG.1224|SMAD3, MSTRG.6867|PPP1CC, MSTRG.673|SMAD7, MSTRG.3754|AXIN2;CEP112, ENSSSCG00000024671|WNT9A, MSTRG.7825|TCF7L2, MSTRG.1357|BMP4, MSTRG.2844|FZD8;ENSSSCG00000033166, MSTRG.19707|BMP5	16	794	145	27883	0.1103	4.08368e-06	****	1.48763e-05	****
map04979	Organismal Systems	Digestive system	Cholesterol metabolism	MSTRG.6772|SCARB1, MSTRG.11848|ANGPTL4, MSTRG.22878|SOAT1, MSTRG.22691|ENSSSCG00000031405;ENSSSCG00000015405;ENSSSCG00000037311;ENSSSCG00000037410;ENSSSCG00000030638, MSTRG.19422|ENSSSCG00000001063, MSTRG.10003|ENSSSCG00000007435, MSTRG.20568|NPC2, MSTRG.8819|CYP27A1, MSTRG.10909|OSBPL5	9	794	45	27883	0.2	4.15893e-06	****	1.49721e-05	****
map05132	Human Diseases	Infectious disease: bacterial	Salmonella infection	MSTRG.242|IFNGR1, MSTRG.12890|ENSSSCG00000007609, MSTRG.22560|DYNC1I1, MSTRG.6859|ARPC3, MSTRG.18371|CDC42, MSTRG.1955|TLR4, MSTRG.4515|SCARF1;PRPF8, MSTRG.22903|ARPC5, MSTRG.10997|KLC2, MSTRG.11020|RELA, MSTRG.19895|KLC4	11	794	70	27883	0.1571	4.36428e-06	****	1.55287e-05	****
map04217	Cellular Processes	Cell growth and death	Necroptosis	MSTRG.242|IFNGR1, MSTRG.23732|SLC25A5, MSTRG.1139|KDSR, MSTRG.1955|TLR4, MSTRG.3041|HMGB1, MSTRG.6743|PGAM5, MSTRG.3961|STAT5B, MSTRG.20303|MDP1;ENSSSCG00000001999;CHMP4A;IPO4, MSTRG.12095|SQSTM1, MSTRG.8225|SLC25A4, MSTRG.8671|CFLAR;CASP10, MSTRG.1502|ENSSSCG00000039987;IFN-OMEGA-7;IFN-OMEGA-4;IFN-OMEGA-3;IFN-ALPHA-10;IFN-ALPHA-8;IFN-ALPHA-9, MSTRG.1518|IFNA1, MSTRG.6408|IFNAR1, MSTRG.19921|SLC2…	15	794	130	27883	0.1154	4.67021e-06	****	1.64262e-05	****
map04670	Organismal Systems	Immune system	Leukocyte transendothelial migration	MSTRG.11202|CTNND1, MSTRG.16284|RAP1B, MSTRG.19200|PIK3R3, MSTRG.7539|CXCL12, MSTRG.18371|CDC42, MSTRG.8481|RAPGEF4, MSTRG.7424|VCL, MSTRG.13021|CLDN4, MSTRG.22338|ESAM;VSIG2, MSTRG.15485|RAP1A, MSTRG.9303|PIK3R1, MSTRG.20492|ACTN1, MSTRG.23412|MSN	13	794	99	27883	0.1313	4.76675e-06	****	1.65753e-05	****
map01524	Human Diseases	Drug resistance: antineoplastic	Platinum drug resistance	MSTRG.16469|ENSSSCG00000036142;MGST1;LMO3, MSTRG.4940|TOP2B;RF02271, MSTRG.19200|PIK3R3, MSTRG.1139|KDSR, MSTRG.1159|PMAIP1, MSTRG.17756|ERCC2;ERCC1, MSTRG.553|REV3L, MSTRG.23528|ATP7A, MSTRG.9303|PIK3R1, MSTRG.11072|BAD	10	794	58	27883	0.1724	5.02203e-06	****	1.72668e-05	****
map04350	Environmental Information Processing	Signal transduction	TGF-beta signaling pathway	MSTRG.8365|ACVR1C, MSTRG.22194|PPP2R1B;ENSSSCG00000015023, MSTRG.672|SMAD2, MSTRG.17508|LSR;USF2;HAMP, MSTRG.4257|ENSSSCG00000017670, MSTRG.20423|RGMA, MSTRG.1224|SMAD3, MSTRG.673|SMAD7, MSTRG.1357|BMP4, MSTRG.16072|SP1, MSTRG.19707|BMP5, MSTRG.8016|ACVR2A	12	794	88	27883	0.1364	7.40524e-06	****	2.51778e-05	****
map03018	Genetic Information Processing	Folding, sorting and degradation	RNA degradation	MSTRG.10392|CNOT4;ENSSSCG00000039310;ENSSSCG00000027118, MSTRG.17920|CNOT3;PRPF31, MSTRG.1762|ZCCHC7, MSTRG.9223|MTREX;ENSSSCG00000037130, MSTRG.3305|DIS3, MSTRG.9727|XRN2, MSTRG.13888|ENSSSCG00000039331, MSTRG.3099|EXOSC8, MSTRG.1203|DIS3L, MSTRG.5278|DCP1A, MSTRG.12378|DCP2	11	794	74	27883	0.1486	7.60336e-06	****	2.55673e-05	****
map05211	Human Diseases	Cancer: specific types	Renal cell carcinoma	MSTRG.10559|MET, MSTRG.1307|SOS2;VCPKMT;L2HGDH, MSTRG.16284|RAP1B, MSTRG.19200|PIK3R3, MSTRG.18371|CDC42, MSTRG.7145|CRKL, MSTRG.15485|RAP1A, MSTRG.9303|PIK3R1, MSTRG.11072|BAD, MSTRG.21980|PAK1	10	794	61	27883	0.1639	8.03665e-06	****	2.64432e-05	****
map05221	Human Diseases	Cancer: specific types	Acute myeloid leukemia	MSTRG.1307|SOS2;VCPKMT;L2HGDH, MSTRG.19200|PIK3R3, MSTRG.3961|STAT5B, MSTRG.4257|ENSSSCG00000017670, MSTRG.14774|RUNX1T1, MSTRG.7825|TCF7L2, MSTRG.6437|RUNX1, MSTRG.9303|PIK3R1, MSTRG.11072|BAD, MSTRG.11020|RELA	10	794	61	27883	0.1639	8.03665e-06	****	2.64432e-05	****
map04371	Environmental Information Processing	Signal transduction	Apelin signaling pathway	MSTRG.22513|GNG11, MSTRG.672|SMAD2, MSTRG.10469|NRF1, MSTRG.18899|ENSSSCG00000037081, MSTRG.9670|JAG1, MSTRG.4257|ENSSSCG00000017670, MSTRG.5884|GNB4, MSTRG.18882|PIK3C3, MSTRG.1224|SMAD3, MSTRG.19744|ITPR3, MSTRG.17688|LIPE, MSTRG.11990|GNG7, MSTRG.11700|PRKACA, MSTRG.846|GNB5	14	794	122	27883	0.1148	1.02657e-05	****	3.32901e-05	****
map04614	Organismal Systems	Endocrine system	Renin-angiotensin system	MSTRG.23116|ACE2, MSTRG.20102|ANPEP, MSTRG.10002|CTSA, MSTRG.7253|AGT, MSTRG.3824|ACE, MSTRG.23223|ATP6AP2	6	794	19	27883	0.3158	1.03352e-05	****	3.32901e-05	****
map04115	Cellular Processes	Cell growth and death	p53 signaling pathway	MSTRG.7576|ENSSSCG00000010440, MSTRG.22439|MDM4, MSTRG.15009|GORAB, MSTRG.10856|PIDD1;SLC25A22, MSTRG.1139|KDSR, MSTRG.1159|PMAIP1, MSTRG.11300|CD82, MSTRG.5690|ATR, MSTRG.16125|CDK2;ENSSSCG00000037597, MSTRG.7355|AIFM2;TYSND1;SAR1A	10	794	64	27883	0.1562	1.25008e-05	****	3.98462e-05	****
map03420	Genetic Information Processing	Replication and repair	Nucleotide excision repair	MSTRG.6795|GTF2H3, MSTRG.9324|CDK7;RF00026, MSTRG.83|GTF2H5, MSTRG.17756|ERCC2;ERCC1, MSTRG.21003|RFC1, MSTRG.3079|RFC3, MSTRG.1428|MNAT1, MSTRG.9318|ENSSSCG00000028786	8	794	40	27883	0.2	1.43148e-05	****	4.51579e-05	****
map04621	Organismal Systems	Immune system	NOD-like receptor signaling pathway	MSTRG.1139|KDSR, MSTRG.1955|TLR4, MSTRG.5881|MFN1, MSTRG.19744|ITPR3, MSTRG.13870|ANTXR1, MSTRG.935|TP53BP1, MSTRG.23927|BRCC3, MSTRG.11318|TRAF6, MSTRG.1502|ENSSSCG00000039987;IFN-OMEGA-7;IFN-OMEGA-4;IFN-OMEGA-3;IFN-ALPHA-10;IFN-ALPHA-8;IFN-ALPHA-9, MSTRG.1518|IFNA1, MSTRG.15694|ENSSSCG00000024973, MSTRG.11020|RELA, MSTRG.6408|IFNAR1, MSTRG.19921|SLC29A1;ENSSSCG00000001701	14	794	126	27883	0.1111	1.49008e-05	****	4.65271e-05	****
map04915	Organismal Systems	Endocrine system	Estrogen signaling pathway	MSTRG.1307|SOS2;VCPKMT;L2HGDH, MSTRG.8738|CREB1, MSTRG.4005|KRT10, MSTRG.19200|PIK3R3, MSTRG.1139|KDSR, MSTRG.17360|GNAO1, MSTRG.19744|ITPR3, MSTRG.15864|ATF4, MSTRG.16072|SP1, MSTRG.9303|PIK3R1, MSTRG.9918|SRC, MSTRG.11700|PRKACA, MSTRG.19921|SLC29A1;ENSSSCG00000001701	13	794	111	27883	0.1171	1.69276e-05	****	5.23218e-05	****
map05034	Human Diseases	Substance dependence	Alcoholism	MSTRG.2313|H3F3A, MSTRG.22513|GNG11, MSTRG.1307|SOS2;VCPKMT;L2HGDH, MSTRG.8738|CREB1, MSTRG.4035|PPP1R1B, MSTRG.18899|ENSSSCG00000037081, MSTRG.5884|GNB4, MSTRG.17360|GNAO1, MSTRG.12676|HDAC3, MSTRG.6867|PPP1CC, MSTRG.15864|ATF4, MSTRG.23305|HDAC6, MSTRG.11990|GNG7, MSTRG.846|GNB5	14	794	128	27883	0.1094	1.78459e-05	****	5.46085e-05	****
map05032	Human Diseases	Substance dependence	Morphine addiction	MSTRG.22513|GNG11, MSTRG.430|GABRR2, MSTRG.18899|ENSSSCG00000037081, MSTRG.16450|PDE3A, MSTRG.38|PDE10A, MSTRG.5884|GNB4, MSTRG.16106|PDE1B, MSTRG.17360|GNAO1, MSTRG.11990|GNG7, MSTRG.11700|PRKACA, MSTRG.846|GNB5	11	794	81	27883	0.1358	1.84127e-05	****	5.47019e-05	****
map01522	Human Diseases	Drug resistance: antineoplastic	Endocrine resistance	MSTRG.1307|SOS2;VCPKMT;L2HGDH, MSTRG.19200|PIK3R3, MSTRG.1139|KDSR, MSTRG.9670|JAG1, MSTRG.4257|ENSSSCG00000017670, MSTRG.11805|CARM1;TIMM29, MSTRG.16072|SP1, MSTRG.9303|PIK3R1, MSTRG.9918|SRC, MSTRG.11072|BAD, MSTRG.11700|PRKACA	11	794	81	27883	0.1358	1.84127e-05	****	5.47019e-05	****
map05146	Human Diseases	Infectious disease: parasitic	Amoebiasis	MSTRG.19200|PIK3R3, MSTRG.1955|TLR4, MSTRG.7424|VCL, MSTRG.4883|RAB5A, MSTRG.19320|SERPINB9, MSTRG.3462|COL4A2, MSTRG.16125|CDK2;ENSSSCG00000037597, MSTRG.9303|PIK3R1, MSTRG.11020|RELA, MSTRG.20492|ACTN1, MSTRG.11700|PRKACA	11	794	81	27883	0.1358	1.84127e-05	****	5.47019e-05	****
map05142	Human Diseases	Infectious disease: parasitic	Chagas disease	MSTRG.242|IFNGR1, MSTRG.22194|PPP2R1B;ENSSSCG00000015023, MSTRG.672|SMAD2, MSTRG.19200|PIK3R3, MSTRG.1955|TLR4, MSTRG.1224|SMAD3, MSTRG.17360|GNAO1, MSTRG.3824|ACE, MSTRG.8671|CFLAR;CASP10, MSTRG.11318|TRAF6, MSTRG.9303|PIK3R1, MSTRG.11020|RELA	12	794	97	27883	0.1237	2.03551e-05	****	5.98908e-05	****
map04064	Environmental Information Processing	Signal transduction	NF-kappa B signaling pathway	MSTRG.1168|MALT1, MSTRG.10856|PIDD1;SLC25A22, MSTRG.7539|CXCL12, MSTRG.1139|KDSR, MSTRG.1955|TLR4, MSTRG.7763|NFKB2, MSTRG.2599|DDX58;NDUFB6;TOPORS, MSTRG.16610|LTBR, MSTRG.8671|CFLAR;CASP10, MSTRG.11318|TRAF6, MSTRG.11020|RELA	11	794	82	27883	0.1341	2.07246e-05	****	6.03974e-05	****
map04723	Organismal Systems	Nervous system	Retrograde endocannabinoid signaling	MSTRG.22513|GNG11, MSTRG.15094|FCER1G;NDUFS2, MSTRG.430|GABRR2, MSTRG.18899|ENSSSCG00000037081, MSTRG.5884|GNB4, MSTRG.21142|GRIA2, MSTRG.17360|GNAO1, MSTRG.8672|ENSSSCG00000016100, MSTRG.19744|ITPR3, MSTRG.2599|DDX58;NDUFB6;TOPORS, MSTRG.7722|SEC31B;NDUFB8, MSTRG.11990|GNG7, MSTRG.11700|PRKACA, MSTRG.846|GNB5	14	794	130	27883	0.1077	2.12922e-05	****	6.14661e-05	****
map00561	Metabolism	Lipid metabolism	Glycerolipid metabolism	MSTRG.14340|LPIN1, MSTRG.14441|DGAT1, MSTRG.23205|ENSSSCG00000012202, MSTRG.9587|GPAT4, MSTRG.15784|PNPLA3, MSTRG.4788|ALDH3A2, MSTRG.10858|RPLP2;CRACR2B;RF00419;PNPLA2, MSTRG.19667|AGPAT1, MSTRG.6505|AGPAT3	9	794	55	27883	0.1636	2.31459e-05	****	6.61929e-05	****
map05030	Human Diseases	Substance dependence	Cocaine addiction	MSTRG.8738|CREB1, MSTRG.4643|DLG4, MSTRG.4035|PPP1R1B, MSTRG.21142|GRIA2, MSTRG.15864|ATF4, MSTRG.3751|RGS9, MSTRG.11020|RELA, MSTRG.11700|PRKACA	8	794	43	27883	0.186	2.50321e-05	****	7.09244e-05	****
map00564	Metabolism	Lipid metabolism	Glycerophospholipid metabolism	MSTRG.16017|SMARCD1;GPD1, MSTRG.16584|LPCAT3, MSTRG.22990|LPGAT1, MSTRG.14340|LPIN1, MSTRG.14251|SELENOI, MSTRG.9587|GPAT4, MSTRG.4971|GPD1L, MSTRG.19667|AGPAT1, MSTRG.13159|CDIPT, MSTRG.11103|PLA2G16, MSTRG.6505|AGPAT3	11	794	84	27883	0.131	2.61107e-05	****	7.33017e-05	****
map03410	Genetic Information Processing	Replication and repair	Base excision repair	MSTRG.4356|LIG3, MSTRG.5524|MBD4, MSTRG.7001|UNG, MSTRG.23379|ENSSSCG00000012348, MSTRG.3041|HMGB1, MSTRG.16095|SMUG1, MSTRG.7733|POLL	7	794	32	27883	0.2188	2.67277e-05	****	7.43515e-05	****
map05224	Human Diseases	Cancer: specific types	Breast cancer	MSTRG.1307|SOS2;VCPKMT;L2HGDH, MSTRG.7576|ENSSSCG00000010440, MSTRG.19200|PIK3R3, MSTRG.9670|JAG1, MSTRG.4257|ENSSSCG00000017670, MSTRG.15481|WNT2B, MSTRG.7763|NFKB2, MSTRG.3754|AXIN2;CEP112, ENSSSCG00000024671|WNT9A, MSTRG.7825|TCF7L2, MSTRG.2844|FZD8;ENSSSCG00000033166, MSTRG.16072|SP1, MSTRG.9303|PIK3R1, MSTRG.7677|FRAT2	14	794	133	27883	0.1053	2.75595e-05	****	7.59748e-05	****
map04960	Organismal Systems	Excretory system	Aldosterone-regulated sodium reabsorption	MSTRG.13441|SLC9A3R2, MSTRG.19200|PIK3R3, MSTRG.1171|NEDD4L, MSTRG.15428|ATP1A1, MSTRG.5670|ENSSSCG00000011676, MSTRG.15025|ATP1B1, MSTRG.9303|PIK3R1	7	794	33	27883	0.2121	3.30938e-05	****	9.0417e-05	****
map04974	Organismal Systems	Digestive system	Protein digestion and absorption	MSTRG.20324|SLC7A8, MSTRG.23116|ACE2, MSTRG.11773|COL5A3;ssc-mir-9801, MSTRG.1796|COL15A1, MSTRG.20335|SLC7A7, MSTRG.3462|COL4A2, MSTRG.15428|ATP1A1, MSTRG.5670|ENSSSCG00000011676, MSTRG.15025|ATP1B1, MSTRG.7352|COL13A1	10	794	72	27883	0.1389	3.60619e-05	****	9.76544e-05	****
map04713	Organismal Systems	Environmental adaptation	Circadian entrainment	MSTRG.22513|GNG11, MSTRG.22411|GUCY1A2, MSTRG.8738|CREB1, MSTRG.18899|ENSSSCG00000037081, MSTRG.5884|GNB4, MSTRG.21142|GRIA2, MSTRG.17360|GNAO1, MSTRG.19744|ITPR3, MSTRG.11990|GNG7, MSTRG.11700|PRKACA, MSTRG.846|GNB5	11	794	87	27883	0.1264	3.6443e-05	****	9.78206e-05	****
map04068	Environmental Information Processing	Signal transduction	FoxO signaling pathway	MSTRG.8155|FBXO25, MSTRG.9961|SGK2;IFT52, MSTRG.1307|SOS2;VCPKMT;L2HGDH, MSTRG.10108|PCK1, MSTRG.7576|ENSSSCG00000010440, MSTRG.672|SMAD2, MSTRG.19200|PIK3R3, MSTRG.12956|AGFG2;ENSSSCG00000007665, MSTRG.1224|SMAD3, MSTRG.16125|CDK2;ENSSSCG00000037597, MSTRG.9303|PIK3R1, MSTRG.14923|SGK3, MSTRG.3902|G6PC3	13	794	121	27883	0.1074	4.26424e-05	****	0.000113466	***
map00062	Metabolism	Lipid metabolism	Fatty acid elongation	MSTRG.14257|HADHA, MSTRG.14253|HADHB, MSTRG.20552|ACOT4, MSTRG.15284|THEM5, MSTRG.19257|ELOVL1, MSTRG.9263|ELOVL7	6	794	24	27883	0.25	4.53958e-05	****	0.000119751	***
map04720	Organismal Systems	Nervous system	Long-term potentiation	MSTRG.16284|RAP1B, MSTRG.23155|RPS6KA3, MSTRG.32|RPS6KA2, MSTRG.21142|GRIA2, MSTRG.6867|PPP1CC, MSTRG.19744|ITPR3, MSTRG.15864|ATF4, MSTRG.15485|RAP1A, MSTRG.11700|PRKACA	9	794	61	27883	0.1475	5.42208e-05	****	0.000141808	***
map05222	Human Diseases	Cancer: specific types	Small cell lung cancer	MSTRG.7576|ENSSSCG00000010440, MSTRG.19200|PIK3R3, MSTRG.1139|KDSR, MSTRG.6546|CKS2, MSTRG.3462|COL4A2, MSTRG.16125|CDK2;ENSSSCG00000037597, MSTRG.11318|TRAF6, MSTRG.9303|PIK3R1, MSTRG.19705|RXRB, MSTRG.11020|RELA	10	794	76	27883	0.1316	5.79592e-05	****	0.000150301	***
map04666	Organismal Systems	Immune system	Fc gamma R-mediated phagocytosis	MSTRG.12890|ENSSSCG00000007609, MSTRG.19200|PIK3R3, MSTRG.6859|ARPC3, MSTRG.18371|CDC42, MSTRG.4257|ENSSSCG00000017670, MSTRG.15309|PIP5K1A, MSTRG.7145|CRKL, MSTRG.22903|ARPC5, MSTRG.9303|PIK3R1, MSTRG.21980|PAK1	10	794	77	27883	0.1299	6.49308e-05	****	0.000166965	***
map04625	Organismal Systems	Immune system	C-type lectin receptor signaling pathway	MSTRG.1168|MALT1, MSTRG.17341|NFATC3;SLC7A6, MSTRG.15094|FCER1G;NDUFS2, MSTRG.19200|PIK3R3, MSTRG.7763|NFKB2, MSTRG.19744|ITPR3, MSTRG.9303|PIK3R1, MSTRG.9918|SRC, MSTRG.11020|RELA, MSTRG.21980|PAK1, MSTRG.12519|IRF1	11	794	93	27883	0.1183	6.79884e-05	****	0.00017337	***
map04920	Organismal Systems	Endocrine system	Adipocytokine signaling pathway	MSTRG.8223|ACSL1, MSTRG.10108|PCK1, MSTRG.5975|ADIPOQ, MSTRG.12956|AGFG2;ENSSSCG00000007665, MSTRG.22691|ENSSSCG00000031405;ENSSSCG00000015405;ENSSSCG00000037311;ENSSSCG00000037410;ENSSSCG00000030638, MSTRG.8857|ACSL3, MSTRG.19705|RXRB, MSTRG.11020|RELA, MSTRG.3902|G6PC3	9	794	63	27883	0.1429	7.03457e-05	****	0.000176441	***
map04976	Organismal Systems	Digestive system	Bile secretion	MSTRG.6772|SCARB1, MSTRG.15428|ATP1A1, MSTRG.5670|ENSSSCG00000011676, MSTRG.15025|ATP1B1, MSTRG.21697|ABCG2;ENSSSCG00000009213, MSTRG.11700|PRKACA, MSTRG.22666|ENSSSCG00000015390;ENSSSCG00000032456, MSTRG.4160|ABCC3, MSTRG.16447|SLCO1A2	9	794	63	27883	0.1429	7.03457e-05	****	0.000176441	***
map04071	Environmental Information Processing	Signal transduction	Sphingolipid signaling pathway	MSTRG.7576|ENSSSCG00000010440, MSTRG.15094|FCER1G;NDUFS2, MSTRG.22194|PPP2R1B;ENSSSCG00000015023, MSTRG.12807|GNA12, MSTRG.19200|PIK3R3, MSTRG.1139|KDSR, MSTRG.22982|PPP2R5A;RF00026, MSTRG.15120|FCER1A, ENSSSCG00000028460|S1PR5, MSTRG.9303|PIK3R1, MSTRG.7561|SGMS1, MSTRG.11020|RELA	12	794	110	27883	0.1091	7.17492e-05	****	0.000177731	***
map04012	Environmental Information Processing	Signal transduction	ErbB signaling pathway	MSTRG.1307|SOS2;VCPKMT;L2HGDH, MSTRG.19200|PIK3R3, MSTRG.3961|STAT5B, MSTRG.4257|ENSSSCG00000017670, MSTRG.7145|CRKL, MSTRG.22875|ABL2;TOR3A, MSTRG.9303|PIK3R1, MSTRG.9918|SRC, MSTRG.11072|BAD, MSTRG.21980|PAK1	10	794	78	27883	0.1282	7.26026e-05	****	0.000177731	***
map04914	Organismal Systems	Endocrine system	Progesterone-mediated oocyte maturation	MSTRG.6856|ANAPC5, MSTRG.19200|PIK3R3, MSTRG.23155|RPS6KA3, MSTRG.32|RPS6KA2, MSTRG.12588|CDC25C, MSTRG.16125|CDK2;ENSSSCG00000037597, MSTRG.9366|STK10, MSTRG.9303|PIK3R1, MSTRG.11700|PRKACA, MSTRG.19921|SLC29A1;ENSSSCG00000001701	10	794	78	27883	0.1282	7.26026e-05	****	0.000177731	***
map04310	Environmental Information Processing	Signal transduction	Wnt signaling pathway	MSTRG.17341|NFATC3;SLC7A6, MSTRG.313|RSPO3, MSTRG.18252|CTNNBIP1, MSTRG.5868|TBL1XR1, MSTRG.15481|WNT2B, MSTRG.3754|AXIN2;CEP112, ENSSSCG00000024671|WNT9A, MSTRG.7825|TCF7L2, MSTRG.20542|PSEN1, MSTRG.2844|FZD8;ENSSSCG00000033166, MSTRG.11700|PRKACA, MSTRG.20812|CTBP1, MSTRG.7030|ZNRF3, MSTRG.7677|FRAT2	14	794	146	27883	0.0959	7.73208e-05	****	0.000187779	***
map04924	Organismal Systems	Endocrine system	Renin secretion	MSTRG.22411|GUCY1A2, MSTRG.8738|CREB1, MSTRG.7833|ADRB1, MSTRG.16450|PDE3A, MSTRG.7253|AGT, MSTRG.16106|PDE1B, MSTRG.19744|ITPR3, MSTRG.3824|ACE, MSTRG.11700|PRKACA	9	794	64	27883	0.1406	7.98112e-05	****	0.000192301	***
map04611	Organismal Systems	Immune system	Platelet activation	MSTRG.15094|FCER1G;NDUFS2, MSTRG.22411|GUCY1A2, MSTRG.16284|RAP1B, MSTRG.19200|PIK3R3, MSTRG.1025|RASGRP1, MSTRG.6867|PPP1CC, MSTRG.19744|ITPR3, MSTRG.15485|RAP1A, MSTRG.9303|PIK3R1, MSTRG.9918|SRC, MSTRG.11700|PRKACA, MSTRG.11079|VEGFB;FERMT3;ENSSSCG00000013038;NUDT22;STIP1	12	794	112	27883	0.1071	8.55625e-05	****	0.000204548	***
map04917	Organismal Systems	Endocrine system	Prolactin signaling pathway	MSTRG.1307|SOS2;VCPKMT;L2HGDH, MSTRG.2551|GALT, MSTRG.19200|PIK3R3, MSTRG.16859|CRADD, MSTRG.3961|STAT5B, MSTRG.9303|PIK3R1, MSTRG.9918|SRC, MSTRG.11020|RELA, MSTRG.12519|IRF1	9	794	65	27883	0.1385	9.03237e-05	****	0.000214256	***
map04520	Cellular Processes	Cellular community - eukaryotes	Adherens junction	MSTRG.10559|MET, MSTRG.11202|CTNND1, MSTRG.672|SMAD2, MSTRG.18371|CDC42, MSTRG.7424|VCL, MSTRG.1224|SMAD3, MSTRG.7825|TCF7L2, MSTRG.9918|SRC, MSTRG.20492|ACTN1	9	794	67	27883	0.1343	0.000114856	***	0.000270353	***
map05164	Human Diseases	Infectious disease: viral	Influenza A	MSTRG.242|IFNGR1, MSTRG.15220|RUSC1;FDPS, MSTRG.19200|PIK3R3, MSTRG.20319|PABPN1, MSTRG.1955|TLR4, MSTRG.2599|DDX58;NDUFB6;TOPORS, MSTRG.1502|ENSSSCG00000039987;IFN-OMEGA-7;IFN-OMEGA-4;IFN-OMEGA-3;IFN-ALPHA-10;IFN-ALPHA-8;IFN-ALPHA-9, MSTRG.1518|IFNA1, MSTRG.9303|PIK3R1, MSTRG.19678|SLA-DQB1, MSTRG.12862|EIF2AK1, MSTRG.11020|RELA, MSTRG.6408|IFNAR1	13	794	135	27883	0.0963	0.000132197	***	0.000308795	***
map05212	Human Diseases	Cancer: specific types	Pancreatic cancer	MSTRG.672|SMAD2, MSTRG.19200|PIK3R3, MSTRG.18371|CDC42, MSTRG.4257|ENSSSCG00000017670, MSTRG.1224|SMAD3, MSTRG.9303|PIK3R1, MSTRG.11072|BAD, MSTRG.11020|RELA, MSTRG.2188|ENSSSCG00000005738	9	794	69	27883	0.1304	0.000144729	***	0.000335508	***
map03008	Genetic Information Processing	Translation	Ribosome biogenesis in eukaryotes	MSTRG.21554|GAR1, MSTRG.23916|DKC1;RF00340, MSTRG.13443|TBL3, MSTRG.22229|REXO2, MSTRG.9727|XRN2, MSTRG.17217|UTP4, MSTRG.17201|NOB1, MSTRG.8587|WDR75, MSTRG.19339|RPP40	9	794	70	27883	0.1286	0.00016194	***	0.000372583	***
map04925	Organismal Systems	Endocrine system	Aldosterone synthesis and secretion	MSTRG.6772|SCARB1, MSTRG.8738|CREB1, MSTRG.7253|AGT, MSTRG.15428|ATP1A1, MSTRG.19744|ITPR3, MSTRG.15864|ATF4, MSTRG.5670|ENSSSCG00000011676, MSTRG.15025|ATP1B1, MSTRG.17688|LIPE, MSTRG.11700|PRKACA	10	794	86	27883	0.1163	0.00016661	***	0.00037925	***
map03050	Genetic Information Processing	Folding, sorting and degradation	Proteasome	MSTRG.19690|PSMB9, MSTRG.17336|PSMB10, MSTRG.3816|PSMC5, MSTRG.20297|DCAF11;PSME1;FITM1, MSTRG.19688|PSMB8, MSTRG.11257|PSMC3, MSTRG.20307|ENSSSCG00000002004;EMC9	7	794	42	27883	0.1667	0.000167316	***	0.00037925	***
map04210	Cellular Processes	Cell growth and death	Apoptosis	MSTRG.10856|PIDD1;SLC25A22, MSTRG.19200|PIK3R3, MSTRG.1139|KDSR, MSTRG.1159|PMAIP1, MSTRG.7366|PRF1, MSTRG.2501|CTSL, MSTRG.19744|ITPR3, MSTRG.15864|ATF4, MSTRG.8671|CFLAR;CASP10, MSTRG.9303|PIK3R1, MSTRG.11072|BAD, MSTRG.11020|RELA	12	794	121	27883	0.0992	0.000179728	***	0.000403881	***
map05220	Human Diseases	Cancer: specific types	Chronic myeloid leukemia	MSTRG.1307|SOS2;VCPKMT;L2HGDH, MSTRG.19200|PIK3R3, MSTRG.3961|STAT5B, MSTRG.7145|CRKL, MSTRG.6437|RUNX1, MSTRG.9303|PIK3R1, MSTRG.11072|BAD, MSTRG.11020|RELA, MSTRG.20812|CTBP1	9	794	71	27883	0.1268	0.000180823	***	0.000403881	***
map04330	Environmental Information Processing	Signal transduction	Notch signaling pathway	MSTRG.3544|RFNG, MSTRG.20621|SNW1, MSTRG.20548|NUMB, MSTRG.16208|KIF5A;PIP4K2C;DTX3;ARHGEF25, MSTRG.9670|JAG1, MSTRG.20542|PSEN1, MSTRG.20812|CTBP1	7	794	43	27883	0.1628	0.000194983	***	0.000432353	***
map04964	Organismal Systems	Excretory system	Proximal tubule bicarbonate reclamation	MSTRG.10108|PCK1, MSTRG.4278|CA4, MSTRG.15428|ATP1A1, MSTRG.5670|ENSSSCG00000011676, MSTRG.15025|ATP1B1	5	794	20	27883	0.25	0.00020081	***	0.00044207	***
map04114	Cellular Processes	Cell growth and death	Oocyte meiosis	MSTRG.6856|ANAPC5, MSTRG.22194|PPP2R1B;ENSSSCG00000015023, MSTRG.23155|RPS6KA3, MSTRG.14698|YWHAZ, MSTRG.32|RPS6KA2, MSTRG.22982|PPP2R5A;RF00026, MSTRG.6867|PPP1CC, MSTRG.12588|CDC25C, MSTRG.19744|ITPR3, MSTRG.16125|CDK2;ENSSSCG00000037597, MSTRG.11700|PRKACA	11	794	105	27883	0.1048	0.000204213	***	0.000446351	***
map04927	Organismal Systems	Endocrine system	Cortisol synthesis and secretion	MSTRG.6772|SCARB1, MSTRG.8738|CREB1, MSTRG.7253|AGT, MSTRG.19744|ITPR3, MSTRG.15864|ATF4, MSTRG.16072|SP1, MSTRG.15059|PBX1;ENSSSCG00000029321, MSTRG.11700|PRKACA	8	794	58	27883	0.1379	0.000227283	***	0.000493252	***
map05134	Human Diseases	Infectious disease: bacterial	Legionellosis	MSTRG.11131|ENSSSCG00000013064, MSTRG.16682|BCL2L13;BID, MSTRG.1955|TLR4, MSTRG.7763|NFKB2, MSTRG.7355|AIFM2;TYSND1;SAR1A, MSTRG.14442|HSF1;MROH1, MSTRG.11020|RELA	7	794	45	27883	0.1556	0.000261381	***	0.000563258	***
map05231	Human Diseases	Cancer: overview	Choline metabolism in cancer	MSTRG.61|SLC22A3, MSTRG.12517|ENSSSCG00000014280, MSTRG.1307|SOS2;VCPKMT;L2HGDH, MSTRG.19200|PIK3R3, MSTRG.4257|ENSSSCG00000017670, MSTRG.15309|PIP5K1A, MSTRG.16072|SP1, MSTRG.9303|PIK3R1, MSTRG.12748|PDGFRB, MSTRG.2188|ENSSSCG00000005738	10	794	91	27883	0.1099	0.000266274	***	0.000569789	***
map04660	Organismal Systems	Immune system	T cell receptor signaling pathway	MSTRG.1168|MALT1, MSTRG.17341|NFATC3;SLC7A6, MSTRG.1307|SOS2;VCPKMT;L2HGDH, MSTRG.6025|DLG1, MSTRG.19200|PIK3R3, MSTRG.1025|RASGRP1, MSTRG.18371|CDC42, MSTRG.9303|PIK3R1, MSTRG.11020|RELA, MSTRG.21980|PAK1	10	794	93	27883	0.1075	0.000318144	***	0.000671393	***
map04668	Environmental Information Processing	Signal transduction	TNF signaling pathway	MSTRG.21405|IL15, MSTRG.8738|CREB1, MSTRG.19200|PIK3R3, MSTRG.6743|PGAM5, MSTRG.9670|JAG1, MSTRG.15864|ATF4, MSTRG.8671|CFLAR;CASP10, MSTRG.9303|PIK3R1, MSTRG.11020|RELA, MSTRG.12519|IRF1	10	794	93	27883	0.1075	0.000318144	***	0.000671393	***
map05323	Human Diseases	Immune disease	Rheumatoid arthritis	MSTRG.21405|IL15, MSTRG.7539|CXCL12, MSTRG.1955|TLR4, MSTRG.3955|ATP6V0A1, MSTRG.2501|CTSL, MSTRG.10486|ATP6V1FNB;ATP6V1F, MSTRG.19678|SLA-DQB1, MSTRG.13415|ENSSSCG00000008057;ATP6V0C, MSTRG.14684|ATP6V1C1	9	794	77	27883	0.1169	0.000336677	***	0.000705638	***
map05416	Human Diseases	Cardiovascular disease	Viral myocarditis	MSTRG.9442|SGCD, MSTRG.2988|SGCG, MSTRG.7366|PRF1, MSTRG.22875|ABL2;TOR3A, MSTRG.19634|ENSSSCG00000001396, MSTRG.19678|SLA-DQB1, MSTRG.23209|DMD	7	794	48	27883	0.1458	0.000393909	***	0.000819974	***
map04211	Organismal Systems	Aging	Longevity regulating pathway	MSTRG.8738|CREB1, MSTRG.5975|ADIPOQ, MSTRG.19200|PIK3R3, MSTRG.12956|AGFG2;ENSSSCG00000007665, MSTRG.4257|ENSSSCG00000017670, MSTRG.15864|ATF4, MSTRG.9303|PIK3R1, MSTRG.11020|RELA, MSTRG.11700|PRKACA	9	794	79	27883	0.1139	0.000408419	***	0.000844433	***
map04918	Organismal Systems	Endocrine system	Thyroid hormone synthesis	MSTRG.12083|CANX, MSTRG.8738|CREB1, MSTRG.15428|ATP1A1, MSTRG.19744|ITPR3, MSTRG.15864|ATF4, MSTRG.5670|ENSSSCG00000011676, MSTRG.15025|ATP1B1, MSTRG.11700|PRKACA	8	794	65	27883	0.1231	0.000502626	***	0.00103224	**
map04970	Organismal Systems	Digestive system	Salivary secretion	MSTRG.22411|GUCY1A2, MSTRG.7833|ADRB1, MSTRG.15428|ATP1A1, MSTRG.19744|ITPR3, MSTRG.5670|ENSSSCG00000011676, MSTRG.6640|ADRA1A, MSTRG.15025|ATP1B1, MSTRG.11700|PRKACA	8	794	66	27883	0.1212	0.000557888	***	0.00113809	**
map04973	Organismal Systems	Digestive system	Carbohydrate digestion and absorption	MSTRG.19200|PIK3R3, MSTRG.15428|ATP1A1, MSTRG.5670|ENSSSCG00000011676, MSTRG.15025|ATP1B1, MSTRG.9303|PIK3R1, MSTRG.3902|G6PC3	6	794	37	27883	0.1622	0.000572302	***	0.00115976	**
map04620	Organismal Systems	Immune system	Toll-like receptor signaling pathway	MSTRG.19200|PIK3R3, MSTRG.10871|TOLLIP, MSTRG.1955|TLR4, MSTRG.11318|TRAF6, MSTRG.1502|ENSSSCG00000039987;IFN-OMEGA-7;IFN-OMEGA-4;IFN-OMEGA-3;IFN-ALPHA-10;IFN-ALPHA-8;IFN-ALPHA-9, MSTRG.1518|IFNA1, MSTRG.9303|PIK3R1, MSTRG.11020|RELA, MSTRG.6408|IFNAR1	9	794	83	27883	0.1084	0.000589801	***	0.00118736	**
map01040	Metabolism	Lipid metabolism	Biosynthesis of unsaturated fatty acids	MSTRG.5029|ACAA1, MSTRG.3663|ACOX1, MSTRG.20552|ACOT4, MSTRG.19257|ELOVL1, MSTRG.9263|ELOVL7	5	794	25	27883	0.2	0.000611598	***	0.00121525	**
map00563	Metabolism	Glycan biosynthesis and metabolism	Glycosylphosphatidylinositol (GPI)-anchor biosynthesis	MSTRG.15111|PIGM, MSTRG.6030|ENSSSCG00000029291;NCBP2, MSTRG.1152|PIGN, MSTRG.9862|PIGU;NCOA6, MSTRG.22821|PIGC	5	794	25	27883	0.2	0.000611598	***	0.00121525	**
map04724	Organismal Systems	Nervous system	Glutamatergic synapse	MSTRG.22513|GNG11, MSTRG.4643|DLG4, MSTRG.18899|ENSSSCG00000037081, MSTRG.5884|GNB4, MSTRG.21142|GRIA2, MSTRG.17360|GNAO1, MSTRG.19744|ITPR3, MSTRG.11990|GNG7, MSTRG.11700|PRKACA, MSTRG.846|GNB5	10	794	101	27883	0.099	0.000617469	***	0.001219	**
map04922	Organismal Systems	Endocrine system	Glucagon signaling pathway	MSTRG.10108|PCK1, MSTRG.22192|SIK2, MSTRG.8738|CREB1, MSTRG.19744|ITPR3, MSTRG.15864|ATF4, MSTRG.15266|CRTC2, MSTRG.11700|PRKACA, MSTRG.3902|G6PC3, MSTRG.20681|PPP4R3A	9	794	84	27883	0.1071	0.000644173	***	0.00126357	**
map04122	Genetic Information Processing	Folding, sorting and degradation	Sulfur relay system	MSTRG.9896|ENSSSCG00000007307;RBM39, MSTRG.9204|MOCS2, MSTRG.2079|URM1	3	794	7	27883	0.4286	0.000738979	***	0.00142339	**
map01523	Human Diseases	Drug resistance: antineoplastic	Antifolate resistance	MSTRG.16180|SHMT2, MSTRG.8765|ATIC, MSTRG.21697|ABCG2;ENSSSCG00000009213, MSTRG.11020|RELA, MSTRG.4160|ABCC3	5	794	26	27883	0.1923	0.000739606	***	0.00142339	**
map04966	Organismal Systems	Excretory system	Collecting duct acid secretion	MSTRG.3955|ATP6V0A1, MSTRG.10486|ATP6V1FNB;ATP6V1F, MSTRG.9510|SLC12A7, MSTRG.13415|ENSSSCG00000008057;ATP6V0C, MSTRG.14684|ATP6V1C1	5	794	26	27883	0.1923	0.000739606	***	0.00142339	**
map04672	Organismal Systems	Immune system	Intestinal immune network for IgA production	MSTRG.21405|IL15, MSTRG.2905|ENSSSCG00000021815, MSTRG.7539|CXCL12, MSTRG.16610|LTBR, MSTRG.4831|TNFRSF13B, MSTRG.19678|SLA-DQB1	6	794	39	27883	0.1538	0.000765353	***	0.00145465	**
map04961	Organismal Systems	Excretory system	Endocrine and other factor-regulated calcium reabsorption	MSTRG.5942|AP2M1;ABCF3, MSTRG.12155|CLTB;ENSSSCG00000032389, MSTRG.15428|ATP1A1, MSTRG.5670|ENSSSCG00000011676, MSTRG.15025|ATP1B1, MSTRG.11700|PRKACA	6	794	39	27883	0.1538	0.000765353	***	0.00145465	**
map05213	Human Diseases	Cancer: specific types	Endometrial cancer	MSTRG.1307|SOS2;VCPKMT;L2HGDH, MSTRG.7576|ENSSSCG00000010440, MSTRG.19200|PIK3R3, MSTRG.3754|AXIN2;CEP112, MSTRG.7825|TCF7L2, MSTRG.9303|PIK3R1, MSTRG.11072|BAD	7	794	54	27883	0.1296	0.000817651	***	0.00153498	**
map04622	Organismal Systems	Immune system	RIG-I-like receptor signaling pathway	MSTRG.18849|RNF125;RNF138, MSTRG.2599|DDX58;NDUFB6;TOPORS, MSTRG.8671|CFLAR;CASP10, MSTRG.11318|TRAF6, MSTRG.1502|ENSSSCG00000039987;IFN-OMEGA-7;IFN-OMEGA-4;IFN-OMEGA-3;IFN-ALPHA-10;IFN-ALPHA-8;IFN-ALPHA-9, MSTRG.1518|IFNA1, MSTRG.11020|RELA	7	794	54	27883	0.1296	0.000817651	***	0.00153498	**
map00565	Metabolism	Lipid metabolism	Ether lipid metabolism	MSTRG.14251|SELENOI, MSTRG.19939|PLA2G7, MSTRG.22239|PAFAH1B2, MSTRG.14606|ENPP2, MSTRG.4531|PAFAH1B1, MSTRG.11103|PLA2G16	6	794	40	27883	0.15	0.000878979	***	0.00164005	**
map00512	Metabolism	Glycan biosynthesis and metabolism	Mucin type O-glycan biosynthesis	MSTRG.6704|GALNT7, MSTRG.10039|B4GALT5, MSTRG.1681|GCNT1, MSTRG.18864|GALNT1, MSTRG.23750|ENSSSCG00000012602	5	794	27	27883	0.1852	0.000886602	***	0.00164424	**
map05012	Human Diseases	Neurodegenerative disease	Parkinson disease	MSTRG.431|UBE2J1, MSTRG.23732|SLC25A5, MSTRG.15094|FCER1G;NDUFS2, MSTRG.16703|LRRK2;ENSSSCG00000027998, MSTRG.16081|ATP5MC2, MSTRG.8672|ENSSSCG00000016100, MSTRG.8225|SLC25A4, MSTRG.53|PRKN, MSTRG.2599|DDX58;NDUFB6;TOPORS, MSTRG.7722|SEC31B;NDUFB8, MSTRG.11700|PRKACA	11	794	126	27883	0.0873	0.000973537	***	0.00179459	**
map04066	Environmental Information Processing	Signal transduction	HIF-1 signaling pathway	MSTRG.242|IFNGR1, MSTRG.19200|PIK3R3, MSTRG.1139|KDSR, MSTRG.1955|TLR4, MSTRG.4257|ENSSSCG00000017670, MSTRG.19190|MOB3C;MKNK1, MSTRG.16610|LTBR, MSTRG.9303|PIK3R1, MSTRG.11020|RELA	9	794	89	27883	0.1011	0.000980943	***	0.00179742	**
map00970	Genetic Information Processing	Translation	Aminoacyl-tRNA biosynthesis	MSTRG.5204|QRICH1;DALRD3;ssc-mir-425;ssc-mir-191;IMPDH2;QARS, MSTRG.12637|HARS2;ZMAT2, MSTRG.418|RARS2, MSTRG.8643|MARS2, MSTRG.22008|ENSSSCG00000014893, MSTRG.7908|PSTK	6	794	42	27883	0.1429	0.0011448	**	0.00208518	**
map00020	Metabolism	Carbohydrate metabolism	Citrate cycle (TCA cycle)	MSTRG.8745|ENSSSCG00000023264, MSTRG.10108|PCK1, MSTRG.7526|OGDHL, MSTRG.10975|PC, MSTRG.20576|DLST	5	794	29	27883	0.1724	0.00124435	**	0.00223984	**
map00410	Metabolism	Metabolism of other amino acids	beta-Alanine metabolism	MSTRG.14257|HADHA, MSTRG.4788|ALDH3A2, MSTRG.18270|ENSSSCG00000027689, MSTRG.9742|SMOX, MSTRG.17038|MLYCD	5	794	29	27883	0.1724	0.00124435	**	0.00223984	**
map04911	Organismal Systems	Endocrine system	Insulin secretion	MSTRG.8738|CREB1, MSTRG.8481|RAPGEF4, MSTRG.15428|ATP1A1, MSTRG.19744|ITPR3, MSTRG.15864|ATF4, MSTRG.5670|ENSSSCG00000011676, MSTRG.15025|ATP1B1, MSTRG.11700|PRKACA	8	794	75	27883	0.1067	0.00131032	**	0.00234479	**
map04080	Environmental Information Processing	Signaling molecules and interaction	Neuroactive ligand-receptor interaction	MSTRG.17770|GIPR, MSTRG.3184|LPAR6, MSTRG.430|GABRR2, MSTRG.7833|ADRB1, MSTRG.20844|ADRA2C, MSTRG.12204|F2RL2, MSTRG.18964|PTGER3, MSTRG.4717|GLP2R, MSTRG.21142|GRIA2, MSTRG.7253|AGT, ENSSSCG00000028460|S1PR5, ENSSSCG00000012445|LPAR4, MSTRG.18388|LUZP1;ENSSSCG00000025500, MSTRG.6640|ADRA1A, MSTRG.18911|PTGFR, MSTRG.16089|ENSSSCG00000000278;NPFF;RF00026, MSTRG.11691|GIPC1;PTGER1, MSTRG.4926|THRB	18	794	284	27883	0.0634	0.00141481	**	0.00251705	**
map04110	Cellular Processes	Cell growth and death	Cell cycle	MSTRG.6856|ANAPC5, MSTRG.419|ORC3, MSTRG.672|SMAD2, MSTRG.22662|ENSSSCG00000020870, MSTRG.14698|YWHAZ, MSTRG.9324|CDK7;RF00026, MSTRG.5690|ATR, MSTRG.1224|SMAD3, MSTRG.12588|CDC25C, MSTRG.16125|CDK2;ENSSSCG00000037597	10	794	114	27883	0.0877	0.00157399	**	0.00278406	**
map00480	Metabolism	Metabolism of other amino acids	Glutathione metabolism	MSTRG.8745|ENSSSCG00000023264, MSTRG.16469|ENSSSCG00000036142;MGST1;LMO3, MSTRG.19141|TXNDC12, MSTRG.10276|GSTK1, MSTRG.20102|ANPEP, MSTRG.18270|ENSSSCG00000027689	6	794	45	27883	0.1333	0.00165385	**	0.00290849	**
map04921	Organismal Systems	Endocrine system	Oxytocin signaling pathway	MSTRG.17341|NFATC3;SLC7A6, MSTRG.22411|GUCY1A2, MSTRG.13231|EEF2K, MSTRG.2225|RGS2, MSTRG.17360|GNAO1, MSTRG.1228|MAP2K5, MSTRG.6867|PPP1CC, MSTRG.19744|ITPR3, MSTRG.9918|SRC, MSTRG.11700|PRKACA, MSTRG.6436|RCAN1	11	794	135	27883	0.0815	0.00170521	**	0.00298167	**
map04540	Cellular Processes	Cellular community - eukaryotes	Gap junction	MSTRG.1307|SOS2;VCPKMT;L2HGDH, MSTRG.22411|GUCY1A2, MSTRG.7833|ADRB1, MSTRG.1228|MAP2K5, MSTRG.19744|ITPR3, MSTRG.12748|PDGFRB, MSTRG.9918|SRC, MSTRG.11700|PRKACA	8	794	79	27883	0.1013	0.00183499	**	0.00319038	**
map00190	Metabolism	Energy metabolism	Oxidative phosphorylation	MSTRG.15094|FCER1G;NDUFS2, MSTRG.3955|ATP6V0A1, MSTRG.16081|ATP5MC2, MSTRG.10486|ATP6V1FNB;ATP6V1F, MSTRG.8672|ENSSSCG00000016100, MSTRG.2599|DDX58;NDUFB6;TOPORS, MSTRG.21587|PPA2, MSTRG.7722|SEC31B;NDUFB8, MSTRG.13415|ENSSSCG00000008057;ATP6V0C, MSTRG.14684|ATP6V1C1	10	794	117	27883	0.0855	0.00191234	**	0.00330608	**
map04928	Organismal Systems	Endocrine system	Parathyroid hormone synthesis, secretion and action	MSTRG.12807|GNA12, MSTRG.8738|CREB1, MSTRG.9929|MAFB, MSTRG.1139|KDSR, MSTRG.19744|ITPR3, MSTRG.15864|ATF4, MSTRG.16072|SP1, MSTRG.19705|RXRB, MSTRG.11700|PRKACA	9	794	99	27883	0.0909	0.00207933	**	0.00357458	**
map00515	Metabolism	Glycan biosynthesis and metabolism	Mannose type O-glycan biosynthesis	MSTRG.1843|FSD1L;FKTN, MSTRG.2158|POMT1, MSTRG.15097|ENSSSCG00000006360, MSTRG.22101|FUT4	4	794	20	27883	0.2	0.00219709	**	0.00375593	**
map04726	Organismal Systems	Nervous system	Serotonergic synapse	MSTRG.22513|GNG11, MSTRG.18899|ENSSSCG00000037081, MSTRG.5884|GNB4, MSTRG.17360|GNAO1, MSTRG.19744|ITPR3, MSTRG.18388|LUZP1;ENSSSCG00000025500, MSTRG.11990|GNG7, MSTRG.11700|PRKACA, MSTRG.846|GNB5	9	794	100	27883	0.09	0.00222854	**	0.00378853	**
map00280	Metabolism	Amino acid metabolism	Valine, leucine and isoleucine degradation	MSTRG.5029|ACAA1, MSTRG.14257|HADHA, MSTRG.14253|HADHB, MSTRG.6982|ACADS, MSTRG.18408|GALE;HMGCL, MSTRG.4788|ALDH3A2	6	794	49	27883	0.1224	0.00257963	**	0.00436032	**
map03030	Genetic Information Processing	Replication and repair	DNA replication	MSTRG.10312|SSBP1, MSTRG.19714|PRIM2, MSTRG.21003|RFC1, MSTRG.3079|RFC3, MSTRG.11018|RNASEH2C	5	794	34	27883	0.1471	0.00259339	**	0.00436032	**
map04213	Organismal Systems	Aging	Longevity regulating pathway - multiple species	MSTRG.21878|CLPB, MSTRG.19200|PIK3R3, MSTRG.12956|AGFG2;ENSSSCG00000007665, MSTRG.4257|ENSSSCG00000017670, MSTRG.9303|PIK3R1, MSTRG.11700|PRKACA	6	794	50	27883	0.12	0.00286202	**	0.00478568	**
map04370	Environmental Information Processing	Signal transduction	VEGF signaling pathway	MSTRG.21104|KDR, MSTRG.19200|PIK3R3, MSTRG.18371|CDC42, MSTRG.9303|PIK3R1, MSTRG.9918|SRC, MSTRG.11072|BAD	6	794	51	27883	0.1176	0.00316691	**	0.00524477	**
map00514	Metabolism	Glycan biosynthesis and metabolism	Other types of O-glycan biosynthesis	MSTRG.3544|RFNG, MSTRG.2158|POMT1, MSTRG.15097|ENSSSCG00000006360, MSTRG.9823|POFUT1	4	794	22	27883	0.1818	0.00317086	**	0.00524477	**
map05320	Human Diseases	Immune disease	Autoimmune thyroid disease	MSTRG.7366|PRF1, MSTRG.1502|ENSSSCG00000039987;IFN-OMEGA-7;IFN-OMEGA-4;IFN-OMEGA-3;IFN-ALPHA-10;IFN-ALPHA-8;IFN-ALPHA-9, MSTRG.1518|IFNA1, MSTRG.19634|ENSSSCG00000001396, MSTRG.19678|SLA-DQB1	5	794	36	27883	0.1389	0.00335324	**	0.00551662	**
map04623	Organismal Systems	Immune system	Cytosolic DNA-sensing pathway	MSTRG.12041|POLR2E, MSTRG.2599|DDX58;NDUFB6;TOPORS, MSTRG.15896|POLR2F, MSTRG.1502|ENSSSCG00000039987;IFN-OMEGA-7;IFN-OMEGA-4;IFN-OMEGA-3;IFN-ALPHA-10;IFN-ALPHA-8;IFN-ALPHA-9, MSTRG.1518|IFNA1, MSTRG.11020|RELA	6	794	52	27883	0.1154	0.00349537	**	0.0057197	**
map04380	Organismal Systems	Development and regeneration	Osteoclast differentiation	MSTRG.242|IFNGR1, MSTRG.8738|CREB1, MSTRG.19200|PIK3R3, MSTRG.12095|SQSTM1, MSTRG.7763|NFKB2, MSTRG.11318|TRAF6, MSTRG.9303|PIK3R1, MSTRG.11020|RELA, MSTRG.6408|IFNAR1	9	794	108	27883	0.0833	0.0037527	**	0.00607616	**
map00650	Metabolism	Carbohydrate metabolism	Butanoate metabolism	MSTRG.14257|HADHA, MSTRG.1307|SOS2;VCPKMT;L2HGDH, MSTRG.6982|ACADS, MSTRG.18408|GALE;HMGCL	4	794	23	27883	0.1739	0.00375292	**	0.00607616	**
map04020	Environmental Information Processing	Signal transduction	Calcium signaling pathway	MSTRG.23732|SLC25A5, MSTRG.7833|ADRB1, MSTRG.18964|PTGER3, MSTRG.16106|PDE1B, MSTRG.8225|SLC25A4, MSTRG.19744|ITPR3, MSTRG.6640|ADRA1A, MSTRG.18911|PTGFR, MSTRG.12748|PDGFRB, MSTRG.11700|PRKACA, MSTRG.13122|ORAI3, MSTRG.11691|GIPC1;PTGER1	12	794	172	27883	0.0698	0.00392616	**	0.00632318	**
map05145	Human Diseases	Infectious disease: parasitic	Toxoplasmosis	MSTRG.242|IFNGR1, MSTRG.1139|KDSR, MSTRG.1955|TLR4, MSTRG.17360|GNAO1, MSTRG.11318|TRAF6, MSTRG.19678|SLA-DQB1, MSTRG.11072|BAD, MSTRG.11020|RELA	8	794	90	27883	0.0889	0.00415471	**	0.00665623	**
map05321	Human Diseases	Immune disease	Inflammatory bowel disease	MSTRG.242|IFNGR1, MSTRG.672|SMAD2, MSTRG.1955|TLR4, MSTRG.1224|SMAD3, MSTRG.19678|SLA-DQB1, MSTRG.11020|RELA	6	794	54	27883	0.1111	0.00422734	**	0.00672119	**
map04216	Cellular Processes	Cell growth and death	Ferroptosis	MSTRG.8223|ACSL1, MSTRG.16584|LPCAT3, MSTRG.21603|SLC39A8, MSTRG.9863|MAP1LC3A, MSTRG.8857|ACSL3	5	794	38	27883	0.1316	0.00426115	**	0.00672119	**
map03440	Genetic Information Processing	Replication and repair	Homologous recombination	MSTRG.21752|ABRAXAS1;HELQ, MSTRG.12517|ENSSSCG00000014280, MSTRG.10312|SSBP1, MSTRG.23927|BRCC3, MSTRG.4355|RAD51D	5	794	38	27883	0.1316	0.00426115	**	0.00672119	**
map04730	Organismal Systems	Nervous system	Long-term depression	MSTRG.22194|PPP2R1B;ENSSSCG00000015023, MSTRG.12807|GNA12, MSTRG.22411|GUCY1A2, MSTRG.21142|GRIA2, MSTRG.17360|GNAO1, MSTRG.19744|ITPR3	6	794	55	27883	0.1091	0.00463303	**	0.00727029	**
map04721	Organismal Systems	Nervous system	Synaptic vesicle cycle	MSTRG.3955|ATP6V0A1, MSTRG.3850|NSF, MSTRG.5942|AP2M1;ABCF3, MSTRG.10486|ATP6V1FNB;ATP6V1F, MSTRG.12155|CLTB;ENSSSCG00000032389, MSTRG.13415|ENSSSCG00000008057;ATP6V0C, MSTRG.14684|ATP6V1C1	7	794	73	27883	0.0959	0.00473079	**	0.00738582	**
map05230	Human Diseases	Cancer: overview	Central carbon metabolism in cancer	MSTRG.10559|MET, MSTRG.7576|ENSSSCG00000010440, MSTRG.10827|SIRT3, MSTRG.19200|PIK3R3, MSTRG.9303|PIK3R1, MSTRG.12748|PDGFRB	6	794	57	27883	0.1053	0.0055293	**	0.00858866	**
map04932	Human Diseases	Endocrine and metabolic disease	Non-alcoholic fatty liver disease	MSTRG.15094|FCER1G;NDUFS2, MSTRG.5975|ADIPOQ, MSTRG.19200|PIK3R3, MSTRG.18371|CDC42, MSTRG.8672|ENSSSCG00000016100, MSTRG.15864|ATF4, MSTRG.2599|DDX58;NDUFB6;TOPORS, MSTRG.7722|SEC31B;NDUFB8, MSTRG.9303|PIK3R1, MSTRG.11020|RELA	10	794	136	27883	0.0735	0.00564983	**	0.00873155	**
map04930	Human Diseases	Endocrine and metabolic disease	Type II diabetes mellitus	MSTRG.5975|ADIPOQ, MSTRG.19200|PIK3R3, MSTRG.12956|AGFG2;ENSSSCG00000007665, MSTRG.16859|CRADD, MSTRG.9303|PIK3R1	5	794	41	27883	0.122	0.00593277	**	0.00912275	**
map05217	Human Diseases	Cancer: specific types	Basal cell carcinoma	MSTRG.15481|WNT2B, MSTRG.3754|AXIN2;CEP112, ENSSSCG00000024671|WNT9A, MSTRG.7825|TCF7L2, MSTRG.1357|BMP4, MSTRG.2844|FZD8;ENSSSCG00000033166	6	794	59	27883	0.1017	0.00654607	**	0.0100155	*
map04664	Organismal Systems	Immune system	Fc epsilon RI signaling pathway	MSTRG.1307|SOS2;VCPKMT;L2HGDH, MSTRG.15094|FCER1G;NDUFS2, MSTRG.3044|ALOX5AP, MSTRG.19200|PIK3R3, MSTRG.15120|FCER1A, MSTRG.9303|PIK3R1	6	794	60	27883	0.1	0.00710236	**	0.010706	*
map05223	Human Diseases	Cancer: specific types	Non-small cell lung cancer	MSTRG.1307|SOS2;VCPKMT;L2HGDH, MSTRG.19200|PIK3R3, MSTRG.3961|STAT5B, MSTRG.9303|PIK3R1, MSTRG.19705|RXRB, MSTRG.11072|BAD	6	794	60	27883	0.1	0.00710236	**	0.010706	*
map05031	Human Diseases	Substance dependence	Amphetamine addiction	MSTRG.8738|CREB1, MSTRG.4035|PPP1R1B, MSTRG.21142|GRIA2, MSTRG.6867|PPP1CC, MSTRG.15864|ATF4, MSTRG.11700|PRKACA	6	794	60	27883	0.1	0.00710236	**	0.010706	*
map00270	Metabolism	Amino acid metabolism	Cysteine and methionine metabolism	MSTRG.14274|DNMT3A, MSTRG.6495|ENSSSCG00000040779, MSTRG.18270|ENSSSCG00000027689, MSTRG.10473|STRIP2;AHCYL2, MSTRG.1477|MTAP	5	794	44	27883	0.1136	0.00801907	**	0.0119699	*
map04340	Environmental Information Processing	Signal transduction	Hedgehog signaling pathway	MSTRG.4126|SPOP, MSTRG.1139|KDSR, MSTRG.2507|GAS1, MSTRG.6192|BOC, MSTRG.11700|PRKACA	5	794	44	27883	0.1136	0.00801907	**	0.0119699	*
map00604	Metabolism	Glycan biosynthesis and metabolism	Glycosphingolipid biosynthesis - ganglio series	MSTRG.5757|ENSSSCG00000025316, MSTRG.2066|ENSSSCG00000005623, MSTRG.2067|ST6GALNAC4	3	794	15	27883	0.2	0.0081034	**	0.0120371	*
map04658	Organismal Systems	Immune system	Th1 and Th2 cell differentiation	MSTRG.242|IFNGR1, MSTRG.17341|NFATC3;SLC7A6, MSTRG.2900|IL2RA, MSTRG.3961|STAT5B, MSTRG.9670|JAG1, MSTRG.19678|SLA-DQB1, MSTRG.11020|RELA	7	794	81	27883	0.0864	0.00831629	**	0.0122936	*
map03020	Genetic Information Processing	Transcription	RNA polymerase	MSTRG.12041|POLR2E, MSTRG.17244|POLR2C, MSTRG.15896|POLR2F, MSTRG.1769|POLR1E	4	794	29	27883	0.1379	0.00879825	**	0.0129058	*
map00330	Metabolism	Amino acid metabolism	Arginine and proline metabolism	MSTRG.7667|ALDH18A1, MSTRG.4788|ALDH3A2, MSTRG.18270|ENSSSCG00000027689, MSTRG.9742|SMOX, MSTRG.18572|AZIN2	5	794	45	27883	0.1111	0.00881473	**	0.0129058	*
map04662	Organismal Systems	Immune system	B cell receptor signaling pathway	MSTRG.1168|MALT1, MSTRG.17341|NFATC3;SLC7A6, MSTRG.1307|SOS2;VCPKMT;L2HGDH, MSTRG.19200|PIK3R3, MSTRG.9303|PIK3R1, MSTRG.11020|RELA	6	794	63	27883	0.0952	0.00897584	**	0.0130171	*
map05218	Human Diseases	Cancer: specific types	Melanoma	MSTRG.10559|MET, MSTRG.7576|ENSSSCG00000010440, MSTRG.19200|PIK3R3, MSTRG.9303|PIK3R1, MSTRG.12748|PDGFRB, MSTRG.11072|BAD	6	794	63	27883	0.0952	0.00897584	**	0.0130171	*
map05014	Human Diseases	Neurodegenerative disease	Amyotrophic lateral sclerosis	MSTRG.1139|KDSR, MSTRG.4883|RAB5A, MSTRG.21142|GRIA2, MSTRG.10984|CCS, MSTRG.11072|BAD	5	794	46	27883	0.1087	0.00966325	**	0.0139479	*
map00670	Metabolism	Metabolism of cofactors and vitamins	One carbon pool by folate	MSTRG.16180|SHMT2, MSTRG.8765|ATIC, MSTRG.20441|MTHFD1	3	794	16	27883	0.1875	0.00976491	**	0.0139629	*
map00450	Metabolism	Metabolism of other amino acids	Selenocompound metabolism	MSTRG.8643|MARS2, MSTRG.7908|PSTK, MSTRG.7570|PAPSS2	3	794	16	27883	0.1875	0.00976491	**	0.0139629	*
map00052	Metabolism	Carbohydrate metabolism	Galactose metabolism	MSTRG.2551|GALT, MSTRG.959|ENSSSCG00000004729, MSTRG.18408|GALE;HMGCL, MSTRG.3902|G6PC3	4	794	30	27883	0.1333	0.00992742	**	0.0140639	*
map05340	Human Diseases	Immune disease	Primary immunodeficiency	MSTRG.11573|RFXANK, MSTRG.19687|ENSSSCG00000025593, MSTRG.7001|UNG, MSTRG.4831|TNFRSF13B	4	794	30	27883	0.1333	0.00992742	**	0.0140639	*
map03460	Genetic Information Processing	Replication and repair	Fanconi anemia pathway	MSTRG.2527|RMI1, MSTRG.17756|ERCC2;ERCC1, MSTRG.5690|ATR, MSTRG.553|REV3L, MSTRG.3571|NPLOC4;FAAP100	5	794	47	27883	0.1064	0.0105663	*	0.0148999	*
map04975	Organismal Systems	Digestive system	Fat digestion and absorption	MSTRG.14441|DGAT1, MSTRG.6772|SCARB1, MSTRG.22691|ENSSSCG00000031405;ENSSSCG00000015405;ENSSSCG00000037311;ENSSSCG00000037410;ENSSSCG00000030638, MSTRG.19667|AGPAT1	4	794	32	27883	0.125	0.0124579	*	0.0174867	*
map04750	Organismal Systems	Sensory system	Inflammatory mediator regulation of TRP channels	MSTRG.19200|PIK3R3, MSTRG.6867|PPP1CC, MSTRG.19744|ITPR3, MSTRG.9303|PIK3R1, MSTRG.9918|SRC, MSTRG.11700|PRKACA, MSTRG.5995|IL1RAP	7	794	90	27883	0.0778	0.0143811	*	0.0200941	*
map04610	Organismal Systems	Immune system	Complement and coagulation cascades	MSTRG.8569|TFPI, MSTRG.11366|ENSSSCG00000024791, MSTRG.12204|F2RL2, MSTRG.11210|SERPING1, MSTRG.15628|F3, MSTRG.15018|F5	6	794	70	27883	0.0857	0.0146745	*	0.0204109	*
map00620	Metabolism	Carbohydrate metabolism	Pyruvate metabolism	MSTRG.13450|MSRB1;HS3ST6;MEIOB;HAGH, MSTRG.10108|PCK1, MSTRG.4788|ALDH3A2, MSTRG.10975|PC	4	794	34	27883	0.1176	0.0153666	*	0.0212768	*
map00750	Metabolism	Metabolism of cofactors and vitamins	Vitamin B6 metabolism	MSTRG.1699|PSAT1, MSTRG.8443|PHOSPHO2	2	794	7	27883	0.2857	0.0154644	*	0.0213158	*
map04916	Organismal Systems	Endocrine system	Melanogenesis	MSTRG.8738|CREB1, MSTRG.15481|WNT2B, MSTRG.17360|GNAO1, ENSSSCG00000024671|WNT9A, MSTRG.7825|TCF7L2, MSTRG.2844|FZD8;ENSSSCG00000033166, MSTRG.11700|PRKACA	7	794	92	27883	0.0761	0.0160706	*	0.022052	*
map00592	Metabolism	Lipid metabolism	alpha-Linolenic acid metabolism	MSTRG.5029|ACAA1, MSTRG.3663|ACOX1, MSTRG.11103|PLA2G16	3	794	20	27883	0.15	0.0182737	*	0.0249631	*
map04978	Organismal Systems	Digestive system	Mineral absorption	MSTRG.5169|SLC26A6, MSTRG.15428|ATP1A1, MSTRG.5670|ENSSSCG00000011676, MSTRG.15025|ATP1B1	4	794	36	27883	0.1111	0.0186698	*	0.025391	*
map04270	Organismal Systems	Circulatory system	Vascular smooth muscle contraction	MSTRG.12807|GNA12, MSTRG.22411|GUCY1A2, MSTRG.3935|RAMP2, MSTRG.7253|AGT, MSTRG.6867|PPP1CC, MSTRG.19744|ITPR3, MSTRG.6640|ADRA1A, MSTRG.11700|PRKACA	8	794	118	27883	0.0678	0.0197508	*	0.0267422	*
map00260	Metabolism	Amino acid metabolism	Glycine, serine and threonine metabolism	MSTRG.16180|SHMT2, MSTRG.6495|ENSSSCG00000040779, MSTRG.3613|ENSSSCG00000033883, MSTRG.1699|PSAT1	4	794	37	27883	0.1081	0.0204737	*	0.027599	*
map05310	Human Diseases	Immune disease	Asthma	MSTRG.15094|FCER1G;NDUFS2, MSTRG.15120|FCER1A, MSTRG.19678|SLA-DQB1	3	794	21	27883	0.1429	0.020877	*	0.0278968	*
map03430	Genetic Information Processing	Replication and repair	Mismatch repair	MSTRG.10312|SSBP1, MSTRG.21003|RFC1, MSTRG.3079|RFC3	3	794	21	27883	0.1429	0.020877	*	0.0278968	*
map04657	Organismal Systems	Immune system	IL-17 signaling pathway	MSTRG.5495|JAGN1, MSTRG.6856|ANAPC5, MSTRG.558|TRAF3IP2, MSTRG.11318|TRAF6, MSTRG.11020|RELA, MSTRG.19921|SLC29A1;ENSSSCG00000001701	6	794	77	27883	0.0779	0.0224994	*	0.0298044	*
map05414	Human Diseases	Cardiovascular disease	Dilated cardiomyopathy	MSTRG.7833|ADRB1, MSTRG.9442|SGCD, MSTRG.2988|SGCG, MSTRG.7253|AGT, MSTRG.11700|PRKACA, MSTRG.23209|DMD	6	794	77	27883	0.0779	0.0224994	*	0.0298044	*
map04977	Organismal Systems	Digestive system	Vitamin digestion and absorption	MSTRG.6772|SCARB1, MSTRG.15019|SLC19A2, MSTRG.19213|MMACHC	3	794	22	27883	0.1364	0.0236727	*	0.0310895	*
map00340	Metabolism	Amino acid metabolism	Histidine metabolism	MSTRG.4543|ASPA, MSTRG.4788|ALDH3A2, MSTRG.8039|HNMT	3	794	22	27883	0.1364	0.0236727	*	0.0310895	*
map04640	Organismal Systems	Immune system	Hematopoietic cell lineage	MSTRG.2548|ENSSSCG00000010968, MSTRG.2900|IL2RA, MSTRG.11366|ENSSSCG00000024791, MSTRG.22691|ENSSSCG00000031405;ENSSSCG00000015405;ENSSSCG00000037311;ENSSSCG00000037410;ENSSSCG00000030638, MSTRG.20102|ANPEP, MSTRG.19678|SLA-DQB1	6	794	79	27883	0.0759	0.0251669	*	0.0329105	*
map05140	Human Diseases	Infectious disease: parasitic	Leishmaniasis	MSTRG.242|IFNGR1, MSTRG.1955|TLR4, MSTRG.11318|TRAF6, MSTRG.19678|SLA-DQB1, MSTRG.11020|RELA	5	794	60	27883	0.0833	0.0278966	*	0.0361711	*
map04742	Organismal Systems	Sensory system	Taste transduction	MSTRG.16106|PDE1B, MSTRG.19744|ITPR3, MSTRG.18388|LUZP1;ENSSSCG00000025500, ENSSSCG00000021954|TAS2R39, MSTRG.11700|PRKACA	5	794	60	27883	0.0833	0.0278966	*	0.0361711	*
map04912	Organismal Systems	Endocrine system	GnRH signaling pathway	MSTRG.1307|SOS2;VCPKMT;L2HGDH, MSTRG.18371|CDC42, MSTRG.19744|ITPR3, MSTRG.15864|ATF4, MSTRG.9918|SRC, MSTRG.11700|PRKACA	6	794	82	27883	0.0732	0.0295499	*	0.0379927	*
map04972	Organismal Systems	Digestive system	Pancreatic secretion	MSTRG.16284|RAP1B, MSTRG.15428|ATP1A1, MSTRG.19744|ITPR3, MSTRG.5670|ENSSSCG00000011676, MSTRG.15025|ATP1B1, MSTRG.15485|RAP1A	6	794	82	27883	0.0732	0.0295499	*	0.0379927	*
map00380	Metabolism	Amino acid metabolism	Tryptophan metabolism	MSTRG.14257|HADHA, MSTRG.4788|ALDH3A2, MSTRG.14129|CYP1B1, MSTRG.20576|DLST	4	794	43	27883	0.093	0.0335084	*	0.0429019	*
map05332	Human Diseases	Immune disease	Graft-versus-host disease	MSTRG.7366|PRF1, MSTRG.19634|ENSSSCG00000001396, MSTRG.19678|SLA-DQB1	3	794	26	27883	0.1154	0.0367698	*	0.0468815	*
map04971	Organismal Systems	Digestive system	Gastric acid secretion	MSTRG.15428|ATP1A1, MSTRG.19744|ITPR3, MSTRG.5670|ENSSSCG00000011676, MSTRG.15025|ATP1B1, MSTRG.11700|PRKACA	5	794	66	27883	0.0758	0.0398103	*	0.0505475	ns
map05214	Human Diseases	Cancer: specific types	Glioma	MSTRG.1307|SOS2;VCPKMT;L2HGDH, MSTRG.7576|ENSSSCG00000010440, MSTRG.19200|PIK3R3, MSTRG.9303|PIK3R1, MSTRG.12748|PDGFRB	5	794	67	27883	0.0746	0.0420538	*	0.0531755	ns
map05133	Human Diseases	Infectious disease: bacterial	Pertussis	MSTRG.1955|TLR4, MSTRG.11210|SERPING1, MSTRG.11318|TRAF6, MSTRG.11020|RELA, MSTRG.12519|IRF1	5	794	68	27883	0.0735	0.0443721	*	0.0557413	ns
map04130	Genetic Information Processing	Folding, sorting and degradation	SNARE interactions in vesicular transport	MSTRG.1812|STX17, MSTRG.11717|STX10, MSTRG.274|STX7	3	794	28	27883	0.1071	0.0444473	*	0.0557413	ns
map00760	Metabolism	Metabolism of cofactors and vitamins	Nicotinate and nicotinamide metabolism	MSTRG.18258|NMNAT1;RBP7;UBE4B, MSTRG.10897|NADSYN1, MSTRG.10649|ENSSSCG00000022912	3	794	29	27883	0.1034	0.0485607	*	0.0606513	ns
map00061	Metabolism	Lipid metabolism	Fatty acid biosynthesis	MSTRG.8223|ACSL1, MSTRG.8857|ACSL3	2	794	13	27883	0.1538	0.0513216	ns	0.0633243	ns
map03450	Genetic Information Processing	Replication and repair	Non-homologous end-joining	MSTRG.12517|ENSSSCG00000014280, MSTRG.7733|POLL	2	794	13	27883	0.1538	0.0513216	ns	0.0633243	ns
map00730	Metabolism	Metabolism of cofactors and vitamins	Thiamine metabolism	MSTRG.9896|ENSSSCG00000007307;RBM39, MSTRG.22793|TPK1	2	794	13	27883	0.1538	0.0513216	ns	0.0633243	ns
map05330	Human Diseases	Immune disease	Allograft rejection	MSTRG.7366|PRF1, MSTRG.19634|ENSSSCG00000001396, MSTRG.19678|SLA-DQB1	3	794	30	27883	0.1	0.0528533	ns	0.0649522	ns
map00533	Metabolism	Glycan biosynthesis and metabolism	Glycosaminoglycan biosynthesis - keratan sulfate	MSTRG.13916|B3GNT2, MSTRG.15097|ENSSSCG00000006360	2	794	14	27883	0.1429	0.0587717	ns	0.0719366	ns
map00240	Metabolism	Nucleotide metabolism	Pyrimidine metabolism	MSTRG.7645|ENTPD1;ENSSSCG00000010498, MSTRG.10649|ENSSSCG00000022912, ENSSSCG00000027070|ENTPD6, MSTRG.3597|CANT1	4	794	52	27883	0.0769	0.0603633	ns	0.0735903	ns
map05410	Human Diseases	Cardiovascular disease	Hypertrophic cardiomyopathy	MSTRG.9442|SGCD, MSTRG.2988|SGCG, MSTRG.7253|AGT, MSTRG.3824|ACE, MSTRG.23209|DMD	5	794	75	27883	0.0667	0.062707	ns	0.0761442	ns
map00250	Metabolism	Amino acid metabolism	Alanine, aspartate and glutamate metabolism	MSTRG.13101|ENSSSCG00000007738;GUSB;ENSSSCG00000035154;VKORC1L1;NUPR2, MSTRG.4543|ASPA, MSTRG.2370|ADSS	3	794	33	27883	0.0909	0.0667729	ns	0.0807609	ns
map04940	Human Diseases	Endocrine and metabolic disease	Type I diabetes mellitus	MSTRG.7366|PRF1, MSTRG.19634|ENSSSCG00000001396, MSTRG.19678|SLA-DQB1	3	794	34	27883	0.0882	0.0717477	ns	0.0864362	ns
map05010	Human Diseases	Neurodegenerative disease	Alzheimer disease	MSTRG.15094|FCER1G;NDUFS2, MSTRG.16081|ATP5MC2, MSTRG.8672|ENSSSCG00000016100, MSTRG.19744|ITPR3, MSTRG.20542|PSEN1, MSTRG.2599|DDX58;NDUFB6;TOPORS, MSTRG.7722|SEC31B;NDUFB8, MSTRG.11072|BAD	8	794	154	27883	0.0519	0.0739759	ns	0.088771	ns
map00120	Metabolism	Lipid metabolism	Primary bile acid biosynthesis	MSTRG.5340|ACOX2;FAM107A, MSTRG.8819|CYP27A1	2	794	16	27883	0.125	0.0746814	ns	0.0892676	ns
map00010	Metabolism	Carbohydrate metabolism	Glycolysis / Gluconeogenesis	MSTRG.10108|PCK1, MSTRG.4788|ALDH3A2, MSTRG.17510|GAPDHS, MSTRG.3902|G6PC3	4	794	57	27883	0.0702	0.0790193	ns	0.0940852	ns
map00982	Metabolism	Xenobiotics biodegradation and metabolism	Drug metabolism - cytochrome P450	MSTRG.16469|ENSSSCG00000036142;MGST1;LMO3, MSTRG.22420|FMO4, MSTRG.10276|GSTK1	3	794	37	27883	0.0811	0.0876197	ns	0.103921	ns
map00100	Metabolism	Lipid metabolism	Steroid biosynthesis	MSTRG.10898|DHCR7, MSTRG.22878|SOAT1	2	794	18	27883	0.1111	0.0917721	ns	0.108009	ns
map00532	Metabolism	Glycan biosynthesis and metabolism	Glycosaminoglycan biosynthesis - chondroitin sulfate / dermatan sulfate	MSTRG.16753|CHST11, MSTRG.12126|TMED9;B4GALT7	2	794	18	27883	0.1111	0.0917721	ns	0.108009	ns
map00534	Metabolism	Glycan biosynthesis and metabolism	Glycosaminoglycan biosynthesis - heparan sulfate / heparin	MSTRG.6666|EXTL3, MSTRG.12126|TMED9;B4GALT7	2	794	19	27883	0.1053	0.100703	ns	0.118065	ns
map04913	Organismal Systems	Endocrine system	Ovarian steroidogenesis	MSTRG.6772|SCARB1, MSTRG.14129|CYP1B1, MSTRG.11700|PRKACA	3	794	40	27883	0.075	0.10482	ns	0.122423	ns
map05412	Human Diseases	Cardiovascular disease	Arrhythmogenic right ventricular cardiomyopathy	MSTRG.9442|SGCD, MSTRG.2988|SGCG, MSTRG.7825|TCF7L2, MSTRG.23209|DMD	4	794	64	27883	0.0625	0.10932	ns	0.127194	ns
map00900	Metabolism	Metabolism of terpenoids and polyketides	Terpenoid backbone biosynthesis	MSTRG.15220|RUSC1;FDPS, MSTRG.20466|ENSSSCG00000002281	2	794	20	27883	0.1	0.109861	ns	0.127339	ns
map00980	Metabolism	Xenobiotics biodegradation and metabolism	Metabolism of xenobiotics by cytochrome P450	MSTRG.16469|ENSSSCG00000036142;MGST1;LMO3, MSTRG.10276|GSTK1, MSTRG.14129|CYP1B1	3	794	41	27883	0.0732	0.110826	ns	0.127973	ns
map04514	Environmental Information Processing	Signaling molecules and interaction	Cell adhesion molecules	MSTRG.13021|CLDN4, MSTRG.22338|ESAM;VSIG2, MSTRG.3812|ICAM2, MSTRG.10502|LRRC4, MSTRG.19634|ENSSSCG00000001396, MSTRG.19678|SLA-DQB1	6	794	121	27883	0.0496	0.131919	ns	0.151757	ns
map00830	Metabolism	Metabolism of cofactors and vitamins	Retinol metabolism	MSTRG.14441|DGAT1, MSTRG.13760|RETSAT, MSTRG.18298|DHRS3	3	794	45	27883	0.0667	0.13609	ns	0.155968	ns
map05204	Human Diseases	Cancer: overview	Chemical carcinogenesis - DNA adducts	MSTRG.16469|ENSSSCG00000036142;MGST1;LMO3, MSTRG.10276|GSTK1, MSTRG.14129|CYP1B1	3	794	46	27883	0.0652	0.14269	ns	0.162317	ns
map05144	Human Diseases	Infectious disease: parasitic	Malaria	MSTRG.10559|MET, MSTRG.1955|TLR4, MSTRG.22691|ENSSSCG00000031405;ENSSSCG00000015405;ENSSSCG00000037311;ENSSSCG00000037410;ENSSSCG00000030638	3	794	46	27883	0.0652	0.14269	ns	0.162317	ns
map00860	Metabolism	Metabolism of cofactors and vitamins	Porphyrin metabolism	MSTRG.7934|UROS, MSTRG.714|FECH	2	794	24	27883	0.0833	0.148389	ns	0.168174	ns
map00600	Metabolism	Lipid metabolism	Sphingolipid metabolism	MSTRG.21967|ENSSSCG00000014872;ACER3, MSTRG.1139|KDSR, MSTRG.7561|SGMS1	3	794	47	27883	0.0638	0.149395	ns	0.168689	ns
map04392	Environmental Information Processing	Signal transduction	Hippo signaling pathway - multiple species	MSTRG.17497|ENSSSCG00000031169;ENSSSCG00000002876;WTIP, MSTRG.21980|PAK1	2	794	25	27883	0.08	0.158404	ns	0.178205	ns
map00440	Metabolism	Metabolism of other amino acids	Phosphonate and phosphinate metabolism	MSTRG.14251|SELENOI	1	794	6	27883	0.1667	0.159159	ns	0.178398	ns
map05322	Human Diseases	Immune disease	Systemic lupus erythematosus	MSTRG.2313|H3F3A, MSTRG.18796|SNRPD1, MSTRG.19678|SLA-DQB1, MSTRG.20492|ACTN1	4	794	74	27883	0.0541	0.160016	ns	0.178704	ns
map00983	Metabolism	Xenobiotics biodegradation and metabolism	Drug metabolism - other enzymes	MSTRG.16469|ENSSSCG00000036142;MGST1;LMO3, MSTRG.5204|QRICH1;DALRD3;ssc-mir-425;ssc-mir-191;IMPDH2;QARS, MSTRG.10495|IMPDH1	3	794	50	27883	0.06	0.170083	ns	0.189255	ns
map04215	Cellular Processes	Cell growth and death	Apoptosis - multiple species	MSTRG.1139|KDSR, MSTRG.1159|PMAIP1	2	794	28	27883	0.0714	0.189116	ns	0.209672	ns
map00640	Metabolism	Carbohydrate metabolism	Propanoate metabolism	MSTRG.14257|HADHA, MSTRG.17038|MLYCD	2	794	29	27883	0.069	0.199527	ns	0.219624	ns
map05020	Human Diseases	Neurodegenerative disease	Prion disease	MSTRG.11700|PRKACA, MSTRG.11079|VEGFB;FERMT3;ENSSSCG00000013038;NUDT22;STIP1	2	794	29	27883	0.069	0.199527	ns	0.219624	ns
map00920	Metabolism	Energy metabolism	Sulfur metabolism	MSTRG.7570|PAPSS2	1	794	8	27883	0.125	0.206376	ns	0.226347	ns
map00630	Metabolism	Carbohydrate metabolism	Glyoxylate and dicarboxylate metabolism	MSTRG.16180|SHMT2, MSTRG.19254|HYI	2	794	30	27883	0.0667	0.210004	ns	0.228688	ns
map04136	Cellular Processes	Transport and catabolism	Autophagy - other	MSTRG.18882|PIK3C3, MSTRG.20749|ATG2B	2	794	30	27883	0.0667	0.210004	ns	0.228688	ns
map00500	Metabolism	Carbohydrate metabolism	Starch and sucrose metabolism	MSTRG.959|ENSSSCG00000004729, MSTRG.3902|G6PC3	2	794	31	27883	0.0645	0.220534	ns	0.239303	ns
map00051	Metabolism	Carbohydrate metabolism	Fructose and mannose metabolism	MSTRG.5167|PFKFB4, MSTRG.13341|ENSSSCG00000021236	2	794	32	27883	0.0625	0.231105	ns	0.249888	ns
map00430	Metabolism	Metabolism of other amino acids	Taurine and hypotaurine metabolism	MSTRG.16066|CSAD	1	794	10	27883	0.1	0.250944	ns	0.269975	ns
map05033	Human Diseases	Substance dependence	Nicotine addiction	MSTRG.430|GABRR2, MSTRG.21142|GRIA2	2	794	34	27883	0.0588	0.25233	ns	0.269975	ns
map05216	Human Diseases	Cancer: specific types	Thyroid cancer	MSTRG.7825|TCF7L2, MSTRG.19705|RXRB	2	794	34	27883	0.0588	0.25233	ns	0.269975	ns
map00130	Metabolism	Metabolism of cofactors and vitamins	Ubiquinone and other terpenoid-quinone biosynthesis	MSTRG.13097|ENSSSCG00000032119;GUSB;VKORC1L1	1	794	11	27883	0.0909	0.272282	ns	0.290308	ns
map05219	Human Diseases	Cancer: specific types	Bladder cancer	MSTRG.741|DAPK2, MSTRG.9918|SRC	2	794	37	27883	0.0541	0.284225	ns	0.301989	ns
map04512	Environmental Information Processing	Signaling molecules and interaction	ECM-receptor interaction	MSTRG.6227|CD47, MSTRG.22691|ENSSSCG00000031405;ENSSSCG00000015405;ENSSSCG00000037311;ENSSSCG00000037410;ENSSSCG00000030638, MSTRG.3462|COL4A2	3	794	67	27883	0.0448	0.297992	ns	0.314432	ns
map04260	Organismal Systems	Circulatory system	Cardiac muscle contraction	MSTRG.15428|ATP1A1, MSTRG.5670|ENSSSCG00000011676, MSTRG.15025|ATP1B1	3	794	67	27883	0.0448	0.297992	ns	0.314432	ns
map00140	Metabolism	Lipid metabolism	Steroid hormone biosynthesis	MSTRG.19706|SLC39A7;HSD17B8, MSTRG.14129|CYP1B1	2	794	40	27883	0.05	0.315984	ns	0.332272	ns
map00053	Metabolism	Carbohydrate metabolism	Ascorbate and aldarate metabolism	MSTRG.4788|ALDH3A2	1	794	14	27883	0.0714	0.332722	ns	0.348674	ns
map00910	Metabolism	Energy metabolism	Nitrogen metabolism	MSTRG.4278|CA4	1	794	15	27883	0.0667	0.351733	ns	0.366089	ns
map00531	Metabolism	Glycan biosynthesis and metabolism	Glycosaminoglycan degradation	MSTRG.20805|IDUA	1	794	15	27883	0.0667	0.351733	ns	0.366089	ns
map00040	Metabolism	Carbohydrate metabolism	Pentose and glucuronate interconversions	MSTRG.8748|ENSSSCG00000032311	1	794	17	27883	0.0588	0.388147	ns	0.40262	ns
map00511	Metabolism	Glycan biosynthesis and metabolism	Other glycan degradation	MSTRG.3527|ENSSSCG00000017128	1	794	18	27883	0.0556	0.405581	ns	0.419283	ns
map00770	Metabolism	Metabolism of cofactors and vitamins	Pantothenate and CoA biosynthesis	MSTRG.22154|AASDHPPT	1	794	19	27883	0.0526	0.422519	ns	0.433862	ns
map00220	Metabolism	Amino acid metabolism	Arginine biosynthesis	MSTRG.13101|ENSSSCG00000007738;GUSB;ENSSSCG00000035154;VKORC1L1;NUPR2	1	794	19	27883	0.0526	0.422519	ns	0.433862	ns
map00590	Metabolism	Lipid metabolism	Arachidonic acid metabolism	MSTRG.2130|PTGES, MSTRG.11103|PLA2G16	2	794	51	27883	0.0392	0.428429	ns	0.43846	ns
map00790	Metabolism	Metabolism of cofactors and vitamins	Folate biosynthesis	MSTRG.9204|MOCS2	1	794	22	27883	0.0455	0.470494	ns	0.476726	ns
map04744	Organismal Systems	Sensory system	Phototransduction	MSTRG.3751|RGS9	1	794	22	27883	0.0455	0.470494	ns	0.476726	ns
map00591	Metabolism	Lipid metabolism	Linoleic acid metabolism	MSTRG.11103|PLA2G16	1	794	22	27883	0.0455	0.470494	ns	0.476726	ns
map00030	Metabolism	Carbohydrate metabolism	Pentose phosphate pathway	MSTRG.8748|ENSSSCG00000032311	1	794	26	27883	0.0385	0.528326	ns	0.533557	ns
map04710	Organismal Systems	Environmental adaptation	Circadian rhythm	MSTRG.8738|CREB1	1	794	28	27883	0.0357	0.554831	ns	0.558482	ns
map05150	Human Diseases	Infectious disease: bacterial	Staphylococcus aureus infection	MSTRG.19678|SLA-DQB1	1	794	39	27883	0.0256	0.676148	ns	0.678365	ns
map04740	Organismal Systems	Sensory system	Olfactory transduction	MSTRG.2225|RGS2, MSTRG.16106|PDE1B, MSTRG.11990|GNG7, MSTRG.11700|PRKACA	4	794	405	27883	0.0099	0.997159	ns	0.997159	ns
