# Supplementary material for: Identification of crucial modules and genes associated with backfat tissue development by WGCNA in Ningxiang pigs
Source: Front Genet. 2023 Aug 17;14:1234757. doi: 10.3389/fgene.2023.1234757 (PMC10469685; doi:10.3389/fgene.2023.1234757)
Supplement: Supplementary file 9 [file Table8.XLSX]

## Sheet: turquoise
#node1	node2	node1_string_id	node2_string_id	neighborhood_on_chromosome	gene_fusion	phylogenetic_cooccurrence	homology	coexpression	experimentally_determined_interaction	database_annotated	automated_textmining	combined_score
HADHA	HADHB	9823.ENSSSCP00000009137	9823.ENSSSCP00000009135	0.057	0.043	0.396	0	0.882	0.933	0.987	0.77	0.999
ACADVL	HADHA	9823.ENSSSCP00000024911	9823.ENSSSCP00000009137	0.044	0	0	0	0.476	0.584	0.988	0.61	0.998
CUL2	TCEB1	9823.ENSSSCP00000011841	9823.ENSSSCP00000006587	0	0	0	0	0.065	0.897	0.915	0.887	0.998
ACADS	HADHA	9823.ENSSSCP00000010581	9823.ENSSSCP00000009137	0.044	0	0	0	0.169	0.436	0.988	0.535	0.997
MED14	MED6	9823.ENSSSCP00000013036	9823.ENSSSCP00000002526	0	0	0	0	0.063	0.91	0.8	0.847	0.997
ACADVL	HADHB	9823.ENSSSCP00000024911	9823.ENSSSCP00000009135	0.054	0	0	0	0.22	0.4	0.988	0.495	0.996
MRPL13	MRPL44	9823.ENSSSCP00000006404	9823.ENSSSCP00000017195	0	0	0	0	0.242	0.973	0.8	0.279	0.996
THOC1	THOC2	9823.ENSSSCP00000022290	9823.ENSSSCP00000013439	0	0	0	0	0.112	0.909	0.8	0.763	0.995
ACADS	HADHB	9823.ENSSSCP00000010581	9823.ENSSSCP00000009135	0.054	0	0	0	0.486	0.091	0.972	0.599	0.994
ACAA1	ACOX1	9823.ENSSSCP00000011995	9823.ENSSSCP00000018221	0.054	0	0	0	0.331	0.131	0.972	0.654	0.993
ALG11	ALG2	9823.ENSSSCP00000010011	9823.ENSSSCP00000005776	0	0	0	0.565	0.107	0.125	0.988	0.645	0.993
ATIC	IMPDH1	9823.ENSSSCP00000017131	9823.ENSSSCP00000017570	0.163	0	0	0	0.168	0	0.988	0.283	0.993
ELOVL5	HSD17B12	9823.ENSSSCP00000026603	9823.ENSSSCP00000022297	0	0	0	0	0.077	0.112	0.971	0.596	0.989
SEC61B	SSR2	9823.ENSSSCP00000005777	9823.ENSSSCP00000006928	0	0	0	0	0.852	0.814	0	0.661	0.989
ACOX1	HADHA	9823.ENSSSCP00000018221	9823.ENSSSCP00000009137	0.044	0	0	0	0.113	0.209	0.972	0.436	0.987
ACADL	HADHB	9823.ENSSSCP00000017114	9823.ENSSSCP00000009135	0.054	0	0	0	0.274	0.439	0.913	0.648	0.986
ACOX1	HADHB	9823.ENSSSCP00000018221	9823.ENSSSCP00000009135	0.054	0	0	0	0.158	0.091	0.972	0.45	0.986
RPL18	RPL9	9823.ENSSSCP00000022856	9823.ENSSSCP00000025904	0	0	0	0	0.792	0.858	0	0.497	0.983
ACADL	HADHA	9823.ENSSSCP00000017114	9823.ENSSSCP00000009137	0.044	0	0	0	0.113	0.438	0.922	0.596	0.982
ACAA1	HADHA	9823.ENSSSCP00000011995	9823.ENSSSCP00000009137	0.057	0.054	0	0	0.156	0.253	0.951	0.468	0.981
ATIC	SHMT2	9823.ENSSSCP00000017131	9823.ENSSSCP00000021243	0.119	0	0	0	0.656	0.081	0.9	0.446	0.981
GUCY1A2	PDE9A	9823.ENSSSCP00000025361	9823.ENSSSCP00000021707	0	0	0	0	0.154	0.144	0.959	0.345	0.978
ACAA1	ACADS	9823.ENSSSCP00000011995	9823.ENSSSCP00000010581	0.054	0	0	0	0.196	0.091	0.932	0.584	0.977
DGAT	LPIN1	9823.ENSSSCP00000006327	9823.ENSSSCP00000024789	0	0	0	0	0.067	0.085	0.93	0.671	0.977
MRPL44	MRPS30	9823.ENSSSCP00000017195	9823.ENSSSCP00000017887	0	0	0	0	0.167	0.914	0	0.691	0.976
ACOX1	ACSL1	9823.ENSSSCP00000018221	9823.ENSSSCP00000016726	0.049	0	0	0	0.208	0.23	0.889	0.642	0.972
ACAA1	ACADVL	9823.ENSSSCP00000011995	9823.ENSSSCP00000024911	0.054	0	0	0	0.158	0.091	0.932	0.475	0.969
ACVR1C	SMAD2	9823.ENSSSCP00000016822	9823.ENSSSCP00000004860	0	0	0	0	0.063	0.353	0.855	0.654	0.965
ETFDH	HADHB	9823.ENSSSCP00000009469	9823.ENSSSCP00000009135	0	0	0	0	0.909	0.428	0	0.347	0.963
MRPS18B	MRPS30	9823.ENSSSCP00000024944	9823.ENSSSCP00000017887	0	0	0	0	0.089	0.82	0.6	0.494	0.962
HADHA	HSDL2	9823.ENSSSCP00000009137	9823.ENSSSCP00000005864	0.043	0	0	0	0.156	0.429	0.886	0.333	0.958
RAP1B	RAPGEF4	9823.ENSSSCP00000019310	9823.ENSSSCP00000016912	0	0	0	0	0	0.494	0.848	0.473	0.956
HSD17B12	TECR	9823.ENSSSCP00000022297	9823.ENSSSCP00000014652	0	0	0	0	0.114	0.339	0.8	0.648	0.953
ACADL	ACSL1	9823.ENSSSCP00000017114	9823.ENSSSCP00000016726	0.049	0	0	0	0.134	0.122	0.889	0.497	0.952
DCAF13	RPF1	9823.ENSSSCP00000006459	9823.ENSSSCP00000025516	0	0	0	0	0.831	0.449	0	0.526	0.952
ACAA1	ACADL	9823.ENSSSCP00000011995	9823.ENSSSCP00000017114	0.054	0	0	0	0.158	0.091	0.913	0.324	0.949
NADSYN1	SIRT3	9823.ENSSSCP00000013670	9823.ENSSSCP00000015488	0.082	0	0	0	0.066	0	0.939	0.112	0.947
CLPB	CLPX	9823.ENSSSCP00000024070	9823.ENSSSCP00000005302	0.054	0	0	0	0.143	0.068	0	0.934	0.944
NANOS1	PUM2	9823.ENSSSCP00000011377	9823.ENSSSCP00000009171	0	0	0	0	0.065	0.743	0	0.784	0.943
RAP1B	RAPGEF2	9823.ENSSSCP00000019310	9823.ENSSSCP00000009475	0	0	0	0	0	0.498	0.822	0.382	0.939
DHRS3	RETSAT	9823.ENSSSCP00000003730	9823.ENSSSCP00000008794	0.053	0	0	0	0.063	0	0.9	0.394	0.939
CREB1	GSK3B	9823.ENSSSCP00000017098	9823.ENSSSCP00000012664	0	0	0	0	0.06	0.191	0.82	0.586	0.936
ELOVL5	TECR	9823.ENSSSCP00000026603	9823.ENSSSCP00000014652	0	0	0	0	0.065	0.192	0.867	0.426	0.934
ACER3	KDSR	9823.ENSSSCP00000015793	9823.ENSSSCP00000019781	0	0	0	0	0.063	0	0.9	0.347	0.933
DAD1	SEC61B	9823.ENSSSCP00000002240	9823.ENSSSCP00000005777	0	0	0	0	0.682	0.767	0	0.154	0.931
DMD	UTRN	9823.ENSSSCP00000030238	9823.ENSSSCP00000004455	0	0.091	0	0	0	0.153	0.527	0.83	0.93
ACADL	ACOX1	9823.ENSSSCP00000017114	9823.ENSSSCP00000018221	0	0	0	0	0.068	0	0.8	0.649	0.929
ABHD5	AGPAT6	9823.ENSSSCP00000012044	9823.ENSSSCP00000007481	0.042	0	0	0	0.063	0	0.889	0.378	0.929
UBA5	UBE2H	9823.ENSSSCP00000012394	9823.ENSSSCP00000017548	0	0	0	0	0.065	0.229	0.9	0.134	0.929
MRPL13	MRPS30	9823.ENSSSCP00000006404	9823.ENSSSCP00000017887	0	0	0	0	0.126	0.921	0	0	0.928
IFNGR1	PIK3R3	9823.ENSSSCP00000004491	9823.ENSSSCP00000004224	0	0	0	0	0	0	0.902	0.24	0.922
ACADL	ACADVL	9823.ENSSSCP00000017114	9823.ENSSSCP00000024911	0	0	0.419	0.714	0.157	0.403	0.8	0.592	0.918
RAP2C	RAPGEF2	9823.ENSSSCP00000023405	9823.ENSSSCP00000009475	0	0	0	0	0	0.227	0.822	0.42	0.913
RDH16	RETSAT	9823.ENSSSCP00000027516	9823.ENSSSCP00000008794	0	0	0	0	0.065	0	0.9	0.14	0.912
MED6	POLR2E	9823.ENSSSCP00000002526	9823.ENSSSCP00000027080	0	0	0	0	0.065	0.829	0	0.488	0.91
DGAT	RETSAT	9823.ENSSSCP00000006327	9823.ENSSSCP00000008794	0	0	0	0	0.063	0	0.9	0.113	0.909
DGAT	DHRS3	9823.ENSSSCP00000006327	9823.ENSSSCP00000003730	0	0	0	0	0	0	0.9	0.102	0.906
HADHB	SUCLG1	9823.ENSSSCP00000009135	9823.ENSSSCP00000008807	0.121	0	0	0	0.268	0.073	0.826	0.23	0.906
DGAT	RDH16	9823.ENSSSCP00000006327	9823.ENSSSCP00000027516	0	0	0	0	0.063	0	0.9	0.074	0.905
ACADVL	SLC27A6	9823.ENSSSCP00000024911	9823.ENSSSCP00000015166	0	0	0	0	0	0	0.887	0.197	0.905
GSK3B	PSMD5	9823.ENSSSCP00000012664	9823.ENSSSCP00000020748	0	0	0	0	0	0.043	0.9	0.078	0.904
COPS7B	DCAF13	9823.ENSSSCP00000023022	9823.ENSSSCP00000006459	0	0	0	0	0.063	0	0.9	0	0.902
PSMD5	SPOP	9823.ENSSSCP00000020748	9823.ENSSSCP00000020881	0	0	0	0	0.063	0	0.9	0	0.902
ACOT4	TECR	9823.ENSSSCP00000002548	9823.ENSSSCP00000014652	0	0	0	0	0.062	0	0.9	0	0.902
IL15	IL2RA	9823.ENSSSCP00000009657	9823.ENSSSCP00000023036	0	0	0	0	0	0	0.6	0.764	0.901
ANAPC5	PSMD5	9823.ENSSSCP00000010477	9823.ENSSSCP00000020748	0	0	0	0	0	0	0.9	0.054	0.901
CUL2	PSMD5	9823.ENSSSCP00000011841	9823.ENSSSCP00000020748	0	0	0	0	0	0	0.9	0	0.9
NF1	PSMD5	9823.ENSSSCP00000018804	9823.ENSSSCP00000020748	0	0	0	0	0	0	0.9	0	0.9
PSMD5	TCEB1	9823.ENSSSCP00000020748	9823.ENSSSCP00000006587	0	0	0	0	0	0	0.9	0	0.9
MRPL44	MRPS18B	9823.ENSSSCP00000017195	9823.ENSSSCP00000024944	0	0	0	0	0.067	0.82	0	0.427	0.895
PIK3R3	RAP1B	9823.ENSSSCP00000004224	9823.ENSSSCP00000019310	0	0	0	0	0	0.145	0.88	0	0.893
ACADVL	ACOX1	9823.ENSSSCP00000024911	9823.ENSSSCP00000018221	0	0	0	0	0.068	0	0.8	0.451	0.888
RAP1B	RASGRP1	9823.ENSSSCP00000019310	9823.ENSSSCP00000005160	0	0	0	0	0	0.216	0.83	0.23	0.888
ABHD5	PNPLA3	9823.ENSSSCP00000012044	9823.ENSSSCP00000027391	0	0	0	0	0.066	0.716	0	0.607	0.886
ELP3	ELP4	9823.ENSSSCP00000010332	9823.ENSSSCP00000014152	0	0	0	0	0.066	0.718	0	0.592	0.883
ACAA1	SUCLG1	9823.ENSSSCP00000011995	9823.ENSSSCP00000008807	0.121	0	0	0	0.094	0.073	0.826	0.23	0.883
ATRX	H3F3A	9823.ENSSSCP00000030840	9823.ENSSSCP00000026784	0	0	0	0	0	0.497	0.6	0.461	0.882
DLG1	DLG4	9823.ENSSSCP00000030935	9823.ENSSSCP00000025399	0	0	0	0.958	0.063	0.392	0.8	0.583	0.879
MRPL44	OXA1L	9823.ENSSSCP00000017195	9823.ENSSSCP00000002233	0.049	0	0	0	0.304	0	0.8	0.191	0.878
MED14	POLR2E	9823.ENSSSCP00000013036	9823.ENSSSCP00000027080	0	0	0	0	0.062	0.851	0	0.196	0.877
SCFD1	STX17	9823.ENSSSCP00000002154	9823.ENSSSCP00000005781	0	0	0	0	0.064	0.339	0.6	0.565	0.877
MRPL13	OXA1L	9823.ENSSSCP00000006404	9823.ENSSSCP00000002233	0.081	0	0	0	0.283	0.115	0.8	0.053	0.869
PDHX	SUCLG1	9823.ENSSSCP00000014131	9823.ENSSSCP00000008807	0.163	0	0	0	0.432	0.272	0.397	0.463	0.867
GNA12	GNG11	9823.ENSSSCP00000024668	9823.ENSSSCP00000016251	0	0	0	0	0.063	0.208	0.818	0.102	0.863
BTF3L4	RPL9	9823.ENSSSCP00000004180	9823.ENSSSCP00000025904	0	0	0	0	0.428	0.769	0	0	0.862
GNG11	PIK3R3	9823.ENSSSCP00000016251	9823.ENSSSCP00000004224	0	0	0	0	0	0	0.791	0.308	0.849
DMD	SNTB2	9823.ENSSSCP00000030238	9823.ENSSSCP00000022234	0	0	0	0	0.049	0.621	0	0.617	0.849
MRPL13	MRPS18B	9823.ENSSSCP00000006404	9823.ENSSSCP00000024944	0	0	0	0	0.14	0.82	0	0.078	0.845
ACADS	ACOX1	9823.ENSSSCP00000010581	9823.ENSSSCP00000018221	0	0	0	0.566	0.066	0	0.8	0.491	0.844
CTNND1	MET	9823.ENSSSCP00000014004	9823.ENSSSCP00000017620	0	0	0	0	0.088	0	0.836	0	0.844
ACAP2	COBLL1	9823.ENSSSCP00000025330	9823.ENSSSCP00000023543	0	0	0	0	0	0.114	0	0.824	0.837
ACAA1	HADHB	9823.ENSSSCP00000011995	9823.ENSSSCP00000009135	0	0	0.467	0.79	0.089	0	0.8	0.228	0.834
CBX5	H3F3A	9823.ENSSSCP00000000298	9823.ENSSSCP00000026784	0	0	0	0	0.056	0.495	0.6	0.23	0.833
OXA1L	PEX3	9823.ENSSSCP00000002233	9823.ENSSSCP00000004466	0	0	0	0	0.049	0	0	0.832	0.833
TXNDC12	USP40	9823.ENSSSCP00000004181	9823.ENSSSCP00000017278	0	0	0	0	0	0	0	0.832	0.832
ACADL	ETFDH	9823.ENSSSCP00000017114	9823.ENSSSCP00000009469	0.093	0	0	0	0.356	0.436	0	0.54	0.828
ACOX1	HSDL2	9823.ENSSSCP00000018221	9823.ENSSSCP00000005864	0.043	0	0	0	0.142	0.434	0.368	0.506	0.828
NF1	NFIB	9823.ENSSSCP00000018804	9823.ENSSSCP00000005579	0	0	0	0	0	0	0	0.827	0.827
MRPL13	RPL9	9823.ENSSSCP00000006404	9823.ENSSSCP00000025904	0.153	0	0	0	0.481	0.457	0.194	0.236	0.826
CANX	SEC61B	9823.ENSSSCP00000014907	9823.ENSSSCP00000005777	0	0	0	0	0.51	0.117	0	0.621	0.822
SNTB2	UTRN	9823.ENSSSCP00000022234	9823.ENSSSCP00000004455	0	0	0	0	0.057	0.38	0	0.717	0.82
LOC733643	NR2C1	9823.ENSSSCP00000010425	9823.ENSSSCP00000000965	0	0	0	0	0.063	0.224	0.661	0.347	0.817
ERAL1	MRPS30	9823.ENSSSCP00000018835	9823.ENSSSCP00000017887	0	0	0	0	0.063	0	0.8	0.101	0.816
ACOX1	SLC27A6	9823.ENSSSCP00000018221	9823.ENSSSCP00000015166	0	0	0	0	0.065	0	0.727	0.304	0.806
ARL2BP	METTL6	9823.ENSSSCP00000003038	9823.ENSSSCP00000011940	0	0	0	0	0.063	0	0	0.8	0.805
GNG11	LPAR6	9823.ENSSSCP00000016251	9823.ENSSSCP00000010033	0	0	0	0	0.063	0	0.8	0	0.804
GTF2A1	POLR2E	9823.ENSSSCP00000002613	9823.ENSSSCP00000027080	0	0	0	0	0.049	0.799	0	0	0.8
CEP192	PRKAR2B	9823.ENSSSCP00000003978	9823.ENSSSCP00000022029	0	0	0	0	0	0	0.8	0	0.8
PRKAR2A	PRKAR2B	9823.ENSSSCP00000012116	9823.ENSSSCP00000022029	0	0	0	0.952	0	0	0.8	0	0.8
HADHB	HSDL2	9823.ENSSSCP00000009135	9823.ENSSSCP00000005864	0.044	0	0	0	0.388	0.493	0.154	0.304	0.793
ADCY10	PDE9A	9823.ENSSSCP00000006722	9823.ENSSSCP00000021707	0	0	0	0	0.312	0.144	0.667	0.063	0.791
HAUS1	NUMA1	9823.ENSSSCP00000004852	9823.ENSSSCP00000015721	0	0	0	0	0	0	0.6	0.491	0.787
LOC733643	TBL1XR1	9823.ENSSSCP00000010425	9823.ENSSSCP00000012530	0	0	0	0	0.065	0.491	0	0.59	0.787
LOC733643	NR2F1	9823.ENSSSCP00000010425	9823.ENSSSCP00000015055	0	0	0	0	0	0.224	0.661	0.23	0.78
ADRB1	DLG4	9823.ENSSSCP00000011344	9823.ENSSSCP00000025399	0	0	0	0	0.063	0.38	0	0.651	0.779
ACADL	SLC27A6	9823.ENSSSCP00000017114	9823.ENSSSCP00000015166	0	0	0	0	0	0	0.727	0.227	0.779
DMTN	XPO7	9823.ENSSSCP00000010260	9823.ENSSSCP00000010258	0	0	0	0	0.103	0	0	0.764	0.779
RPL9	SEC61B	9823.ENSSSCP00000025904	9823.ENSSSCP00000005777	0	0	0	0	0.113	0.76	0	0	0.778
ADRB1	SLC9A3R2	9823.ENSSSCP00000011344	9823.ENSSSCP00000008585	0	0	0	0	0	0.364	0.522	0.315	0.773
CDC5L	PPWD1	9823.ENSSSCP00000001861	9823.ENSSSCP00000017953	0	0	0	0	0.152	0.721	0	0.113	0.771
FUBP3	QKI	9823.ENSSSCP00000006109	9823.ENSSSCP00000004354	0	0	0	0	0.096	0.729	0	0.126	0.767
SSR2	TRAM2	9823.ENSSSCP00000006928	9823.ENSSSCP00000002829	0	0	0	0	0.66	0	0	0.345	0.767
EPT1	LPIN1	9823.ENSSSCP00000019248	9823.ENSSSCP00000024789	0	0	0	0	0.079	0	0.65	0.324	0.763
MRPL13	RPL18	9823.ENSSSCP00000006404	9823.ENSSSCP00000022856	0.119	0	0	0	0.391	0.403	0	0.348	0.763
ETFDH	HSDL2	9823.ENSSSCP00000009469	9823.ENSSSCP00000005864	0	0	0	0	0.339	0.569	0	0.231	0.762
CANX	EDEM3	9823.ENSSSCP00000014907	9823.ENSSSCP00000016502	0	0	0	0	0.064	0.404	0	0.603	0.759
PEX14	SSX2IP	9823.ENSSSCP00000003691	9823.ENSSSCP00000004065	0	0	0	0	0	0	0	0.756	0.756
RPF1	WBSCR27	9823.ENSSSCP00000025516	9823.ENSSSCP00000008241	0	0	0	0	0.756	0	0	0	0.756
CDK14	METTL6	9823.ENSSSCP00000016234	9823.ENSSSCP00000011940	0	0	0	0	0.056	0.061	0	0.745	0.755
ERAL1	MRPS18B	9823.ENSSSCP00000018835	9823.ENSSSCP00000024944	0	0	0	0	0.066	0	0.6	0.396	0.754
ATP9A	CSTF1	9823.ENSSSCP00000007968	9823.ENSSSCP00000007985	0	0	0	0	0	0	0	0.753	0.753
LOC733643	NR2C2	9823.ENSSSCP00000010425	9823.ENSSSCP00000012357	0	0	0	0	0.063	0.224	0.661	0.116	0.753
ACADS	ETFDH	9823.ENSSSCP00000010581	9823.ENSSSCP00000009469	0.093	0	0	0	0.219	0.433	0	0.45	0.749
ACADVL	ETFDH	9823.ENSSSCP00000024911	9823.ENSSSCP00000009469	0.093	0	0	0	0.331	0.396	0	0.395	0.748
GTF2A1	MED14	9823.ENSSSCP00000002613	9823.ENSSSCP00000013036	0	0	0	0	0.129	0.518	0	0.448	0.748
ACAA1	ACSL1	9823.ENSSSCP00000011995	9823.ENSSSCP00000016726	0.068	0	0	0	0.277	0.348	0	0.489	0.745
ETFDH	HADHA	9823.ENSSSCP00000009469	9823.ENSSSCP00000009137	0.08	0	0	0	0.417	0.231	0	0.447	0.741
LDHB	SUCLG1	9823.ENSSSCP00000020750	9823.ENSSSCP00000008807	0.101	0	0	0	0.283	0.333	0.383	0.167	0.738
DCAF13	TRMT61B	9823.ENSSSCP00000006459	9823.ENSSSCP00000009101	0	0	0	0	0.737	0	0	0	0.737
DCTN2	DYNC1I1	9823.ENSSSCP00000000457	9823.ENSSSCP00000016262	0	0	0	0	0.063	0.491	0	0.486	0.733
COPB1	SCFD1	9823.ENSSSCP00000014234	9823.ENSSSCP00000002154	0	0	0	0	0.491	0	0	0.495	0.732
RBFOX2	TIA1	9823.ENSSSCP00000000158	9823.ENSSSCP00000026866	0	0	0	0	0.064	0.054	0.6	0.333	0.732
ABHD5	C4orf29	9823.ENSSSCP00000012044	9823.ENSSSCP00000009684	0	0	0	0	0	0	0	0.727	0.727
ACIN1	PABPN1	9823.ENSSSCP00000002224	9823.ENSSSCP00000002211	0	0	0	0	0.077	0.568	0	0.365	0.724
AGPAT6	DGAT	9823.ENSSSCP00000007481	9823.ENSSSCP00000006327	0	0	0	0	0.063	0	0	0.714	0.721
HSDL2	PEX14	9823.ENSSSCP00000005864	9823.ENSSSCP00000003691	0	0	0	0	0.067	0.501	0	0.449	0.721
ACSL1	SLC27A6	9823.ENSSSCP00000016726	9823.ENSSSCP00000015166	0	0	0	0	0.067	0.128	0	0.684	0.72
SEC61B	SPPL3	9823.ENSSSCP00000005777	9823.ENSSSCP00000010583	0	0	0	0	0.332	0.562	0	0.123	0.72
POLR2E	TCEA3	9823.ENSSSCP00000027080	9823.ENSSSCP00000019625	0	0	0	0	0.112	0.553	0	0.346	0.717
ARL2BP	CDK14	9823.ENSSSCP00000003038	9823.ENSSSCP00000016234	0	0	0	0	0	0	0	0.716	0.716
PEX14	PEX3	9823.ENSSSCP00000003691	9823.ENSSSCP00000004466	0	0	0	0	0.089	0.186	0	0.648	0.716
CREB1	PRKAR2A	9823.ENSSSCP00000017098	9823.ENSSSCP00000012116	0	0	0	0	0.063	0.072	0.584	0.308	0.716
PABPN1	RBM26	9823.ENSSSCP00000002211	9823.ENSSSCP00000010124	0	0	0	0	0.048	0.502	0	0.448	0.715
DDHD2	SPG20	9823.ENSSSCP00000016764	9823.ENSSSCP00000009983	0	0	0	0	0	0	0	0.714	0.714
SPPL3	SSR2	9823.ENSSSCP00000010583	9823.ENSSSCP00000006928	0	0	0	0	0.387	0.496	0	0.151	0.714
FGD1	GIT2	9823.ENSSSCP00000013128	9823.ENSSSCP00000024045	0	0	0	0	0	0.059	0	0.707	0.713
PHF14	RNF150	9823.ENSSSCP00000020383	9823.ENSSSCP00000009662	0	0	0	0	0.067	0	0	0.704	0.712
NF1	NFIA	9823.ENSSSCP00000018804	9823.ENSSSCP00000022252	0	0	0	0	0.063	0	0	0.704	0.711
GTF2H3	POLR2E	9823.ENSSSCP00000010432	9823.ENSSSCP00000027080	0	0	0	0	0.077	0.624	0	0.23	0.709
ATP10A	ATP9B	9823.ENSSSCP00000005202	9823.ENSSSCP00000005231	0	0	0	0	0.089	0.254	0	0.605	0.708
ACOX1	PEX14	9823.ENSSSCP00000018221	9823.ENSSSCP00000003691	0	0	0	0	0	0.491	0	0.45	0.708
ADRB1	DLG1	9823.ENSSSCP00000011344	9823.ENSSSCP00000030935	0	0	0	0	0	0.182	0	0.656	0.706
SPG20	WWP1	9823.ENSSSCP00000009983	9823.ENSSSCP00000006547	0	0	0	0	0.063	0.549	0	0.358	0.705
MET	PIK3R3	9823.ENSSSCP00000017620	9823.ENSSSCP00000004224	0	0	0	0	0	0.053	0.696	0	0.7
ADRB1	PRKAR2A	9823.ENSSSCP00000011344	9823.ENSSSCP00000012116	0	0	0	0	0	0.133	0.557	0.284	0.7
DAD1	SRPRB	9823.ENSSSCP00000002240	9823.ENSSSCP00000012405	0	0	0	0	0.428	0	0	0.491	0.696
CDC5L	PPP1R8	9823.ENSSSCP00000001861	9823.ENSSSCP00000022751	0	0	0	0	0.087	0.115	0	0.653	0.695
COPB1	SEC23B	9823.ENSSSCP00000014234	9823.ENSSSCP00000007560	0	0	0	0	0.49	0	0	0.427	0.695
H3F3A	PHF19	9823.ENSSSCP00000026784	9823.ENSSSCP00000005906	0	0	0	0	0.049	0.211	0.6	0.101	0.694
GSK3B	SMAD2	9823.ENSSSCP00000012664	9823.ENSSSCP00000004860	0	0	0	0	0.049	0.16	0.13	0.612	0.694
BTF3L4	RPL18	9823.ENSSSCP00000004180	9823.ENSSSCP00000022856	0	0	0	0	0.486	0.397	0	0.086	0.691
ACADS	ACSL1	9823.ENSSSCP00000010581	9823.ENSSSCP00000016726	0.049	0	0	0	0.165	0.122	0.459	0.305	0.69
ATIC	CLPB	9823.ENSSSCP00000017131	9823.ENSSSCP00000024070	0.049	0	0	0	0.063	0	0	0.678	0.688
SENP6	ZMYND11	9823.ENSSSCP00000021826	9823.ENSSSCP00000011914	0	0	0	0	0.685	0	0	0	0.685
ETFDH	RNF150	9823.ENSSSCP00000009469	9823.ENSSSCP00000009662	0	0	0	0	0	0	0	0.683	0.683
CTNND1	DLG1	9823.ENSSSCP00000014004	9823.ENSSSCP00000030935	0	0	0	0	0.063	0.08	0.593	0.196	0.68
IFNGR1	IL15	9823.ENSSSCP00000004491	9823.ENSSSCP00000009657	0	0	0	0	0	0	0.6	0.232	0.679
ATRX	NKTR	9823.ENSSSCP00000030840	9823.ENSSSCP00000012031	0	0	0	0	0.609	0.071	0	0.185	0.678
ZFAND3	ZNF268	9823.ENSSSCP00000001718	9823.ENSSSCP00000010384	0	0	0	0	0	0	0	0.678	0.678
ADRA2C	GNA12	9823.ENSSSCP00000022833	9823.ENSSSCP00000024668	0	0	0	0	0	0.132	0.642	0	0.676
ACOX1	AGPAT6	9823.ENSSSCP00000018221	9823.ENSSSCP00000007481	0	0	0	0	0.056	0	0.151	0.627	0.675
CCNK	HEXIM2	9823.ENSSSCP00000002716	9823.ENSSSCP00000018367	0	0	0	0	0	0.377	0	0.5	0.675
ITM2A	NEBL	9823.ENSSSCP00000029620	9823.ENSSSCP00000027264	0	0	0	0	0	0	0	0.675	0.675
CCNK	RPRD2	9823.ENSSSCP00000002716	9823.ENSSSCP00000023087	0	0	0	0	0.065	0	0.6	0.195	0.672
ACAA1	HSDL2	9823.ENSSSCP00000011995	9823.ENSSSCP00000005864	0.044	0	0	0	0.155	0.194	0.228	0.447	0.671
ACADL	HSDL2	9823.ENSSSCP00000017114	9823.ENSSSCP00000005864	0.043	0	0	0	0.257	0.436	0.116	0.217	0.671
GUCY1A2	PDE3B	9823.ENSSSCP00000025361	9823.ENSSSCP00000022591	0	0	0	0	0.049	0	0.65	0.086	0.669
RGS2	SMAD2	9823.ENSSSCP00000011519	9823.ENSSSCP00000004860	0	0	0	0	0	0.07	0.16	0.61	0.668
CCNK	GTF2A1	9823.ENSSSCP00000002716	9823.ENSSSCP00000002613	0	0	0	0	0.082	0.158	0.6	0.052	0.667
ADCY10	GNG11	9823.ENSSSCP00000006722	9823.ENSSSCP00000016251	0	0	0	0	0	0.043	0.665	0	0.666
MTMR3	PIK3R3	9823.ENSSSCP00000010666	9823.ENSSSCP00000004224	0	0	0	0	0.063	0	0.65	0.065	0.666
SETD7	WHSC1L1	9823.ENSSSCP00000023714	9823.ENSSSCP00000016766	0	0	0	0	0.092	0.157	0.3	0.451	0.666
CCNK	RFXANK	9823.ENSSSCP00000002716	9823.ENSSSCP00000026861	0	0	0	0	0.063	0.044	0	0.657	0.665
ERAL1	TRNT1	9823.ENSSSCP00000018835	9823.ENSSSCP00000012289	0.179	0	0	0	0.074	0	0	0.593	0.664
ADCY10	PDE3B	9823.ENSSSCP00000006722	9823.ENSSSCP00000022591	0	0	0	0	0	0	0.65	0.074	0.662
ERAL1	PYROXD1	9823.ENSSSCP00000018835	9823.ENSSSCP00000000613	0	0	0	0	0	0	0	0.662	0.662
DAD1	SSR2	9823.ENSSSCP00000002240	9823.ENSSSCP00000006928	0	0	0	0	0.496	0	0	0.356	0.661
TCEB1	WSB1	9823.ENSSSCP00000006587	9823.ENSSSCP00000018808	0	0	0	0	0	0.276	0.5	0.137	0.66
ALDH18A1	HSDL2	9823.ENSSSCP00000011182	9823.ENSSSCP00000005864	0.043	0	0	0	0	0.063	0	0.651	0.659
HADHB	HSD17B12	9823.ENSSSCP00000009135	9823.ENSSSCP00000022297	0	0	0	0	0.065	0	0.241	0.557	0.658
CTNND1	GNA12	9823.ENSSSCP00000014004	9823.ENSSSCP00000024668	0	0	0	0	0.161	0	0.603	0.053	0.657
CREB1	NFAT5	9823.ENSSSCP00000017098	9823.ENSSSCP00000002973	0	0	0	0	0.064	0.056	0.219	0.562	0.657
LRCH2	TRAK1	9823.ENSSSCP00000013394	9823.ENSSSCP00000012024	0	0	0	0	0	0	0	0.657	0.657
ADRA2C	GNG11	9823.ENSSSCP00000022833	9823.ENSSSCP00000016251	0	0	0	0	0	0.069	0.644	0	0.654
BLVRB	MED6	9823.ENSSSCP00000026357	9823.ENSSSCP00000002526	0	0	0	0	0	0	0	0.654	0.654
GNG11	PTGER3	9823.ENSSSCP00000016251	9823.ENSSSCP00000004097	0	0	0	0	0	0.069	0.644	0	0.654
SCFD1	SEC23B	9823.ENSSSCP00000002154	9823.ENSSSCP00000007560	0	0	0	0	0.168	0.275	0	0.472	0.653
QKI	RBFOX2	9823.ENSSSCP00000004354	9823.ENSSSCP00000000158	0	0	0	0	0.064	0.54	0	0.258	0.652
RMND5B	UBE2H	9823.ENSSSCP00000014921	9823.ENSSSCP00000017548	0	0	0	0	0.135	0.054	0	0.609	0.652
ARFGEF1	COPB1	9823.ENSSSCP00000030911	9823.ENSSSCP00000014234	0	0	0	0	0.428	0.097	0	0.38	0.651
ATRX	STAG2	9823.ENSSSCP00000030840	9823.ENSSSCP00000013441	0	0	0	0	0.474	0.051	0	0.358	0.651
GSTK1	TXNDC12	9823.ENSSSCP00000017448	9823.ENSSSCP00000004181	0	0	0	0	0	0	0.65	0	0.65
CLPX	PDHX	9823.ENSSSCP00000005302	9823.ENSSSCP00000014131	0	0	0	0	0.568	0.069	0	0.192	0.646
RPF1	TRMT61B	9823.ENSSSCP00000025516	9823.ENSSSCP00000009101	0.043	0	0	0	0.646	0	0	0	0.646
RPL18	SEC61B	9823.ENSSSCP00000022856	9823.ENSSSCP00000005777	0	0	0	0	0.085	0.624	0	0.053	0.645
PUM2	STAG2	9823.ENSSSCP00000009171	9823.ENSSSCP00000013441	0	0	0	0	0.639	0.059	0	0	0.645
CCM2	RAP1B	9823.ENSSSCP00000017725	9823.ENSSSCP00000019310	0	0	0	0	0	0.043	0.151	0.597	0.644
GNA12	LPAR6	9823.ENSSSCP00000024668	9823.ENSSSCP00000010033	0	0	0	0	0.063	0	0.6	0.124	0.643
LIMCH1	RFXANK	9823.ENSSSCP00000009377	9823.ENSSSCP00000026861	0	0	0	0	0	0.124	0.114	0.577	0.643
ACADS	ACADVL	9823.ENSSSCP00000010581	9823.ENSSSCP00000024911	0	0	0.471	0.816	0.281	0.403	0	0.683	0.64
CDC5L	NCBP2L	9823.ENSSSCP00000001861	9823.ENSSSCP00000013358	0	0	0	0	0.332	0.406	0	0.167	0.64
ALDH18A1	SHMT2	9823.ENSSSCP00000011182	9823.ENSSSCP00000021243	0.165	0	0	0	0.097	0	0	0.562	0.64
CCNK	CDK14	9823.ENSSSCP00000002716	9823.ENSSSCP00000016234	0	0	0	0	0.063	0.327	0.23	0.346	0.639
RAP2C	RAPGEF4	9823.ENSSSCP00000023405	9823.ENSSSCP00000016912	0	0	0	0	0	0.158	0.274	0.457	0.639
CTDSPL	SMAD2	9823.ENSSSCP00000020177	9823.ENSSSCP00000004860	0	0	0	0	0	0.142	0.593	0.048	0.638
ARFGEF1	XPO7	9823.ENSSSCP00000030911	9823.ENSSSCP00000010258	0	0	0	0	0	0	0	0.638	0.638
CANX	FAF2	9823.ENSSSCP00000014907	9823.ENSSSCP00000014948	0	0	0	0	0.117	0	0	0.605	0.636
GTF2A1	NF1	9823.ENSSSCP00000002613	9823.ENSSSCP00000018804	0	0	0	0	0.127	0	0.599	0	0.635
ALDH18A1	ATIC	9823.ENSSSCP00000011182	9823.ENSSSCP00000017131	0	0	0	0	0.113	0.056	0	0.598	0.633
DMD	LAMB1	9823.ENSSSCP00000030238	9823.ENSSSCP00000016375	0	0	0	0	0	0	0.584	0.154	0.633
CAPZA1	DCTN2	9823.ENSSSCP00000007226	9823.ENSSSCP00000000457	0	0	0	0	0.066	0.571	0	0.157	0.632
GTF2A1	GTF2H3	9823.ENSSSCP00000002613	9823.ENSSSCP00000010432	0	0	0	0	0.063	0.624	0	0	0.632
MRAS	RAPGEF2	9823.ENSSSCP00000026411	9823.ENSSSCP00000009475	0	0	0	0	0	0.227	0.147	0.487	0.632
CBX5	DNMT3A	9823.ENSSSCP00000000298	9823.ENSSSCP00000019203	0	0	0	0	0	0.4	0	0.408	0.629
TRMT61B	WBSCR27	9823.ENSSSCP00000009101	9823.ENSSSCP00000008241	0	0	0	0	0.335	0.07	0	0.449	0.629
ACE2	ERAP2	9823.ENSSSCP00000012921	9823.ENSSSCP00000015074	0	0	0	0	0.066	0	0	0.618	0.628
SLC9A3R2	SLC9A6	9823.ENSSSCP00000008585	9823.ENSSSCP00000013498	0	0	0	0	0	0.043	0	0.628	0.628
PMPCB	SUCLG1	9823.ENSSSCP00000021424	9823.ENSSSCP00000008807	0.084	0	0	0	0.392	0.269	0	0.196	0.628
ACOX1	FABP3	9823.ENSSSCP00000018221	9823.ENSSSCP00000003848	0	0	0	0	0.063	0.109	0.443	0.294	0.627
ATRX	CBX5	9823.ENSSSCP00000030840	9823.ENSSSCP00000000298	0	0	0	0	0.063	0.256	0	0.507	0.626
ETFDH	SUCLG1	9823.ENSSSCP00000009469	9823.ENSSSCP00000008807	0	0	0	0	0.181	0.403	0	0.297	0.626
GALT	PGM3	9823.ENSSSCP00000011698	9823.ENSSSCP00000004806	0.162	0	0	0	0	0	0.397	0.318	0.625
PCDH17	SSX2IP	9823.ENSSSCP00000010086	9823.ENSSSCP00000004065	0	0	0	0	0	0	0	0.625	0.625
ARFGEF1	GNA12	9823.ENSSSCP00000030911	9823.ENSSSCP00000024668	0	0	0	0	0.063	0.056	0.599	0.067	0.624
RPL9	SRPRB	9823.ENSSSCP00000025904	9823.ENSSSCP00000012405	0	0	0	0	0	0.624	0	0	0.624
OXA1L	PMPCB	9823.ENSSSCP00000002233	9823.ENSSSCP00000021424	0	0	0	0	0.145	0.045	0.412	0.306	0.622
MEIOB	RAD51B	9823.ENSSSCP00000020355	9823.ENSSSCP00000002496	0.06	0	0	0	0.143	0.425	0	0.281	0.622
CTNND1	RAP1B	9823.ENSSSCP00000014004	9823.ENSSSCP00000019310	0	0	0	0	0	0.096	0.557	0.134	0.622
RPRD1A	RPRD2	9823.ENSSSCP00000027311	9823.ENSSSCP00000023087	0	0	0	0.667	0.064	0.506	0	0.66	0.621
ITCH	SPG20	9823.ENSSSCP00000023588	9823.ENSSSCP00000009983	0	0	0	0	0	0.493	0	0.282	0.62
RBM26	THOC2	9823.ENSSSCP00000010124	9823.ENSSSCP00000013439	0	0	0	0	0.209	0	0	0.539	0.62
ETFDH	SLC25A20	9823.ENSSSCP00000009469	9823.ENSSSCP00000012119	0	0	0	0	0.235	0	0	0.522	0.619
GTF2A1	TAF15	9823.ENSSSCP00000002613	9823.ENSSSCP00000018762	0	0	0	0	0.063	0	0.6	0.057	0.615
ALDH18A1	ZBTB8OS	9823.ENSSSCP00000011182	9823.ENSSSCP00000019946	0	0	0	0	0	0	0	0.615	0.615
CSTF1	THOC1	9823.ENSSSCP00000007985	9823.ENSSSCP00000022290	0	0	0	0	0.067	0	0.6	0	0.61
CEP192	NUMA1	9823.ENSSSCP00000003978	9823.ENSSSCP00000015721	0	0	0	0	0	0	0.6	0.064	0.609
CCNK	TCEB1	9823.ENSSSCP00000002716	9823.ENSSSCP00000006587	0	0	0	0	0.063	0	0.6	0	0.609
CSTF1	THOC2	9823.ENSSSCP00000007985	9823.ENSSSCP00000013439	0	0	0	0	0.063	0	0.6	0	0.609
ACADVL	ACSL1	9823.ENSSSCP00000024911	9823.ENSSSCP00000016726	0.049	0	0	0	0.134	0.122	0.321	0.326	0.608
FUBP3	TIA1	9823.ENSSSCP00000006109	9823.ENSSSCP00000026866	0	0	0	0	0.067	0.203	0	0.516	0.608
NUMA1	PRKAR2B	9823.ENSSSCP00000015721	9823.ENSSSCP00000022029	0	0	0	0	0	0	0.6	0.06	0.607
ABHD5	DGAT	9823.ENSSSCP00000012044	9823.ENSSSCP00000006327	0	0	0	0	0.063	0	0.174	0.532	0.606
PPP1R1B	PRKAR2A	9823.ENSSSCP00000018546	9823.ENSSSCP00000012116	0	0	0	0	0.049	0	0.584	0.086	0.606
FERMT1	SPPL3	9823.ENSSSCP00000007516	9823.ENSSSCP00000010583	0	0	0	0	0	0	0	0.606	0.606
SNX7	TMEM68	9823.ENSSSCP00000024699	9823.ENSSSCP00000006665	0	0	0	0	0	0	0	0.606	0.606
KLB	PIK3R3	9823.ENSSSCP00000019159	9823.ENSSSCP00000004224	0	0	0	0	0	0	0.6	0.053	0.605
ACADL	ACADS	9823.ENSSSCP00000017114	9823.ENSSSCP00000010581	0	0	0.462	0.821	0.138	0.46	0	0.653	0.603
ACSL1	SLC25A20	9823.ENSSSCP00000016726	9823.ENSSSCP00000012119	0	0	0	0	0.487	0	0	0.258	0.603
ACSL1	DGAT	9823.ENSSSCP00000016726	9823.ENSSSCP00000006327	0	0	0	0	0.166	0	0	0.542	0.602
GSK3B	RGS2	9823.ENSSSCP00000012664	9823.ENSSSCP00000011519	0	0	0	0	0.063	0.339	0.346	0.134	0.602
GSK3B	PPP2R5E	9823.ENSSSCP00000012664	9823.ENSSSCP00000005495	0	0	0	0	0.065	0.142	0.482	0.154	0.601
CEP192	HAUS1	9823.ENSSSCP00000003978	9823.ENSSSCP00000004852	0	0	0	0	0	0	0.6	0	0.6
LOC733643	NRBF2	9823.ENSSSCP00000010425	9823.ENSSSCP00000023740	0	0	0	0	0	0	0.6	0	0.6
ABCB7	NUBPL	9823.ENSSSCP00000013220	9823.ENSSSCP00000020705	0	0	0	0	0.112	0.058	0	0.56	0.6
HAUS1	PRKAR2B	9823.ENSSSCP00000004852	9823.ENSSSCP00000022029	0	0	0	0	0	0	0.6	0	0.6
PRMT3	PRMT7	9823.ENSSSCP00000014181	9823.ENSSSCP00000002982	0	0	0	0	0.092	0	0	0.578	0.6
GTF2A1	RPRD2	9823.ENSSSCP00000002613	9823.ENSSSCP00000023087	0	0	0	0	0	0	0.6	0	0.6
PHF19	SETD7	9823.ENSSSCP00000005906	9823.ENSSSCP00000023714	0	0	0	0	0.063	0.492	0	0.228	0.6
HMBOX1	HSDL2	9823.ENSSSCP00000010340	9823.ENSSSCP00000005864	0	0	0	0	0.05	0	0	0.595	0.599
BNIP3L	MAP1LC3A	9823.ENSSSCP00000010314	9823.ENSSSCP00000007753	0	0	0	0	0.075	0.192	0	0.507	0.599
SORBS1	SPG20	9823.ENSSSCP00000011181	9823.ENSSSCP00000009983	0	0	0	0	0	0	0	0.598	0.598
COPS7B	EPB41L4A	9823.ENSSSCP00000023022	9823.ENSSSCP00000020871	0	0	0	0	0	0.126	0	0.558	0.597
COMMD8	ETFDH	9823.ENSSSCP00000027167	9823.ENSSSCP00000009469	0	0	0	0	0	0	0	0.596	0.596
ARL2BP	HSDL2	9823.ENSSSCP00000003038	9823.ENSSSCP00000005864	0	0	0	0	0	0	0	0.596	0.596
CSTF1	TIA1	9823.ENSSSCP00000007985	9823.ENSSSCP00000026866	0	0	0	0	0.063	0.331	0.331	0.151	0.596
ACSL1	AGPAT6	9823.ENSSSCP00000016726	9823.ENSSSCP00000007481	0.052	0	0	0	0	0.049	0.107	0.556	0.595
CREB1	PIK3R3	9823.ENSSSCP00000017098	9823.ENSSSCP00000004224	0	0	0	0	0	0	0.539	0.157	0.594
GIT2	LAMB1	9823.ENSSSCP00000024045	9823.ENSSSCP00000016375	0	0	0	0	0.063	0	0.584	0	0.593
CDK14	ORC3	9823.ENSSSCP00000016234	9823.ENSSSCP00000004650	0	0	0	0	0.075	0.15	0.472	0.135	0.592
CDK16	ORC3	9823.ENSSSCP00000030633	9823.ENSSSCP00000004650	0	0	0	0	0.075	0.15	0.472	0.135	0.592
ATRX	RAD51B	9823.ENSSSCP00000030840	9823.ENSSSCP00000002496	0	0	0	0	0.06	0.272	0	0.451	0.591
HMBOX1	NR2C1	9823.ENSSSCP00000010340	9823.ENSSSCP00000000965	0	0	0	0	0.049	0.054	0.189	0.505	0.59
MRPL13	TCEB1	9823.ENSSSCP00000006404	9823.ENSSSCP00000006587	0	0	0	0	0.589	0	0	0	0.589
B4GALT5	KDSR	9823.ENSSSCP00000007952	9823.ENSSSCP00000019781	0	0	0	0	0	0	0	0.588	0.588
RCBTB2	ZNF608	9823.ENSSSCP00000010031	9823.ENSSSCP00000015150	0	0	0	0	0	0.042	0	0.588	0.588
ASPH	CREB1	9823.ENSSSCP00000006641	9823.ENSSSCP00000017098	0	0	0	0	0	0	0.584	0.048	0.587
IL2RA	PIK3R3	9823.ENSSSCP00000023036	9823.ENSSSCP00000004224	0	0	0	0	0	0	0.533	0.153	0.587
NLRC5	RFXANK	9823.ENSSSCP00000019893	9823.ENSSSCP00000026861	0	0	0	0	0	0.091	0	0.564	0.586
LAMB1	UTRN	9823.ENSSSCP00000016375	9823.ENSSSCP00000004455	0	0	0	0	0.062	0	0.555	0.086	0.585
IMPDH1	NANS	9823.ENSSSCP00000017570	9823.ENSSSCP00000005766	0	0	0	0	0.063	0	0	0.574	0.583
GNG11	PRKAR2A	9823.ENSSSCP00000016251	9823.ENSSSCP00000012116	0	0	0	0	0	0.053	0.545	0.112	0.583
CDC5L	LOC733651	9823.ENSSSCP00000001861	9823.ENSSSCP00000004096	0	0	0	0	0.098	0.104	0	0.524	0.582
HADHB	SLC25A20	9823.ENSSSCP00000009135	9823.ENSSSCP00000012119	0	0	0	0	0.276	0	0	0.447	0.582
ADCY10	GUCY1A2	9823.ENSSSCP00000006722	9823.ENSSSCP00000025361	0	0	0	0	0.244	0	0	0.469	0.581
AGPAT6	LPIN1	9823.ENSSSCP00000007481	9823.ENSSSCP00000024789	0	0	0	0	0.062	0.068	0.099	0.531	0.581
ALDH18A1	PPM1L	9823.ENSSSCP00000011182	9823.ENSSSCP00000027387	0.196	0	0	0	0	0.26	0	0.353	0.581
CDH16	CTNND1	9823.ENSSSCP00000027221	9823.ENSSSCP00000014004	0	0	0	0	0.063	0.188	0.189	0.4	0.58
ASPH	MESDC2	9823.ENSSSCP00000006641	9823.ENSSSCP00000023931	0	0	0	0	0	0	0	0.579	0.579
ETFDH	PPP2R5E	9823.ENSSSCP00000009469	9823.ENSSSCP00000005495	0	0	0	0	0	0	0	0.579	0.579
ATRX	THOC2	9823.ENSSSCP00000030840	9823.ENSSSCP00000013439	0	0	0	0	0.544	0.092	0	0.066	0.579
DMD	GIT2	9823.ENSSSCP00000030238	9823.ENSSSCP00000024045	0	0	0	0	0	0.056	0.562	0.063	0.578
CPED1	ST8SIA4	9823.ENSSSCP00000017602	9823.ENSSSCP00000015082	0	0	0	0	0	0	0	0.578	0.578
NCBP2L	THOC1	9823.ENSSSCP00000013358	9823.ENSSSCP00000022290	0	0	0	0	0.064	0.281	0	0.422	0.577
COMMD8	RNF150	9823.ENSSSCP00000027167	9823.ENSSSCP00000009662	0	0	0	0	0	0	0	0.576	0.576
ADCY10	PATE3	9823.ENSSSCP00000006722	9823.ENSSSCP00000016142	0	0	0	0	0	0	0	0.575	0.575
ACADL	SIRT3	9823.ENSSSCP00000017114	9823.ENSSSCP00000015488	0	0	0	0	0	0.058	0	0.565	0.572
B4GALT5	LAPTM4A	9823.ENSSSCP00000007952	9823.ENSSSCP00000009173	0	0	0	0	0	0	0	0.57	0.57
FAM208A	RPRD2	9823.ENSSSCP00000025328	9823.ENSSSCP00000023087	0	0	0	0	0.048	0	0	0.567	0.57
PABPN1	ZCCHC7	9823.ENSSSCP00000002211	9823.ENSSSCP00000005739	0	0	0	0	0.065	0.16	0	0.497	0.57
CDC5L	NKTR	9823.ENSSSCP00000001861	9823.ENSSSCP00000012031	0	0	0	0	0.169	0.403	0.192	0.052	0.569
CSTF1	NANS	9823.ENSSSCP00000007985	9823.ENSSSCP00000005766	0	0	0	0	0.063	0	0	0.557	0.567
ACOX1	PCK1	9823.ENSSSCP00000018221	9823.ENSSSCP00000008003	0	0	0	0	0.065	0	0	0.554	0.565
ETFDH	PDSS2	9823.ENSSSCP00000009469	9823.ENSSSCP00000023194	0.147	0	0	0	0.063	0	0	0.499	0.564
CLPB	NKTR	9823.ENSSSCP00000024070	9823.ENSSSCP00000012031	0	0	0	0	0.326	0.16	0	0.29	0.562
FOXN3	SOX12	9823.ENSSSCP00000002629	9823.ENSSSCP00000024477	0	0	0	0	0	0.128	0	0.519	0.562
MDM4	USP40	9823.ENSSSCP00000021452	9823.ENSSSCP00000017278	0	0	0	0	0	0.25	0.393	0.116	0.562
JADE2	NUCKS1	9823.ENSSSCP00000015213	9823.ENSSSCP00000020718	0	0	0	0	0	0	0	0.561	0.561
ATRX	NF1	9823.ENSSSCP00000030840	9823.ENSSSCP00000018804	0	0	0	0	0.068	0.092	0.262	0.377	0.559
LRCH2	PSMD10	9823.ENSSSCP00000013394	9823.ENSSSCP00000013365	0	0	0	0	0.063	0.074	0	0.533	0.559
ADRB1	GNG11	9823.ENSSSCP00000011344	9823.ENSSSCP00000016251	0	0	0	0	0	0.069	0.545	0	0.558
OSTF1	TSC22D3	9823.ENSSSCP00000005664	9823.ENSSSCP00000021368	0	0	0	0	0	0	0	0.558	0.558
HADHA	IMPDH1	9823.ENSSSCP00000009137	9823.ENSSSCP00000017570	0.047	0	0	0	0	0.554	0	0.042	0.557
CREB1	LDHB	9823.ENSSSCP00000017098	9823.ENSSSCP00000020750	0	0	0	0	0	0	0.546	0.066	0.557
ACADL	FABP3	9823.ENSSSCP00000017114	9823.ENSSSCP00000003848	0	0	0	0	0.063	0.109	0.248	0.377	0.556
CTNNBIP1	FLRT2	9823.ENSSSCP00000023894	9823.ENSSSCP00000002618	0	0	0	0	0	0	0	0.556	0.556
GSK3B	SFRP1	9823.ENSSSCP00000012664	9823.ENSSSCP00000021285	0	0	0	0	0	0.095	0.213	0.427	0.556
CAPZA1	PABPN1	9823.ENSSSCP00000007226	9823.ENSSSCP00000002211	0	0	0	0	0.063	0	0	0.545	0.555
DLG1	PKP4	9823.ENSSSCP00000030935	9823.ENSSSCP00000016827	0	0	0	0	0.063	0.08	0.429	0.196	0.551
POLR2E	TRMT61B	9823.ENSSSCP00000027080	9823.ENSSSCP00000009101	0	0	0	0	0.551	0	0	0	0.551
LIMCH1	RAP2C	9823.ENSSSCP00000009377	9823.ENSSSCP00000023405	0	0	0	0	0	0.127	0.14	0.449	0.55
FAF2	SARAF	9823.ENSSSCP00000014948	9823.ENSSSCP00000016795	0	0	0	0	0.098	0.088	0	0.497	0.55
RPRD1A	SCAF8	9823.ENSSSCP00000027311	9823.ENSSSCP00000004397	0	0	0	0	0.063	0.186	0	0.458	0.55
MAK	SCAF8	9823.ENSSSCP00000001113	9823.ENSSSCP00000004397	0	0	0	0	0	0	0	0.548	0.548
SRPRB	SSR2	9823.ENSSSCP00000012405	9823.ENSSSCP00000006928	0	0	0	0	0.282	0	0	0.395	0.547
SEC61B	SRPRB	9823.ENSSSCP00000005777	9823.ENSSSCP00000012405	0	0	0	0	0.163	0.095	0	0.449	0.546
MAP1LC3A	STX17	9823.ENSSSCP00000007753	9823.ENSSSCP00000005781	0	0	0	0	0.067	0.19	0	0.448	0.546
PPP1R1B	PPP2R5E	9823.ENSSSCP00000018546	9823.ENSSSCP00000005495	0	0	0	0	0	0	0.524	0.085	0.545
GSK3B	PRKAR2A	9823.ENSSSCP00000012664	9823.ENSSSCP00000012116	0	0	0	0	0.063	0.387	0.13	0.197	0.545
H3F3A	ZMYND11	9823.ENSSSCP00000026784	9823.ENSSSCP00000011914	0	0	0	0	0	0.435	0	0.228	0.545
CCNK	CDK16	9823.ENSSSCP00000002716	9823.ENSSSCP00000030633	0	0	0	0	0.063	0.327	0.23	0.172	0.544
ACADVL	HSDL2	9823.ENSSSCP00000024911	9823.ENSSSCP00000005864	0.043	0	0	0	0.143	0.397	0.116	0.116	0.543
GUCY1A2	KIRREL2	9823.ENSSSCP00000025361	9823.ENSSSCP00000003139	0	0	0	0	0	0	0	0.541	0.541
ACADS	SUCLG1	9823.ENSSSCP00000010581	9823.ENSSSCP00000008807	0.089	0	0	0	0.121	0.163	0.237	0.241	0.541
COMMD8	CUL2	9823.ENSSSCP00000027167	9823.ENSSSCP00000011841	0	0	0	0	0.229	0.15	0	0.353	0.539
ACADVL	SLC25A20	9823.ENSSSCP00000024911	9823.ENSSSCP00000012119	0	0	0	0	0.17	0	0	0.468	0.539
ACOX1	SLC25A20	9823.ENSSSCP00000018221	9823.ENSSSCP00000012119	0	0	0	0	0.204	0.053	0	0.437	0.539
COL5A2	NID1	9823.ENSSSCP00000016990	9823.ENSSSCP00000024343	0	0	0	0	0.141	0.15	0	0.419	0.538
ACAA1	PEX3	9823.ENSSSCP00000011995	9823.ENSSSCP00000004466	0	0	0	0	0.145	0.095	0	0.452	0.538
LYST	WIPF3	9823.ENSSSCP00000010827	9823.ENSSSCP00000017675	0	0	0	0	0	0	0	0.538	0.538
ACOX1	DGAT	9823.ENSSSCP00000018221	9823.ENSSSCP00000006327	0	0	0	0	0.063	0	0	0.525	0.536
ACSL1	HADHB	9823.ENSSSCP00000016726	9823.ENSSSCP00000009135	0.068	0	0	0	0.167	0.12	0	0.4	0.535
TRIM37	TRIM44	9823.ENSSSCP00000029784	9823.ENSSSCP00000014127	0	0	0	0	0.061	0.088	0	0.501	0.535
A1BG	PIK3R3	9823.ENSSSCP00000004323	9823.ENSSSCP00000004224	0	0	0	0	0	0.044	0.533	0	0.534
RAD51B	RANGRF	9823.ENSSSCP00000002496	9823.ENSSSCP00000025918	0	0	0	0	0	0	0	0.534	0.534
CUX1	TSHZ1	9823.ENSSSCP00000008203	9823.ENSSSCP00000005234	0	0	0	0	0	0	0	0.534	0.534
GIT2	UTRN	9823.ENSSSCP00000024045	9823.ENSSSCP00000004455	0	0	0	0	0	0.056	0.527	0	0.534
PUM2	TMEM135	9823.ENSSSCP00000009171	9823.ENSSSCP00000021306	0	0	0	0	0	0	0	0.533	0.533
CTNNBIP1	ITM2A	9823.ENSSSCP00000023894	9823.ENSSSCP00000029620	0	0	0	0	0	0	0	0.532	0.532
FAF2	PNPLA3	9823.ENSSSCP00000014948	9823.ENSSSCP00000027391	0	0	0	0	0.066	0.088	0	0.495	0.532
PABPN1	PRMT3	9823.ENSSSCP00000002211	9823.ENSSSCP00000014181	0	0	0	0	0.067	0.427	0	0.196	0.532
CANX	SEC23B	9823.ENSSSCP00000014907	9823.ENSSSCP00000007560	0	0	0	0	0.239	0.046	0	0.408	0.532
PDE9A	PRMT7	9823.ENSSSCP00000021707	9823.ENSSSCP00000002982	0	0	0	0	0	0	0	0.531	0.531
GTF2A1	MED6	9823.ENSSSCP00000002613	9823.ENSSSCP00000002526	0	0	0	0	0.063	0.518	0	0	0.529
RAPGEF2	RAPGEF4	9823.ENSSSCP00000009475	9823.ENSSSCP00000016912	0	0	0	0.633	0	0.436	0	0.475	0.529
DNMT3A	NPM1	9823.ENSSSCP00000019203	9823.ENSSSCP00000027846	0	0	0	0	0.063	0	0	0.517	0.528
ACSL1	LPIN1	9823.ENSSSCP00000016726	9823.ENSSSCP00000024789	0	0	0	0	0.063	0	0	0.516	0.527
HADHA	SLC25A20	9823.ENSSSCP00000009137	9823.ENSSSCP00000012119	0	0	0	0	0.153	0.053	0	0.458	0.527
ACADS	SLC25A20	9823.ENSSSCP00000010581	9823.ENSSSCP00000012119	0	0	0	0	0.232	0	0	0.409	0.526
CSAD	TTL	9823.ENSSSCP00000000274	9823.ENSSSCP00000008644	0	0	0	0	0.063	0	0	0.515	0.526
MRAS	WWP1	9823.ENSSSCP00000026411	9823.ENSSSCP00000006547	0	0	0	0	0	0.09	0	0.5	0.525
ACADL	SLC25A20	9823.ENSSSCP00000017114	9823.ENSSSCP00000012119	0	0	0	0	0.112	0	0	0.486	0.524
ACADS	SIRT3	9823.ENSSSCP00000010581	9823.ENSSSCP00000015488	0	0	0	0	0.089	0.058	0	0.488	0.522
AGPAT6	SLC27A6	9823.ENSSSCP00000007481	9823.ENSSSCP00000015166	0	0	0	0	0.049	0.143	0	0.461	0.522
ACADL	SUCLG1	9823.ENSSSCP00000017114	9823.ENSSSCP00000008807	0.089	0	0	0	0.077	0.094	0.237	0.303	0.521
SNX7	SUCLG1	9823.ENSSSCP00000024699	9823.ENSSSCP00000008807	0	0	0	0	0	0	0.412	0.22	0.521
ELP3	RPF1	9823.ENSSSCP00000010332	9823.ENSSSCP00000025516	0	0	0	0	0.52	0	0	0	0.52
DNMT3A	TET1	9823.ENSSSCP00000019203	9823.ENSSSCP00000024928	0	0	0	0	0.063	0.06	0	0.498	0.519
SETD5	SETD7	9823.ENSSSCP00000012298	9823.ENSSSCP00000023714	0	0	0	0	0.063	0.147	0	0.446	0.518
ALG11	PIGM	9823.ENSSSCP00000010011	9823.ENSSSCP00000023903	0	0	0	0	0.09	0	0	0.491	0.517
CBX5	PNPLA3	9823.ENSSSCP00000000298	9823.ENSSSCP00000027391	0	0	0	0	0.065	0	0	0.505	0.517
PPP2R5E	PRKAR2A	9823.ENSSSCP00000005495	9823.ENSSSCP00000012116	0	0	0	0	0.067	0	0.501	0.047	0.517
IFT122	SENP6	9823.ENSSSCP00000012352	9823.ENSSSCP00000021826	0	0	0	0	0.061	0.09	0	0.481	0.517
KANSL1	SETD5	9823.ENSSSCP00000018343	9823.ENSSSCP00000012298	0	0	0	0	0.091	0.412	0	0.169	0.517
ACAA1	SLC25A20	9823.ENSSSCP00000011995	9823.ENSSSCP00000012119	0	0	0	0	0.335	0	0	0.304	0.517
H3F3A	KDM2B	9823.ENSSSCP00000026784	9823.ENSSSCP00000024841	0	0	0	0	0.063	0.41	0	0.195	0.516
ACAA1	PEX14	9823.ENSSSCP00000011995	9823.ENSSSCP00000003691	0	0	0	0	0.078	0	0	0.497	0.516
DPY19L3	PIGM	9823.ENSSSCP00000023396	9823.ENSSSCP00000023903	0	0	0	0	0.067	0	0	0.503	0.516
QKI	ZNF384	9823.ENSSSCP00000004354	9823.ENSSSCP00000000748	0	0	0	0	0.515	0.044	0	0	0.516
CCNK	NR2F1	9823.ENSSSCP00000002716	9823.ENSSSCP00000015055	0	0	0	0	0	0.235	0.15	0.314	0.514
RFX2	RFXANK	9823.ENSSSCP00000025995	9823.ENSSSCP00000026861	0	0	0	0	0	0.188	0	0.427	0.514
OSTF1	TRNT1	9823.ENSSSCP00000005664	9823.ENSSSCP00000012289	0	0	0	0	0	0	0	0.513	0.513
FOXJ3	FOXN3	9823.ENSSSCP00000020810	9823.ENSSSCP00000002629	0	0	0	0	0.063	0	0	0.501	0.512
POLR2E	RPRD1A	9823.ENSSSCP00000027080	9823.ENSSSCP00000027311	0	0	0	0	0.065	0.499	0	0	0.511
RPRD2	SCAF8	9823.ENSSSCP00000023087	9823.ENSSSCP00000004397	0	0	0	0	0.098	0.177	0	0.395	0.511
DAD1	SPPL3	9823.ENSSSCP00000002240	9823.ENSSSCP00000010583	0	0	0	0	0.067	0	0	0.498	0.511
DHCR7	NADSYN1	9823.ENSSSCP00000024599	9823.ENSSSCP00000013670	0	0	0	0	0.061	0	0	0.5	0.51
DDHD2	WHSC1L1	9823.ENSSSCP00000016764	9823.ENSSSCP00000016766	0	0	0	0	0.064	0	0	0.498	0.51
CREB1	PPP1R1B	9823.ENSSSCP00000017098	9823.ENSSSCP00000018546	0	0	0	0	0	0	0	0.509	0.509
SMAD2	WWP1	9823.ENSSSCP00000004860	9823.ENSSSCP00000006547	0	0	0	0	0.063	0.256	0.193	0.231	0.509
ACSL1	ZFAND3	9823.ENSSSCP00000016726	9823.ENSSSCP00000001718	0	0	0	0	0.063	0	0	0.498	0.509
CDC5L	OSTF1	9823.ENSSSCP00000001861	9823.ENSSSCP00000005664	0	0	0	0	0	0	0	0.508	0.508
ACADL	PDHX	9823.ENSSSCP00000017114	9823.ENSSSCP00000014131	0.044	0	0	0	0.123	0.127	0.177	0.309	0.508
NCBP2L	SCAF8	9823.ENSSSCP00000013358	9823.ENSSSCP00000004397	0	0	0	0	0.067	0.493	0	0.042	0.507
LOC733651	ZCCHC7	9823.ENSSSCP00000004096	9823.ENSSSCP00000005739	0	0	0	0	0.064	0	0	0.495	0.507
CLOCK	CREB1	9823.ENSSSCP00000009503	9823.ENSSSCP00000017098	0	0	0	0	0.066	0	0.289	0.317	0.506
AGPAT6	FAF2	9823.ENSSSCP00000007481	9823.ENSSSCP00000014948	0	0	0	0	0.063	0.122	0	0.448	0.506
GSK3B	NFAT5	9823.ENSSSCP00000012664	9823.ENSSSCP00000002973	0	0	0	0	0.063	0.041	0.122	0.448	0.506
ACADL	PCK1	9823.ENSSSCP00000017114	9823.ENSSSCP00000008003	0	0	0	0	0.063	0	0	0.494	0.506
CREB1	RAPGEF4	9823.ENSSSCP00000017098	9823.ENSSSCP00000016912	0	0	0	0	0.063	0	0	0.494	0.505
LPAR6	RCBTB2	9823.ENSSSCP00000010033	9823.ENSSSCP00000010031	0	0	0	0	0.083	0	0	0.483	0.505
EPB41L4A	NR2C2	9823.ENSSSCP00000020871	9823.ENSSSCP00000012357	0	0	0	0	0	0	0	0.503	0.503
MRPS18B	OXA1L	9823.ENSSSCP00000024944	9823.ENSSSCP00000002233	0	0	0	0	0.048	0	0	0.498	0.501
PRKAR2A	SLC9A3R2	9823.ENSSSCP00000012116	9823.ENSSSCP00000008585	0	0	0	0	0	0.125	0.454	0	0.501
SETD5	WHSC1L1	9823.ENSSSCP00000012298	9823.ENSSSCP00000016766	0	0	0	0	0.09	0.147	0	0.409	0.501
ACVR1C	NR2C1	9823.ENSSSCP00000016822	9823.ENSSSCP00000000965	0	0	0	0	0	0.095	0.47	0.042	0.5
ACVR1C	NR2C2	9823.ENSSSCP00000016822	9823.ENSSSCP00000012357	0	0	0	0	0	0.095	0.47	0.042	0.5
GNA12	PKP4	9823.ENSSSCP00000024668	9823.ENSSSCP00000016827	0	0	0	0	0.161	0	0.429	0	0.5
CCM2	RAP2C	9823.ENSSSCP00000017725	9823.ENSSSCP00000023405	0	0	0	0	0.061	0.043	0.151	0.422	0.5
DNAJB12	RNF5	9823.ENSSSCP00000010968	9823.ENSSSCP00000001543	0	0	0	0	0	0.043	0	0.499	0.5
CANX	KDSR	9823.ENSSSCP00000014907	9823.ENSSSCP00000019781	0	0	0	0	0.068	0.418	0	0.151	0.499
FAF2	N4BP3	9823.ENSSSCP00000014948	9823.ENSSSCP00000014922	0	0	0	0	0	0	0	0.5	0.499
CSAD	NEBL	9823.ENSSSCP00000000274	9823.ENSSSCP00000027264	0	0	0	0	0	0	0	0.499	0.499
ADRB1	PIGM	9823.ENSSSCP00000011344	9823.ENSSSCP00000023903	0	0	0	0	0	0	0	0.5	0.499
PHF19	SOX12	9823.ENSSSCP00000005906	9823.ENSSSCP00000024477	0	0	0	0	0	0	0	0.5	0.499
EPB41L4A	TMEM161B	9823.ENSSSCP00000020871	9823.ENSSSCP00000015042	0	0	0	0	0	0	0	0.499	0.499
NF1	OMG	9823.ENSSSCP00000018804	9823.ENSSSCP00000018807	0	0	0	0	0.063	0.043	0	0.486	0.498
LDHB	PMPCB	9823.ENSSSCP00000020750	9823.ENSSSCP00000021424	0	0	0	0	0.124	0.183	0	0.355	0.498
PMPCB	SLC25A5	9823.ENSSSCP00000021424	9823.ENSSSCP00000013421	0	0	0	0	0.293	0.255	0	0.124	0.498
DNMT3A	H3F3A	9823.ENSSSCP00000019203	9823.ENSSSCP00000026784	0	0	0	0	0	0.404	0	0.191	0.497
CCNK	PHF14	9823.ENSSSCP00000002716	9823.ENSSSCP00000020383	0	0	0	0	0.063	0.05	0	0.48	0.496
SEC61B	TXNDC12	9823.ENSSSCP00000005777	9823.ENSSSCP00000004181	0	0	0	0	0.065	0	0	0.484	0.496
ALG11	CANX	9823.ENSSSCP00000010011	9823.ENSSSCP00000014907	0	0	0	0	0.094	0	0	0.465	0.495
METTL8	THOC2	9823.ENSSSCP00000016898	9823.ENSSSCP00000013439	0	0	0	0	0	0	0	0.496	0.495
ACAA1	TECR	9823.ENSSSCP00000011995	9823.ENSSSCP00000014652	0	0	0	0	0.09	0	0	0.467	0.494
CEP192	CNTLN	9823.ENSSSCP00000003978	9823.ENSSSCP00000005567	0	0	0	0	0	0	0	0.493	0.493
DGAT	FABP3	9823.ENSSSCP00000006327	9823.ENSSSCP00000003848	0	0	0	0	0	0	0	0.493	0.493
ACSL1	HADHA	9823.ENSSSCP00000016726	9823.ENSSSCP00000009137	0.053	0	0	0	0.099	0.09	0.097	0.389	0.493
ORC3	PIGM	9823.ENSSSCP00000004650	9823.ENSSSCP00000023903	0	0	0	0	0	0	0	0.494	0.493
RPF1	RPL9	9823.ENSSSCP00000025516	9823.ENSSSCP00000025904	0	0	0	0	0.112	0.433	0	0.074	0.493
RPRD2	SLC9A3R2	9823.ENSSSCP00000023087	9823.ENSSSCP00000008585	0	0	0	0	0	0	0	0.493	0.493
NKTR	THOC2	9823.ENSSSCP00000012031	9823.ENSSSCP00000013439	0	0	0	0	0.433	0.143	0	0	0.493
CUX1	NR2C1	9823.ENSSSCP00000008203	9823.ENSSSCP00000000965	0	0	0	0	0	0.122	0	0.446	0.492
ACSL1	PEX3	9823.ENSSSCP00000016726	9823.ENSSSCP00000004466	0	0	0	0	0.486	0	0	0.054	0.492
PFKFB4	SLC25A20	9823.ENSSSCP00000012106	9823.ENSSSCP00000012119	0	0	0	0	0	0.053	0	0.486	0.492
ABHD5	ACOT4	9823.ENSSSCP00000012044	9823.ENSSSCP00000002548	0.045	0	0	0	0.049	0	0	0.485	0.491
ACOX1	ELOVL5	9823.ENSSSCP00000018221	9823.ENSSSCP00000026603	0	0	0	0	0.063	0	0.238	0.344	0.491
CSTF1	PABPN1	9823.ENSSSCP00000007985	9823.ENSSSCP00000002211	0	0	0	0	0.112	0	0	0.451	0.491
DCAF13	PRMT3	9823.ENSSSCP00000006459	9823.ENSSSCP00000014181	0	0	0	0	0.491	0	0	0	0.491
ORC3	RARS2	9823.ENSSSCP00000004650	9823.ENSSSCP00000004646	0	0	0	0	0.112	0	0	0.451	0.491
NKTR	SENP6	9823.ENSSSCP00000012031	9823.ENSSSCP00000021826	0	0	0	0	0.478	0.058	0	0.047	0.491
LOC733643	SMAD2	9823.ENSSSCP00000010425	9823.ENSSSCP00000004860	0	0	0	0	0	0.054	0.406	0.167	0.491
ADCY10	GALT	9823.ENSSSCP00000006722	9823.ENSSSCP00000011698	0	0	0	0	0	0	0	0.489	0.489
DCAF13	MRPL13	9823.ENSSSCP00000006459	9823.ENSSSCP00000006404	0	0	0	0	0.117	0	0	0.446	0.489
C1QL3	ODF2L	9823.ENSSSCP00000011779	9823.ENSSSCP00000007397	0	0	0	0	0	0	0	0.49	0.489
CCNK	GTF2H3	9823.ENSSSCP00000002716	9823.ENSSSCP00000010432	0	0	0	0	0.08	0.389	0	0.163	0.488
HMBOX1	KLF12	9823.ENSSSCP00000010340	9823.ENSSSCP00000025558	0	0	0	0	0.063	0.058	0	0.467	0.488
MDM4	PSMD10	9823.ENSSSCP00000021452	9823.ENSSSCP00000013365	0	0	0	0	0	0.196	0.187	0.281	0.488
PKP4	RAP1B	9823.ENSSSCP00000016827	9823.ENSSSCP00000019310	0	0	0	0	0	0.096	0.399	0.134	0.488
NFAT5	OSTF1	9823.ENSSSCP00000002973	9823.ENSSSCP00000005664	0	0	0	0	0	0	0	0.488	0.487
COPB1	PDE3B	9823.ENSSSCP00000014234	9823.ENSSSCP00000022591	0	0	0	0	0	0	0	0.487	0.487
ARFGEF1	SEC23B	9823.ENSSSCP00000030911	9823.ENSSSCP00000007560	0	0	0	0	0.098	0.153	0	0.383	0.487
MYCBP2	SRPRB	9823.ENSSSCP00000010116	9823.ENSSSCP00000012405	0	0	0	0	0	0	0	0.487	0.487
GNA12	SUCLG1	9823.ENSSSCP00000024668	9823.ENSSSCP00000008807	0	0	0	0	0	0	0	0.488	0.487
SIX1	TSC22D3	9823.ENSSSCP00000005467	9823.ENSSSCP00000021368	0	0	0	0	0	0	0	0.487	0.487
JMJD4	VPS54	9823.ENSSSCP00000014867	9823.ENSSSCP00000028061	0	0	0	0	0	0	0	0.487	0.487
FAM198B	ZNF608	9823.ENSSSCP00000009465	9823.ENSSSCP00000015150	0	0	0	0	0	0	0	0.488	0.487
PFKFB4	PRKAR2A	9823.ENSSSCP00000012106	9823.ENSSSCP00000012116	0	0	0	0	0.066	0	0	0.473	0.486
CREB1	DLG4	9823.ENSSSCP00000017098	9823.ENSSSCP00000025399	0	0	0	0	0	0	0	0.486	0.485
ACSL1	FABP3	9823.ENSSSCP00000016726	9823.ENSSSCP00000003848	0	0	0	0	0.063	0	0	0.473	0.485
NPM1	NUMA1	9823.ENSSSCP00000027846	9823.ENSSSCP00000015721	0	0	0	0	0.049	0.095	0	0.45	0.485
DLC1	PLCL1	9823.ENSSSCP00000007430	9823.ENSSSCP00000017039	0	0	0	0	0.063	0	0.46	0.065	0.485
PSMD10	PSMD5	9823.ENSSSCP00000013365	9823.ENSSSCP00000020748	0	0	0	0	0.064	0.335	0	0.24	0.485
LPGAT1	PPP1R8	9823.ENSSSCP00000016542	9823.ENSSSCP00000022751	0	0	0	0	0.049	0	0	0.48	0.484
CUL2	SPOP	9823.ENSSSCP00000011841	9823.ENSSSCP00000020881	0	0	0	0	0.077	0.277	0	0.29	0.484
CLPB	GNA12	9823.ENSSSCP00000024070	9823.ENSSSCP00000024668	0	0	0	0	0	0.158	0	0.411	0.483
DGAT	PEX3	9823.ENSSSCP00000006327	9823.ENSSSCP00000004466	0	0	0	0	0.483	0	0	0	0.483
ALG2	PGM3	9823.ENSSSCP00000005776	9823.ENSSSCP00000004806	0.075	0	0	0	0.074	0	0.223	0.315	0.483
LZTS1	QKI	9823.ENSSSCP00000023878	9823.ENSSSCP00000004354	0	0	0	0	0.484	0	0	0	0.483
ELP4	RARS2	9823.ENSSSCP00000014152	9823.ENSSSCP00000004646	0	0	0	0	0	0.069	0	0.468	0.483
ATRX	SENP6	9823.ENSSSCP00000030840	9823.ENSSSCP00000021826	0	0	0	0	0.452	0.093	0	0.042	0.483
TTL	TTLL5	9823.ENSSSCP00000008644	9823.ENSSSCP00000002584	0	0	0	0	0	0	0	0.484	0.483
DUSP4	RNF103	9823.ENSSSCP00000016796	9823.ENSSSCP00000008774	0	0	0	0	0.063	0	0	0.47	0.482
PPP1R8	SARAF	9823.ENSSSCP00000022751	9823.ENSSSCP00000016795	0	0	0	0	0	0	0	0.482	0.482
ADCY10	DCAF13	9823.ENSSSCP00000006722	9823.ENSSSCP00000006459	0	0	0	0	0	0	0	0.48	0.48
ALDH18A1	MRPL13	9823.ENSSSCP00000011182	9823.ENSSSCP00000006404	0.118	0	0	0	0	0	0	0.435	0.48
COPS7B	NR2C2	9823.ENSSSCP00000023022	9823.ENSSSCP00000012357	0	0	0	0	0	0	0	0.48	0.48
PIK3R3	WDR92	9823.ENSSSCP00000004224	9823.ENSSSCP00000008916	0	0	0	0	0	0	0	0.48	0.48
ATP13A3	IFIT5	9823.ENSSSCP00000012596	9823.ENSSSCP00000011143	0	0	0	0	0	0.043	0	0.478	0.479
BOK	PABPN1	9823.ENSSSCP00000017347	9823.ENSSSCP00000002211	0	0	0	0	0	0.147	0	0.415	0.479
BMX	TECR	9823.ENSSSCP00000012920	9823.ENSSSCP00000014652	0	0	0	0	0.063	0.049	0	0.463	0.479
FOXN3	PHF19	9823.ENSSSCP00000002629	9823.ENSSSCP00000005906	0	0	0	0	0	0	0	0.478	0.478
ALOX5AP	PPM1L	9823.ENSSSCP00000009958	9823.ENSSSCP00000027387	0	0	0	0	0	0	0	0.478	0.478
SENP6	ZNF507	9823.ENSSSCP00000021826	9823.ENSSSCP00000021459	0	0	0	0	0.063	0.045	0	0.464	0.478
SRGN	TTLL5	9823.ENSSSCP00000024595	9823.ENSSSCP00000002584	0	0	0	0	0	0	0	0.477	0.477
FABP3	HADHA	9823.ENSSSCP00000003848	9823.ENSSSCP00000009137	0	0	0	0	0.063	0.078	0.354	0.172	0.476
MRAS	NF1	9823.ENSSSCP00000026411	9823.ENSSSCP00000018804	0	0	0	0	0	0.284	0.206	0.151	0.475
NF1	RAP1B	9823.ENSSSCP00000018804	9823.ENSSSCP00000019310	0	0	0	0	0	0.284	0.206	0.151	0.475
NF1	RAP2C	9823.ENSSSCP00000018804	9823.ENSSSCP00000023405	0	0	0	0	0	0.284	0.206	0.151	0.475
PLCL1	RAP2C	9823.ENSSSCP00000017039	9823.ENSSSCP00000023405	0	0	0	0	0.063	0.182	0.371	0	0.475
POLR2E	RPF1	9823.ENSSSCP00000027080	9823.ENSSSCP00000025516	0	0	0	0	0.475	0	0	0	0.475
GSK3B	SLC25A5	9823.ENSSSCP00000012664	9823.ENSSSCP00000013421	0	0	0	0	0.058	0.058	0	0.455	0.474
LIG3	UNG	9823.ENSSSCP00000025490	9823.ENSSSCP00000010605	0	0	0	0	0.132	0	0	0.419	0.474
ANAPC5	ZFAND1	9823.ENSSSCP00000010477	9823.ENSSSCP00000020876	0	0	0	0	0	0	0	0.474	0.474
GNA12	RGS2	9823.ENSSSCP00000024668	9823.ENSSSCP00000011519	0	0	0	0	0.077	0.257	0.157	0.196	0.472
CDC5L	THOC2	9823.ENSSSCP00000001861	9823.ENSSSCP00000013439	0	0	0	0	0.131	0.124	0	0.362	0.472
ALDH18A1	ZCCHC14	9823.ENSSSCP00000011182	9823.ENSSSCP00000002868	0	0	0	0	0	0.076	0	0.453	0.472
ACADVL	FABP3	9823.ENSSSCP00000024911	9823.ENSSSCP00000003848	0	0	0	0	0.063	0.109	0.248	0.257	0.471
LDHB	PDHX	9823.ENSSSCP00000020750	9823.ENSSSCP00000014131	0.067	0	0	0	0.147	0.131	0	0.325	0.471
NANS	ST8SIA4	9823.ENSSSCP00000005766	9823.ENSSSCP00000015082	0	0	0	0	0	0	0	0.471	0.471
ACADL	GOLGA4	9823.ENSSSCP00000017114	9823.ENSSSCP00000027880	0	0	0	0	0	0	0	0.47	0.47
CTDSPL	LIMCH1	9823.ENSSSCP00000020177	9823.ENSSSCP00000009377	0	0	0	0	0	0.057	0	0.462	0.47
ERAL1	TRMT61B	9823.ENSSSCP00000018835	9823.ENSSSCP00000009101	0	0	0	0	0.062	0.075	0	0.439	0.47
ABHD5	FAF2	9823.ENSSSCP00000012044	9823.ENSSSCP00000014948	0	0	0	0	0.112	0	0	0.427	0.469
ATRX	NUMA1	9823.ENSSSCP00000030840	9823.ENSSSCP00000015721	0	0	0	0	0.063	0.07	0	0.44	0.469
DLG4	PKP4	9823.ENSSSCP00000025399	9823.ENSSSCP00000016827	0	0	0	0	0.063	0.08	0.348	0.167	0.469
ALDH18A1	RFXANK	9823.ENSSSCP00000011182	9823.ENSSSCP00000026861	0.056	0	0	0	0	0.053	0	0.454	0.469
SUPT20H	USP30	9823.ENSSSCP00000009989	9823.ENSSSCP00000010607	0	0	0	0	0	0.369	0	0.194	0.469
JMJD4	ZBTB34	9823.ENSSSCP00000014867	9823.ENSSSCP00000026342	0	0	0	0	0	0	0	0.469	0.469
AP3M1	COPB1	9823.ENSSSCP00000010999	9823.ENSSSCP00000014234	0	0	0	0	0.145	0.331	0	0.146	0.468
CANX	ERAP2	9823.ENSSSCP00000014907	9823.ENSSSCP00000015074	0	0	0	0	0.064	0.047	0	0.452	0.468
CTDSPL	LPIN1	9823.ENSSSCP00000020177	9823.ENSSSCP00000024789	0	0	0	0	0.088	0.307	0	0.227	0.468
MED6	TCEA3	9823.ENSSSCP00000002526	9823.ENSSSCP00000019625	0	0	0	0	0.05	0.381	0	0.168	0.468
DDHD2	EPT1	9823.ENSSSCP00000016764	9823.ENSSSCP00000019248	0	0	0	0	0	0	0	0.467	0.467
CXCL12	GNA12	9823.ENSSSCP00000011103	9823.ENSSSCP00000024668	0	0	0	0	0.063	0	0.407	0.119	0.467
KLF12	NR2C1	9823.ENSSSCP00000025558	9823.ENSSSCP00000000965	0	0	0	0	0	0.078	0.128	0.391	0.467
RETSAT	SUCLG1	9823.ENSSSCP00000008794	9823.ENSSSCP00000008807	0	0	0	0	0.064	0	0.433	0.075	0.466
SLC25A5	SUCLG1	9823.ENSSSCP00000013421	9823.ENSSSCP00000008807	0	0	0	0	0.326	0	0	0.241	0.466
TRMT61B	TRNT1	9823.ENSSSCP00000009101	9823.ENSSSCP00000012289	0.121	0	0	0	0.065	0	0	0.402	0.466
MRPL13	SEC61B	9823.ENSSSCP00000006404	9823.ENSSSCP00000005777	0	0	0	0	0.112	0.339	0	0.162	0.465
JMJD4	TCEA3	9823.ENSSSCP00000014867	9823.ENSSSCP00000019625	0	0	0	0	0.063	0	0	0.453	0.465
CDC5L	THOC1	9823.ENSSSCP00000001861	9823.ENSSSCP00000022290	0	0	0	0	0.124	0.392	0	0.077	0.465
LZTS1	ZNF384	9823.ENSSSCP00000023878	9823.ENSSSCP00000000748	0	0	0	0	0.466	0	0	0	0.465
CTNND1	DLG4	9823.ENSSSCP00000014004	9823.ENSSSCP00000025399	0	0	0	0	0.063	0.08	0.348	0.16	0.464
DCAF13	IMPDH1	9823.ENSSSCP00000006459	9823.ENSSSCP00000017570	0	0	0	0	0.14	0.403	0	0	0.464
PIGM	SARAF	9823.ENSSSCP00000023903	9823.ENSSSCP00000016795	0	0	0	0	0.065	0	0	0.451	0.464
CXCL12	GNG11	9823.ENSSSCP00000011103	9823.ENSSSCP00000016251	0	0	0	0	0	0	0.461	0.045	0.463
RPF1	SCFD1	9823.ENSSSCP00000025516	9823.ENSSSCP00000002154	0	0	0	0	0.464	0	0	0	0.463
SLC16A1	SLC39A8	9823.ENSSSCP00000007220	9823.ENSSSCP00000009778	0	0	0	0	0.063	0.043	0	0.449	0.463
CDK14	PPP2R5E	9823.ENSSSCP00000016234	9823.ENSSSCP00000005495	0	0	0	0	0	0.14	0.335	0.136	0.462
CDK16	PPP2R5E	9823.ENSSSCP00000030633	9823.ENSSSCP00000005495	0	0	0	0	0	0.14	0.335	0.136	0.462
RPRD1A	SARAF	9823.ENSSSCP00000027311	9823.ENSSSCP00000016795	0	0	0	0	0.063	0	0	0.45	0.462
ACADVL	SUCLG1	9823.ENSSSCP00000024911	9823.ENSSSCP00000008807	0.089	0	0	0	0.165	0.094	0.237	0.134	0.462
NF1	WSB1	9823.ENSSSCP00000018804	9823.ENSSSCP00000018808	0	0	0	0	0.064	0	0	0.449	0.462
CLPX	GTF2A1	9823.ENSSSCP00000005302	9823.ENSSSCP00000002613	0	0	0	0	0.462	0	0	0	0.461
CBX5	KDM2B	9823.ENSSSCP00000000298	9823.ENSSSCP00000024841	0	0	0	0	0.062	0.373	0	0.158	0.461
MRPS18B	XPO7	9823.ENSSSCP00000024944	9823.ENSSSCP00000010258	0	0	0	0	0.049	0	0	0.457	0.461
B3GNT4	B4GALT5	9823.ENSSSCP00000024497	9823.ENSSSCP00000007952	0	0	0	0	0	0	0.097	0.427	0.46
CACHD1	MDFI	9823.ENSSSCP00000005201	9823.ENSSSCP00000001755	0	0	0	0	0.063	0	0	0.448	0.46
NR2C1	NR6A1	9823.ENSSSCP00000000965	9823.ENSSSCP00000005986	0	0	0	0	0	0	0	0.459	0.459
KLHL5	RPL9	9823.ENSSSCP00000009365	9823.ENSSSCP00000025904	0	0	0	0	0	0	0	0.46	0.459
PPP2R5E	TBL1XR1	9823.ENSSSCP00000005495	9823.ENSSSCP00000012530	0	0	0	0	0.086	0.08	0.253	0.241	0.459
DLG1	PIK3R3	9823.ENSSSCP00000030935	9823.ENSSSCP00000004224	0	0	0	0	0	0.058	0.449	0	0.458
DDHD2	SEC23B	9823.ENSSSCP00000016764	9823.ENSSSCP00000007560	0	0	0	0	0.093	0.161	0	0.345	0.458
DGAT	SLC27A6	9823.ENSSSCP00000006327	9823.ENSSSCP00000015166	0	0	0	0	0.063	0	0	0.446	0.458
IL2RA	RASGRP1	9823.ENSSSCP00000023036	9823.ENSSSCP00000005160	0	0	0	0	0	0	0.424	0.096	0.457
FOXJ3	SOX12	9823.ENSSSCP00000020810	9823.ENSSSCP00000024477	0	0	0	0	0	0.128	0	0.403	0.457
ALDH18A1	PDHX	9823.ENSSSCP00000011182	9823.ENSSSCP00000014131	0	0	0	0	0.203	0	0	0.346	0.456
HADHA	PCK1	9823.ENSSSCP00000009137	9823.ENSSSCP00000008003	0	0	0	0	0.063	0	0	0.443	0.455
ADRB1	UTRN	9823.ENSSSCP00000011344	9823.ENSSSCP00000004455	0	0	0	0	0	0.07	0	0.439	0.455
ALDH18A1	HLCS	9823.ENSSSCP00000011182	9823.ENSSSCP00000012839	0.454	0	0	0	0	0	0	0	0.454
ACVR1C	PPP2R5E	9823.ENSSSCP00000016822	9823.ENSSSCP00000005495	0	0	0	0	0.063	0.131	0.384	0	0.454
NFAT5	ZNF384	9823.ENSSSCP00000002973	9823.ENSSSCP00000000748	0	0	0	0	0	0.054	0.125	0.393	0.453
PLCL1	SLC39A8	9823.ENSSSCP00000017039	9823.ENSSSCP00000009778	0	0	0	0	0	0	0	0.452	0.452
NF1	PRKAR2A	9823.ENSSSCP00000018804	9823.ENSSSCP00000012116	0	0	0	0	0.066	0.092	0	0.405	0.451
ALOX5AP	SRGN	9823.ENSSSCP00000009958	9823.ENSSSCP00000024595	0	0	0	0	0.266	0	0	0.283	0.451
METTL4	THOC1	9823.ENSSSCP00000027929	9823.ENSSSCP00000022290	0	0	0	0	0	0	0	0.451	0.451
DGAT	TMEM68	9823.ENSSSCP00000006327	9823.ENSSSCP00000006665	0	0	0	0	0.063	0	0	0.438	0.451
RGS2	TSC22D3	9823.ENSSSCP00000011519	9823.ENSSSCP00000021368	0	0	0	0	0	0.059	0	0.441	0.451
BZW1	RPF1	9823.ENSSSCP00000017050	9823.ENSSSCP00000025516	0	0	0	0	0.45	0	0	0	0.45
MFSD4B	SLC7A8	9823.ENSSSCP00000027025	9823.ENSSSCP00000026495	0	0	0	0	0	0	0	0.45	0.45
SGCE	SNTB2	9823.ENSSSCP00000016255	9823.ENSSSCP00000022234	0	0	0	0	0.062	0.123	0	0.386	0.45
PKP4	SRPRB	9823.ENSSSCP00000016827	9823.ENSSSCP00000012405	0	0	0	0	0	0	0	0.45	0.45
THOC1	TIA1	9823.ENSSSCP00000022290	9823.ENSSSCP00000026866	0	0	0	0	0.316	0.124	0	0.156	0.45
CLPX	ERAL1	9823.ENSSSCP00000005302	9823.ENSSSCP00000018835	0	0	0	0	0	0	0	0.449	0.449
MDM4	MEIOB	9823.ENSSSCP00000021452	9823.ENSSSCP00000020355	0	0	0	0	0	0	0.437	0.063	0.449
CLPB	SERINC2	9823.ENSSSCP00000024070	9823.ENSSSCP00000026352	0	0	0	0	0	0	0	0.449	0.449
CCM2	SPOP	9823.ENSSSCP00000017725	9823.ENSSSCP00000020881	0	0	0	0	0	0	0	0.449	0.449
ATP10A	ATP9A	9823.ENSSSCP00000005202	9823.ENSSSCP00000007968	0	0	0	0.623	0.089	0.254	0	0.605	0.448
DCAF13	EPT1	9823.ENSSSCP00000006459	9823.ENSSSCP00000019248	0	0	0	0	0	0	0	0.448	0.448
ADCY10	FAM71F1	9823.ENSSSCP00000006722	9823.ENSSSCP00000017568	0	0	0	0	0	0	0	0.448	0.448
ALDH18A1	GSK3B	9823.ENSSSCP00000011182	9823.ENSSSCP00000012664	0.043	0	0	0	0	0.123	0	0.396	0.448
THOC2	WDR13	9823.ENSSSCP00000013439	9823.ENSSSCP00000026037	0	0	0	0	0	0	0	0.448	0.448
POLR2E	ZCCHC7	9823.ENSSSCP00000027080	9823.ENSSSCP00000005739	0	0	0	0	0.063	0.436	0	0	0.448
ZNF280C	ZNF384	9823.ENSSSCP00000013458	9823.ENSSSCP00000000748	0	0	0	0	0	0	0	0.448	0.448
LPGAT1	LPIN1	9823.ENSSSCP00000016542	9823.ENSSSCP00000024789	0	0	0	0	0.062	0.068	0.099	0.381	0.447
PSMD10	STAG2	9823.ENSSSCP00000013365	9823.ENSSSCP00000013441	0	0	0	0	0.067	0.056	0	0.423	0.447
CPED1	FUBP3	9823.ENSSSCP00000017602	9823.ENSSSCP00000006109	0	0	0	0	0	0	0	0.446	0.446
IMPDH1	SUCLG1	9823.ENSSSCP00000017570	9823.ENSSSCP00000008807	0	0	0	0	0.091	0	0.397	0.072	0.446
KANSL1	WDR13	9823.ENSSSCP00000018343	9823.ENSSSCP00000026037	0	0	0	0	0	0.403	0	0.111	0.446
KANSL1	WSB1	9823.ENSSSCP00000018343	9823.ENSSSCP00000018808	0	0	0	0	0	0.403	0	0.111	0.446
CDH16	PKP4	9823.ENSSSCP00000027221	9823.ENSSSCP00000016827	0	0	0	0	0.063	0.188	0.189	0.207	0.445
COPB1	RAP2C	9823.ENSSSCP00000014234	9823.ENSSSCP00000023405	0	0	0	0	0.063	0.158	0.3	0.114	0.445
ACVR1C	ITCH	9823.ENSSSCP00000016822	9823.ENSSSCP00000023588	0	0	0	0	0	0.194	0.324	0.063	0.444
CDC5L	LARP7	9823.ENSSSCP00000001861	9823.ENSSSCP00000009726	0	0	0	0	0.088	0.369	0	0.113	0.444
ACVR1C	WWP1	9823.ENSSSCP00000016822	9823.ENSSSCP00000006547	0	0	0	0	0	0.194	0.324	0.063	0.444
CLPX	HLCS	9823.ENSSSCP00000005302	9823.ENSSSCP00000012839	0.163	0	0	0	0.066	0	0	0.345	0.443
SEC23B	SEC61B	9823.ENSSSCP00000007560	9823.ENSSSCP00000005777	0	0	0	0	0.337	0	0	0.195	0.443
ADCY10	PRKAR2A	9823.ENSSSCP00000006722	9823.ENSSSCP00000012116	0.043	0	0	0	0.303	0.184	0	0.097	0.442
CREB1	PRKAR2B	9823.ENSSSCP00000017098	9823.ENSSSCP00000022029	0	0	0	0	0.049	0.072	0.313	0.189	0.442
CLPX	SUCLG1	9823.ENSSSCP00000005302	9823.ENSSSCP00000008807	0	0	0	0	0.068	0	0	0.426	0.442
ALDH18A1	ZCCHC7	9823.ENSSSCP00000011182	9823.ENSSSCP00000005739	0	0	0	0	0	0.076	0	0.421	0.442
DGAT	PNPLA3	9823.ENSSSCP00000006327	9823.ENSSSCP00000027391	0	0	0	0	0.066	0	0	0.427	0.441
CDC5L	RARS2	9823.ENSSSCP00000001861	9823.ENSSSCP00000004646	0	0	0	0	0.066	0	0	0.427	0.441
BMPER	SMAD2	9823.ENSSSCP00000025024	9823.ENSSSCP00000004860	0	0	0	0	0	0.056	0.252	0.273	0.441
H3F3A	SMARCA1	9823.ENSSSCP00000026784	9823.ENSSSCP00000013448	0	0	0	0	0.063	0.331	0	0.181	0.441
AP3M1	SRPRB	9823.ENSSSCP00000010999	9823.ENSSSCP00000012405	0	0	0	0	0.078	0	0	0.419	0.441
KLHL5	MYCBP2	9823.ENSSSCP00000009365	9823.ENSSSCP00000010116	0	0	0	0	0.063	0	0	0.427	0.44
LYST	NID1	9823.ENSSSCP00000010827	9823.ENSSSCP00000024343	0	0	0	0	0.063	0	0	0.427	0.44
GIPR	PCK1	9823.ENSSSCP00000025612	9823.ENSSSCP00000008003	0	0	0	0	0.064	0	0	0.427	0.44
ALG2	SARAF	9823.ENSSSCP00000005776	9823.ENSSSCP00000016795	0	0	0	0	0.063	0	0	0.427	0.44
PANK3	SLC27A6	9823.ENSSSCP00000018026	9823.ENSSSCP00000015166	0	0	0	0	0	0	0	0.44	0.44
ADCY10	CCDC39	9823.ENSSSCP00000006722	9823.ENSSSCP00000012538	0	0	0	0	0.439	0	0	0	0.439
DHRS3	KDSR	9823.ENSSSCP00000003730	9823.ENSSSCP00000019781	0	0	0	0	0.048	0.14	0	0.37	0.439
CDK14	WDFY1	9823.ENSSSCP00000016234	9823.ENSSSCP00000021461	0	0	0	0	0.093	0.165	0	0.319	0.439
CDK16	GSK3B	9823.ENSSSCP00000030633	9823.ENSSSCP00000012664	0	0	0.287	0.754	0.066	0.092	0.317	0.231	0.438
DHCR7	PANK3	9823.ENSSSCP00000024599	9823.ENSSSCP00000018026	0	0	0	0	0	0	0	0.438	0.438
ETFDH	PDHX	9823.ENSSSCP00000009469	9823.ENSSSCP00000014131	0	0	0	0	0.139	0.244	0	0.206	0.438
PDHX	SHMT2	9823.ENSSSCP00000014131	9823.ENSSSCP00000021243	0	0	0	0	0.112	0	0.249	0.226	0.438
MED14	TCEA3	9823.ENSSSCP00000013036	9823.ENSSSCP00000019625	0	0	0	0	0	0.363	0	0.155	0.438
DHRS3	HSD17B12	9823.ENSSSCP00000003730	9823.ENSSSCP00000022297	0.045	0	0.235	0	0.063	0.061	0.12	0.193	0.437
SETD5	TBL1XR1	9823.ENSSSCP00000012298	9823.ENSSSCP00000012530	0	0	0	0	0.065	0.336	0	0.167	0.437
ACADL	ELOVL5	9823.ENSSSCP00000017114	9823.ENSSSCP00000026603	0	0	0	0	0.063	0	0.096	0.388	0.436
ALDH18A1	FAH	9823.ENSSSCP00000011182	9823.ENSSSCP00000001946	0.21	0	0	0	0	0.076	0	0.29	0.436
CDK14	GSK3B	9823.ENSSSCP00000016234	9823.ENSSSCP00000012664	0	0	0.237	0.732	0.066	0.092	0.317	0.231	0.436
ANAPC5	NF1	9823.ENSSSCP00000010477	9823.ENSSSCP00000018804	0	0	0	0	0.065	0.415	0	0.053	0.436
NCAPH	NF1	9823.ENSSSCP00000008675	9823.ENSSSCP00000018804	0	0	0	0	0.33	0	0	0.193	0.436
JAGN1	TECR	9823.ENSSSCP00000012317	9823.ENSSSCP00000014652	0	0	0	0	0.085	0.408	0	0	0.435
EXTL3	PTAR1	9823.ENSSSCP00000010338	9823.ENSSSCP00000005644	0	0	0	0	0	0	0	0.433	0.433
SLC9A3R2	SLC9A8	9823.ENSSSCP00000008585	9823.ENSSSCP00000007953	0	0	0	0	0	0.043	0	0.432	0.433
STAG2	ZNF512	9823.ENSSSCP00000013441	9823.ENSSSCP00000009110	0	0	0	0	0	0.137	0	0.371	0.433
CPNE8	ENOX1	9823.ENSSSCP00000021230	9823.ENSSSCP00000023853	0	0	0	0	0	0	0	0.432	0.432
LOC733643	NR6A1	9823.ENSSSCP00000010425	9823.ENSSSCP00000005986	0	0	0	0	0.056	0.224	0.189	0.157	0.432
ZNF45	ZNF608	9823.ENSSSCP00000003324	9823.ENSSSCP00000015150	0	0	0	0	0	0	0	0.432	0.432
NR2C2	OXR1	9823.ENSSSCP00000012357	9823.ENSSSCP00000027972	0	0	0	0	0	0.086	0.176	0.306	0.431
PHF21A	SMARCA1	9823.ENSSSCP00000014096	9823.ENSSSCP00000013448	0	0	0	0	0.112	0.261	0	0.202	0.43
TSC22D3	TTLL5	9823.ENSSSCP00000021368	9823.ENSSSCP00000002584	0	0	0	0	0	0.054	0	0.423	0.43
DAD1	TXNDC12	9823.ENSSSCP00000002240	9823.ENSSSCP00000004181	0	0	0	0	0.064	0	0	0.416	0.43
DLG4	GUCY1A2	9823.ENSSSCP00000025399	9823.ENSSSCP00000025361	0	0	0	0	0.063	0.18	0	0.317	0.429
CSTF1	ITCH	9823.ENSSSCP00000007985	9823.ENSSSCP00000023588	0	0	0	0	0	0.429	0	0	0.429
ERAL1	RETSAT	9823.ENSSSCP00000018835	9823.ENSSSCP00000008794	0	0	0	0	0.063	0	0	0.416	0.429
DLG4	GSK3B	9823.ENSSSCP00000025399	9823.ENSSSCP00000012664	0	0	0	0	0.049	0.093	0.108	0.345	0.428
DCAF13	WBSCR27	9823.ENSSSCP00000006459	9823.ENSSSCP00000008241	0	0	0	0	0.428	0	0	0	0.428
IMPDH1	POLR2E	9823.ENSSSCP00000017570	9823.ENSSSCP00000027080	0	0	0	0	0.093	0	0	0.395	0.427
DUSP4	RBFOX2	9823.ENSSSCP00000016796	9823.ENSSSCP00000000158	0	0	0	0	0.063	0	0	0.414	0.427
ABHD5	DAD1	9823.ENSSSCP00000012044	9823.ENSSSCP00000002240	0	0	0	0	0	0	0	0.427	0.426
ALDH18A1	GORAB	9823.ENSSSCP00000011182	9823.ENSSSCP00000006692	0	0	0	0	0	0	0	0.427	0.426
LAPTM4A	PUM2	9823.ENSSSCP00000009173	9823.ENSSSCP00000009171	0	0	0	0	0	0	0	0.427	0.426
DMTN	SSR2	9823.ENSSSCP00000010260	9823.ENSSSCP00000006928	0	0	0	0	0	0	0	0.426	0.426
CUL2	STX17	9823.ENSSSCP00000011841	9823.ENSSSCP00000005781	0	0	0	0	0.165	0	0	0.341	0.426
ATIC	SUCLG1	9823.ENSSSCP00000017131	9823.ENSSSCP00000008807	0.257	0	0	0	0.065	0	0	0.241	0.426
FAF2	TECR	9823.ENSSSCP00000014948	9823.ENSSSCP00000014652	0	0	0	0	0	0	0	0.426	0.426
HEXIM2	LARP7	9823.ENSSSCP00000018367	9823.ENSSSCP00000009726	0	0	0	0	0	0.157	0	0.346	0.425
PSMD5	WDR13	9823.ENSSSCP00000020748	9823.ENSSSCP00000026037	0	0	0	0	0.063	0.126	0	0.354	0.425
ALG2	DAD1	9823.ENSSSCP00000005776	9823.ENSSSCP00000002240	0	0	0	0	0.066	0	0	0.409	0.424
PYROXD1	RETSAT	9823.ENSSSCP00000000613	9823.ENSSSCP00000008794	0.041	0	0	0	0	0	0	0.424	0.424
PUM2	ZCCHC14	9823.ENSSSCP00000009171	9823.ENSSSCP00000002868	0	0	0	0	0.098	0.145	0	0.314	0.424
CTNND1	GSK3B	9823.ENSSSCP00000014004	9823.ENSSSCP00000012664	0	0	0	0	0.056	0.271	0.123	0.157	0.423
BTF3L4	GTF2H3	9823.ENSSSCP00000004180	9823.ENSSSCP00000010432	0	0	0	0	0.066	0	0	0.408	0.423
ATRX	MICU2	9823.ENSSSCP00000030840	9823.ENSSSCP00000021532	0	0	0	0	0.063	0	0	0.41	0.423
CBX5	PHF21A	9823.ENSSSCP00000000298	9823.ENSSSCP00000014096	0	0	0	0	0.067	0.353	0	0.121	0.423
MTMR3	PPM1L	9823.ENSSSCP00000010666	9823.ENSSSCP00000027387	0	0	0	0	0.063	0	0	0.41	0.423
ADCY10	PRKAR2B	9823.ENSSSCP00000006722	9823.ENSSSCP00000022029	0.043	0	0	0	0.303	0.184	0	0.066	0.423
PRKAR2A	RAPGEF4	9823.ENSSSCP00000012116	9823.ENSSSCP00000016912	0	0	0	0	0.049	0.044	0	0.417	0.423
CCDC39	CSTF1	9823.ENSSSCP00000012538	9823.ENSSSCP00000007985	0	0	0	0	0	0	0	0.422	0.422
ITCH	SMAD2	9823.ENSSSCP00000023588	9823.ENSSSCP00000004860	0	0	0	0	0.049	0.253	0.193	0.112	0.422
LYST	MAP1LC3A	9823.ENSSSCP00000010827	9823.ENSSSCP00000007753	0	0	0	0	0.063	0.262	0	0.23	0.421
NR2C1	NR2C2	9823.ENSSSCP00000000965	9823.ENSSSCP00000012357	0	0	0	0.964	0	0.408	0	0.65	0.421
PUM2	QKI	9823.ENSSSCP00000009171	9823.ENSSSCP00000004354	0	0	0	0	0.078	0	0	0.398	0.421
PSMD10	WDR13	9823.ENSSSCP00000013365	9823.ENSSSCP00000026037	0	0	0	0	0.063	0.329	0	0.154	0.421
PSMD10	WSB1	9823.ENSSSCP00000013365	9823.ENSSSCP00000018808	0	0	0	0	0.063	0.329	0	0.154	0.421
DHRS3	ELP4	9823.ENSSSCP00000003730	9823.ENSSSCP00000014152	0	0	0	0	0	0.151	0	0.345	0.42
AGPAT6	FABP3	9823.ENSSSCP00000007481	9823.ENSSSCP00000003848	0	0	0	0	0.063	0	0	0.406	0.42
ATIC	PANK3	9823.ENSSSCP00000017131	9823.ENSSSCP00000018026	0	0	0	0	0	0	0	0.42	0.42
ACVR1C	PPM1L	9823.ENSSSCP00000016822	9823.ENSSSCP00000027387	0.042	0	0	0	0.066	0.153	0.323	0.045	0.42
CLOCK	SIRT3	9823.ENSSSCP00000009503	9823.ENSSSCP00000015488	0	0	0	0	0	0.093	0.159	0.301	0.42
LZTS1	PFKFB4	9823.ENSSSCP00000023878	9823.ENSSSCP00000012106	0	0	0	0	0	0	0	0.419	0.419
MAP1LC3A	PKP4	9823.ENSSSCP00000007753	9823.ENSSSCP00000016827	0	0	0	0	0	0	0.328	0.172	0.419
ATRX	GOLGA4	9823.ENSSSCP00000030840	9823.ENSSSCP00000027880	0	0	0	0	0.411	0	0	0.053	0.418
FOXN3	OSTF1	9823.ENSSSCP00000002629	9823.ENSSSCP00000005664	0	0	0	0	0	0.079	0	0.394	0.418
NCBP2L	THOC2	9823.ENSSSCP00000013358	9823.ENSSSCP00000013439	0	0	0	0	0	0.192	0	0.31	0.418
ZKSCAN8	ZNF45	9823.ENSSSCP00000001270	9823.ENSSSCP00000003324	0	0	0	0	0	0	0	0.419	0.418
ACSL1	FAF2	9823.ENSSSCP00000016726	9823.ENSSSCP00000014948	0	0	0	0	0.063	0.404	0	0	0.417
ACOX1	PEX3	9823.ENSSSCP00000018221	9823.ENSSSCP00000004466	0	0	0	0	0.114	0	0	0.37	0.417
NKTR	PPWD1	9823.ENSSSCP00000012031	9823.ENSSSCP00000017953	0	0	0	0.612	0.065	0.359	0	0.21	0.417
RPF1	RPL18	9823.ENSSSCP00000025516	9823.ENSSSCP00000022856	0	0	0	0	0.074	0.397	0	0	0.417
ACADS	FABP3	9823.ENSSSCP00000010581	9823.ENSSSCP00000003848	0	0	0	0	0.066	0.109	0.248	0.178	0.416
SETD7	SMARCA1	9823.ENSSSCP00000023714	9823.ENSSSCP00000013448	0	0	0	0	0.132	0.149	0.133	0.196	0.416
OXA1L	SUCLG1	9823.ENSSSCP00000002233	9823.ENSSSCP00000008807	0	0	0	0	0.417	0	0	0	0.416
CREB1	NFIA	9823.ENSSSCP00000017098	9823.ENSSSCP00000022252	0	0	0	0	0	0.095	0	0.38	0.414
ACADS	PDHX	9823.ENSSSCP00000010581	9823.ENSSSCP00000014131	0.044	0	0	0	0.063	0.127	0.177	0.23	0.414
DHCR7	PDHX	9823.ENSSSCP00000024599	9823.ENSSSCP00000014131	0	0	0	0	0.051	0	0	0.408	0.414
PEX14	RNF5	9823.ENSSSCP00000003691	9823.ENSSSCP00000001543	0	0	0	0	0	0.257	0	0.244	0.414
CXCL12	GSK3B	9823.ENSSSCP00000011103	9823.ENSSSCP00000012664	0	0	0	0	0	0	0.173	0.319	0.413
ALDH18A1	ALG11	9823.ENSSSCP00000011182	9823.ENSSSCP00000010011	0.054	0	0	0	0.048	0	0.205	0.276	0.412
ALDH18A1	ALG2	9823.ENSSSCP00000011182	9823.ENSSSCP00000005776	0.054	0	0	0	0.048	0	0.205	0.276	0.412
ELP3	POLR2E	9823.ENSSSCP00000010332	9823.ENSSSCP00000027080	0	0	0	0	0.064	0.37	0	0.084	0.412
EXTL3	SARAF	9823.ENSSSCP00000010338	9823.ENSSSCP00000016795	0	0	0	0	0	0	0	0.413	0.412
ITCH	TNK2	9823.ENSSSCP00000023588	9823.ENSSSCP00000012620	0	0	0	0	0	0.189	0	0.305	0.412
STAG2	ZMYND11	9823.ENSSSCP00000013441	9823.ENSSSCP00000011914	0	0	0	0	0.412	0	0	0	0.412
DGAT	LPGAT1	9823.ENSSSCP00000006327	9823.ENSSSCP00000016542	0	0	0	0	0.063	0	0	0.398	0.411
KDM2B	TCEB1	9823.ENSSSCP00000024841	9823.ENSSSCP00000006587	0	0	0	0	0	0.271	0	0.224	0.41
PUM2	TIA1	9823.ENSSSCP00000009171	9823.ENSSSCP00000026866	0	0	0	0	0.087	0.093	0	0.345	0.41
SLC25A20	TM4SF18	9823.ENSSSCP00000012119	9823.ENSSSCP00000012473	0	0	0	0	0	0	0	0.411	0.41
RMND1	TRNT1	9823.ENSSSCP00000004418	9823.ENSSSCP00000012289	0	0	0	0	0	0	0	0.41	0.41
CANX	CAPZA1	9823.ENSSSCP00000014907	9823.ENSSSCP00000007226	0	0	0	0	0.38	0	0	0.086	0.409
CDC5L	DNAJC7	9823.ENSSSCP00000001861	9823.ENSSSCP00000018458	0	0	0	0	0.067	0.15	0	0.315	0.409
PBX1	PHF19	9823.ENSSSCP00000006750	9823.ENSSSCP00000005906	0	0	0	0	0	0	0	0.409	0.409
MRPL44	PUM2	9823.ENSSSCP00000017195	9823.ENSSSCP00000009171	0	0	0	0	0.063	0.379	0	0.067	0.409
QKI	TIA1	9823.ENSSSCP00000004354	9823.ENSSSCP00000026866	0	0	0	0	0.131	0.189	0	0.228	0.408
LPGAT1	WBSCR27	9823.ENSSSCP00000016542	9823.ENSSSCP00000008241	0	0	0	0	0	0	0	0.409	0.408
ACADL	HSD17B12	9823.ENSSSCP00000017114	9823.ENSSSCP00000022297	0	0	0	0	0	0	0.134	0.343	0.407
COL5A2	LAMB1	9823.ENSSSCP00000016990	9823.ENSSSCP00000016375	0	0	0	0	0.092	0.092	0.154	0.251	0.407
DMTN	RANBP17	9823.ENSSSCP00000010260	9823.ENSSSCP00000018012	0	0	0	0	0	0	0	0.407	0.407
NEBL	RPRD2	9823.ENSSSCP00000027264	9823.ENSSSCP00000023087	0	0	0	0	0	0	0	0.407	0.407
DNMT3A	SETD7	9823.ENSSSCP00000019203	9823.ENSSSCP00000023714	0	0	0	0	0.049	0.26	0	0.226	0.407
LZTS1	SLC25A20	9823.ENSSSCP00000023878	9823.ENSSSCP00000012119	0	0	0	0	0	0	0	0.407	0.407
SEC61B	TRAM2	9823.ENSSSCP00000005777	9823.ENSSSCP00000002829	0	0	0	0	0.214	0.148	0	0.186	0.407
PRMT3	XPO7	9823.ENSSSCP00000014181	9823.ENSSSCP00000010258	0	0	0	0	0.067	0.391	0	0	0.407
BMX	IFNGR1	9823.ENSSSCP00000012920	9823.ENSSSCP00000004491	0	0	0	0	0	0.158	0.302	0.071	0.406
LAMB1	NID1	9823.ENSSSCP00000016375	9823.ENSSSCP00000024343	0	0	0	0	0.112	0.149	0	0.278	0.406
ASPA	SORBS1	9823.ENSSSCP00000018920	9823.ENSSSCP00000011181	0	0	0	0	0	0	0	0.406	0.406
COPS7B	TCEB1	9823.ENSSSCP00000023022	9823.ENSSSCP00000006587	0	0	0	0	0.049	0.379	0	0.075	0.406
POLR2E	WBSCR27	9823.ENSSSCP00000027080	9823.ENSSSCP00000008241	0	0	0	0	0.388	0	0	0.07	0.406
CDC5L	CDK14	9823.ENSSSCP00000001861	9823.ENSSSCP00000016234	0	0	0	0	0.063	0.183	0.198	0.146	0.405
CDC5L	CDK16	9823.ENSSSCP00000001861	9823.ENSSSCP00000030633	0	0	0	0	0.063	0.183	0.198	0.146	0.405
PHF14	PHF19	9823.ENSSSCP00000020383	9823.ENSSSCP00000005906	0	0	0	0	0.063	0	0	0.392	0.405
POLR2E	RPRD2	9823.ENSSSCP00000027080	9823.ENSSSCP00000023087	0	0	0	0	0.063	0.392	0	0	0.405
H3F3A	SETD7	9823.ENSSSCP00000026784	9823.ENSSSCP00000023714	0	0	0	0	0.049	0.254	0	0.229	0.405
PRMT7	TNK2	9823.ENSSSCP00000002982	9823.ENSSSCP00000012620	0	0	0	0	0	0	0	0.405	0.405
CEP192	CEP85L	9823.ENSSSCP00000003978	9823.ENSSSCP00000004588	0	0	0	0	0	0.245	0	0.244	0.404
NFAT5	SMAD2	9823.ENSSSCP00000002973	9823.ENSSSCP00000004860	0	0	0	0	0	0	0	0.404	0.404
ELOVL5	SLC27A6	9823.ENSSSCP00000026603	9823.ENSSSCP00000015166	0	0	0	0	0.048	0.126	0.186	0.223	0.403
PPM1L	SMAD2	9823.ENSSSCP00000027387	9823.ENSSSCP00000004860	0	0	0	0	0.063	0.097	0.194	0.229	0.403
H3F3A	WHSC1L1	9823.ENSSSCP00000026784	9823.ENSSSCP00000016766	0	0	0	0	0.049	0.37	0	0.085	0.403
ELP3	ZCCHC7	9823.ENSSSCP00000010332	9823.ENSSSCP00000005739	0	0	0	0	0.059	0.372	0	0.072	0.403
MRAS	RAPGEF4	9823.ENSSSCP00000026411	9823.ENSSSCP00000016912	0	0	0	0	0	0.158	0.274	0.101	0.402
CANX	DNAJB12	9823.ENSSSCP00000014907	9823.ENSSSCP00000010968	0	0	0	0	0.068	0.152	0	0.304	0.401
ACOX1	NR2F1	9823.ENSSSCP00000018221	9823.ENSSSCP00000015055	0	0	0	0	0	0.046	0.255	0.226	0.401
ALDH18A1	PFKFB4	9823.ENSSSCP00000011182	9823.ENSSSCP00000012106	0.349	0	0	0	0	0	0	0.118	0.401
AGPAT6	EEF2K	9823.ENSSSCP00000007481	9823.ENSSSCP00000008368	0	0	0	0	0	0.401	0	0	0.4
ACAA1	ETFDH	9823.ENSSSCP00000011995	9823.ENSSSCP00000009469	0	0	0	0	0.14	0.258	0	0.136	0.4
ETFDH	SORBS1	9823.ENSSSCP00000009469	9823.ENSSSCP00000011181	0	0	0	0	0	0	0	0.4	0.4
PBX2	TCEA3	9823.ENSSSCP00000001548	9823.ENSSSCP00000019625	0	0	0	0	0	0	0	0.4	0.4
HLCS	TRNT1	9823.ENSSSCP00000012839	9823.ENSSSCP00000012289	0.257	0	0	0	0	0	0	0.226	0.4

## Sheet: red
#node1	node2	node1_string_id	node2_string_id	neighborhood_on_chromosome	gene_fusion	phylogenetic_cooccurrence	homology	coexpression	experimentally_determined_interaction	database_annotated	automated_textmining	combined_score
RPL19	RPL37	9823.ENSSSCP00000018556	9823.ENSSSCP00000022874	0	0	0	0	0.769	0.955	0.8	0.542	0.998
RPL37	RPL7A	9823.ENSSSCP00000022874	9823.ENSSSCP00000028140	0	0	0	0	0.814	0.982	0	0.523	0.998
EPRS	MARS	9823.ENSSSCP00000011535	9823.ENSSSCP00000020929	0.306	0	0	0	0.766	0.933	0	0.767	0.997
RPL19	RPL7A	9823.ENSSSCP00000018556	9823.ENSSSCP00000028140	0	0	0	0	0.803	0.97	0	0.489	0.996
RPL7A	RPS9	9823.ENSSSCP00000028140	9823.ENSSSCP00000022609	0.1	0	0	0	0.921	0.93	0	0.196	0.995
MON1B	RAB7A	9823.ENSSSCP00000002916	9823.ENSSSCP00000012378	0	0	0	0	0.066	0.749	0.9	0.587	0.989
RPL37	RPS9	9823.ENSSSCP00000022874	9823.ENSSSCP00000022609	0	0	0	0	0.808	0.916	0	0.383	0.989
MTHFD2	MTHFR	9823.ENSSSCP00000008849	9823.ENSSSCP00000003718	0.166	0	0	0	0.128	0	0.947	0.715	0.987
HDAC4	LOC733643	9823.ENSSSCP00000025173	9823.ENSSSCP00000010425	0	0	0	0	0.066	0.779	0.83	0.649	0.986
RPL19	RPS9	9823.ENSSSCP00000018556	9823.ENSSSCP00000022609	0	0	0	0	0.796	0.849	0	0.568	0.985
GRB10	INSR	9823.ENSSSCP00000020573	9823.ENSSSCP00000029561	0	0	0	0	0	0.734	0.915	0.243	0.981
CACYBP	S100A6	9823.ENSSSCP00000016440	9823.ENSSSCP00000020154	0	0	0	0	0	0.911	0	0.794	0.98
EIF2S1	LOC414417	9823.ENSSSCP00000023652	9823.ENSSSCP00000012016	0	0	0	0	0.153	0.782	0.789	0.515	0.978
LOXL1	LOXL2	9823.ENSSSCP00000002093	9823.ENSSSCP00000025543	0	0	0	0	0.088	0	0.9	0.784	0.978
HDAC4	MEF2C	9823.ENSSSCP00000025173	9823.ENSSSCP00000015044	0	0	0	0	0.056	0.831	0.603	0.706	0.978
ATF2	CREBBP	9823.ENSSSCP00000016924	9823.ENSSSCP00000008490	0	0	0	0	0.065	0.541	0.916	0.445	0.977
PCGF2	PHC1	9823.ENSSSCP00000020189	9823.ENSSSCP00000021853	0	0	0	0	0.063	0.845	0	0.848	0.976
NPAS2	PER2	9823.ENSSSCP00000008722	9823.ENSSSCP00000017312	0	0	0	0	0.056	0.51	0.747	0.787	0.971
ADAMTS2	COL5A2	9823.ENSSSCP00000021077	9823.ENSSSCP00000016990	0	0	0	0	0.153	0.357	0.9	0.528	0.97
TSC2	YWHAB	9823.ENSSSCP00000008587	9823.ENSSSCP00000007864	0	0	0	0	0	0.806	0.603	0.649	0.97
FN1	SDC1	9823.ENSSSCP00000017132	9823.ENSSSCP00000009172	0	0	0	0	0.065	0.069	0.872	0.755	0.969
PPAP2B	SGPL1	9823.ENSSSCP00000004155	9823.ENSSSCP00000010954	0	0	0	0	0	0.144	0.905	0.633	0.967
MTOR	TSC2	9823.ENSSSCP00000003699	9823.ENSSSCP00000008587	0	0	0	0	0.082	0.726	0.603	0.703	0.966
MAP2K7	MAPK8	9823.ENSSSCP00000014439	9823.ENSSSCP00000021557	0	0	0	0	0.066	0.734	0.511	0.747	0.965
ABI2	ABL1	9823.ENSSSCP00000023806	9823.ENSSSCP00000006113	0	0	0	0	0.063	0.784	0.492	0.683	0.963
ADAMTS2	COL5A1	9823.ENSSSCP00000021077	9823.ENSSSCP00000006161	0	0	0	0	0.339	0.127	0.9	0.434	0.963
HDAC4	NUP214	9823.ENSSSCP00000025173	9823.ENSSSCP00000006118	0	0	0	0	0.063	0.115	0.958	0.063	0.963
NCALD	PDE1A	9823.ENSSSCP00000030476	9823.ENSSSCP00000022436	0	0	0	0	0.063	0.956	0	0	0.957
LOXL1	MFAP2	9823.ENSSSCP00000002093	9823.ENSSSCP00000003777	0	0	0	0	0.134	0	0.9	0.537	0.956
DKK2	KREMEN1	9823.ENSSSCP00000009760	9823.ENSSSCP00000010643	0	0	0	0	0	0.078	0.832	0.733	0.955
ASH2L	CXXC1	9823.ENSSSCP00000019990	9823.ENSSSCP00000004872	0	0	0	0	0.067	0.909	0	0.499	0.953
B4GALNT1	B4GALT6	9823.ENSSSCP00000000460	9823.ENSSSCP00000025327	0	0	0	0	0.063	0	0.889	0.576	0.952
MAP2K7	MAP3K12	9823.ENSSSCP00000014439	9823.ENSSSCP00000020270	0	0	0	0.595	0	0.222	0.916	0.669	0.95
RAB33B	RAB7A	9823.ENSSSCP00000024500	9823.ENSSSCP00000012378	0	0	0	0.769	0.14	0.399	0.9	0.568	0.95
SDC1	VCAN	9823.ENSSSCP00000009172	9823.ENSSSCP00000022885	0	0	0	0	0	0	0.922	0.367	0.948
HDAC4	YWHAB	9823.ENSSSCP00000025173	9823.ENSSSCP00000007864	0	0	0	0	0.051	0.817	0.603	0.347	0.948
DCN	SDC1	9823.ENSSSCP00000000977	9823.ENSSSCP00000009172	0	0	0	0	0.063	0	0.9	0.474	0.946
CDON	SMO	9823.ENSSSCP00000023294	9823.ENSSSCP00000017553	0	0	0	0	0.063	0	0.9	0.475	0.946
COL6A1	COL6A3	9823.ENSSSCP00000026963	9823.ENSSSCP00000027868	0	0	0	0.685	0.805	0	0.603	0.892	0.941
RAB33B	RAB34	9823.ENSSSCP00000024500	9823.ENSSSCP00000018828	0	0	0.454	0.76	0.063	0.318	0.9	0.275	0.941
ARID1B	SMARCA2	9823.ENSSSCP00000022365	9823.ENSSSCP00000005624	0	0	0	0	0.112	0.655	0.507	0.66	0.941
ADAMTS2	COL1A1	9823.ENSSSCP00000021077	9823.ENSSSCP00000018631	0	0	0	0	0.206	0.127	0.9	0.246	0.94
CHST14	DCN	9823.ENSSSCP00000005142	9823.ENSSSCP00000000977	0	0	0	0	0.063	0	0.9	0.387	0.937
ASAH1	GALC	9823.ENSSSCP00000007453	9823.ENSSSCP00000021318	0	0	0	0	0.063	0	0.9	0.374	0.936
LOXL1	MFAP5	9823.ENSSSCP00000002093	9823.ENSSSCP00000000707	0	0	0	0	0.087	0	0.9	0.344	0.934
LEPREL2	P4HA2	9823.ENSSSCP00000000726	9823.ENSSSCP00000019873	0	0	0	0	0.063	0	0.889	0.415	0.933
EIF2S1	RPS9	9823.ENSSSCP00000023652	9823.ENSSSCP00000022609	0	0	0	0	0.625	0.82	0	0.077	0.932
RHOD	SOS2	9823.ENSSSCP00000024686	9823.ENSSSCP00000005393	0	0	0	0	0	0.16	0.918	0.087	0.932
NUP214	NUP93	9823.ENSSSCP00000006118	9823.ENSSSCP00000021365	0	0	0	0	0.067	0	0.8	0.662	0.931
CARS2	EPRS	9823.ENSSSCP00000024085	9823.ENSSSCP00000011535	0.351	0	0	0	0.796	0	0	0.503	0.928
FGD2	RHOD	9823.ENSSSCP00000001707	9823.ENSSSCP00000024686	0	0	0	0	0	0.146	0.916	0.065	0.927
CAPNS1	CAST	9823.ENSSSCP00000025968	9823.ENSSSCP00000015070	0	0	0	0	0.063	0.724	0	0.729	0.924
RAB34	RAB7A	9823.ENSSSCP00000018828	9823.ENSSSCP00000012378	0	0	0	0.692	0.113	0.087	0.9	0.444	0.923
GLI3	SMO	9823.ENSSSCP00000017754	9823.ENSSSCP00000017553	0	0	0	0	0.063	0.494	0.593	0.651	0.923
ANTXR1	ANTXR2	9823.ENSSSCP00000008903	9823.ENSSSCP00000009870	0	0	0	0.953	0.063	0	0.917	0.923	0.922
CSGALNACT1	VCAN	9823.ENSSSCP00000007466	9823.ENSSSCP00000022885	0	0	0	0	0.062	0	0.9	0.241	0.922
GALC	PPAP2B	9823.ENSSSCP00000021318	9823.ENSSSCP00000004155	0	0	0	0	0	0	0.9	0.239	0.92
CHST12	DCN	9823.ENSSSCP00000008082	9823.ENSSSCP00000000977	0	0	0	0	0	0	0.9	0.23	0.919
RAB18	RAB34	9823.ENSSSCP00000021580	9823.ENSSSCP00000018828	0	0	0.462	0.774	0.064	0	0.9	0.418	0.919
RAB23	RAB34	9823.ENSSSCP00000023785	9823.ENSSSCP00000018828	0	0	0.461	0.761	0	0	0.9	0.427	0.919
DCN	LUM	9823.ENSSSCP00000000977	9823.ENSSSCP00000000978	0	0	0.474	0.72	0.872	0	0	0.951	0.918
KERA	LUM	9823.ENSSSCP00000000979	9823.ENSSSCP00000000978	0	0	0.476	0.879	0.066	0	0.9	0.908	0.918
ITFG2	MTOR	9823.ENSSSCP00000000790	9823.ENSSSCP00000003699	0	0	0	0	0.063	0.043	0.9	0.196	0.918
COL1A1	P4HA2	9823.ENSSSCP00000018631	9823.ENSSSCP00000019873	0	0	0	0	0.063	0.049	0.9	0.194	0.918
COL1A2	COL5A2	9823.ENSSSCP00000016253	9823.ENSSSCP00000016990	0	0	0.48	0.941	0.807	0.403	0.292	0.739	0.917
RAB18	RAB23	9823.ENSSSCP00000021580	9823.ENSSSCP00000023785	0	0	0.469	0.807	0	0	0.9	0.539	0.917
LOC733643	SAP30	9823.ENSSSCP00000010425	9823.ENSSSCP00000027652	0	0	0	0	0	0.245	0.879	0.167	0.917
RAB18	RAB33B	9823.ENSSSCP00000021580	9823.ENSSSCP00000024500	0	0	0.47	0.855	0.065	0.056	0.9	0.47	0.916
CD34	NT5E	9823.ENSSSCP00000028413	9823.ENSSSCP00000030955	0	0	0	0	0	0	0	0.915	0.915
CD34	THY1	9823.ENSSSCP00000028413	9823.ENSSSCP00000016045	0	0	0	0	0.063	0	0	0.913	0.915
RAB23	RAB33B	9823.ENSSSCP00000023785	9823.ENSSSCP00000024500	0	0	0.459	0.791	0.063	0	0.9	0.196	0.914
NUP93	SNRPF	9823.ENSSSCP00000021365	9823.ENSSSCP00000000958	0	0	0	0	0.089	0	0.9	0.134	0.914
ASAH1	PPAP2B	9823.ENSSSCP00000007453	9823.ENSSSCP00000004155	0	0	0	0	0	0	0.9	0.167	0.913
CHST13	VCAN	9823.ENSSSCP00000012388	9823.ENSSSCP00000022885	0	0	0	0	0.061	0	0.9	0.154	0.913
CHST14	VCAN	9823.ENSSSCP00000005142	9823.ENSSSCP00000022885	0	0	0	0	0.063	0	0.9	0.154	0.913
EML4	NEK6	9823.ENSSSCP00000009035	9823.ENSSSCP00000005983	0	0	0	0	0.056	0.059	0.9	0.134	0.912
HDAC4	NUP93	9823.ENSSSCP00000025173	9823.ENSSSCP00000021365	0	0	0	0	0.088	0.085	0.9	0.063	0.911
COL5A1	COL5A2	9823.ENSSSCP00000006161	9823.ENSSSCP00000016990	0	0	0.477	0.862	0.547	0.268	0.702	0.778	0.91
CHST13	CSPG4	9823.ENSSSCP00000012388	9823.ENSSSCP00000002048	0	0	0	0	0	0.045	0.9	0.135	0.91
LOC733643	NR1D1	9823.ENSSSCP00000010425	9823.ENSSSCP00000018528	0	0	0	0	0.063	0.498	0.6	0.58	0.91
COL5A1	P4HA2	9823.ENSSSCP00000006161	9823.ENSSSCP00000019873	0	0	0	0	0.064	0.042	0.9	0.119	0.91
COL5A2	P4HA2	9823.ENSSSCP00000016990	9823.ENSSSCP00000019873	0	0	0	0	0.063	0.042	0.9	0.121	0.91
COL6A3	P4HA2	9823.ENSSSCP00000027868	9823.ENSSSCP00000019873	0	0	0	0	0.063	0.042	0.9	0.119	0.91
RAB23	RAB7A	9823.ENSSSCP00000023785	9823.ENSSSCP00000012378	0	0	0	0.799	0.049	0	0.9	0.51	0.91
CBLB	INSR	9823.ENSSSCP00000020063	9823.ENSSSCP00000029561	0	0	0	0	0	0.152	0.895	0.054	0.909
CSPG4	SDC1	9823.ENSSSCP00000002048	9823.ENSSSCP00000009172	0	0	0	0	0.063	0	0.9	0.111	0.909
CACYBP	SIAH2	9823.ENSSSCP00000016440	9823.ENSSSCP00000020366	0	0	0	0	0.063	0.774	0	0.605	0.909
CSGALNACT1	DCN	9823.ENSSSCP00000007466	9823.ENSSSCP00000000977	0	0	0	0	0.063	0.043	0.9	0.096	0.908
CHST13	DCN	9823.ENSSSCP00000012388	9823.ENSSSCP00000000977	0	0	0	0	0	0	0.9	0.112	0.907
LOXL2	MFAP2	9823.ENSSSCP00000025543	9823.ENSSSCP00000003777	0	0	0	0	0.066	0	0.9	0.086	0.907
LOXL2	MFAP5	9823.ENSSSCP00000025543	9823.ENSSSCP00000000707	0	0	0	0	0.063	0	0.9	0.08	0.906
MTHFR	MTRR	9823.ENSSSCP00000003718	9823.ENSSSCP00000018117	0.132	0	0	0	0.067	0.266	0	0.86	0.906
CHST12	VCAN	9823.ENSSSCP00000008082	9823.ENSSSCP00000022885	0	0	0	0	0.061	0	0.9	0.085	0.906
MAP2K7	MAP3K20	9823.ENSSSCP00000014439	9823.ENSSSCP00000016913	0	0	0	0.565	0.063	0.272	0.863	0.196	0.905
COL1A2	LUM	9823.ENSSSCP00000016253	9823.ENSSSCP00000000978	0	0	0	0	0.763	0.404	0	0.376	0.904
COL14A1	P4HA2	9823.ENSSSCP00000006405	9823.ENSSSCP00000019873	0	0	0	0	0.063	0.042	0.9	0.064	0.904
CRTAP	P4HA2	9823.ENSSSCP00000019713	9823.ENSSSCP00000019873	0	0	0	0	0.063	0	0.889	0.154	0.904
CHST14	CSPG4	9823.ENSSSCP00000005142	9823.ENSSSCP00000002048	0	0	0	0	0.063	0.045	0.9	0.047	0.903
CSGALNACT1	CSPG4	9823.ENSSSCP00000007466	9823.ENSSSCP00000002048	0	0	0	0	0.063	0	0.9	0.052	0.903
ENSSSCP00000003215	EPRS	9823.ENSSSCP00000003215	9823.ENSSSCP00000011535	0.164	0	0	0	0.615	0.203	0	0.666	0.902
NUP214	SNRPF	9823.ENSSSCP00000006118	9823.ENSSSCP00000000958	0	0	0	0	0.064	0	0.9	0	0.902
NT5E	THY1	9823.ENSSSCP00000030955	9823.ENSSSCP00000016045	0	0	0	0	0	0	0	0.902	0.902
CHST12	CSPG4	9823.ENSSSCP00000008082	9823.ENSSSCP00000002048	0	0	0	0	0	0.045	0.9	0.047	0.901
NEK6	NUP93	9823.ENSSSCP00000005983	9823.ENSSSCP00000021365	0	0	0	0	0	0	0.9	0.052	0.901
CD14	DNM1	9823.ENSSSCP00000015286	9823.ENSSSCP00000006044	0	0	0	0	0	0	0.9	0	0.9
B4GALT6	KERA	9823.ENSSSCP00000025327	9823.ENSSSCP00000000979	0	0	0	0	0	0.05	0.9	0	0.9
B4GALT6	LUM	9823.ENSSSCP00000025327	9823.ENSSSCP00000000978	0	0	0	0	0	0	0.9	0	0.9
NEK6	NUP214	9823.ENSSSCP00000005983	9823.ENSSSCP00000006118	0	0	0	0	0	0	0.9	0	0.9
AGPAT9	PPAP2B	9823.ENSSSCP00000009846	9823.ENSSSCP00000004155	0.044	0	0	0	0.063	0	0.889	0.096	0.898
GRB10	MTOR	9823.ENSSSCP00000020573	9823.ENSSSCP00000003699	0	0	0	0	0	0.059	0.822	0.427	0.896
SNRNP200	XAB2	9823.ENSSSCP00000008680	9823.ENSSSCP00000014433	0	0	0	0	0.32	0.724	0	0.49	0.895
CBLB	SORBS1	9823.ENSSSCP00000020063	9823.ENSSSCP00000011181	0	0	0	0	0	0.574	0.548	0.496	0.894
ITPKB	SYNJ2	9823.ENSSSCP00000027547	9823.ENSSSCP00000027068	0	0	0	0	0	0	0.887	0.082	0.891
P4HA2	PPIB	9823.ENSSSCP00000019873	9823.ENSSSCP00000004914	0	0	0	0	0.042	0.042	0.887	0.065	0.89
COL1A2	DCN	9823.ENSSSCP00000016253	9823.ENSSSCP00000000977	0	0	0	0	0.79	0.078	0	0.465	0.887
ASH2L	KMT2C	9823.ENSSSCP00000019990	9823.ENSSSCP00000023447	0	0	0	0	0.066	0.747	0	0.563	0.887
NPAS2	NR1D1	9823.ENSSSCP00000008722	9823.ENSSSCP00000018528	0	0	0	0	0.063	0.126	0.449	0.773	0.884
LOC733643	NR1D2	9823.ENSSSCP00000010425	9823.ENSSSCP00000024812	0	0	0	0	0	0.403	0.6	0.542	0.881
COL6A1	DCN	9823.ENSSSCP00000026963	9823.ENSSSCP00000000977	0	0	0	0	0.794	0.115	0	0.375	0.876
GUCY1B3	PRKG1	9823.ENSSSCP00000009461	9823.ENSSSCP00000011118	0.043	0	0	0	0.148	0.184	0.8	0.207	0.875
CRTAP	PPIB	9823.ENSSSCP00000019713	9823.ENSSSCP00000004914	0	0	0	0	0.064	0.054	0.634	0.659	0.874
COL1A2	ITGA11	9823.ENSSSCP00000016253	9823.ENSSSCP00000005336	0	0	0	0	0.077	0.046	0.83	0.255	0.873
CPXM1	FAM129A	9823.ENSSSCP00000007632	9823.ENSSSCP00000016504	0	0	0	0	0	0	0	0.868	0.868
GOSR1	NAPB	9823.ENSSSCP00000020047	9823.ENSSSCP00000007581	0	0	0	0	0	0.495	0.6	0.403	0.868
CCDC85A	SNTB2	9823.ENSSSCP00000008960	9823.ENSSSCP00000022234	0	0	0	0	0	0	0	0.868	0.868
MTOR	YWHAB	9823.ENSSSCP00000003699	9823.ENSSSCP00000007864	0	0	0	0	0	0.162	0.834	0.125	0.867
MRPS23	MRPS24	9823.ENSSSCP00000018675	9823.ENSSSCP00000017714	0	0	0	0	0.096	0.853	0	0	0.861
NAPB	SEC22C	9823.ENSSSCP00000007581	9823.ENSSSCP00000012029	0	0	0	0	0.076	0.497	0.6	0.344	0.861
EPRS	GATB	9823.ENSSSCP00000011535	9823.ENSSSCP00000009619	0.274	0	0	0	0.2	0.265	0.329	0.567	0.853
ARAF	YWHAB	9823.ENSSSCP00000013063	9823.ENSSSCP00000007864	0	0	0	0	0.048	0.374	0.741	0.16	0.853
AGTR1	LPAR1	9823.ENSSSCP00000030853	9823.ENSSSCP00000005853	0	0	0	0	0.063	0	0.8	0.226	0.842
EPRS	PARS2	9823.ENSSSCP00000011535	9823.ENSSSCP00000004159	0.162	0	0	0	0.198	0.317	0	0.698	0.842
POLH	REV1	9823.ENSSSCP00000001832	9823.ENSSSCP00000008732	0	0	0	0.567	0.091	0.77	0	0.651	0.842
ARID1B	CREBBP	9823.ENSSSCP00000022365	9823.ENSSSCP00000008490	0	0	0	0	0.428	0.363	0.498	0.233	0.84
CD248	PLXDC1	9823.ENSSSCP00000029769	9823.ENSSSCP00000018558	0	0	0	0	0.063	0	0	0.836	0.84
COL6A3	SDC1	9823.ENSSSCP00000027868	9823.ENSSSCP00000009172	0	0	0	0	0.063	0.042	0.834	0	0.838
NR1D1	PER2	9823.ENSSSCP00000018528	9823.ENSSSCP00000017312	0	0	0	0	0.063	0.185	0	0.802	0.836
COL1A2	SDC1	9823.ENSSSCP00000016253	9823.ENSSSCP00000009172	0	0	0	0	0.063	0.042	0.83	0.052	0.836
SNRPF	XAB2	9823.ENSSSCP00000000958	9823.ENSSSCP00000014433	0	0	0	0	0.063	0.822	0	0.096	0.836
APP	PTPRG	9823.ENSSSCP00000012805	9823.ENSSSCP00000012239	0	0	0	0	0.792	0.042	0	0.241	0.835
ENSSSCP00000003215	PARS2	9823.ENSSSCP00000003215	9823.ENSSSCP00000004159	0.118	0	0	0	0.168	0.428	0	0.653	0.834
INSR	KITLG	9823.ENSSSCP00000029561	9823.ENSSSCP00000000985	0	0	0	0	0	0	0.822	0.101	0.833
COL1A2	SPARC	9823.ENSSSCP00000016253	9823.ENSSSCP00000018098	0	0	0	0	0.722	0.14	0	0.358	0.833
GFRA1	GRB10	9823.ENSSSCP00000011352	9823.ENSSSCP00000020573	0	0	0	0	0	0	0.83	0.049	0.831
CREBBP	MEF2C	9823.ENSSSCP00000008490	9823.ENSSSCP00000015044	0	0	0	0	0.059	0.403	0.599	0.341	0.831
BSDC1	PNPO	9823.ENSSSCP00000020098	9823.ENSSSCP00000018571	0	0	0	0	0.063	0	0	0.824	0.828
COL1A1	COL1A2	9823.ENSSSCP00000018631	9823.ENSSSCP00000016253	0	0	0.479	0.958	0.488	0.338	0.5	0.889	0.825
CHD6	FAM98B	9823.ENSSSCP00000007838	9823.ENSSSCP00000005161	0	0	0	0	0	0.043	0	0.825	0.825
EFCAB11	SPATA7	9823.ENSSSCP00000002631	9823.ENSSSCP00000002624	0	0	0	0	0	0	0	0.824	0.824
CNTN3	QPCT	9823.ENSSSCP00000012281	9823.ENSSSCP00000009057	0	0	0	0	0	0	0	0.823	0.823
PHLDA3	RALGPS2	9823.ENSSSCP00000020806	9823.ENSSSCP00000024678	0	0	0	0	0	0	0	0.823	0.823
ABI2	TMEM131	9823.ENSSSCP00000023806	9823.ENSSSCP00000008745	0	0	0	0	0	0	0	0.821	0.821
CHST12	CHST13	9823.ENSSSCP00000008082	9823.ENSSSCP00000012388	0	0	0	0.821	0	0	0.8	0.603	0.82
SNTB2	UTRN	9823.ENSSSCP00000022234	9823.ENSSSCP00000004455	0	0	0	0	0.057	0.38	0	0.717	0.82
EPRS	RPS9	9823.ENSSSCP00000011535	9823.ENSSSCP00000022609	0.168	0	0	0	0.39	0.548	0	0.299	0.817
FN1	ITGA11	9823.ENSSSCP00000017132	9823.ENSSSCP00000005336	0	0	0	0	0.064	0.191	0.674	0.341	0.816
DCN	SPARC	9823.ENSSSCP00000000977	9823.ENSSSCP00000018098	0	0	0	0	0.576	0	0	0.585	0.816
CBLB	FGR	9823.ENSSSCP00000020063	9823.ENSSSCP00000003881	0	0	0	0	0	0.349	0.548	0.418	0.813
ABL1	EPHB3	9823.ENSSSCP00000006113	9823.ENSSSCP00000019424	0	0	0	0.623	0.057	0.071	0.8	0.085	0.812
COL1A2	COL6A1	9823.ENSSSCP00000016253	9823.ENSSSCP00000026963	0	0	0.478	0.639	0.713	0	0	0.612	0.811
DCN	DPT	9823.ENSSSCP00000000977	9823.ENSSSCP00000006714	0	0	0	0	0.248	0.08	0	0.748	0.81
CRTAP	LEPREL2	9823.ENSSSCP00000019713	9823.ENSSSCP00000000726	0	0	0	0	0.14	0.404	0.258	0.555	0.808
CREBBP	LOC733643	9823.ENSSSCP00000008490	9823.ENSSSCP00000010425	0	0	0	0	0.166	0.202	0.406	0.563	0.804
CBLB	RAPGEF1	9823.ENSSSCP00000020063	9823.ENSSSCP00000006127	0	0	0	0	0.053	0.191	0.548	0.498	0.802
ATF2	MAPK8	9823.ENSSSCP00000016924	9823.ENSSSCP00000021557	0	0	0	0	0.063	0.502	0.511	0.23	0.8
ASH2L	SETD7	9823.ENSSSCP00000019990	9823.ENSSSCP00000023714	0	0	0	0	0.063	0.272	0.5	0.484	0.8
GUCY1B3	PDE2A	9823.ENSSSCP00000009461	9823.ENSSSCP00000025730	0	0	0	0	0.154	0.144	0.728	0.096	0.798
ST13	TFG	9823.ENSSSCP00000000076	9823.ENSSSCP00000025656	0	0	0	0	0.113	0.781	0	0	0.797
MLLT4	TJP1	9823.ENSSSCP00000004342	9823.ENSSSCP00000005227	0	0	0	0	0.066	0.415	0	0.658	0.796
CARS2	ENSSSCP00000003215	9823.ENSSSCP00000024085	9823.ENSSSCP00000003215	0.132	0	0.233	0	0.21	0.402	0	0.451	0.795
LOC414417	RPS9	9823.ENSSSCP00000012016	9823.ENSSSCP00000022609	0	0	0	0	0.112	0.749	0	0.145	0.792
DCN	VCAN	9823.ENSSSCP00000000977	9823.ENSSSCP00000022885	0	0	0	0	0.063	0.068	0.378	0.663	0.792
PTF-BETA	SDC1	9823.ENSSSCP00000017506	9823.ENSSSCP00000009172	0	0	0	0	0.063	0.093	0.253	0.71	0.791
EPRS	RPL19	9823.ENSSSCP00000011535	9823.ENSSSCP00000018556	0	0	0	0	0.502	0.498	0	0.23	0.79
EIF2S1	RPL7A	9823.ENSSSCP00000023652	9823.ENSSSCP00000028140	0	0	0	0	0.692	0.349	0	0	0.79
SNRNP200	SNRPF	9823.ENSSSCP00000008680	9823.ENSSSCP00000000958	0	0	0	0	0.098	0.724	0	0.227	0.79
INSR	SORBS1	9823.ENSSSCP00000029561	9823.ENSSSCP00000011181	0	0	0	0	0.063	0.186	0.593	0.406	0.79
LOC733643	MEF2C	9823.ENSSSCP00000010425	9823.ENSSSCP00000015044	0	0	0	0	0.049	0.053	0.593	0.487	0.786
CREBBP	GLI3	9823.ENSSSCP00000008490	9823.ENSSSCP00000017754	0	0	0	0	0	0.404	0.593	0.188	0.785
COL5A1	COL6A1	9823.ENSSSCP00000006161	9823.ENSSSCP00000026963	0	0	0.472	0.671	0.663	0.069	0	0.689	0.783
NPAS2	NR1D2	9823.ENSSSCP00000008722	9823.ENSSSCP00000024812	0	0	0	0	0	0.126	0.449	0.585	0.782
COL1A2	COL5A1	9823.ENSSSCP00000016253	9823.ENSSSCP00000006161	0	0	0.477	0.847	0.463	0.36	0.292	0.682	0.779
HOXA9	MLLT3	9823.ENSSSCP00000021454	9823.ENSSSCP00000005553	0	0	0	0	0	0.184	0	0.738	0.777
FN1	YWHAB	9823.ENSSSCP00000017132	9823.ENSSSCP00000007864	0	0	0	0	0	0.043	0.771	0.063	0.777
ARF5	ARFGEF1	9823.ENSSSCP00000017578	9823.ENSSSCP00000030911	0	0	0	0	0	0.369	0.486	0.36	0.774
CACYBP	CHORDC1	9823.ENSSSCP00000016440	9823.ENSSSCP00000015855	0	0	0	0	0.176	0.404	0	0.575	0.773
MTHFD2	MTRR	9823.ENSSSCP00000008849	9823.ENSSSCP00000018117	0.082	0	0	0	0	0	0.191	0.717	0.772
MFAP2	MFAP5	9823.ENSSSCP00000003777	9823.ENSSSCP00000000707	0	0	0	0.781	0.075	0	0.71	0.834	0.771
FN1	LGALS3	9823.ENSSSCP00000017132	9823.ENSSSCP00000005434	0	0	0	0	0.063	0.096	0	0.75	0.769
GLI3	IFT88	9823.ENSSSCP00000017754	9823.ENSSSCP00000022558	0	0	0	0	0	0.07	0.57	0.468	0.768
NMNAT2	NT5E	9823.ENSSSCP00000016493	9823.ENSSSCP00000030955	0.055	0	0	0	0	0	0.763	0.047	0.768
CNTN3	PTPRG	9823.ENSSSCP00000012281	9823.ENSSSCP00000012239	0	0	0	0	0.063	0.343	0	0.652	0.767
CD34	KITLG	9823.ENSSSCP00000028413	9823.ENSSSCP00000000985	0	0	0	0	0.058	0	0	0.76	0.764
GPX7	SELM	9823.ENSSSCP00000020214	9823.ENSSSCP00000022697	0	0	0	0	0.063	0	0	0.758	0.763
COL6A1	SPARC	9823.ENSSSCP00000026963	9823.ENSSSCP00000018098	0	0	0	0	0.645	0.14	0	0.288	0.763
COL1A1	DCN	9823.ENSSSCP00000018631	9823.ENSSSCP00000000977	0	0	0	0	0.491	0.078	0	0.535	0.762
BSDC1	HTATIP2	9823.ENSSSCP00000020098	9823.ENSSSCP00000014183	0	0	0	0	0	0	0	0.76	0.76
CREBBP	SMARCA2	9823.ENSSSCP00000008490	9823.ENSSSCP00000005624	0	0	0	0	0.113	0.194	0.507	0.4	0.76
COL5A2	MMP23B	9823.ENSSSCP00000016990	9823.ENSSSCP00000003634	0	0	0	0	0.075	0.071	0	0.742	0.759
MARS	PARS2	9823.ENSSSCP00000020929	9823.ENSSSCP00000004159	0.101	0	0	0	0.168	0.31	0	0.588	0.758
FN1	TGFBI	9823.ENSSSCP00000017132	9823.ENSSSCP00000015228	0	0	0	0	0.087	0.191	0	0.698	0.758
DCN	FN1	9823.ENSSSCP00000000977	9823.ENSSSCP00000017132	0	0	0	0	0.067	0.191	0	0.704	0.757
MLXIP	RERE	9823.ENSSSCP00000010456	9823.ENSSSCP00000026320	0	0	0	0	0	0	0	0.756	0.756
ABL1	CBLB	9823.ENSSSCP00000006113	9823.ENSSSCP00000020063	0	0	0	0	0.063	0.586	0.146	0.347	0.754
CLHC1	MON2	9823.ENSSSCP00000008966	9823.ENSSSCP00000000487	0	0	0	0	0.541	0	0	0.484	0.753
MLLT4	SORBS1	9823.ENSSSCP00000004342	9823.ENSSSCP00000011181	0	0	0	0	0.063	0.191	0	0.701	0.753
CD34	NCAM1	9823.ENSSSCP00000028413	9823.ENSSSCP00000015970	0	0	0	0	0	0	0	0.752	0.752
FKBP10	RYR2	9823.ENSSSCP00000018463	9823.ENSSSCP00000010815	0	0	0	0	0	0.236	0	0.689	0.752
CD248	FN1	9823.ENSSSCP00000029769	9823.ENSSSCP00000017132	0	0	0	0	0.065	0	0	0.744	0.75
RAB7A	SNX3	9823.ENSSSCP00000012378	9823.ENSSSCP00000004733	0	0	0	0	0.064	0.124	0	0.719	0.749
COL1A1	SPARC	9823.ENSSSCP00000018631	9823.ENSSSCP00000018098	0	0	0	0	0.487	0.187	0	0.441	0.746
COL1A2	COL6A3	9823.ENSSSCP00000016253	9823.ENSSSCP00000027868	0	0	0	0.563	0.647	0	0	0.645	0.744
BLNK	FGR	9823.ENSSSCP00000011192	9823.ENSSSCP00000003881	0	0	0	0	0.066	0.195	0.603	0.241	0.743
ARAP1	ARF5	9823.ENSSSCP00000015735	9823.ENSSSCP00000017578	0	0	0	0	0	0.137	0.472	0.476	0.74
CHAD	ITGA11	9823.ENSSSCP00000018618	9823.ENSSSCP00000005336	0	0	0	0	0.066	0.055	0.636	0.287	0.74
MAP3K20	PRICKLE1	9823.ENSSSCP00000016913	9823.ENSSSCP00000024054	0	0	0	0	0	0.077	0.128	0.704	0.74
ABL1	SORBS1	9823.ENSSSCP00000006113	9823.ENSSSCP00000011181	0	0	0	0	0	0.214	0.114	0.657	0.74
ITGA11	THBS3	9823.ENSSSCP00000005336	9823.ENSSSCP00000006952	0	0	0	0	0.063	0.085	0.652	0.227	0.738
GLI3	RAB23	9823.ENSSSCP00000017754	9823.ENSSSCP00000023785	0	0	0	0	0.063	0	0.593	0.366	0.737
ASH2L	SMYD3	9823.ENSSSCP00000019990	9823.ENSSSCP00000019427	0	0	0	0	0.063	0.272	0.5	0.315	0.735
ITGA11	TLN2	9823.ENSSSCP00000005336	9823.ENSSSCP00000004930	0	0	0	0	0.063	0.086	0.698	0.097	0.735
ABL1	CDON	9823.ENSSSCP00000006113	9823.ENSSSCP00000023294	0	0	0	0	0	0.196	0.6	0.241	0.734
EPRS	MKKS	9823.ENSSSCP00000011535	9823.ENSSSCP00000007527	0.119	0	0	0	0.499	0.144	0	0.38	0.734
APP	NCAM1	9823.ENSSSCP00000012805	9823.ENSSSCP00000015970	0	0	0	0	0.063	0.256	0	0.65	0.734
GOSR1	SEC22C	9823.ENSSSCP00000020047	9823.ENSSSCP00000012029	0	0	0	0	0.087	0.51	0	0.452	0.733
CEBPZ	DDX10	9823.ENSSSCP00000009059	9823.ENSSSCP00000015935	0	0	0	0	0.671	0.189	0	0.072	0.73
EPB41L3	MPP6	9823.ENSSSCP00000003993	9823.ENSSSCP00000017707	0	0	0	0	0.063	0.252	0.302	0.51	0.728
RAPGEF1	SORBS1	9823.ENSSSCP00000006127	9823.ENSSSCP00000011181	0	0	0	0	0.064	0.108	0.603	0.275	0.727
HTATIP2	PNPO	9823.ENSSSCP00000014183	9823.ENSSSCP00000018571	0.157	0	0	0	0	0	0	0.687	0.725
FN1	VCAN	9823.ENSSSCP00000017132	9823.ENSSSCP00000022885	0	0	0	0	0.121	0	0	0.698	0.723
SOS2	YWHAB	9823.ENSSSCP00000005393	9823.ENSSSCP00000007864	0	0	0	0	0	0.272	0.471	0.336	0.721
ARHGAP32	RHOD	9823.ENSSSCP00000016160	9823.ENSSSCP00000024686	0	0	0	0	0.048	0.404	0.464	0.189	0.72
PPIB	SDC1	9823.ENSSSCP00000004914	9823.ENSSSCP00000009172	0	0	0	0	0.063	0	0.593	0.327	0.72
PICALM	SYNJ2	9823.ENSSSCP00000026915	9823.ENSSSCP00000027068	0	0	0	0	0.091	0	0.562	0.343	0.715
ITGA11	LAMC1	9823.ENSSSCP00000005336	9823.ENSSSCP00000016491	0	0	0	0	0.063	0.153	0.661	0.063	0.714
COL6A3	ITGA11	9823.ENSSSCP00000027868	9823.ENSSSCP00000005336	0	0	0	0.544	0.114	0.046	0.634	0.353	0.713
ANXA7	LGALS3	9823.ENSSSCP00000022621	9823.ENSSSCP00000005434	0	0	0	0	0.063	0.1	0	0.688	0.713
BLNK	SCIMP	9823.ENSSSCP00000011192	9823.ENSSSCP00000018957	0	0	0	0	0.063	0.196	0	0.65	0.713
REM1	TSC2	9823.ENSSSCP00000022053	9823.ENSSSCP00000008587	0	0	0	0	0	0.353	0.327	0.39	0.711
STX11	VTI1B	9823.ENSSSCP00000004457	9823.ENSSSCP00000002492	0	0	0	0	0	0.127	0	0.683	0.711
SIK3	YWHAB	9823.ENSSSCP00000015995	9823.ENSSSCP00000007864	0	0	0	0	0.063	0.253	0.603	0.083	0.711
DNM1	SYNJ2	9823.ENSSSCP00000006044	9823.ENSSSCP00000027068	0	0	0	0	0.063	0.193	0.562	0.229	0.71
APP	APPBP2	9823.ENSSSCP00000012805	9823.ENSSSCP00000018732	0	0	0	0	0.063	0.323	0	0.576	0.707
COL5A2	COL6A3	9823.ENSSSCP00000016990	9823.ENSSSCP00000027868	0	0	0	0.574	0.428	0.053	0.3	0.695	0.707
LUM	VCAN	9823.ENSSSCP00000000978	9823.ENSSSCP00000022885	0	0	0	0	0.063	0.068	0.149	0.651	0.706
ITFG2	PRICKLE1	9823.ENSSSCP00000000790	9823.ENSSSCP00000024054	0	0	0	0	0	0	0	0.703	0.703
GPSM2	TNIP2	9823.ENSSSCP00000021274	9823.ENSSSCP00000009265	0	0	0	0	0	0	0	0.703	0.703
ABL1	CDK6	9823.ENSSSCP00000006113	9823.ENSSSCP00000031003	0	0	0	0	0.061	0.126	0.599	0.203	0.702
CREBBP	HDAC4	9823.ENSSSCP00000008490	9823.ENSSSCP00000025173	0	0	0	0	0.064	0.184	0.377	0.446	0.701
COL1A1	LUM	9823.ENSSSCP00000018631	9823.ENSSSCP00000000978	0	0	0	0	0.443	0.273	0	0.32	0.7
ASH2L	SDC1	9823.ENSSSCP00000019990	9823.ENSSSCP00000009172	0	0	0	0	0	0	0	0.698	0.698
CD14	CD34	9823.ENSSSCP00000015286	9823.ENSSSCP00000028413	0	0	0	0	0	0	0	0.697	0.697
CD34	FN1	9823.ENSSSCP00000028413	9823.ENSSSCP00000017132	0	0	0	0	0.063	0	0	0.687	0.694
LOC100127131	RAB7A	9823.ENSSSCP00000000205	9823.ENSSSCP00000012378	0	0	0	0	0.063	0.054	0.6	0.229	0.69
EPRS	RPL7A	9823.ENSSSCP00000011535	9823.ENSSSCP00000028140	0.281	0	0	0	0.333	0.38	0	0.081	0.69
CHD6	SSRP1	9823.ENSSSCP00000007838	9823.ENSSSCP00000024875	0	0	0	0	0.112	0.511	0	0.344	0.69
NAPB	VTI1B	9823.ENSSSCP00000007581	9823.ENSSSCP00000002492	0	0	0	0	0.061	0.536	0	0.346	0.69
DNAL4	NUP214	9823.ENSSSCP00000000097	9823.ENSSSCP00000006118	0	0	0	0	0.063	0.404	0	0.486	0.687
BRF2	POLR3H	9823.ENSSSCP00000025096	9823.ENSSSCP00000000069	0	0	0	0	0.063	0.602	0	0.228	0.686
IPO9	RALGPS2	9823.ENSSSCP00000025652	9823.ENSSSCP00000024678	0	0	0	0	0	0	0	0.686	0.686
DGKE	PLCE1	9823.ENSSSCP00000018670	9823.ENSSSCP00000011172	0	0	0	0	0.063	0	0.65	0.119	0.685
COL1A1	COL5A2	9823.ENSSSCP00000018631	9823.ENSSSCP00000016990	0	0	0.479	0.922	0.53	0	0.3	0.615	0.684
CRTAP	FKBP10	9823.ENSSSCP00000019713	9823.ENSSSCP00000018463	0	0	0	0	0.114	0	0	0.659	0.684
COL5A1	COL6A3	9823.ENSSSCP00000006161	9823.ENSSSCP00000027868	0	0	0	0.559	0.413	0.069	0.3	0.559	0.683
ABL1	NUP214	9823.ENSSSCP00000006113	9823.ENSSSCP00000006118	0	0	0	0	0.063	0	0	0.676	0.683
PTPRM	TSPAN31	9823.ENSSSCP00000021586	9823.ENSSSCP00000026670	0	0	0	0	0	0.058	0	0.678	0.683
DNM1	PICALM	9823.ENSSSCP00000006044	9823.ENSSSCP00000026915	0	0	0	0	0.089	0.077	0.562	0.239	0.682
DDX10	EIF2S1	9823.ENSSSCP00000015935	9823.ENSSSCP00000023652	0	0	0	0	0.143	0.228	0.282	0.408	0.681
RAPH1	RECQL	9823.ENSSSCP00000017078	9823.ENSSSCP00000000610	0	0	0	0	0	0.681	0	0	0.681
FKBP10	SERPINF1	9823.ENSSSCP00000018463	9823.ENSSSCP00000018879	0	0	0	0	0.108	0.053	0	0.653	0.681
COL1A1	FN1	9823.ENSSSCP00000018631	9823.ENSSSCP00000017132	0	0	0	0	0.129	0.287	0	0.526	0.68
MTOR	REM1	9823.ENSSSCP00000003699	9823.ENSSSCP00000022053	0	0	0	0	0	0.265	0.274	0.45	0.68
C17orf59	LOH12CR1	9823.ENSSSCP00000020183	9823.ENSSSCP00000021627	0	0	0	0	0.063	0.208	0	0.602	0.678
DLC1	RAB18	9823.ENSSSCP00000007430	9823.ENSSSCP00000021580	0	0	0	0	0	0	0	0.678	0.678
MLLT3	TADA3	9823.ENSSSCP00000005553	9823.ENSSSCP00000012309	0	0	0	0	0.049	0.498	0	0.378	0.677
ATP8B2	LPAR1	9823.ENSSSCP00000023915	9823.ENSSSCP00000005853	0	0	0	0	0.055	0	0	0.672	0.676
MLLT4	REM1	9823.ENSSSCP00000004342	9823.ENSSSCP00000022053	0	0	0	0	0	0.238	0.19	0.518	0.676
FKBP10	TSPAN31	9823.ENSSSCP00000018463	9823.ENSSSCP00000026670	0	0	0	0	0	0	0	0.676	0.676
COL1A2	FN1	9823.ENSSSCP00000016253	9823.ENSSSCP00000017132	0	0	0	0	0.211	0.128	0	0.565	0.675
COL5A2	LUM	9823.ENSSSCP00000016990	9823.ENSSSCP00000000978	0	0	0	0	0.492	0.161	0	0.3	0.675
BCAS3	MKLN1	9823.ENSSSCP00000018730	9823.ENSSSCP00000017535	0	0	0	0	0	0	0	0.675	0.675
ARF5	MON2	9823.ENSSSCP00000017578	9823.ENSSSCP00000000487	0	0	0	0	0	0.254	0.331	0.402	0.675
ATF2	SMARCA2	9823.ENSSSCP00000016924	9823.ENSSSCP00000005624	0	0	0	0	0	0.127	0.568	0.203	0.673
CERCAM	NF2	9823.ENSSSCP00000006053	9823.ENSSSCP00000010658	0	0	0	0	0	0	0	0.672	0.672
COL6A1	MMP23B	9823.ENSSSCP00000026963	9823.ENSSSCP00000003634	0	0	0	0	0.066	0.071	0	0.651	0.67
ITPKB	PLCE1	9823.ENSSSCP00000027547	9823.ENSSSCP00000011172	0	0	0	0	0.056	0	0.65	0.082	0.67
SDC1	THBS3	9823.ENSSSCP00000009172	9823.ENSSSCP00000006952	0	0	0	0	0	0	0.6	0.209	0.67
ADAMTS2	CRTAP	9823.ENSSSCP00000021077	9823.ENSSSCP00000019713	0	0	0	0	0.064	0	0	0.661	0.669
ARAF	REM1	9823.ENSSSCP00000013063	9823.ENSSSCP00000022053	0	0	0	0	0	0.253	0.223	0.477	0.669
PLCE1	REM1	9823.ENSSSCP00000011172	9823.ENSSSCP00000022053	0	0	0	0	0.063	0.182	0.213	0.517	0.669
COL6A1	LUM	9823.ENSSSCP00000026963	9823.ENSSSCP00000000978	0	0	0	0	0.459	0.078	0	0.387	0.668
APP	PICALM	9823.ENSSSCP00000012805	9823.ENSSSCP00000026915	0	0	0	0	0.064	0	0	0.66	0.668
ARAF	FN1	9823.ENSSSCP00000013063	9823.ENSSSCP00000017132	0	0	0	0	0.063	0.054	0.645	0.063	0.665
NR1D1	NR1D2	9823.ENSSSCP00000018528	9823.ENSSSCP00000024812	0	0	0	0.969	0.619	0.134	0	0.676	0.663
FERMT2	PICALM	9823.ENSSSCP00000005419	9823.ENSSSCP00000026915	0	0	0	0	0	0.332	0	0.516	0.663
ABL1	FGR	9823.ENSSSCP00000006113	9823.ENSSSCP00000003881	0	0	0	0.843	0	0.124	0.603	0.466	0.662
CDKL5	PNPO	9823.ENSSSCP00000028584	9823.ENSSSCP00000018571	0	0	0	0	0.054	0	0	0.658	0.662
ESYT1	PITPNM2	9823.ENSSSCP00000000399	9823.ENSSSCP00000010443	0	0	0	0	0.065	0	0	0.653	0.661
FRYL	STK38	9823.ENSSSCP00000009409	9823.ENSSSCP00000001698	0	0	0	0	0.067	0.493	0	0.339	0.66
COL5A2	COL6A1	9823.ENSSSCP00000016990	9823.ENSSSCP00000026963	0	0	0.477	0.668	0.497	0.054	0	0.596	0.659
CHST14	CSGALNACT1	9823.ENSSSCP00000005142	9823.ENSSSCP00000007466	0	0	0	0	0.063	0	0	0.652	0.659
MCAT	TEAD4	9823.ENSSSCP00000000033	9823.ENSSSCP00000000783	0	0	0	0	0.063	0	0	0.652	0.659
B4GALNT1	TSPAN31	9823.ENSSSCP00000000460	9823.ENSSSCP00000026670	0	0	0	0	0	0	0	0.659	0.659
CORO2B	ITGA11	9823.ENSSSCP00000005337	9823.ENSSSCP00000005336	0	0	0	0	0.064	0	0	0.65	0.658
FN1	MGP	9823.ENSSSCP00000017132	9823.ENSSSCP00000000637	0	0	0	0	0.064	0	0	0.65	0.658
COL5A2	SPARC	9823.ENSSSCP00000016990	9823.ENSSSCP00000018098	0	0	0	0	0.495	0.187	0	0.236	0.658
APP	TOMM40	9823.ENSSSCP00000012805	9823.ENSSSCP00000003344	0	0	0	0	0	0	0	0.658	0.658
ACAP3	GULP1	9823.ENSSSCP00000003610	9823.ENSSSCP00000025307	0	0	0	0	0	0.21	0.45	0.275	0.657
ENSSSCP00000003215	PREPL	9823.ENSSSCP00000003215	9823.ENSSSCP00000009016	0.043	0	0	0	0	0	0	0.657	0.657
COL6A3	DCN	9823.ENSSSCP00000027868	9823.ENSSSCP00000000977	0	0	0	0	0.388	0.078	0	0.439	0.656
EML4	TFG	9823.ENSSSCP00000009035	9823.ENSSSCP00000025656	0	0	0	0	0.062	0	0	0.649	0.656
MPP6	SDC1	9823.ENSSSCP00000017707	9823.ENSSSCP00000009172	0	0	0	0	0	0.075	0.556	0.228	0.655
CYP2B22	MGST2	9823.ENSSSCP00000003257	9823.ENSSSCP00000009668	0	0	0	0	0	0	0.65	0.052	0.654
MON2	MTOR	9823.ENSSSCP00000000487	9823.ENSSSCP00000003699	0	0	0	0	0.624	0.113	0	0.047	0.654
ASH2L	LOC100155267	9823.ENSSSCP00000019990	9823.ENSSSCP00000028047	0	0	0	0	0	0.059	0.6	0.154	0.653
IMPAD1	PLCE1	9823.ENSSSCP00000006654	9823.ENSSSCP00000011172	0	0	0	0	0	0	0.65	0.05	0.653
CSGALNACT1	SESN3	9823.ENSSSCP00000007466	9823.ENSSSCP00000015890	0	0	0	0	0	0	0	0.653	0.653
COL5A1	LEPREL2	9823.ENSSSCP00000006161	9823.ENSSSCP00000000726	0	0	0	0	0.131	0.056	0.6	0.065	0.652
MAP2K7	PHC1	9823.ENSSSCP00000014439	9823.ENSSSCP00000021853	0	0	0	0	0	0	0	0.652	0.652
MTRR	TANC2	9823.ENSSSCP00000018117	9823.ENSSSCP00000018330	0.043	0	0	0	0.056	0.055	0.189	0.576	0.652
CD14	NT5E	9823.ENSSSCP00000015286	9823.ENSSSCP00000030955	0	0	0	0	0	0	0	0.651	0.651
APP	CST3	9823.ENSSSCP00000012805	9823.ENSSSCP00000020759	0	0	0	0	0.065	0.218	0	0.56	0.65
NT5E	PDE2A	9823.ENSSSCP00000030955	9823.ENSSSCP00000025730	0	0	0	0	0	0	0.65	0	0.65
CYP2B22	PLA2G4A	9823.ENSSSCP00000003257	9823.ENSSSCP00000024993	0	0	0	0	0	0	0.65	0	0.65
AP4E1	SH3D19	9823.ENSSSCP00000004994	9823.ENSSSCP00000025759	0	0	0	0	0	0	0.65	0	0.65
CD14	LUM	9823.ENSSSCP00000015286	9823.ENSSSCP00000000978	0	0	0	0	0	0.082	0.207	0.557	0.649
MLXIP	MXD1	9823.ENSSSCP00000010456	9823.ENSSSCP00000008896	0	0	0	0	0	0	0	0.649	0.649
LMF2	POLH	9823.ENSSSCP00000001032	9823.ENSSSCP00000001832	0	0	0	0	0	0	0	0.649	0.649
CTHRC1	ROR2	9823.ENSSSCP00000006461	9823.ENSSSCP00000010242	0	0	0	0	0.063	0	0.593	0.154	0.649
GOSR1	VTI1B	9823.ENSSSCP00000020047	9823.ENSSSCP00000002492	0	0	0	0	0.063	0.128	0	0.606	0.649
TTC9	ZBTB3	9823.ENSSSCP00000024600	9823.ENSSSCP00000027718	0	0	0	0	0	0	0	0.649	0.649
ADORA1	NT5E	9823.ENSSSCP00000022523	9823.ENSSSCP00000030955	0	0	0	0	0	0	0	0.648	0.648
KIDINS220	RAPGEF1	9823.ENSSSCP00000009214	9823.ENSSSCP00000006127	0	0	0	0	0	0	0.593	0.172	0.648
DCN	LEPREL2	9823.ENSSSCP00000000977	9823.ENSSSCP00000000726	0	0	0	0	0.063	0	0	0.639	0.647
RAB18	RAB3GAP2	9823.ENSSSCP00000021580	9823.ENSSSCP00000011539	0	0	0	0	0	0	0	0.647	0.647
CDON	GLI3	9823.ENSSSCP00000023294	9823.ENSSSCP00000017754	0	0	0	0	0.063	0	0.503	0.302	0.646
MTOR	SOS2	9823.ENSSSCP00000003699	9823.ENSSSCP00000005393	0	0	0	0	0.09	0.055	0.519	0.246	0.646
CENPU	MAD2L1BP	9823.ENSSSCP00000016727	9823.ENSSSCP00000017320	0	0	0	0	0	0	0.593	0.164	0.645
CD14	THY1	9823.ENSSSCP00000015286	9823.ENSSSCP00000016045	0	0	0	0	0	0	0	0.645	0.645
COL6A3	LEPREL2	9823.ENSSSCP00000027868	9823.ENSSSCP00000000726	0	0	0	0	0.063	0.056	0.6	0.113	0.644
COL5A2	SEMA3E	9823.ENSSSCP00000016990	9823.ENSSSCP00000016326	0	0	0	0	0	0	0	0.643	0.643
MEF2C	PTF-BETA	9823.ENSSSCP00000015044	9823.ENSSSCP00000017506	0	0	0	0	0	0	0	0.641	0.641
LGALS3	REM1	9823.ENSSSCP00000005434	9823.ENSSSCP00000022053	0	0	0	0	0	0.068	0.158	0.579	0.64
APP	THY1	9823.ENSSSCP00000012805	9823.ENSSSCP00000016045	0	0	0	0	0.063	0.218	0	0.548	0.64
CDKL5	GIMAP8	9823.ENSSSCP00000028584	9823.ENSSSCP00000017434	0	0	0	0	0	0	0	0.639	0.639
RALGPS2	RGSL1	9823.ENSSSCP00000024678	9823.ENSSSCP00000016484	0	0	0	0	0	0	0	0.639	0.639
ARF5	ASAP3	9823.ENSSSCP00000017578	9823.ENSSSCP00000020864	0	0	0	0	0	0.188	0.468	0.23	0.638
ABL1	SOS2	9823.ENSSSCP00000006113	9823.ENSSSCP00000005393	0	0	0	0	0.067	0.125	0.519	0.188	0.638
IPO9	VTI1B	9823.ENSSSCP00000025652	9823.ENSSSCP00000002492	0	0	0	0	0	0.125	0	0.604	0.638
ABI2	SOS2	9823.ENSSSCP00000023806	9823.ENSSSCP00000005393	0	0	0	0	0.063	0.189	0.395	0.305	0.637
FN1	LUM	9823.ENSSSCP00000017132	9823.ENSSSCP00000000978	0	0	0	0	0.185	0.061	0	0.562	0.636
GFRA1	NCAM1	9823.ENSSSCP00000011352	9823.ENSSSCP00000015970	0	0	0	0	0.063	0.072	0	0.616	0.636
CRTAP	SERPINF1	9823.ENSSSCP00000019713	9823.ENSSSCP00000018879	0	0	0	0	0.065	0	0	0.626	0.635
DPT	MFAP2	9823.ENSSSCP00000006714	9823.ENSSSCP00000003777	0	0	0	0	0.065	0	0	0.625	0.634
FN1	INSR	9823.ENSSSCP00000017132	9823.ENSSSCP00000029561	0	0	0	0	0	0.054	0.492	0.298	0.633
CREBBP	NPAS2	9823.ENSSSCP00000008490	9823.ENSSSCP00000008722	0	0	0	0	0.063	0.339	0.312	0.237	0.631
FKBP10	PTPRM	9823.ENSSSCP00000018463	9823.ENSSSCP00000021586	0	0	0	0	0	0.058	0	0.625	0.631
ARAF	ZNF81	9823.ENSSSCP00000013063	9823.ENSSSCP00000013072	0	0	0	0	0.056	0.071	0.067	0.603	0.631
CARS2	PARS2	9823.ENSSSCP00000024085	9823.ENSSSCP00000004159	0.141	0	0	0	0.213	0	0	0.498	0.63
RAB23	SMO	9823.ENSSSCP00000023785	9823.ENSSSCP00000017553	0	0	0	0	0.063	0.083	0	0.605	0.63
COL1A1	ITGA11	9823.ENSSSCP00000018631	9823.ENSSSCP00000005336	0	0	0	0	0.065	0.046	0.548	0.189	0.629
COL14A1	LEPREL2	9823.ENSSSCP00000006405	9823.ENSSSCP00000000726	0	0	0	0	0.063	0.056	0.6	0.077	0.629
FN1	MMP16	9823.ENSSSCP00000017132	9823.ENSSSCP00000006542	0	0	0	0	0.064	0.071	0	0.605	0.626
FKBP10	PPIB	9823.ENSSSCP00000018463	9823.ENSSSCP00000004914	0	0	0	0	0.072	0.264	0	0.497	0.626
MAP4K4	USP39	9823.ENSSSCP00000008715	9823.ENSSSCP00000026349	0	0	0	0	0	0	0	0.625	0.625
CD14	VCAN	9823.ENSSSCP00000015286	9823.ENSSSCP00000022885	0	0	0	0	0.063	0	0.603	0.074	0.625
EFCAB11	GALC	9823.ENSSSCP00000002631	9823.ENSSSCP00000021318	0	0	0	0	0	0	0	0.624	0.624
CAST	EPRS	9823.ENSSSCP00000015070	9823.ENSSSCP00000011535	0	0	0	0	0.065	0	0	0.614	0.623
KERA	PPP1R7	9823.ENSSSCP00000000979	9823.ENSSSCP00000017350	0	0	0.39	0	0	0.053	0	0.399	0.622
COL5A2	LEPREL2	9823.ENSSSCP00000016990	9823.ENSSSCP00000000726	0	0	0	0	0.067	0.056	0.6	0.052	0.621
AP5Z1	FNDC1	9823.ENSSSCP00000008097	9823.ENSSSCP00000004378	0	0	0	0	0	0	0	0.62	0.62
COL1A1	LEPREL2	9823.ENSSSCP00000018631	9823.ENSSSCP00000000726	0	0	0	0	0.066	0.056	0.6	0.052	0.62
FN1	MMP27	9823.ENSSSCP00000017132	9823.ENSSSCP00000027749	0	0	0	0	0.048	0.071	0	0.605	0.62
COL1A1	COL6A1	9823.ENSSSCP00000018631	9823.ENSSSCP00000026963	0	0	0.479	0.806	0.519	0.054	0	0.632	0.619
LOC100155267	MBD2	9823.ENSSSCP00000028047	9823.ENSSSCP00000004882	0	0	0	0	0	0.087	0.6	0	0.619
COL1A1	COL6A3	9823.ENSSSCP00000018631	9823.ENSSSCP00000027868	0	0	0	0.804	0.414	0.053	0.3	0.51	0.618
AP4E1	CLHC1	9823.ENSSSCP00000004994	9823.ENSSSCP00000008966	0	0	0	0	0.153	0.404	0	0.304	0.617
ABI2	RAPH1	9823.ENSSSCP00000023806	9823.ENSSSCP00000017078	0	0	0	0	0.063	0.46	0	0.305	0.617
SSPN	UTRN	9823.ENSSSCP00000021467	9823.ENSSSCP00000004455	0	0	0	0	0.063	0	0	0.608	0.617
ABL1	RAPGEF1	9823.ENSSSCP00000006113	9823.ENSSSCP00000006127	0	0	0	0	0.063	0.238	0.274	0.347	0.616
MFAP5	P4HA2	9823.ENSSSCP00000000707	9823.ENSSSCP00000019873	0	0	0	0	0	0	0	0.615	0.615
ABCA4	PALMD	9823.ENSSSCP00000007345	9823.ENSSSCP00000007329	0	0	0	0	0.063	0	0	0.606	0.615
LAMC1	UTRN	9823.ENSSSCP00000016491	9823.ENSSSCP00000004455	0	0	0	0	0.063	0	0.555	0.151	0.615
TMEM170B	VSTM4	9823.ENSSSCP00000022535	9823.ENSSSCP00000011074	0	0	0	0	0	0	0	0.615	0.615
CHST12	CSGALNACT1	9823.ENSSSCP00000008082	9823.ENSSSCP00000007466	0	0	0	0	0.063	0	0	0.605	0.614
EIF2S1	EPRS	9823.ENSSSCP00000023652	9823.ENSSSCP00000011535	0	0	0	0	0.497	0.059	0	0.249	0.614
NAPB	RAB7A	9823.ENSSSCP00000007581	9823.ENSSSCP00000012378	0	0	0	0	0.076	0.189	0	0.527	0.614
FGR	MLLT4	9823.ENSSSCP00000003881	9823.ENSSSCP00000004342	0	0	0	0	0	0.061	0.603	0.046	0.613
ABL1	EVL	9823.ENSSSCP00000006113	9823.ENSSSCP00000023741	0	0	0	0	0.056	0.472	0.115	0.226	0.612
COL5A2	SDC1	9823.ENSSSCP00000016990	9823.ENSSSCP00000009172	0	0	0	0	0.063	0.042	0.603	0	0.612
COL6A1	SDC1	9823.ENSSSCP00000026963	9823.ENSSSCP00000009172	0	0	0	0	0.063	0.042	0.603	0	0.612
EDNRA	SLC9A1	9823.ENSSSCP00000009635	9823.ENSSSCP00000003872	0	0	0	0	0	0.041	0.603	0.063	0.612
INO80	SMARCA2	9823.ENSSSCP00000005125	9823.ENSSSCP00000005624	0	0	0	0.611	0.498	0.089	0	0.498	0.611
ANGPTL1	RALGPS2	9823.ENSSSCP00000016456	9823.ENSSSCP00000024678	0	0	0	0	0	0	0	0.61	0.61
ATP1B3	PRKG1	9823.ENSSSCP00000012445	9823.ENSSSCP00000011118	0	0	0	0	0.063	0	0.6	0	0.609
ARHGAP32	ROR2	9823.ENSSSCP00000016160	9823.ENSSSCP00000010242	0	0	0	0	0.063	0.121	0.55	0.071	0.609
FN1	THY1	9823.ENSSSCP00000017132	9823.ENSSSCP00000016045	0	0	0	0	0.066	0	0	0.599	0.609
COL1A1	COL5A1	9823.ENSSSCP00000018631	9823.ENSSSCP00000006161	0	0	0.475	0.875	0.369	0.056	0.3	0.698	0.608
DNM1	FGR	9823.ENSSSCP00000006044	9823.ENSSSCP00000003881	0	0	0	0	0	0.087	0.584	0.053	0.608
FKBP10	LEPREL4	9823.ENSSSCP00000018463	9823.ENSSSCP00000018470	0	0	0	0	0.428	0	0	0.344	0.608
CENPU	LOC100155267	9823.ENSSSCP00000016727	9823.ENSSSCP00000028047	0	0	0	0	0.061	0	0.6	0	0.608
COL6A3	LUM	9823.ENSSSCP00000027868	9823.ENSSSCP00000000978	0	0	0	0	0.335	0.078	0	0.412	0.608
MTHFR	PNPO	9823.ENSSSCP00000003718	9823.ENSSSCP00000018571	0.121	0	0	0	0.069	0	0	0.56	0.608
MOSPD1	PDGFRL	9823.ENSSSCP00000013485	9823.ENSSSCP00000007446	0	0	0	0	0	0	0	0.607	0.607
ATF2	PRKG1	9823.ENSSSCP00000016924	9823.ENSSSCP00000011118	0	0	0	0	0	0.057	0.6	0.044	0.607
SIK3	TSPAN31	9823.ENSSSCP00000015995	9823.ENSSSCP00000026670	0	0	0	0	0	0	0	0.607	0.607
COL5A2	CRTAP	9823.ENSSSCP00000016990	9823.ENSSSCP00000019713	0	0	0	0	0.07	0.056	0	0.587	0.606
APP	GULP1	9823.ENSSSCP00000012805	9823.ENSSSCP00000025307	0	0	0	0	0	0.511	0	0.229	0.606
CBLB	SOS2	9823.ENSSSCP00000020063	9823.ENSSSCP00000005393	0	0	0	0	0.063	0.187	0.415	0.221	0.606
ATP1B3	CRY	9823.ENSSSCP00000012445	9823.ENSSSCP00000009883	0	0	0	0	0.064	0	0	0.596	0.605
COL5A1	SDC1	9823.ENSSSCP00000006161	9823.ENSSSCP00000009172	0	0	0	0	0.063	0.042	0.593	0.047	0.605
CACYBP	GIMAP8	9823.ENSSSCP00000016440	9823.ENSSSCP00000017434	0	0	0	0	0	0	0	0.604	0.604
ASPN	DPT	9823.ENSSSCP00000008621	9823.ENSSSCP00000006714	0	0	0	0	0.169	0.043	0	0.541	0.603
LAMC1	NTN4	9823.ENSSSCP00000016491	9823.ENSSSCP00000000959	0	0	0	0.727	0.159	0.415	0.243	0.117	0.603
CLHC1	PICALM	9823.ENSSSCP00000008966	9823.ENSSSCP00000026915	0	0	0	0	0.115	0.404	0	0.308	0.603
SEC22C	TFG	9823.ENSSSCP00000012029	9823.ENSSSCP00000025656	0	0	0	0	0.05	0	0.6	0	0.603
GRB10	KITLG	9823.ENSSSCP00000020573	9823.ENSSSCP00000000985	0	0	0	0	0.063	0	0.593	0	0.602
GOSR1	SPICE1	9823.ENSSSCP00000020047	9823.ENSSSCP00000025190	0	0	0	0	0	0	0	0.602	0.602
NSMAF	SYBU	9823.ENSSSCP00000006647	9823.ENSSSCP00000006434	0	0	0	0	0	0	0	0.602	0.602
AP4E1	AP5Z1	9823.ENSSSCP00000004994	9823.ENSSSCP00000008097	0	0	0	0	0.064	0	0	0.591	0.601
CD34	LMO2	9823.ENSSSCP00000028413	9823.ENSSSCP00000014139	0	0	0	0	0.063	0	0	0.592	0.601
COL1A2	TGFBI	9823.ENSSSCP00000016253	9823.ENSSSCP00000015228	0	0	0	0	0.283	0.31	0	0.259	0.601
SHE	ZFPM2	9823.ENSSSCP00000006979	9823.ENSSSCP00000006451	0	0	0	0	0	0	0	0.601	0.601
GHR	IL17D	9823.ENSSSCP00000017873	9823.ENSSSCP00000023910	0	0	0	0	0	0	0.6	0	0.6
AGTR1	NECAP2	9823.ENSSSCP00000030853	9823.ENSSSCP00000003775	0	0	0	0	0	0	0.6	0	0.6
FN1	NT5E	9823.ENSSSCP00000017132	9823.ENSSSCP00000030955	0	0	0	0	0.066	0.08	0	0.572	0.6
LOC100155267	PHC1	9823.ENSSSCP00000028047	9823.ENSSSCP00000021853	0	0	0	0	0	0	0.6	0	0.6
GTF3C6	POLR3H	9823.ENSSSCP00000022601	9823.ENSSSCP00000000069	0	0	0	0	0	0	0.6	0	0.6
CA9	SLC9A1	9823.ENSSSCP00000005708	9823.ENSSSCP00000003872	0	0	0	0	0	0.127	0	0.56	0.6
NR1D2	PER2	9823.ENSSSCP00000024812	9823.ENSSSCP00000017312	0	0	0	0	0.063	0.185	0	0.516	0.598
APP	HOMER3	9823.ENSSSCP00000012805	9823.ENSSSCP00000014799	0	0	0	0	0	0.115	0	0.564	0.597
APP	CREBBP	9823.ENSSSCP00000012805	9823.ENSSSCP00000008490	0	0	0	0	0	0	0	0.596	0.596
ARF5	GRASP	9823.ENSSSCP00000017578	9823.ENSSSCP00000000249	0	0	0	0	0	0.068	0.539	0.134	0.595
ENSSSCP00000003215	MARS	9823.ENSSSCP00000003215	9823.ENSSSCP00000020929	0.095	0	0	0	0.257	0	0	0.447	0.595
LMO2	MLLT4	9823.ENSSSCP00000014139	9823.ENSSSCP00000004342	0	0	0	0	0	0.115	0	0.562	0.595
ANXA7	S100A6	9823.ENSSSCP00000022621	9823.ENSSSCP00000020154	0	0	0	0	0.066	0.185	0	0.511	0.595
GLI3	KITLG	9823.ENSSSCP00000017754	9823.ENSSSCP00000000985	0	0	0	0	0.06	0	0.57	0.077	0.594
HDAC4	LOC100155267	9823.ENSSSCP00000025173	9823.ENSSSCP00000028047	0	0	0	0	0.061	0.144	0.505	0.101	0.594
SLC1A1	SLC36A1	9823.ENSSSCP00000005613	9823.ENSSSCP00000027890	0.042	0	0	0	0.065	0.072	0	0.57	0.594
DNM1	RAB7A	9823.ENSSSCP00000006044	9823.ENSSSCP00000012378	0	0	0	0	0.064	0.132	0	0.539	0.593
SSRP1	TCEANC	9823.ENSSSCP00000024875	9823.ENSSSCP00000012905	0	0	0	0	0.094	0.403	0	0.308	0.593
NCAM1	SDC1	9823.ENSSSCP00000015970	9823.ENSSSCP00000009172	0	0	0	0	0	0.054	0	0.585	0.591
MAD2L1BP	RGSL1	9823.ENSSSCP00000017320	9823.ENSSSCP00000016484	0	0	0	0	0	0	0	0.59	0.59
CHD6	SMARCA2	9823.ENSSSCP00000007838	9823.ENSSSCP00000005624	0	0	0	0	0.281	0.264	0	0.289	0.59
CTHRC1	NTN4	9823.ENSSSCP00000006461	9823.ENSSSCP00000000959	0	0	0	0	0	0	0	0.589	0.589
NMNAT2	SMG7	9823.ENSSSCP00000016493	9823.ENSSSCP00000016494	0	0	0	0	0.063	0	0	0.58	0.589
MLXIP	YWHAB	9823.ENSSSCP00000010456	9823.ENSSSCP00000007864	0	0	0	0	0	0.506	0	0.204	0.589
KPNA3	NUP214	9823.ENSSSCP00000010022	9823.ENSSSCP00000006118	0	0	0	0	0	0	0.48	0.242	0.588
APP	SORCS2	9823.ENSSSCP00000012805	9823.ENSSSCP00000009290	0	0	0	0	0.067	0.345	0	0.381	0.588
ARHGAP42	SRGAP1	9823.ENSSSCP00000015899	9823.ENSSSCP00000021496	0	0	0	0.552	0.055	0.426	0.3	0.046	0.588
CHST12	F8	9823.ENSSSCP00000008082	9823.ENSSSCP00000028556	0	0	0	0	0	0	0	0.586	0.586
CHST14	F8	9823.ENSSSCP00000005142	9823.ENSSSCP00000028556	0	0	0	0	0	0	0	0.586	0.586
GLUL	PALMD	9823.ENSSSCP00000016481	9823.ENSSSCP00000007329	0	0	0	0	0	0	0	0.584	0.584
MLLT4	PTPRM	9823.ENSSSCP00000004342	9823.ENSSSCP00000021586	0	0	0	0	0	0	0.579	0.053	0.584
KCNA6	KCNAB1	9823.ENSSSCP00000000764	9823.ENSSSCP00000022660	0	0	0	0	0.064	0.285	0	0.427	0.583
CHST13	F8	9823.ENSSSCP00000012388	9823.ENSSSCP00000028556	0	0	0	0	0	0	0	0.582	0.582
ABL1	MAPK8	9823.ENSSSCP00000006113	9823.ENSSSCP00000021557	0	0	0	0	0	0.115	0.472	0.177	0.582
DCN	MFAP2	9823.ENSSSCP00000000977	9823.ENSSSCP00000003777	0	0	0	0	0.067	0.045	0	0.569	0.582
PRDM5	SESN3	9823.ENSSSCP00000009710	9823.ENSSSCP00000015890	0	0	0	0	0.049	0.044	0	0.578	0.582
ARHGAP32	LIMK1	9823.ENSSSCP00000016160	9823.ENSSSCP00000023592	0	0	0	0	0	0.121	0.201	0.452	0.581
DFNA5	S100A6	9823.ENSSSCP00000017706	9823.ENSSSCP00000020154	0	0	0	0	0	0	0	0.581	0.581
SETD7	SMYD3	9823.ENSSSCP00000023714	9823.ENSSSCP00000019427	0	0	0	0	0.063	0	0	0.572	0.581
EIF2S1	GRASP	9823.ENSSSCP00000023652	9823.ENSSSCP00000000249	0	0	0	0	0	0	0	0.58	0.58
HDAC4	KAT8	9823.ENSSSCP00000025173	9823.ENSSSCP00000008290	0	0	0	0	0.064	0.23	0.218	0.344	0.58
DKK2	LDLR	9823.ENSSSCP00000009760	9823.ENSSSCP00000021308	0	0	0	0	0	0.181	0.446	0.149	0.58
ABI3BP	CHST12	9823.ENSSSCP00000012740	9823.ENSSSCP00000008082	0	0	0	0	0	0	0	0.579	0.579
APP	LDLR	9823.ENSSSCP00000012805	9823.ENSSSCP00000021308	0	0	0	0	0.063	0.158	0	0.51	0.579
COL5A1	LAMC1	9823.ENSSSCP00000006161	9823.ENSSSCP00000016491	0	0	0	0	0.098	0.122	0.147	0.45	0.578
IPO9	PHLDA3	9823.ENSSSCP00000025652	9823.ENSSSCP00000020806	0	0	0	0	0	0	0	0.578	0.578
CAST	TLN2	9823.ENSSSCP00000015070	9823.ENSSSCP00000004930	0	0	0	0	0.062	0	0.545	0.091	0.578
ASPN	LRP3	9823.ENSSSCP00000008621	9823.ENSSSCP00000026811	0	0	0	0	0	0.06	0	0.569	0.577
GRB10	QPCT	9823.ENSSSCP00000020573	9823.ENSSSCP00000009057	0	0	0	0	0	0	0	0.576	0.576
PTPRG	SLC9A1	9823.ENSSSCP00000012239	9823.ENSSSCP00000003872	0	0	0	0	0	0.127	0	0.535	0.576
DCN	TGFBI	9823.ENSSSCP00000000977	9823.ENSSSCP00000015228	0	0	0	0	0.282	0	0	0.434	0.576
FKBP10	MTOR	9823.ENSSSCP00000018463	9823.ENSSSCP00000003699	0	0	0	0	0	0.189	0.189	0.406	0.575
CD14	LPAR1	9823.ENSSSCP00000015286	9823.ENSSSCP00000005853	0	0	0	0	0	0.183	0	0.5	0.574
ADAMTS2	COL1A2	9823.ENSSSCP00000021077	9823.ENSSSCP00000016253	0	0	0	0	0.208	0.272	0	0.32	0.573
CBLB	DNM1	9823.ENSSSCP00000020063	9823.ENSSSCP00000006044	0	0	0	0	0	0.192	0.44	0.134	0.573
MAP2K7	MTOR	9823.ENSSSCP00000014439	9823.ENSSSCP00000003699	0	0	0	0	0.063	0	0	0.563	0.573
FN1	SPARC	9823.ENSSSCP00000017132	9823.ENSSSCP00000018098	0	0	0	0	0.166	0.072	0	0.493	0.573
AGTR1	ARAP1	9823.ENSSSCP00000030853	9823.ENSSSCP00000015735	0	0	0	0	0	0.161	0	0.511	0.572
IPO9	KPNA3	9823.ENSSSCP00000025652	9823.ENSSSCP00000010022	0	0	0	0	0.081	0.381	0	0.309	0.572
MLLT3	MLLT4	9823.ENSSSCP00000005553	9823.ENSSSCP00000004342	0	0	0	0	0	0	0	0.572	0.572
MCAT	SLC1A1	9823.ENSSSCP00000000033	9823.ENSSSCP00000005613	0	0	0	0	0	0	0	0.572	0.572
FN3KRP	PPAP2B	9823.ENSSSCP00000018151	9823.ENSSSCP00000004155	0	0	0	0	0	0	0	0.571	0.571
HDAC9	MEF2C	9823.ENSSSCP00000016296	9823.ENSSSCP00000015044	0	0	0	0	0.063	0.24	0.282	0.259	0.57
CACYBP	ST13	9823.ENSSSCP00000016440	9823.ENSSSCP00000000076	0	0	0	0	0.57	0	0	0	0.57
SNRNP200	USP39	9823.ENSSSCP00000008680	9823.ENSSSCP00000026349	0	0	0	0	0.064	0.418	0	0.275	0.57
FN1	LGALS1	9823.ENSSSCP00000017132	9823.ENSSSCP00000000129	0	0	0	0	0.064	0.057	0	0.551	0.569
AP3S2	AP4E1	9823.ENSSSCP00000024872	9823.ENSSSCP00000004994	0	0	0	0	0.063	0.263	0	0.426	0.568
COL14A1	COL5A1	9823.ENSSSCP00000006405	9823.ENSSSCP00000006161	0	0	0	0.553	0.133	0.19	0.3	0.45	0.567
INSR	SOS2	9823.ENSSSCP00000029561	9823.ENSSSCP00000005393	0	0	0	0	0.063	0.123	0.473	0.119	0.567
PREX2	RHOD	9823.ENSSSCP00000006610	9823.ENSSSCP00000024686	0	0	0	0	0	0.252	0.398	0.114	0.566
APP	SLC9A1	9823.ENSSSCP00000012805	9823.ENSSSCP00000003872	0	0	0	0	0.049	0	0	0.563	0.566
SH3D19	SOS2	9823.ENSSSCP00000025759	9823.ENSSSCP00000005393	0	0	0	0	0.064	0.397	0.186	0.167	0.566
SMARCA2	XPC	9823.ENSSSCP00000005624	9823.ENSSSCP00000012366	0	0	0	0	0.063	0.157	0	0.494	0.566
BLNK	SOS2	9823.ENSSSCP00000011192	9823.ENSSSCP00000005393	0	0	0	0	0	0	0.555	0.063	0.565
ABHD6	CNRIP1	9823.ENSSSCP00000012223	9823.ENSSSCP00000008912	0	0	0	0	0	0	0	0.564	0.564
NAPB	STX11	9823.ENSSSCP00000007581	9823.ENSSSCP00000004457	0	0	0	0	0.066	0.436	0	0.239	0.564
ADAMTS2	COL14A1	9823.ENSSSCP00000021077	9823.ENSSSCP00000006405	0	0	0	0	0.209	0.078	0	0.449	0.563
COL14A1	COL5A2	9823.ENSSSCP00000006405	9823.ENSSSCP00000016990	0	0	0	0.555	0.144	0.145	0.3	0.509	0.563
MTRR	TCN2	9823.ENSSSCP00000018117	9823.ENSSSCP00000010682	0	0	0	0	0	0	0	0.563	0.563
COL5A1	CRTAP	9823.ENSSSCP00000006161	9823.ENSSSCP00000019713	0	0	0	0	0.069	0.056	0	0.54	0.561
EIF2S1	MTOR	9823.ENSSSCP00000023652	9823.ENSSSCP00000003699	0	0	0	0	0	0	0	0.561	0.561
COL1A1	SDC1	9823.ENSSSCP00000018631	9823.ENSSSCP00000009172	0	0	0	0	0.064	0.042	0.548	0.043	0.56
BLNK	SH3BP5L	9823.ENSSSCP00000011192	9823.ENSSSCP00000022006	0	0	0	0	0	0	0.559	0.044	0.56
INO80	MLLT3	9823.ENSSSCP00000005125	9823.ENSSSCP00000005553	0	0	0	0	0.063	0.537	0	0.066	0.559
ARHGAP32	BCAS3	9823.ENSSSCP00000016160	9823.ENSSSCP00000018730	0	0	0	0	0	0	0	0.558	0.558
HTATIP2	LGALS3	9823.ENSSSCP00000014183	9823.ENSSSCP00000005434	0	0	0	0	0	0	0	0.558	0.558
CACYBP	NPM3	9823.ENSSSCP00000016440	9823.ENSSSCP00000011258	0	0	0	0	0.088	0	0	0.536	0.558
ABL1	SRGAP1	9823.ENSSSCP00000006113	9823.ENSSSCP00000021496	0	0	0	0	0.063	0.084	0.114	0.488	0.558
APP	MAPK8	9823.ENSSSCP00000012805	9823.ENSSSCP00000021557	0	0	0	0	0.049	0.07	0.467	0.172	0.557
AP4E1	PICALM	9823.ENSSSCP00000004994	9823.ENSSSCP00000026915	0	0	0	0	0.077	0.216	0.329	0.197	0.557
SEC22C	STX11	9823.ENSSSCP00000012029	9823.ENSSSCP00000004457	0	0	0	0	0.063	0.352	0.188	0.209	0.557
ARID1B	ATF2	9823.ENSSSCP00000022365	9823.ENSSSCP00000016924	0	0	0	0	0.063	0	0.546	0	0.556
AP4E1	CDKL5	9823.ENSSSCP00000004994	9823.ENSSSCP00000028584	0	0	0	0	0	0	0	0.556	0.556
CREBBP	HDAC9	9823.ENSSSCP00000008490	9823.ENSSSCP00000016296	0	0	0	0	0.063	0.181	0.277	0.294	0.556
LGALS3	S100A6	9823.ENSSSCP00000005434	9823.ENSSSCP00000020154	0	0	0	0	0.475	0.082	0	0.154	0.556
ABL1	FN1	9823.ENSSSCP00000006113	9823.ENSSSCP00000017132	0	0	0	0	0.063	0.054	0.149	0.48	0.555
FAT4	LAMC1	9823.ENSSSCP00000020574	9823.ENSSSCP00000016491	0	0	0	0	0.063	0	0.153	0.485	0.555
EIF2S1	MKKS	9823.ENSSSCP00000023652	9823.ENSSSCP00000007527	0	0	0	0	0.495	0	0	0.154	0.554
PTF-BETA	PTPRG	9823.ENSSSCP00000017506	9823.ENSSSCP00000012239	0	0	0	0	0.066	0.271	0	0.396	0.552
CDKL5	PRUNE	9823.ENSSSCP00000028584	9823.ENSSSCP00000007082	0	0	0	0	0.063	0	0	0.541	0.551
ATXN1	HDAC4	9823.ENSSSCP00000001136	9823.ENSSSCP00000025173	0	0	0	0	0	0.115	0	0.513	0.55
S100A6	SIAH2	9823.ENSSSCP00000020154	9823.ENSSSCP00000020366	0	0	0	0	0	0	0	0.55	0.55
PTPRM	SIK3	9823.ENSSSCP00000021586	9823.ENSSSCP00000015995	0	0	0	0	0	0.042	0	0.55	0.55
B4GALT6	GOSR1	9823.ENSSSCP00000025327	9823.ENSSSCP00000020047	0	0	0	0	0	0	0	0.548	0.548
ABL1	GRB10	9823.ENSSSCP00000006113	9823.ENSSSCP00000020573	0	0	0	0	0.064	0.13	0.114	0.448	0.548
LEPREL4	PPIB	9823.ENSSSCP00000018470	9823.ENSSSCP00000004914	0	0	0	0	0.063	0.044	0.154	0.474	0.548
ARSJ	PREPL	9823.ENSSSCP00000009729	9823.ENSSSCP00000009016	0	0	0	0	0.063	0	0	0.537	0.547
AP4E1	RAB3GAP2	9823.ENSSSCP00000004994	9823.ENSSSCP00000011539	0	0	0	0	0.071	0	0	0.533	0.547
MAPK8	ROR2	9823.ENSSSCP00000021557	9823.ENSSSCP00000010242	0	0	0	0	0.078	0.115	0.467	0.083	0.547
COQ2	HTATIP2	9823.ENSSSCP00000009852	9823.ENSSSCP00000014183	0.166	0	0	0	0.065	0	0.269	0.298	0.546
ARF5	RAB7A	9823.ENSSSCP00000017578	9823.ENSSSCP00000012378	0	0	0	0	0.082	0.128	0	0.479	0.546
FKBP10	SIK3	9823.ENSSSCP00000018463	9823.ENSSSCP00000015995	0	0	0	0	0	0	0	0.546	0.546
PTPRD	SVIP	9823.ENSSSCP00000005584	9823.ENSSSCP00000024483	0	0	0	0	0.064	0	0	0.535	0.546
CDON	DZIP1	9823.ENSSSCP00000023294	9823.ENSSSCP00000010147	0	0	0	0	0.063	0	0	0.534	0.544
NCAM1	NT5E	9823.ENSSSCP00000015970	9823.ENSSSCP00000030955	0	0	0	0	0	0	0	0.544	0.544
MTOR	SMG7	9823.ENSSSCP00000003699	9823.ENSSSCP00000016494	0	0	0	0	0.072	0.347	0	0.308	0.544
CD34	MLLT3	9823.ENSSSCP00000028413	9823.ENSSSCP00000005553	0	0	0	0	0	0	0	0.543	0.543
ABL1	PTPRG	9823.ENSSSCP00000006113	9823.ENSSSCP00000012239	0	0	0	0	0.063	0.159	0.327	0.24	0.543
GALC	SGPL1	9823.ENSSSCP00000021318	9823.ENSSSCP00000010954	0	0	0	0	0	0	0	0.543	0.543
CARS2	MARS	9823.ENSSSCP00000024085	9823.ENSSSCP00000020929	0.108	0	0	0	0.204	0	0	0.408	0.542
BSDC1	FBLN7	9823.ENSSSCP00000020098	9823.ENSSSCP00000008648	0	0	0	0	0	0	0	0.541	0.541
COL1A2	FKBP10	9823.ENSSSCP00000016253	9823.ENSSSCP00000018463	0	0	0	0	0.167	0.085	0	0.447	0.541
FN1	NCAM1	9823.ENSSSCP00000017132	9823.ENSSSCP00000015970	0	0	0	0	0.049	0	0	0.538	0.541
CD34	PDPN	9823.ENSSSCP00000028413	9823.ENSSSCP00000003744	0	0	0	0	0.063	0	0	0.53	0.541
FRYL	PRKG1	9823.ENSSSCP00000009409	9823.ENSSSCP00000011118	0	0	0	0	0.063	0	0	0.531	0.541
EPHB3	FGR	9823.ENSSSCP00000019424	9823.ENSSSCP00000003881	0	0	0	0.662	0.063	0.092	0.503	0	0.54
CAPNS1	LOC414417	9823.ENSSSCP00000025968	9823.ENSSSCP00000012016	0	0	0	0	0.063	0	0	0.53	0.54
CSGALNACT1	SORCS2	9823.ENSSSCP00000007466	9823.ENSSSCP00000009290	0	0	0	0	0	0	0	0.54	0.54
ARSA	ASAH1	9823.ENSSSCP00000027850	9823.ENSSSCP00000007453	0	0	0	0	0.048	0.132	0	0.487	0.539
DPT	LUM	9823.ENSSSCP00000006714	9823.ENSSSCP00000000978	0	0	0	0	0.202	0.043	0	0.444	0.539
CD14	NCAM1	9823.ENSSSCP00000015286	9823.ENSSSCP00000015970	0	0	0	0	0	0	0	0.539	0.539
MAP4K4	PMVK	9823.ENSSSCP00000008715	9823.ENSSSCP00000006964	0	0	0	0	0	0	0	0.539	0.539
IL16	IL17D	9823.ENSSSCP00000001953	9823.ENSSSCP00000023910	0	0	0	0	0	0	0	0.538	0.538
KREMEN1	LDLR	9823.ENSSSCP00000010643	9823.ENSSSCP00000021308	0	0	0	0	0	0.095	0.446	0.154	0.538
KAT8	MLLT3	9823.ENSSSCP00000008290	9823.ENSSSCP00000005553	0	0	0	0	0.064	0.404	0	0.237	0.537
NF2	TLN2	9823.ENSSSCP00000010658	9823.ENSSSCP00000004930	0	0	0	0	0	0.071	0.457	0.157	0.537
NR1D2	OLFML2B	9823.ENSSSCP00000024812	9823.ENSSSCP00000006764	0	0	0	0	0	0	0	0.536	0.536
CTHRC1	EDIL3	9823.ENSSSCP00000006461	9823.ENSSSCP00000015033	0	0	0	0	0	0	0	0.535	0.535
B4GALNT1	GOSR1	9823.ENSSSCP00000000460	9823.ENSSSCP00000020047	0	0	0	0	0	0	0	0.535	0.535
LDLR	MAP2K7	9823.ENSSSCP00000021308	9823.ENSSSCP00000014439	0	0	0	0	0	0.127	0.478	0.063	0.535
CBLB	SH3D19	9823.ENSSSCP00000020063	9823.ENSSSCP00000025759	0	0	0	0	0	0.367	0.267	0.079	0.535
MLLT3	SMARCA2	9823.ENSSSCP00000005553	9823.ENSSSCP00000005624	0	0	0	0	0.073	0.402	0	0.229	0.535
CHST14	PTF-BETA	9823.ENSSSCP00000005142	9823.ENSSSCP00000017506	0	0	0	0	0	0	0	0.534	0.534
HDAC4	UTRN	9823.ENSSSCP00000025173	9823.ENSSSCP00000004455	0	0	0	0	0	0	0	0.533	0.533
ENSSSCP00000009570	SSPN	9823.ENSSSCP00000009570	9823.ENSSSCP00000021467	0	0	0	0	0	0	0	0.532	0.532
LEPREL2	TSPAN31	9823.ENSSSCP00000000726	9823.ENSSSCP00000026670	0	0	0	0	0	0	0	0.532	0.532
INSR	YWHAB	9823.ENSSSCP00000029561	9823.ENSSSCP00000007864	0	0	0	0	0	0.25	0.348	0.119	0.531
MTOR	PREX2	9823.ENSSSCP00000003699	9823.ENSSSCP00000006610	0	0	0	0	0.064	0.122	0.149	0.408	0.53
CLHC1	SYNJ2	9823.ENSSSCP00000008966	9823.ENSSSCP00000027068	0	0	0	0	0.063	0.404	0	0.226	0.53
DAPK1	TSC2	9823.ENSSSCP00000027636	9823.ENSSSCP00000008587	0	0	0	0	0	0.093	0	0.504	0.53
SNRPF	USP39	9823.ENSSSCP00000000958	9823.ENSSSCP00000026349	0	0	0	0	0.065	0.518	0	0	0.53
ABL1	CD34	9823.ENSSSCP00000006113	9823.ENSSSCP00000028413	0	0	0	0	0.063	0	0	0.518	0.529
MAPK8	MKKS	9823.ENSSSCP00000021557	9823.ENSSSCP00000007527	0	0	0	0	0	0.046	0	0.527	0.529
ANTXR1	MOSPD1	9823.ENSSSCP00000008903	9823.ENSSSCP00000013485	0	0	0	0	0	0	0	0.529	0.529
NUP214	SNRNP200	9823.ENSSSCP00000006118	9823.ENSSSCP00000008680	0	0	0	0	0.529	0	0	0	0.529
LUM	SPARC	9823.ENSSSCP00000000978	9823.ENSSSCP00000018098	0	0	0	0	0.381	0	0	0.27	0.529
ARAF	MAP2K7	9823.ENSSSCP00000013063	9823.ENSSSCP00000014439	0	0	0	0.561	0.048	0.241	0.173	0.64	0.528
NCAM1	THY1	9823.ENSSSCP00000015970	9823.ENSSSCP00000016045	0	0	0	0	0.067	0	0	0.515	0.528
FN1	TJP1	9823.ENSSSCP00000017132	9823.ENSSSCP00000005227	0	0	0	0	0.065	0	0	0.515	0.527
DTX2	ENSSSCP00000023077	9823.ENSSSCP00000019293	9823.ENSSSCP00000023077	0	0	0	0	0	0.362	0	0.288	0.526
HDAC9	LOC733643	9823.ENSSSCP00000016296	9823.ENSSSCP00000010425	0	0	0	0	0.066	0.26	0.298	0.139	0.526
ENSSSCP00000005088	LRRC57	9823.ENSSSCP00000005088	9823.ENSSSCP00000005093	0	0	0	0	0.063	0.071	0	0.5	0.526
LUM	PPP1R7	9823.ENSSSCP00000000978	9823.ENSSSCP00000017350	0	0	0.439	0	0	0.053	0	0.18	0.526
MARS	MTHFR	9823.ENSSSCP00000020929	9823.ENSSSCP00000003718	0	0	0	0	0.063	0	0	0.514	0.525
MON1B	SNX3	9823.ENSSSCP00000002916	9823.ENSSSCP00000004733	0	0	0	0	0.063	0	0	0.514	0.525
EML1	EML4	9823.ENSSSCP00000022266	9823.ENSSSCP00000009035	0	0	0	0.939	0	0.507	0	0.605	0.524
MON1B	MON2	9823.ENSSSCP00000002916	9823.ENSSSCP00000000487	0	0	0	0	0.062	0.053	0	0.508	0.524
CREBBP	SETD7	9823.ENSSSCP00000008490	9823.ENSSSCP00000023714	0	0	0	0	0.064	0.156	0	0.446	0.524
COL1A2	CRTAP	9823.ENSSSCP00000016253	9823.ENSSSCP00000019713	0	0	0	0	0.077	0.056	0	0.497	0.523
CSPG4	LGALS3	9823.ENSSSCP00000002048	9823.ENSSSCP00000005434	0	0	0	0	0.063	0.12	0	0.468	0.523
MTOR	PRKCH	9823.ENSSSCP00000003699	9823.ENSSSCP00000005475	0	0	0	0	0.099	0.261	0.149	0.259	0.523
HDAC4	PRKD1	9823.ENSSSCP00000025173	9823.ENSSSCP00000002157	0	0	0	0	0.054	0.233	0	0.396	0.523
ANXA7	SNX3	9823.ENSSSCP00000022621	9823.ENSSSCP00000004733	0	0	0	0	0	0	0	0.523	0.523
CAPNS1	TLN2	9823.ENSSSCP00000025968	9823.ENSSSCP00000004930	0	0	0	0	0.048	0	0.504	0.072	0.523
CREBBP	MAPK8	9823.ENSSSCP00000008490	9823.ENSSSCP00000021557	0	0	0	0	0.062	0.07	0.472	0.085	0.522
APP	BLNK	9823.ENSSSCP00000012805	9823.ENSSSCP00000011192	0	0	0	0	0	0	0	0.521	0.521
CSPG4	DCN	9823.ENSSSCP00000002048	9823.ENSSSCP00000000977	0	0	0	0	0.09	0	0.3	0.309	0.521
HDAC4	SIK3	9823.ENSSSCP00000025173	9823.ENSSSCP00000015995	0	0	0	0	0.063	0.162	0	0.44	0.521
CREBBP	HOXA9	9823.ENSSSCP00000008490	9823.ENSSSCP00000021454	0	0	0	0	0	0.201	0	0.423	0.519
CD109	CD248	9823.ENSSSCP00000004839	9823.ENSSSCP00000029769	0	0	0	0	0.066	0	0	0.505	0.517
EPRS	GLUL	9823.ENSSSCP00000011535	9823.ENSSSCP00000016481	0.189	0	0	0	0.112	0.146	0	0.308	0.517
COL1A1	CRTAP	9823.ENSSSCP00000018631	9823.ENSSSCP00000019713	0	0	0	0	0.064	0.056	0	0.496	0.516
LDLR	RAPGEF1	9823.ENSSSCP00000021308	9823.ENSSSCP00000006127	0	0	0	0	0	0	0.478	0.112	0.516
FN1	RHOD	9823.ENSSSCP00000017132	9823.ENSSSCP00000024686	0	0	0	0	0.063	0	0.277	0.343	0.516
LARP4	RPUSD4	9823.ENSSSCP00000000231	9823.ENSSSCP00000019836	0	0	0	0	0	0.069	0	0.502	0.516
LIMK1	RHOD	9823.ENSSSCP00000023592	9823.ENSSSCP00000024686	0	0	0	0	0	0.134	0.157	0.39	0.515
POP5	RPL7A	9823.ENSSSCP00000024524	9823.ENSSSCP00000028140	0	0	0	0	0.111	0.377	0	0.195	0.515
LOC733643	SMARCA2	9823.ENSSSCP00000010425	9823.ENSSSCP00000005624	0	0	0	0	0.12	0.16	0	0.397	0.515
CDK6	TSC2	9823.ENSSSCP00000031003	9823.ENSSSCP00000008587	0	0	0	0	0	0.383	0	0.247	0.515
CREBBP	MXD1	9823.ENSSSCP00000008490	9823.ENSSSCP00000008896	0	0	0	0	0.063	0.162	0.346	0.167	0.514
HDAC4	LOC100127131	9823.ENSSSCP00000025173	9823.ENSSSCP00000000205	0	0	0	0	0.049	0.225	0.256	0.217	0.513
CAPNS1	NF2	9823.ENSSSCP00000025968	9823.ENSSSCP00000010658	0	0	0	0	0.063	0	0.497	0.05	0.513
HIPK2	SIAH2	9823.ENSSSCP00000025517	9823.ENSSSCP00000020366	0	0	0	0	0.067	0.29	0	0.325	0.513
SMARCA2	SNRNP200	9823.ENSSSCP00000005624	9823.ENSSSCP00000008680	0.043	0	0	0	0.483	0.074	0	0.063	0.513
EDNRA	MAPK8	9823.ENSSSCP00000009635	9823.ENSSSCP00000021557	0	0	0	0	0	0.053	0.506	0	0.512
FUT8	P4HA2	9823.ENSSSCP00000002478	9823.ENSSSCP00000019873	0	0	0	0	0	0	0	0.512	0.512
ARID1B	PHC1	9823.ENSSSCP00000022365	9823.ENSSSCP00000021853	0	0	0	0	0.065	0	0	0.5	0.512
ASAP3	TRIP4	9823.ENSSSCP00000020864	9823.ENSSSCP00000004908	0	0	0	0	0.056	0	0	0.505	0.512
SFMBT1	UBE2Q1	9823.ENSSSCP00000012207	9823.ENSSSCP00000006976	0	0	0	0	0.071	0	0	0.497	0.512
ADAMTS2	PAM	9823.ENSSSCP00000021077	9823.ENSSSCP00000015087	0	0	0	0	0.063	0	0	0.5	0.511
IFT88	SMO	9823.ENSSSCP00000022558	9823.ENSSSCP00000017553	0	0	0	0	0	0	0	0.511	0.511
CD248	CERCAM	9823.ENSSSCP00000029769	9823.ENSSSCP00000006053	0	0	0	0	0.068	0	0	0.496	0.51
COL21A1	CRTAP	9823.ENSSSCP00000001629	9823.ENSSSCP00000019713	0	0	0	0	0	0.056	0	0.503	0.51
ANKRD40	PRUNE	9823.ENSSSCP00000027265	9823.ENSSSCP00000007082	0	0	0	0	0	0	0	0.51	0.51
DZIP1	SMO	9823.ENSSSCP00000010147	9823.ENSSSCP00000017553	0	0	0	0	0.063	0	0	0.499	0.51
ANKRD40	CLHC1	9823.ENSSSCP00000027265	9823.ENSSSCP00000008966	0	0	0	0	0.332	0	0	0.296	0.509
CHD6	CREBBP	9823.ENSSSCP00000007838	9823.ENSSSCP00000008490	0	0	0	0	0.099	0.161	0.171	0.309	0.509
ATXN1	FAM46A	9823.ENSSSCP00000001136	9823.ENSSSCP00000004814	0	0	0	0	0	0.128	0	0.46	0.509
RHOD	TST	9823.ENSSSCP00000024686	9823.ENSSSCP00000000137	0	0	0	0	0.063	0	0	0.498	0.509
MTHFR	TCN2	9823.ENSSSCP00000003718	9823.ENSSSCP00000010682	0	0	0	0	0.062	0	0	0.497	0.508
CTHRC1	P4HA2	9823.ENSSSCP00000006461	9823.ENSSSCP00000019873	0	0	0	0	0.063	0	0	0.496	0.507
CREBBP	PARP4	9823.ENSSSCP00000008490	9823.ENSSSCP00000022040	0	0	0	0	0	0.185	0.353	0.141	0.507
PALMD	PREX2	9823.ENSSSCP00000007329	9823.ENSSSCP00000006610	0	0	0	0	0	0	0	0.507	0.507
ATXN1	RBPMS	9823.ENSSSCP00000001136	9823.ENSSSCP00000016792	0	0	0	0	0	0.079	0	0.487	0.507
DLC1	SEMA3A	9823.ENSSSCP00000007430	9823.ENSSSCP00000016325	0	0	0	0	0.05	0	0	0.503	0.507
BTBD9	TADA3	9823.ENSSSCP00000021052	9823.ENSSSCP00000012309	0	0	0	0	0	0	0	0.507	0.507
B4GALNT1	CHST14	9823.ENSSSCP00000000460	9823.ENSSSCP00000005142	0	0	0	0	0	0	0	0.506	0.506
CREBBP	MAFK	9823.ENSSSCP00000008490	9823.ENSSSCP00000008072	0	0	0	0	0	0.12	0	0.462	0.506
EPRS	TOMM40	9823.ENSSSCP00000011535	9823.ENSSSCP00000003344	0	0	0	0	0.498	0.057	0	0	0.506
ABL1	PTPRD	9823.ENSSSCP00000006113	9823.ENSSSCP00000005584	0	0	0	0	0.065	0.364	0.106	0.18	0.505
AP5Z1	RAB3GAP2	9823.ENSSSCP00000008097	9823.ENSSSCP00000011539	0	0	0	0	0	0	0	0.505	0.505
CDKL5	TMEM106B	9823.ENSSSCP00000028584	9823.ENSSSCP00000016279	0	0	0	0	0	0	0	0.505	0.505
PTGFRN	TSPAN9	9823.ENSSSCP00000007183	9823.ENSSSCP00000000782	0	0	0	0	0.063	0.153	0	0.427	0.505
ABHD17B	ABHD6	9823.ENSSSCP00000019206	9823.ENSSSCP00000012223	0.045	0	0	0	0.063	0	0	0.491	0.504
ADAMTS2	COL21A1	9823.ENSSSCP00000021077	9823.ENSSSCP00000001629	0	0	0	0	0	0.078	0	0.485	0.504
CTTNBP2	MKKS	9823.ENSSSCP00000017609	9823.ENSSSCP00000007527	0	0	0	0	0	0.493	0	0.063	0.504
ABL1	YWHAB	9823.ENSSSCP00000006113	9823.ENSSSCP00000007864	0	0	0	0	0	0.413	0.137	0.101	0.504
BAG2	COL21A1	9823.ENSSSCP00000001622	9823.ENSSSCP00000001629	0	0	0	0	0	0	0	0.503	0.503
PCED1A	SEMA3G	9823.ENSSSCP00000007630	9823.ENSSSCP00000012192	0	0	0	0	0	0	0	0.503	0.503
CACYBP	SMTN	9823.ENSSSCP00000016440	9823.ENSSSCP00000010688	0	0	0	0	0	0	0	0.503	0.503
SMARCA2	SSRP1	9823.ENSSSCP00000005624	9823.ENSSSCP00000024875	0	0	0	0	0.107	0.259	0	0.31	0.503
CD276	HDGFL2	9823.ENSSSCP00000002096	9823.ENSSSCP00000014360	0	0	0	0	0.049	0	0	0.498	0.502
CXXC1	KMT2C	9823.ENSSSCP00000004872	9823.ENSSSCP00000023447	0	0	0	0	0.127	0.256	0	0.295	0.502
EIF2S1	NAA15	9823.ENSSSCP00000023652	9823.ENSSSCP00000009670	0	0	0	0	0.502	0	0	0	0.502
FGR	PRKCH	9823.ENSSSCP00000003881	9823.ENSSSCP00000005475	0	0	0	0.564	0.063	0.128	0.44	0	0.502
ARFGEF1	SGPL1	9823.ENSSSCP00000030911	9823.ENSSSCP00000010954	0	0	0	0	0.049	0.498	0	0	0.502
DENND2D	TSPAN9	9823.ENSSSCP00000007250	9823.ENSSSCP00000000782	0	0	0	0	0	0	0	0.502	0.502
GRB10	UGP2	9823.ENSSSCP00000020573	9823.ENSSSCP00000008931	0	0	0	0	0	0	0	0.502	0.502
PRDM5	RGCC	9823.ENSSSCP00000009710	9823.ENSSSCP00000010073	0	0	0	0	0	0	0	0.501	0.501
APPBP2	BCAS3	9823.ENSSSCP00000018732	9823.ENSSSCP00000018730	0	0	0	0	0.063	0	0	0.489	0.5
CALR3	RCN1	9823.ENSSSCP00000014732	9823.ENSSSCP00000014150	0	0	0	0	0.089	0.406	0	0.151	0.5
KIDINS220	ROR2	9823.ENSSSCP00000009214	9823.ENSSSCP00000010242	0	0	0	0	0	0.129	0.377	0.154	0.5
ABL1	ZDHHC16	9823.ENSSSCP00000006113	9823.ENSSSCP00000011208	0	0	0	0	0.058	0.095	0	0.461	0.5
BLNK	CA3	9823.ENSSSCP00000011192	9823.ENSSSCP00000006551	0	0	0	0	0	0	0	0.499	0.499
DNAJB6	KRT18	9823.ENSSSCP00000019948	9823.ENSSSCP00000000268	0	0	0	0	0	0.111	0	0.46	0.499
ATP1B3	SLC1A1	9823.ENSSSCP00000012445	9823.ENSSSCP00000005613	0	0	0	0	0.063	0	0	0.487	0.498
HDAC4	SMARCA2	9823.ENSSSCP00000025173	9823.ENSSSCP00000005624	0	0	0	0	0.063	0.157	0.158	0.335	0.498
ADORA1	BTBD9	9823.ENSSSCP00000022523	9823.ENSSSCP00000021052	0	0	0	0	0	0	0	0.497	0.497
EPDR1	FAM102A	9823.ENSSSCP00000026710	9823.ENSSSCP00000006033	0	0	0	0	0	0	0	0.497	0.497
ARSA	GALC	9823.ENSSSCP00000027850	9823.ENSSSCP00000021318	0	0	0	0	0	0	0	0.498	0.497
GULP1	MFAP5	9823.ENSSSCP00000025307	9823.ENSSSCP00000000707	0	0	0	0	0	0	0	0.498	0.497
CDK6	PHC1	9823.ENSSSCP00000031003	9823.ENSSSCP00000021853	0	0	0	0	0	0	0	0.497	0.497
MAD2L1BP	SDF4	9823.ENSSSCP00000017320	9823.ENSSSCP00000003613	0	0	0	0	0	0	0	0.497	0.497
P311	SERPINF1	9823.ENSSSCP00000025338	9823.ENSSSCP00000018879	0	0	0	0	0	0	0	0.498	0.497
SERPINF1	TRIP4	9823.ENSSSCP00000018879	9823.ENSSSCP00000004908	0	0	0	0	0	0	0	0.498	0.497
ANTXR1	ZNF398	9823.ENSSSCP00000008903	9823.ENSSSCP00000020173	0	0	0	0	0.049	0.045	0	0.491	0.497
GHR	SOCS5	9823.ENSSSCP00000017873	9823.ENSSSCP00000009004	0	0	0	0	0	0.153	0.323	0.192	0.496
ROR2	SOS2	9823.ENSSSCP00000010242	9823.ENSSSCP00000005393	0	0	0	0	0.063	0.123	0.436	0	0.496
GLUL	SLC1A1	9823.ENSSSCP00000016481	9823.ENSSSCP00000005613	0	0	0	0	0.063	0	0	0.483	0.495
CALR3	SSRP1	9823.ENSSSCP00000014732	9823.ENSSSCP00000024875	0	0	0	0	0	0.496	0	0	0.495
ENSSSCP00000009570	XAB2	9823.ENSSSCP00000009570	9823.ENSSSCP00000014433	0	0	0	0	0.057	0	0	0.486	0.494
ARAF	DNM1	9823.ENSSSCP00000013063	9823.ENSSSCP00000006044	0	0	0	0	0.063	0.087	0.455	0	0.493
CHD6	INO80	9823.ENSSSCP00000007838	9823.ENSSSCP00000005125	0	0	0	0	0.254	0.117	0	0.293	0.493
DCAF6	LRP3	9823.ENSSSCP00000027434	9823.ENSSSCP00000026811	0	0	0	0	0	0	0	0.493	0.493
EPHB3	MLLT4	9823.ENSSSCP00000019424	9823.ENSSSCP00000004342	0	0	0	0	0.042	0.065	0.132	0.426	0.493
B4GALT6	PDE1A	9823.ENSSSCP00000025327	9823.ENSSSCP00000022436	0	0	0	0	0	0	0	0.494	0.493
ENSSSCP00000009570	RPL37	9823.ENSSSCP00000009570	9823.ENSSSCP00000022874	0	0	0	0	0	0	0	0.494	0.493
KITLG	SOS2	9823.ENSSSCP00000000985	9823.ENSSSCP00000005393	0	0	0	0	0	0	0.482	0.063	0.493
DCAF6	FAM46A	9823.ENSSSCP00000027434	9823.ENSSSCP00000004814	0	0	0	0	0	0.042	0	0.492	0.492
ADAMTS2	GLT8D2	9823.ENSSSCP00000021077	9823.ENSSSCP00000000905	0	0	0	0	0.063	0	0	0.48	0.491
MLLT3	NUP214	9823.ENSSSCP00000005553	9823.ENSSSCP00000006118	0	0	0	0	0.063	0	0	0.48	0.491
LMO2	PRDM5	9823.ENSSSCP00000014139	9823.ENSSSCP00000009710	0	0	0	0	0	0.149	0	0.427	0.491
ARL13A	RAB23	9823.ENSSSCP00000028328	9823.ENSSSCP00000023785	0	0	0	0	0	0	0	0.491	0.491
ASAH1	SGPL1	9823.ENSSSCP00000007453	9823.ENSSSCP00000010954	0	0	0	0	0	0	0	0.492	0.491
COL5A1	LUM	9823.ENSSSCP00000006161	9823.ENSSSCP00000000978	0	0	0	0	0.152	0.161	0	0.341	0.49
GFRA1	THY1	9823.ENSSSCP00000011352	9823.ENSSSCP00000016045	0	0	0	0	0.064	0	0	0.477	0.49
ATF2	KAT8	9823.ENSSSCP00000016924	9823.ENSSSCP00000008290	0	0	0	0	0.067	0.12	0.424	0.048	0.489
LOC733643	SIAH2	9823.ENSSSCP00000010425	9823.ENSSSCP00000020366	0	0	0	0	0	0.252	0	0.345	0.489
CSPG4	VCAN	9823.ENSSSCP00000002048	9823.ENSSSCP00000022885	0	0	0	0	0.063	0	0.3	0.284	0.489
CACYBP	EIF2S1	9823.ENSSSCP00000016440	9823.ENSSSCP00000023652	0	0	0	0	0.488	0	0	0	0.488
INSR	MTOR	9823.ENSSSCP00000029561	9823.ENSSSCP00000003699	0	0	0	0	0.067	0.125	0.124	0.369	0.488
MTOR	RAB7A	9823.ENSSSCP00000003699	9823.ENSSSCP00000012378	0	0	0	0	0.06	0.126	0	0.427	0.488
MON2	SNX3	9823.ENSSSCP00000000487	9823.ENSSSCP00000004733	0	0	0	0	0.067	0.046	0	0.471	0.488
COL6A1	FN1	9823.ENSSSCP00000026963	9823.ENSSSCP00000017132	0	0	0	0	0.128	0.128	0	0.38	0.487
ABL1	FNDC1	9823.ENSSSCP00000006113	9823.ENSSSCP00000004378	0	0	0	0	0.053	0.34	0.132	0.167	0.487
PPP1R16B	PPP1R7	9823.ENSSSCP00000007828	9823.ENSSSCP00000017350	0	0	0	0	0	0.363	0	0.228	0.487
KIAA0355	PRUNE	9823.ENSSSCP00000003092	9823.ENSSSCP00000007082	0	0	0	0	0	0	0	0.488	0.487
KPNA3	SSRP1	9823.ENSSSCP00000010022	9823.ENSSSCP00000024875	0	0	0	0	0.109	0.435	0	0.064	0.487
GULP1	RAB7A	9823.ENSSSCP00000025307	9823.ENSSSCP00000012378	0	0	0	0	0.063	0	0	0.474	0.486
AP3S2	AP5Z1	9823.ENSSSCP00000024872	9823.ENSSSCP00000008097	0	0	0	0	0	0	0	0.486	0.485
CSGALNACT1	PRDM5	9823.ENSSSCP00000007466	9823.ENSSSCP00000009710	0	0	0	0	0	0.049	0	0.481	0.485
SEC22C	VTI1B	9823.ENSSSCP00000012029	9823.ENSSSCP00000002492	0	0	0	0	0.065	0.264	0	0.312	0.485
CCDC80	COL6A1	9823.ENSSSCP00000012709	9823.ENSSSCP00000026963	0	0	0	0	0.176	0	0	0.4	0.484
ASAH1	GAA	9823.ENSSSCP00000007453	9823.ENSSSCP00000018179	0	0	0	0	0.066	0.436	0	0.1	0.484
ASAP3	PARP4	9823.ENSSSCP00000020864	9823.ENSSSCP00000022040	0	0	0	0	0.063	0	0	0.472	0.484
CREBBP	TADA3	9823.ENSSSCP00000008490	9823.ENSSSCP00000012309	0	0	0	0	0.065	0.369	0	0.197	0.484
COL5A2	DCN	9823.ENSSSCP00000016990	9823.ENSSSCP00000000977	0	0	0	0	0.334	0.078	0	0.225	0.483
HDAC4	SETD7	9823.ENSSSCP00000025173	9823.ENSSSCP00000023714	0.043	0	0	0	0.063	0.158	0.177	0.297	0.483
RAPH1	TLN2	9823.ENSSSCP00000017078	9823.ENSSSCP00000004930	0	0	0	0	0.058	0.404	0	0.154	0.483
CSPG4	MMP16	9823.ENSSSCP00000002048	9823.ENSSSCP00000006542	0	0	0	0	0.064	0	0	0.47	0.482
NECAP2	PLXDC1	9823.ENSSSCP00000003775	9823.ENSSSCP00000018558	0	0	0	0	0	0	0	0.482	0.482
MBD2	SAP30	9823.ENSSSCP00000004882	9823.ENSSSCP00000027652	0	0	0	0	0	0.08	0.454	0.053	0.482
EIF2S1	TOMM40	9823.ENSSSCP00000023652	9823.ENSSSCP00000003344	0	0	0	0	0.482	0	0	0	0.482
TOMM40	TXNDC5	9823.ENSSSCP00000003344	9823.ENSSSCP00000027157	0	0	0	0	0.063	0	0	0.47	0.482
MON2	RHOD	9823.ENSSSCP00000000487	9823.ENSSSCP00000024686	0	0	0	0	0.063	0.254	0.285	0.085	0.481
LOC100155267	SSRP1	9823.ENSSSCP00000028047	9823.ENSSSCP00000024875	0	0	0	0	0	0.403	0	0.167	0.481
APP	CNTN3	9823.ENSSSCP00000012805	9823.ENSSSCP00000012281	0	0	0	0	0.064	0.115	0	0.423	0.48
ABL1	LDLR	9823.ENSSSCP00000006113	9823.ENSSSCP00000021308	0	0	0	0	0	0.071	0.455	0.056	0.48
EDNRA	PPAP2B	9823.ENSSSCP00000009635	9823.ENSSSCP00000004155	0	0	0	0	0	0	0	0.48	0.48
COL5A1	SPARC	9823.ENSSSCP00000006161	9823.ENSSSCP00000018098	0	0	0	0	0.214	0.187	0	0.252	0.48
KERA	VCAN	9823.ENSSSCP00000000979	9823.ENSSSCP00000022885	0	0	0	0	0.063	0.068	0.149	0.384	0.48
CCDC88C	SRGAP1	9823.ENSSSCP00000002641	9823.ENSSSCP00000021496	0	0	0	0	0	0	0	0.479	0.479
ASH2L	CHD6	9823.ENSSSCP00000019990	9823.ENSSSCP00000007838	0	0	0	0	0.074	0.206	0	0.346	0.477
DKK2	DZIP1	9823.ENSSSCP00000009760	9823.ENSSSCP00000010147	0	0	0	0	0	0	0	0.477	0.477
ENPEP	THBS3	9823.ENSSSCP00000009739	9823.ENSSSCP00000006952	0	0	0	0	0	0	0	0.477	0.477
ATXN1	PGCP	9823.ENSSSCP00000001136	9823.ENSSSCP00000006498	0	0	0	0	0	0.093	0	0.447	0.476
MMP23B	RAB3GAP2	9823.ENSSSCP00000003634	9823.ENSSSCP00000011539	0	0	0	0	0	0	0	0.476	0.476
ENSSSCP00000023077	GRB10	9823.ENSSSCP00000023077	9823.ENSSSCP00000020573	0	0	0	0	0.063	0.25	0.268	0.1	0.475
DCN	LRRC57	9823.ENSSSCP00000000977	9823.ENSSSCP00000005093	0	0	0.459	0	0.071	0	0	0	0.475
ANTXR2	MKKS	9823.ENSSSCP00000009870	9823.ENSSSCP00000007527	0	0	0	0	0	0	0	0.475	0.475
LRRN1	PLXDC1	9823.ENSSSCP00000020310	9823.ENSSSCP00000018558	0	0	0	0	0.056	0	0	0.467	0.475
RAPGEF1	REM1	9823.ENSSSCP00000006127	9823.ENSSSCP00000022053	0	0	0	0	0	0.216	0.189	0.241	0.475
REM1	SOS2	9823.ENSSSCP00000022053	9823.ENSSSCP00000005393	0	0	0	0	0	0.216	0.189	0.241	0.475
B4GALNT1	CHST12	9823.ENSSSCP00000000460	9823.ENSSSCP00000008082	0	0	0	0	0.062	0	0	0.463	0.474
GPSM2	MLLT4	9823.ENSSSCP00000021274	9823.ENSSSCP00000004342	0	0	0	0	0.048	0.34	0	0.231	0.474
CELF2	ENSSSCP00000023077	9823.ENSSSCP00000011861	9823.ENSSSCP00000023077	0	0	0	0	0	0	0	0.473	0.473
DZIP1	MLIP	9823.ENSSSCP00000010147	9823.ENSSSCP00000001615	0	0	0	0	0	0	0	0.473	0.473
OLFML2B	SERPINF1	9823.ENSSSCP00000006764	9823.ENSSSCP00000018879	0	0	0	0	0.063	0	0	0.461	0.473
LRRC10B	LUM	9823.ENSSSCP00000013920	9823.ENSSSCP00000000978	0	0	0.472	0	0	0	0	0	0.472
ANKRD28	MLLT4	9823.ENSSSCP00000011944	9823.ENSSSCP00000004342	0	0	0	0	0	0	0	0.472	0.472
C1QTNF3	PDE1A	9823.ENSSSCP00000017820	9823.ENSSSCP00000022436	0	0	0	0	0	0	0	0.472	0.472
MEF2C	PLP2	9823.ENSSSCP00000015044	9823.ENSSSCP00000013083	0	0	0	0	0	0	0.233	0.341	0.472
FN1	REM1	9823.ENSSSCP00000017132	9823.ENSSSCP00000022053	0	0	0	0	0.057	0	0.157	0.39	0.472
MTOR	RPL7A	9823.ENSSSCP00000003699	9823.ENSSSCP00000028140	0	0	0	0	0.063	0.175	0	0.372	0.472
RGSL1	SDF4	9823.ENSSSCP00000016484	9823.ENSSSCP00000003613	0	0	0	0	0	0	0	0.472	0.472
MMP16	TGFBI	9823.ENSSSCP00000006542	9823.ENSSSCP00000015228	0	0	0	0	0.067	0.143	0	0.393	0.472
CCDC170	FAM198A	9823.ENSSSCP00000020041	9823.ENSSSCP00000012041	0	0	0	0	0	0	0	0.471	0.471
KERA	LRRC10B	9823.ENSSSCP00000000979	9823.ENSSSCP00000013920	0	0	0.471	0	0	0	0	0	0.471
MGP	SPARC	9823.ENSSSCP00000000637	9823.ENSSSCP00000018098	0	0	0	0	0.098	0	0	0.437	0.471
REV1	XPC	9823.ENSSSCP00000008732	9823.ENSSSCP00000012366	0	0	0	0	0.067	0	0	0.457	0.471
CDKL5	MEF2C	9823.ENSSSCP00000028584	9823.ENSSSCP00000015044	0	0	0	0	0.063	0	0	0.458	0.47
CAMKK1	VSTM4	9823.ENSSSCP00000018932	9823.ENSSSCP00000011074	0	0	0	0	0	0	0	0.47	0.47
COL1A2	LAMC1	9823.ENSSSCP00000016253	9823.ENSSSCP00000016491	0	0	0	0	0.066	0.122	0.147	0.33	0.469
FN1	LOXL2	9823.ENSSSCP00000017132	9823.ENSSSCP00000025543	0	0	0	0	0.087	0.162	0	0.362	0.469
CREBBP	KMT2C	9823.ENSSSCP00000008490	9823.ENSSSCP00000023447	0	0	0	0	0.213	0.193	0	0.231	0.468
MAP3K20	PRKCH	9823.ENSSSCP00000016913	9823.ENSSSCP00000005475	0	0	0	0.568	0.063	0.128	0.37	0.154	0.468
DCN	INSR	9823.ENSSSCP00000000977	9823.ENSSSCP00000029561	0	0	0	0	0	0.121	0.086	0.391	0.467
LMO2	MEF2C	9823.ENSSSCP00000014139	9823.ENSSSCP00000015044	0	0	0	0	0.065	0.135	0.189	0.284	0.467
PLCE1	RYR2	9823.ENSSSCP00000011172	9823.ENSSSCP00000010815	0	0	0	0	0.087	0.183	0	0.343	0.467
CREBBP	HIPK2	9823.ENSSSCP00000008490	9823.ENSSSCP00000025517	0	0	0	0	0.096	0.145	0	0.364	0.465
CREBBP	KAT8	9823.ENSSSCP00000008490	9823.ENSSSCP00000008290	0	0	0	0	0.076	0.225	0	0.314	0.465
CHST13	KERA	9823.ENSSSCP00000012388	9823.ENSSSCP00000000979	0	0	0	0	0	0	0	0.465	0.465
INSR	TSC2	9823.ENSSSCP00000029561	9823.ENSSSCP00000008587	0	0	0	0	0.063	0.084	0.173	0.335	0.465
DCN	LRRC10B	9823.ENSSSCP00000000977	9823.ENSSSCP00000013920	0	0	0.464	0	0	0	0	0	0.464
KIDINS220	TMEM178A	9823.ENSSSCP00000009214	9823.ENSSSCP00000023887	0	0	0	0	0.049	0	0	0.46	0.464
AP5Z1	ARHGAP31	9823.ENSSSCP00000008097	9823.ENSSSCP00000023886	0	0	0	0	0.063	0	0	0.451	0.463
MCAT	MLXIP	9823.ENSSSCP00000000033	9823.ENSSSCP00000010456	0	0	0	0	0	0	0	0.463	0.463
FGR	PLA2G4A	9823.ENSSSCP00000003881	9823.ENSSSCP00000024993	0	0	0	0	0.063	0.126	0.398	0	0.463
MON2	SH3BP5L	9823.ENSSSCP00000000487	9823.ENSSSCP00000022006	0	0	0	0	0	0	0	0.463	0.463
RAB3GAP2	STX11	9823.ENSSSCP00000011539	9823.ENSSSCP00000004457	0	0	0	0	0	0	0.437	0.086	0.463
CCDC88C	TINAGL1	9823.ENSSSCP00000002641	9823.ENSSSCP00000003904	0	0	0	0	0	0	0	0.464	0.463
LRRN1	WBP1L	9823.ENSSSCP00000020310	9823.ENSSSCP00000026058	0	0	0	0	0	0	0	0.463	0.463
COL5A2	FN1	9823.ENSSSCP00000016990	9823.ENSSSCP00000017132	0	0	0	0	0.152	0.161	0	0.305	0.462
BCAS3	FNDC1	9823.ENSSSCP00000018730	9823.ENSSSCP00000004378	0	0	0	0	0.063	0	0	0.45	0.462
APP	NFIX	9823.ENSSSCP00000012805	9823.ENSSSCP00000024821	0	0	0	0	0.063	0	0	0.45	0.462
CRABP2	SLC36A1	9823.ENSSSCP00000006897	9823.ENSSSCP00000027890	0	0	0	0	0.049	0	0	0.458	0.462
ANKRD40	TFG	9823.ENSSSCP00000027265	9823.ENSSSCP00000025656	0	0	0	0	0.055	0.321	0	0.229	0.462
ENPEP	MLLT4	9823.ENSSSCP00000009739	9823.ENSSSCP00000004342	0	0	0	0	0	0	0.358	0.196	0.461
EPDR1	PGCP	9823.ENSSSCP00000026710	9823.ENSSSCP00000006498	0	0	0	0	0	0	0	0.461	0.461
ABCC5	SLC36A1	9823.ENSSSCP00000012553	9823.ENSSSCP00000027890	0	0	0	0	0	0.052	0	0.455	0.461
COL14A1	COL1A1	9823.ENSSSCP00000006405	9823.ENSSSCP00000018631	0	0	0	0.775	0.112	0.145	0.3	0.322	0.46
BCAT1	ISOC1	9823.ENSSSCP00000024727	9823.ENSSSCP00000015167	0.149	0	0	0	0	0	0.392	0	0.46
HDAC9	KAT8	9823.ENSSSCP00000016296	9823.ENSSSCP00000008290	0	0	0	0	0.064	0.23	0.218	0.156	0.46
CCDC80	LOXL2	9823.ENSSSCP00000012709	9823.ENSSSCP00000025543	0	0	0	0	0.067	0	0	0.445	0.46
ANTXR1	PLXDC1	9823.ENSSSCP00000008903	9823.ENSSSCP00000018558	0	0	0	0	0.063	0	0	0.448	0.46
PDGFRL	ROR2	9823.ENSSSCP00000007446	9823.ENSSSCP00000010242	0	0	0	0	0	0.265	0.124	0.229	0.46
CLHC1	DNM1	9823.ENSSSCP00000008966	9823.ENSSSCP00000006044	0	0	0	0	0.112	0.277	0	0.226	0.459
CERCAM	GDF1	9823.ENSSSCP00000006053	9823.ENSSSCP00000014808	0	0	0	0	0.064	0	0	0.446	0.459
HDAC9	NUP214	9823.ENSSSCP00000016296	9823.ENSSSCP00000006118	0	0	0	0	0.063	0.061	0.435	0	0.459
RBPMS	THY1	9823.ENSSSCP00000016792	9823.ENSSSCP00000016045	0	0	0	0	0.063	0	0	0.447	0.459
CHAD	LRRC57	9823.ENSSSCP00000018618	9823.ENSSSCP00000005093	0	0	0.458	0	0	0	0	0	0.458
CENPU	NUP93	9823.ENSSSCP00000016727	9823.ENSSSCP00000021365	0	0	0	0	0.063	0.446	0	0	0.458
FAT4	PRICKLE1	9823.ENSSSCP00000020574	9823.ENSSSCP00000024054	0	0	0	0	0.063	0.181	0.135	0.281	0.458
PDP1	SGPL1	9823.ENSSSCP00000006519	9823.ENSSSCP00000010954	0	0	0	0	0	0.053	0	0.452	0.458
INSR	SH3D19	9823.ENSSSCP00000029561	9823.ENSSSCP00000025759	0	0	0	0	0.063	0.082	0.239	0.27	0.458
CBLB	YWHAB	9823.ENSSSCP00000020063	9823.ENSSSCP00000007864	0	0	0	0	0	0.411	0	0.119	0.458
APPBP2	GIMAP8	9823.ENSSSCP00000018732	9823.ENSSSCP00000017434	0	0	0	0	0	0	0	0.457	0.457
ANKRD28	LOC733643	9823.ENSSSCP00000011944	9823.ENSSSCP00000010425	0	0	0	0	0.063	0.308	0	0.23	0.457
PDE2A	PRKG1	9823.ENSSSCP00000025730	9823.ENSSSCP00000011118	0	0	0	0	0.128	0.124	0	0.346	0.456
HTATIP2	SIAH2	9823.ENSSSCP00000014183	9823.ENSSSCP00000020366	0	0	0	0	0	0	0	0.456	0.456
ARAF	TSC2	9823.ENSSSCP00000013063	9823.ENSSSCP00000008587	0	0	0	0	0.127	0.084	0.173	0.275	0.456
ENPEP	YWHAB	9823.ENSSSCP00000009739	9823.ENSSSCP00000007864	0	0	0	0	0.064	0.154	0.327	0.101	0.456
FAM46A	PAPD5	9823.ENSSSCP00000004814	9823.ENSSSCP00000027935	0	0	0	0	0	0	0	0.455	0.455
ANTXR2	HMCN2	9823.ENSSSCP00000009870	9823.ENSSSCP00000006106	0	0	0	0	0	0	0	0.454	0.454
ARHGAP42	SORBS1	9823.ENSSSCP00000015899	9823.ENSSSCP00000011181	0	0	0	0	0	0.428	0	0.085	0.454
PRKD1	SOS2	9823.ENSSSCP00000002157	9823.ENSSSCP00000005393	0	0	0	0	0.063	0	0.442	0	0.454
TLN2	UTRN	9823.ENSSSCP00000004930	9823.ENSSSCP00000004455	0	0	0	0	0.067	0.093	0.188	0.3	0.454
ANKRD28	DPH3	9823.ENSSSCP00000011944	9823.ENSSSCP00000011946	0	0	0	0	0.048	0	0	0.449	0.453
COL5A2	LAMC1	9823.ENSSSCP00000016990	9823.ENSSSCP00000016491	0	0	0	0	0.076	0.122	0.147	0.304	0.453
ATXN1	LOC733643	9823.ENSSSCP00000001136	9823.ENSSSCP00000010425	0	0	0	0	0.063	0.195	0	0.334	0.453
CHORDC1	LRRC40	9823.ENSSSCP00000015855	9823.ENSSSCP00000004102	0	0	0	0	0	0.453	0	0	0.453
MFAP5	SORBS1	9823.ENSSSCP00000000707	9823.ENSSSCP00000011181	0	0	0	0	0	0	0	0.453	0.453
GOSR1	STX11	9823.ENSSSCP00000020047	9823.ENSSSCP00000004457	0	0	0	0	0.049	0.271	0	0.275	0.453
FN1	THBS4	9823.ENSSSCP00000017132	9823.ENSSSCP00000020334	0	0	0	0	0.063	0.189	0	0.339	0.453
FAM110B	TSKU	9823.ENSSSCP00000006652	9823.ENSSSCP00000015791	0	0	0	0	0	0	0	0.453	0.453
EDIL3	PRDM5	9823.ENSSSCP00000015033	9823.ENSSSCP00000009710	0	0	0	0	0	0	0	0.452	0.452
BTBD9	PTPRD	9823.ENSSSCP00000021052	9823.ENSSSCP00000005584	0	0	0	0	0.049	0	0	0.448	0.452
ENSSSCP00000009570	SH3BGRL	9823.ENSSSCP00000009570	9823.ENSSSCP00000013250	0	0	0	0	0	0	0	0.452	0.452
SNTB2	SSPN	9823.ENSSSCP00000022234	9823.ENSSSCP00000021467	0	0	0	0	0	0	0	0.452	0.452
KITLG	PDGFRL	9823.ENSSSCP00000000985	9823.ENSSSCP00000007446	0	0	0	0	0	0.233	0.306	0.052	0.451
COQ2	PLCE1	9823.ENSSSCP00000009852	9823.ENSSSCP00000011172	0	0	0	0	0	0	0	0.451	0.451
GRB10	REM1	9823.ENSSSCP00000020573	9823.ENSSSCP00000022053	0	0	0	0	0	0.137	0.156	0.307	0.451
SMYD3	TLN2	9823.ENSSSCP00000019427	9823.ENSSSCP00000004930	0	0	0	0	0.063	0	0	0.439	0.451
SMYD3	TPST1	9823.ENSSSCP00000019427	9823.ENSSSCP00000008263	0	0	0	0	0	0.126	0	0.398	0.451
CAMKK1	TSC2	9823.ENSSSCP00000018932	9823.ENSSSCP00000008587	0	0	0	0	0.05	0	0	0.446	0.451
CAMKK1	YWHAB	9823.ENSSSCP00000018932	9823.ENSSSCP00000007864	0	0	0	0	0.063	0.404	0	0.097	0.451
COL5A1	FN1	9823.ENSSSCP00000006161	9823.ENSSSCP00000017132	0	0	0	0	0.167	0.161	0	0.277	0.45
PREPL	QPCT	9823.ENSSSCP00000009016	9823.ENSSSCP00000009057	0	0	0	0	0	0	0	0.45	0.45
MON2	SNX7	9823.ENSSSCP00000000487	9823.ENSSSCP00000024699	0	0	0	0	0.083	0.057	0	0.416	0.45
TFG	TRIM68	9823.ENSSSCP00000025656	9823.ENSSSCP00000015688	0	0	0	0	0	0.115	0	0.405	0.45
ABCA4	ABCC5	9823.ENSSSCP00000007345	9823.ENSSSCP00000012553	0	0	0	0	0.087	0.098	0	0.385	0.449
DPH3	EDNRA	9823.ENSSSCP00000011946	9823.ENSSSCP00000009635	0	0	0	0	0	0	0	0.449	0.449
CBLB	ENSSSCP00000023077	9823.ENSSSCP00000020063	9823.ENSSSCP00000023077	0	0	0	0	0.049	0.381	0	0.14	0.449
ARSJ	PALMD	9823.ENSSSCP00000009729	9823.ENSSSCP00000007329	0	0	0	0	0	0	0	0.449	0.449
NECAP2	PDGFRL	9823.ENSSSCP00000003775	9823.ENSSSCP00000007446	0	0	0	0	0	0	0	0.449	0.449
ANKRD40	SRGAP1	9823.ENSSSCP00000027265	9823.ENSSSCP00000021496	0	0	0	0	0	0	0	0.449	0.449
SORBS1	SRGAP1	9823.ENSSSCP00000011181	9823.ENSSSCP00000021496	0	0	0	0	0.061	0.428	0	0.058	0.449
GRASP	ST13	9823.ENSSSCP00000000249	9823.ENSSSCP00000000076	0	0	0	0	0	0	0	0.449	0.449
ANKRD28	FAM43A	9823.ENSSSCP00000011944	9823.ENSSSCP00000012599	0	0	0	0	0	0	0	0.448	0.448
EML1	NUP214	9823.ENSSSCP00000022266	9823.ENSSSCP00000006118	0	0	0	0	0	0	0	0.448	0.448
DGKE	PPAP2B	9823.ENSSSCP00000018670	9823.ENSSSCP00000004155	0	0	0	0	0	0	0	0.448	0.448
MARS	PRKG1	9823.ENSSSCP00000020929	9823.ENSSSCP00000011118	0	0	0	0	0	0	0	0.448	0.448
INSR	SDC1	9823.ENSSSCP00000029561	9823.ENSSSCP00000009172	0	0	0	0	0	0.05	0.126	0.389	0.448
PREX2	SORBS1	9823.ENSSSCP00000006610	9823.ENSSSCP00000011181	0	0	0	0	0	0.428	0	0.075	0.448
ABCA4	SPATA7	9823.ENSSSCP00000007345	9823.ENSSSCP00000002624	0	0	0	0	0	0	0	0.448	0.448
SCIMP	TNFAIP8L3	9823.ENSSSCP00000018957	9823.ENSSSCP00000004993	0	0	0	0	0	0	0	0.448	0.448
MBD2	VWA5A	9823.ENSSSCP00000004882	9823.ENSSSCP00000027101	0	0	0	0	0	0	0	0.448	0.448
MEF2C	ZFPM2	9823.ENSSSCP00000015044	9823.ENSSSCP00000006451	0	0	0	0	0.063	0.079	0.153	0.334	0.448
COL6A3	LAMC1	9823.ENSSSCP00000027868	9823.ENSSSCP00000016491	0	0	0	0	0.063	0.122	0.147	0.305	0.447
EDNRA	NT5E	9823.ENSSSCP00000009635	9823.ENSSSCP00000030955	0	0	0	0	0	0	0	0.447	0.447
LEPREL2	PPIB	9823.ENSSSCP00000000726	9823.ENSSSCP00000004914	0	0	0	0	0.062	0.044	0.217	0.306	0.447
ARAP1	SORCS2	9823.ENSSSCP00000015735	9823.ENSSSCP00000009290	0	0	0	0	0.086	0	0	0.42	0.447
CBLB	TCN2	9823.ENSSSCP00000020063	9823.ENSSSCP00000010682	0	0	0	0	0	0.077	0	0.426	0.447
PREPL	PRKCH	9823.ENSSSCP00000009016	9823.ENSSSCP00000005475	0	0	0	0	0	0	0	0.446	0.446
MFAP5	PRKG1	9823.ENSSSCP00000000707	9823.ENSSSCP00000011118	0	0	0	0	0	0	0	0.446	0.446
SFMBT1	TTC9	9823.ENSSSCP00000012207	9823.ENSSSCP00000024600	0	0	0	0	0	0	0	0.446	0.446
COL5A1	DDR1	9823.ENSSSCP00000006161	9823.ENSSSCP00000001462	0	0	0	0	0.064	0.092	0	0.4	0.445
CA12	KRT18	9823.ENSSSCP00000004924	9823.ENSSSCP00000000268	0	0	0	0	0.063	0	0	0.432	0.445
EPHB3	SMG7	9823.ENSSSCP00000019424	9823.ENSSSCP00000016494	0	0	0	0	0	0.054	0	0.438	0.445
CHST12	ITGA11	9823.ENSSSCP00000008082	9823.ENSSSCP00000005336	0	0	0	0	0	0	0	0.444	0.444
ABL1	ROR2	9823.ENSSSCP00000006113	9823.ENSSSCP00000010242	0	0	0	0.607	0	0.117	0.377	0.12	0.444
COL14A1	COL6A3	9823.ENSSSCP00000006405	9823.ENSSSCP00000027868	0	0	0	0.581	0.08	0	0.3	0.432	0.443
ADAMTS2	LOXL1	9823.ENSSSCP00000021077	9823.ENSSSCP00000002093	0	0	0	0	0.278	0	0	0.261	0.443
KCTD9	MTHFD2	9823.ENSSSCP00000010306	9823.ENSSSCP00000008849	0.094	0	0	0	0	0	0	0.411	0.443
CTTNBP2	PARS2	9823.ENSSSCP00000017609	9823.ENSSSCP00000004159	0	0	0	0	0.048	0.041	0	0.438	0.442
EPB41L3	PRUNE	9823.ENSSSCP00000003993	9823.ENSSSCP00000007082	0	0	0	0	0.063	0.429	0	0	0.442
MPP6	PTPRG	9823.ENSSSCP00000017707	9823.ENSSSCP00000012239	0	0	0	0	0.428	0.061	0	0.046	0.442
RECQL	SMARCA2	9823.ENSSSCP00000000610	9823.ENSSSCP00000005624	0.044	0	0	0	0.064	0.187	0	0.324	0.442
ARAF	SOS2	9823.ENSSSCP00000013063	9823.ENSSSCP00000005393	0	0	0	0	0.063	0.123	0.132	0.311	0.442
MRPS23	XAB2	9823.ENSSSCP00000018675	9823.ENSSSCP00000014433	0	0	0	0	0	0	0	0.442	0.442
ENSSSCP00000023077	LARP4	9823.ENSSSCP00000023077	9823.ENSSSCP00000000231	0	0	0	0	0.065	0.404	0	0.078	0.441
LRRC57	PPP1R7	9823.ENSSSCP00000005093	9823.ENSSSCP00000017350	0	0	0.42	0	0.065	0.053	0	0	0.441
CNRIP1	RGS4	9823.ENSSSCP00000008912	9823.ENSSSCP00000006754	0	0	0	0	0.065	0	0	0.427	0.441
PRICKLE1	SORBS1	9823.ENSSSCP00000024054	9823.ENSSSCP00000011181	0	0	0	0	0.064	0.428	0	0	0.441
DDX10	GPATCH2	9823.ENSSSCP00000015935	9823.ENSSSCP00000020192	0	0	0	0	0.063	0.372	0	0.125	0.44
CHAD	KERA	9823.ENSSSCP00000018618	9823.ENSSSCP00000000979	0	0	0.463	0.624	0.077	0	0	0.74	0.44
GUCY1B3	MPP6	9823.ENSSSCP00000009461	9823.ENSSSCP00000017707	0	0	0	0	0.066	0.401	0	0.08	0.44
MPP6	MRC2	9823.ENSSSCP00000017707	9823.ENSSSCP00000018334	0	0	0	0	0.063	0	0	0.427	0.44
DDR1	PRDM5	9823.ENSSSCP00000001462	9823.ENSSSCP00000009710	0	0	0	0	0	0	0	0.44	0.44
GOSR1	RAB34	9823.ENSSSCP00000020047	9823.ENSSSCP00000018828	0	0	0	0	0.064	0.128	0	0.37	0.44
PROSER2	RBPMS	9823.ENSSSCP00000028119	9823.ENSSSCP00000016792	0	0	0	0	0	0	0	0.44	0.44
POLR3H	TCEANC	9823.ENSSSCP00000000069	9823.ENSSSCP00000012905	0	0	0	0	0.078	0.343	0	0.151	0.44
COL6A3	TGFBI	9823.ENSSSCP00000027868	9823.ENSSSCP00000015228	0	0	0	0	0.168	0.126	0	0.292	0.44
ACAP3	ARF5	9823.ENSSSCP00000003610	9823.ENSSSCP00000017578	0	0	0	0	0	0.137	0.305	0.141	0.439
AP4E1	B4GALNT1	9823.ENSSSCP00000004994	9823.ENSSSCP00000000460	0	0	0	0	0	0	0	0.439	0.439
CRABP2	CREBBP	9823.ENSSSCP00000006897	9823.ENSSSCP00000008490	0	0	0	0	0	0.149	0.354	0.063	0.439
ATXN1	LARP4	9823.ENSSSCP00000001136	9823.ENSSSCP00000000231	0	0	0	0	0	0.209	0	0.32	0.439
ENSSSCP00000003215	MCAT	9823.ENSSSCP00000003215	9823.ENSSSCP00000000033	0.085	0	0	0	0	0	0	0.413	0.439
SNX3	SORCS2	9823.ENSSSCP00000004733	9823.ENSSSCP00000009290	0	0	0	0	0.071	0.072	0	0.402	0.439
PRICKLE1	SRGAP1	9823.ENSSSCP00000024054	9823.ENSSSCP00000021496	0	0	0	0	0.061	0.428	0	0	0.439
PARP4	TRIP4	9823.ENSSSCP00000022040	9823.ENSSSCP00000004908	0	0	0	0	0	0	0	0.439	0.439
AP5Z1	B4GALNT1	9823.ENSSSCP00000008097	9823.ENSSSCP00000000460	0	0	0	0	0	0	0	0.438	0.438
ADAMTS12	GPR116	9823.ENSSSCP00000026540	9823.ENSSSCP00000001882	0	0	0	0	0	0	0	0.438	0.438
FUT8	LARP4	9823.ENSSSCP00000002478	9823.ENSSSCP00000000231	0	0	0	0	0	0	0	0.438	0.438
GPR116	LOXL1	9823.ENSSSCP00000001882	9823.ENSSSCP00000002093	0	0	0	0	0	0	0	0.438	0.438
ADAMTS2	MANBA	9823.ENSSSCP00000021077	9823.ENSSSCP00000009775	0	0	0	0	0	0	0	0.438	0.438
PTPRM	RALGPS2	9823.ENSSSCP00000021586	9823.ENSSSCP00000024678	0	0	0	0	0.063	0.127	0.157	0.282	0.438
HOXA9	RERE	9823.ENSSSCP00000021454	9823.ENSSSCP00000026320	0	0	0	0	0	0	0	0.438	0.438
ZFPM2	ZNF281	9823.ENSSSCP00000006451	9823.ENSSSCP00000011634	0	0	0	0	0	0	0	0.438	0.438
BRF2	CREBBP	9823.ENSSSCP00000025096	9823.ENSSSCP00000008490	0	0	0	0	0.068	0.227	0.24	0.094	0.437
DACH1	GLI3	9823.ENSSSCP00000010097	9823.ENSSSCP00000017754	0	0	0	0	0	0.059	0	0.427	0.437
CERCAM	MFAP2	9823.ENSSSCP00000006053	9823.ENSSSCP00000003777	0	0	0	0	0.174	0	0	0.346	0.437
CA12	SLC9A1	9823.ENSSSCP00000004924	9823.ENSSSCP00000003872	0	0	0	0	0	0.127	0	0.382	0.437
LDLR	MAPK8	9823.ENSSSCP00000021308	9823.ENSSSCP00000021557	0	0	0	0	0	0.104	0.383	0.063	0.436
MKKS	RPL7A	9823.ENSSSCP00000007527	9823.ENSSSCP00000028140	0	0	0	0	0.428	0	0	0.055	0.436
PRKCH	YWHAB	9823.ENSSSCP00000005475	9823.ENSSSCP00000007864	0	0	0	0	0.048	0.419	0	0.063	0.436
PAPD5	REV1	9823.ENSSSCP00000027935	9823.ENSSSCP00000008732	0	0	0	0	0.063	0.043	0	0.421	0.435
MMP23B	SERPINF1	9823.ENSSSCP00000003634	9823.ENSSSCP00000018879	0	0	0	0	0	0.099	0.155	0.318	0.435
CD34	F8	9823.ENSSSCP00000028413	9823.ENSSSCP00000028556	0	0	0	0	0	0	0	0.434	0.434
ARHGAP42	PRICKLE1	9823.ENSSSCP00000015899	9823.ENSSSCP00000024054	0	0	0	0	0.05	0.429	0	0	0.434
CXXC1	SMARCA2	9823.ENSSSCP00000004872	9823.ENSSSCP00000005624	0	0	0	0	0.207	0.183	0	0.197	0.434
MAP3K12	NMNAT2	9823.ENSSSCP00000020270	9823.ENSSSCP00000016493	0	0	0	0	0.063	0	0	0.42	0.433
MLLT4	PRKG1	9823.ENSSSCP00000004342	9823.ENSSSCP00000011118	0	0	0	0	0	0	0	0.433	0.433
EVL	RAPH1	9823.ENSSSCP00000023741	9823.ENSSSCP00000017078	0	0	0	0	0.065	0.269	0	0.238	0.433
MLLT4	SDC1	9823.ENSSSCP00000004342	9823.ENSSSCP00000009172	0	0	0	0	0.063	0	0	0.42	0.433
LIMK1	SH3BP5L	9823.ENSSSCP00000023592	9823.ENSSSCP00000022006	0	0	0	0	0	0.126	0.149	0.299	0.433
CSGALNACT1	IMPAD1	9823.ENSSSCP00000007466	9823.ENSSSCP00000006654	0	0	0	0	0.052	0	0	0.426	0.432
CD14	LIMK1	9823.ENSSSCP00000015286	9823.ENSSSCP00000023592	0	0	0	0	0	0.042	0.42	0.06	0.432
PRKCH	RHOD	9823.ENSSSCP00000005475	9823.ENSSSCP00000024686	0	0	0	0	0.049	0.256	0.204	0.112	0.432
GIMAP8	TNFAIP8L3	9823.ENSSSCP00000017434	9823.ENSSSCP00000004993	0	0	0	0	0.051	0	0	0.427	0.432
ANTXR1	CSPG4	9823.ENSSSCP00000008903	9823.ENSSSCP00000002048	0	0	0	0	0.066	0	0	0.416	0.431
DCN	PPP1R7	9823.ENSSSCP00000000977	9823.ENSSSCP00000017350	0	0	0.424	0	0	0.053	0	0	0.431
ARAP1	RNF10	9823.ENSSSCP00000015735	9823.ENSSSCP00000010576	0	0	0	0	0.056	0	0	0.422	0.431
GAA	MANBA	9823.ENSSSCP00000018179	9823.ENSSSCP00000009775	0.077	0	0	0	0	0	0.3	0.189	0.43
ISOC1	NMNAT2	9823.ENSSSCP00000015167	9823.ENSSSCP00000016493	0.119	0	0	0	0.065	0	0.243	0.195	0.43
CRY	PNPO	9823.ENSSSCP00000009883	9823.ENSSSCP00000018571	0.128	0	0	0	0	0	0	0.374	0.43
FAT4	PTPRG	9823.ENSSSCP00000020574	9823.ENSSSCP00000012239	0	0	0	0	0	0.15	0.358	0	0.43
KIDINS220	PTPRG	9823.ENSSSCP00000009214	9823.ENSSSCP00000012239	0	0	0	0	0	0.074	0	0.41	0.43
PCDHGA6	PTPRG	9823.ENSSSCP00000015304	9823.ENSSSCP00000012239	0	0	0	0	0	0.15	0.358	0	0.43
COL6A3	THBS3	9823.ENSSSCP00000027868	9823.ENSSSCP00000006952	0	0	0	0	0.066	0.062	0	0.402	0.43
NFIX	NR1D1	9823.ENSSSCP00000024821	9823.ENSSSCP00000018528	0	0	0	0	0	0	0	0.429	0.429
ITGA11	PDGFRL	9823.ENSSSCP00000005336	9823.ENSSSCP00000007446	0	0	0	0	0.063	0.042	0.145	0.344	0.429
MAPK8	PRKCH	9823.ENSSSCP00000021557	9823.ENSSSCP00000005475	0	0	0	0	0	0.181	0.327	0.048	0.429
RAB33B	SEC22C	9823.ENSSSCP00000024500	9823.ENSSSCP00000012029	0	0	0	0	0.081	0.258	0	0.231	0.429
COL14A1	LAMC1	9823.ENSSSCP00000006405	9823.ENSSSCP00000016491	0	0	0	0	0.063	0.122	0.147	0.281	0.427
FRYL	MON2	9823.ENSSSCP00000009409	9823.ENSSSCP00000000487	0	0	0	0	0.427	0	0	0	0.427
BLNK	RALGPS2	9823.ENSSSCP00000011192	9823.ENSSSCP00000024678	0	0	0	0	0	0	0.424	0.046	0.427
BLNK	RAPGEF1	9823.ENSSSCP00000011192	9823.ENSSSCP00000006127	0	0	0	0	0	0	0.424	0.046	0.427
RPL7A	SNRPF	9823.ENSSSCP00000028140	9823.ENSSSCP00000000958	0	0	0	0	0.167	0.341	0	0	0.427
PRICKLE1	TANC2	9823.ENSSSCP00000024054	9823.ENSSSCP00000018330	0	0	0	0	0.063	0.127	0.114	0.303	0.427
HDAC9	YWHAB	9823.ENSSSCP00000016296	9823.ENSSSCP00000007864	0	0	0	0	0.051	0.216	0.282	0.054	0.427
BLNK	CA12	9823.ENSSSCP00000011192	9823.ENSSSCP00000004924	0	0	0	0	0	0	0	0.427	0.426
DPT	FN1	9823.ENSSSCP00000006714	9823.ENSSSCP00000017132	0	0	0	0	0.063	0	0	0.413	0.426
FAM46A	GLT8D2	9823.ENSSSCP00000004814	9823.ENSSSCP00000000905	0	0	0	0	0	0	0	0.427	0.426
GIMAP8	PCGF2	9823.ENSSSCP00000017434	9823.ENSSSCP00000020189	0	0	0	0	0	0	0	0.427	0.426
DDX10	PFKP	9823.ENSSSCP00000015935	9823.ENSSSCP00000024482	0	0	0	0	0.063	0.122	0.329	0.083	0.426
CDKL5	PTPRM	9823.ENSSSCP00000028584	9823.ENSSSCP00000021586	0	0	0	0	0	0	0	0.427	0.426
RHOD	SRGAP1	9823.ENSSSCP00000024686	9823.ENSSSCP00000021496	0	0	0	0	0	0.189	0.276	0.101	0.426
NR1D1	SYBU	9823.ENSSSCP00000018528	9823.ENSSSCP00000006434	0	0	0	0	0	0	0	0.427	0.426
EIF2S1	TSC2	9823.ENSSSCP00000023652	9823.ENSSSCP00000008587	0	0	0	0	0.056	0	0	0.416	0.426
KERA	TSKU	9823.ENSSSCP00000000979	9823.ENSSSCP00000015791	0	0	0	0	0	0	0	0.426	0.426
SRPX	UGP2	9823.ENSSSCP00000013020	9823.ENSSSCP00000008931	0	0	0	0	0	0	0	0.427	0.426
ADAMTS2	VCAN	9823.ENSSSCP00000021077	9823.ENSSSCP00000022885	0	0	0	0	0.063	0.045	0	0.411	0.426
DDX10	LOC414417	9823.ENSSSCP00000015935	9823.ENSSSCP00000012016	0	0	0	0	0	0.138	0.237	0.197	0.425
CHAD	LUM	9823.ENSSSCP00000018618	9823.ENSSSCP00000000978	0	0	0.469	0.645	0.063	0	0	0.775	0.425
GHR	PTPRG	9823.ENSSSCP00000017873	9823.ENSSSCP00000012239	0	0	0	0	0.064	0.077	0.189	0.277	0.425
CD109	HMCN2	9823.ENSSSCP00000004839	9823.ENSSSCP00000006106	0	0	0	0	0.067	0.147	0.33	0.048	0.424
MXD1	SAP30	9823.ENSSSCP00000008896	9823.ENSSSCP00000027652	0	0	0	0	0	0.095	0.39	0	0.424
PRDM5	SETD7	9823.ENSSSCP00000009710	9823.ENSSSCP00000023714	0	0	0	0	0.049	0.188	0.188	0.19	0.424
EPB41L3	YWHAB	9823.ENSSSCP00000003993	9823.ENSSSCP00000007864	0	0	0	0	0	0.415	0	0.057	0.424
ANGPTL2	FN1	9823.ENSSSCP00000006008	9823.ENSSSCP00000017132	0	0	0	0	0.068	0.151	0.285	0.102	0.423
ARHGAP31	SRGAP1	9823.ENSSSCP00000023886	9823.ENSSSCP00000021496	0	0	0	0.547	0.063	0.128	0.3	0.196	0.423
ANAPC7	DYRK2	9823.ENSSSCP00000020064	9823.ENSSSCP00000001025	0	0	0	0	0	0	0	0.422	0.422
ISOC1	LRRN3	9823.ENSSSCP00000015167	9823.ENSSSCP00000017640	0	0	0	0	0.063	0	0	0.409	0.422
APP	MPP6	9823.ENSSSCP00000012805	9823.ENSSSCP00000017707	0	0	0	0	0.415	0.054	0	0	0.422
GULP1	P4HA2	9823.ENSSSCP00000025307	9823.ENSSSCP00000019873	0	0	0	0	0	0	0	0.423	0.422
POLR3H	SH3BP5L	9823.ENSSSCP00000000069	9823.ENSSSCP00000022006	0	0	0	0	0.049	0	0	0.418	0.422
AP4E1	DNM1	9823.ENSSSCP00000004994	9823.ENSSSCP00000006044	0	0	0	0	0.07	0.153	0.284	0.095	0.421
LOC414417	MARS	9823.ENSSSCP00000012016	9823.ENSSSCP00000020929	0	0	0	0	0.065	0.054	0	0.399	0.421
APOOL	SH3BGRL	9823.ENSSSCP00000029378	9823.ENSSSCP00000013250	0	0	0	0	0.063	0	0	0.408	0.421
AP4E1	VTI1B	9823.ENSSSCP00000004994	9823.ENSSSCP00000002492	0	0	0	0	0	0.1	0	0.384	0.421
CCDC80	COL5A1	9823.ENSSSCP00000012709	9823.ENSSSCP00000006161	0	0	0	0	0.208	0	0	0.298	0.42
COL6A3	CSPG4	9823.ENSSSCP00000027868	9823.ENSSSCP00000002048	0	0	0	0	0.413	0	0	0.053	0.42
COL6A3	FN1	9823.ENSSSCP00000027868	9823.ENSSSCP00000017132	0	0	0	0	0.098	0.128	0	0.322	0.42
DGKE	GK5	9823.ENSSSCP00000018670	9823.ENSSSCP00000012446	0	0	0	0	0.063	0	0	0.407	0.42
FN3KRP	GPSM2	9823.ENSSSCP00000018151	9823.ENSSSCP00000021274	0	0	0	0	0	0	0	0.421	0.42
HDAC4	MBD2	9823.ENSSSCP00000025173	9823.ENSSSCP00000004882	0	0	0	0	0	0.211	0.189	0.167	0.42
GRB10	RECQL	9823.ENSSSCP00000020573	9823.ENSSSCP00000000610	0	0	0	0	0	0.421	0	0	0.42
KITLG	TSPAN31	9823.ENSSSCP00000000985	9823.ENSSSCP00000026670	0	0	0	0	0	0	0	0.421	0.42
ABI3BP	CCDC80	9823.ENSSSCP00000012740	9823.ENSSSCP00000012709	0	0	0	0	0.123	0	0	0.365	0.419
BCAT1	MTHFR	9823.ENSSSCP00000024727	9823.ENSSSCP00000003718	0.183	0	0	0	0	0	0	0.319	0.419
CREBBP	YWHAB	9823.ENSSSCP00000008490	9823.ENSSSCP00000007864	0	0	0	0	0	0.141	0.352	0	0.419
APPBP2	ARHGAP32	9823.ENSSSCP00000018732	9823.ENSSSCP00000016160	0	0	0	0	0.056	0.053	0	0.402	0.418
CA3	GIMAP8	9823.ENSSSCP00000006551	9823.ENSSSCP00000017434	0	0	0	0	0	0	0	0.419	0.418
CAPG	SNX3	9823.ENSSSCP00000008796	9823.ENSSSCP00000004733	0	0	0	0	0	0.418	0	0	0.418
CCDC80	COL1A2	9823.ENSSSCP00000012709	9823.ENSSSCP00000016253	0	0	0	0	0.336	0	0	0.159	0.417
DCN	FST	9823.ENSSSCP00000000977	9823.ENSSSCP00000017901	0	0	0	0	0.063	0	0	0.403	0.417
CST3	PRDM5	9823.ENSSSCP00000020759	9823.ENSSSCP00000009710	0	0	0	0	0	0	0	0.417	0.417
HDAC9	SMARCA2	9823.ENSSSCP00000016296	9823.ENSSSCP00000005624	0	0	0	0	0.063	0.157	0.158	0.228	0.417
CBLB	SOCS5	9823.ENSSSCP00000020063	9823.ENSSSCP00000009004	0	0	0	0	0	0.127	0.329	0.086	0.417
KITLG	THY1	9823.ENSSSCP00000000985	9823.ENSSSCP00000016045	0	0	0	0	0.063	0	0	0.403	0.417
CAMKK1	DAPK1	9823.ENSSSCP00000018932	9823.ENSSSCP00000027636	0	0	0	0.636	0	0.159	0.307	0.148	0.416
PLXDC1	PPP1R7	9823.ENSSSCP00000018558	9823.ENSSSCP00000017350	0	0	0	0	0	0	0	0.417	0.416
LGALS1	S100A6	9823.ENSSSCP00000000129	9823.ENSSSCP00000020154	0	0	0	0	0.287	0.152	0	0.112	0.416
CDK6	SMARCA2	9823.ENSSSCP00000031003	9823.ENSSSCP00000005624	0	0	0	0	0.088	0.114	0.282	0.113	0.416
KRT18	THY1	9823.ENSSSCP00000000268	9823.ENSSSCP00000016045	0	0	0	0	0	0	0	0.416	0.416
ABL1	HIPK2	9823.ENSSSCP00000006113	9823.ENSSSCP00000025517	0	0	0	0	0.063	0.095	0.114	0.314	0.415
CD34	HOXA9	9823.ENSSSCP00000028413	9823.ENSSSCP00000021454	0	0	0	0	0	0	0	0.415	0.415
ASPN	MFAP5	9823.ENSSSCP00000008621	9823.ENSSSCP00000000707	0	0	0	0	0.125	0	0	0.359	0.415
ABL1	RHOD	9823.ENSSSCP00000006113	9823.ENSSSCP00000024686	0	0	0	0	0	0.127	0.305	0.114	0.415
MEF2C	RYR2	9823.ENSSSCP00000015044	9823.ENSSSCP00000010815	0	0	0	0	0.063	0	0	0.401	0.415
ANAPC7	EML1	9823.ENSSSCP00000020064	9823.ENSSSCP00000022266	0	0	0	0	0.063	0.185	0	0.295	0.414
COL1A1	FKBP10	9823.ENSSSCP00000018631	9823.ENSSSCP00000018463	0	0	0	0	0.236	0.085	0	0.23	0.414
GLUL	MTOR	9823.ENSSSCP00000016481	9823.ENSSSCP00000003699	0	0	0	0	0	0	0	0.415	0.414
DDR1	NUP93	9823.ENSSSCP00000001462	9823.ENSSSCP00000021365	0	0	0	0	0	0	0	0.414	0.414
CAMKK1	PLEKHH2	9823.ENSSSCP00000018932	9823.ENSSSCP00000022781	0	0	0	0	0	0	0	0.414	0.414
ARSJ	PRKCH	9823.ENSSSCP00000009729	9823.ENSSSCP00000005475	0	0	0	0	0	0	0	0.415	0.414
INSR	PRKD1	9823.ENSSSCP00000029561	9823.ENSSSCP00000002157	0	0	0	0	0	0.054	0.406	0	0.414
FMNL1	SNTB2	9823.ENSSSCP00000023425	9823.ENSSSCP00000022234	0	0	0	0	0	0	0	0.414	0.414
ARFGEF1	FAT4	9823.ENSSSCP00000030911	9823.ENSSSCP00000020574	0	0	0	0	0	0.045	0	0.411	0.413
COL5A1	FKBP10	9823.ENSSSCP00000006161	9823.ENSSSCP00000018463	0	0	0	0	0.311	0.085	0	0.145	0.413
CREBBP	MTOR	9823.ENSSSCP00000008490	9823.ENSSSCP00000003699	0	0	0	0	0.065	0.19	0.149	0.197	0.413
LPAR1	PPAP2B	9823.ENSSSCP00000005853	9823.ENSSSCP00000004155	0	0	0	0	0	0	0	0.413	0.413
ANTXR1	PTGFRN	9823.ENSSSCP00000008903	9823.ENSSSCP00000007183	0	0	0	0	0.064	0	0	0.399	0.413
INSR	PTPRD	9823.ENSSSCP00000029561	9823.ENSSSCP00000005584	0	0	0	0	0.063	0.182	0.28	0.062	0.413
MAP2K7	RHOD	9823.ENSSSCP00000014439	9823.ENSSSCP00000024686	0	0	0	0	0	0.161	0.277	0.111	0.413
MAPK8	RHOD	9823.ENSSSCP00000021557	9823.ENSSSCP00000024686	0	0	0	0	0.063	0.193	0.274	0.057	0.413
LRP3	TSPAN31	9823.ENSSSCP00000026811	9823.ENSSSCP00000026670	0	0	0	0	0	0.042	0	0.413	0.413
FN1	KRT18	9823.ENSSSCP00000017132	9823.ENSSSCP00000000268	0	0	0	0	0.063	0.043	0	0.397	0.412
ANKRD40	LAMC1	9823.ENSSSCP00000027265	9823.ENSSSCP00000016491	0	0	0	0	0	0	0	0.412	0.412
CAPG	LGALS3	9823.ENSSSCP00000008796	9823.ENSSSCP00000005434	0	0	0	0	0.406	0	0	0.052	0.412
BCAT1	MCAT	9823.ENSSSCP00000024727	9823.ENSSSCP00000000033	0.184	0	0	0	0.067	0	0	0.29	0.412
AP4E1	MON2	9823.ENSSSCP00000004994	9823.ENSSSCP00000000487	0	0	0	0	0.158	0.115	0	0.275	0.412
CMAS	NAA15	9823.ENSSSCP00000000601	9823.ENSSSCP00000009670	0	0	0	0	0	0.413	0	0	0.412
IMPAD1	PITPNM2	9823.ENSSSCP00000006654	9823.ENSSSCP00000010443	0	0	0	0	0	0	0	0.412	0.412
CREBBP	PRICKLE1	9823.ENSSSCP00000008490	9823.ENSSSCP00000024054	0	0	0	0	0	0.087	0.325	0.124	0.412
EML1	SMG7	9823.ENSSSCP00000022266	9823.ENSSSCP00000016494	0	0	0	0	0	0.054	0	0.404	0.412
AGPAT9	SNX7	9823.ENSSSCP00000009846	9823.ENSSSCP00000024699	0	0	0	0	0.064	0	0	0.398	0.412
ANTXR1	CD248	9823.ENSSSCP00000008903	9823.ENSSSCP00000029769	0	0	0	0	0.063	0	0	0.398	0.411
APP	CLSTN2	9823.ENSSSCP00000012805	9823.ENSSSCP00000012436	0	0	0	0	0.066	0.334	0	0.13	0.411
COA7	FKBP10	9823.ENSSSCP00000026888	9823.ENSSSCP00000018463	0.043	0	0	0	0.051	0.116	0	0.354	0.411
DCN	KERA	9823.ENSSSCP00000000977	9823.ENSSSCP00000000979	0	0	0.475	0.687	0.063	0	0	0.861	0.411
DGKB	PLCE1	9823.ENSSSCP00000016283	9823.ENSSSCP00000011172	0	0	0	0	0.063	0	0	0.397	0.411
PDP1	SOS2	9823.ENSSSCP00000006519	9823.ENSSSCP00000005393	0	0	0	0	0.147	0	0	0.338	0.411
COL5A2	DDR1	9823.ENSSSCP00000016990	9823.ENSSSCP00000001462	0	0	0	0	0.087	0.092	0	0.346	0.41
ENPEP	GAA	9823.ENSSSCP00000009739	9823.ENSSSCP00000018179	0	0	0	0	0.063	0	0	0.396	0.41
B4GALNT1	KITLG	9823.ENSSSCP00000000460	9823.ENSSSCP00000000985	0	0	0	0	0	0	0	0.411	0.41
ARFGEF1	MTOR	9823.ENSSSCP00000030911	9823.ENSSSCP00000003699	0	0	0	0	0.389	0.069	0	0.047	0.41
KAT8	MTOR	9823.ENSSSCP00000008290	9823.ENSSSCP00000003699	0	0	0	0	0.066	0.228	0.212	0.085	0.41
PPP1R16B	PRKG1	9823.ENSSSCP00000007828	9823.ENSSSCP00000011118	0	0	0	0	0.063	0.124	0.097	0.299	0.41
NR1D2	RHOD	9823.ENSSSCP00000024812	9823.ENSSSCP00000024686	0	0	0	0	0	0.109	0	0.365	0.41
NAA15	RPL7A	9823.ENSSSCP00000009670	9823.ENSSSCP00000028140	0	0	0	0	0.063	0.397	0	0	0.41
COL1A2	SERPINF1	9823.ENSSSCP00000016253	9823.ENSSSCP00000018879	0	0	0	0	0.167	0.063	0	0.305	0.41
ITIH5	SFMBT1	9823.ENSSSCP00000011869	9823.ENSSSCP00000012207	0	0	0	0	0	0	0	0.411	0.41
MAP4K4	TBC1D9B	9823.ENSSSCP00000008715	9823.ENSSSCP00000014900	0	0	0	0	0	0	0	0.41	0.41
RALGPS2	YWHAB	9823.ENSSSCP00000024678	9823.ENSSSCP00000007864	0	0	0	0	0	0.177	0.279	0.086	0.41
RAPGEF1	YWHAB	9823.ENSSSCP00000006127	9823.ENSSSCP00000007864	0	0	0	0	0	0.177	0.279	0.086	0.41
BTBD9	DGKE	9823.ENSSSCP00000021052	9823.ENSSSCP00000018670	0	0	0	0	0.049	0	0	0.405	0.409
CRABP2	EFS	9823.ENSSSCP00000006897	9823.ENSSSCP00000002214	0	0	0	0	0.063	0	0	0.396	0.409
ENSSSCP00000023077	FKBP10	9823.ENSSSCP00000023077	9823.ENSSSCP00000018463	0	0	0	0	0	0.077	0.139	0.317	0.409
LOC100522040	MTHFD2	9823.ENSSSCP00000017041	9823.ENSSSCP00000008849	0.12	0	0	0	0	0	0.268	0.157	0.409
RPL7A	SMG7	9823.ENSSSCP00000028140	9823.ENSSSCP00000016494	0	0	0	0	0.049	0.144	0	0.333	0.409
PRKCH	SOS2	9823.ENSSSCP00000005475	9823.ENSSSCP00000005393	0	0	0	0	0.063	0.045	0.327	0.135	0.409
ARF5	ARHGAP32	9823.ENSSSCP00000017578	9823.ENSSSCP00000016160	0	0	0	0	0.063	0.206	0.26	0.052	0.408
EML4	MAP2K7	9823.ENSSSCP00000009035	9823.ENSSSCP00000014439	0	0	0	0	0	0.057	0	0.398	0.408
CTTNBP2	PGCP	9823.ENSSSCP00000017609	9823.ENSSSCP00000006498	0	0	0	0	0	0	0	0.409	0.408
INSR	PTPRG	9823.ENSSSCP00000029561	9823.ENSSSCP00000012239	0	0	0	0	0.063	0.23	0.211	0.084	0.408
CAMKK1	RAB18	9823.ENSSSCP00000018932	9823.ENSSSCP00000021580	0	0	0	0	0	0	0	0.409	0.408
ABL1	RALGPS2	9823.ENSSSCP00000006113	9823.ENSSSCP00000024678	0	0	0	0	0.078	0.123	0.274	0.111	0.408
KAT8	RECQL	9823.ENSSSCP00000008290	9823.ENSSSCP00000000610	0	0	0	0	0.05	0.403	0	0	0.408
POP5	SNRPF	9823.ENSSSCP00000024524	9823.ENSSSCP00000000958	0	0	0	0	0.408	0	0	0	0.408
MTHFR	TANC2	9823.ENSSSCP00000003718	9823.ENSSSCP00000018330	0	0	0	0	0	0.093	0.189	0.26	0.408
ACAP3	CLHC1	9823.ENSSSCP00000003610	9823.ENSSSCP00000008966	0	0	0	0	0.05	0.149	0.299	0.078	0.407
ASAP3	CLHC1	9823.ENSSSCP00000020864	9823.ENSSSCP00000008966	0	0	0	0	0.05	0.149	0.299	0.078	0.407
CLSTN2	CTTNBP2	9823.ENSSSCP00000012436	9823.ENSSSCP00000017609	0	0	0	0	0.063	0	0	0.394	0.407
CELF2	PLEKHH2	9823.ENSSSCP00000011861	9823.ENSSSCP00000022781	0	0	0	0	0.063	0	0	0.394	0.407
ANAPC7	CACYBP	9823.ENSSSCP00000020064	9823.ENSSSCP00000016440	0	0	0	0	0.048	0	0	0.402	0.406
ANKRD40	CAPNS1	9823.ENSSSCP00000027265	9823.ENSSSCP00000025968	0	0	0	0	0	0.262	0	0.228	0.405
FN1	MFAP5	9823.ENSSSCP00000017132	9823.ENSSSCP00000000707	0	0	0	0	0.063	0	0	0.392	0.405
ENSSSCP00000003215	SECISBP2L	9823.ENSSSCP00000003215	9823.ENSSSCP00000005013	0	0	0	0	0.063	0	0	0.392	0.405
MTOR	TADA3	9823.ENSSSCP00000003699	9823.ENSSSCP00000012309	0	0	0	0	0.066	0.341	0	0.112	0.405
ESYT1	KCTD9	9823.ENSSSCP00000000399	9823.ENSSSCP00000010306	0	0	0	0	0.061	0	0	0.392	0.404
MAP4K4	MAPK8	9823.ENSSSCP00000008715	9823.ENSSSCP00000021557	0	0	0	0	0.048	0.19	0	0.29	0.404
DCN	MMP27	9823.ENSSSCP00000000977	9823.ENSSSCP00000027749	0	0	0	0	0.063	0.053	0	0.382	0.404
ANKRD28	NECAP2	9823.ENSSSCP00000011944	9823.ENSSSCP00000003775	0	0	0	0	0	0.404	0	0	0.404
DDR1	PLCE1	9823.ENSSSCP00000001462	9823.ENSSSCP00000011172	0	0	0	0	0.067	0.07	0	0.369	0.404
COL21A1	STK38	9823.ENSSSCP00000001629	9823.ENSSSCP00000001698	0	0	0	0	0.063	0	0	0.391	0.404
FUT8	UGP2	9823.ENSSSCP00000002478	9823.ENSSSCP00000008931	0	0	0	0	0	0	0	0.404	0.404
NCAM1	YWHAB	9823.ENSSSCP00000015970	9823.ENSSSCP00000007864	0	0	0	0	0	0.404	0	0	0.404
COL5A1	LOXL1	9823.ENSSSCP00000006161	9823.ENSSSCP00000002093	0	0	0	0	0.259	0	0	0.227	0.403
EIF2S1	RPL19	9823.ENSSSCP00000023652	9823.ENSSSCP00000018556	0	0	0	0	0.39	0	0	0.063	0.403
CD34	SDC1	9823.ENSSSCP00000028413	9823.ENSSSCP00000009172	0	0	0	0	0	0	0	0.403	0.403
S100A6	SDF4	9823.ENSSSCP00000020154	9823.ENSSSCP00000003613	0	0	0	0	0.063	0	0	0.39	0.403
ARHGAP31	ARHGAP42	9823.ENSSSCP00000023886	9823.ENSSSCP00000015899	0	0	0	0.568	0.066	0.143	0.3	0.085	0.402
ABL1	EML4	9823.ENSSSCP00000006113	9823.ENSSSCP00000009035	0	0	0	0	0	0.07	0.131	0.319	0.402
ASAP3	GULP1	9823.ENSSSCP00000020864	9823.ENSSSCP00000025307	0	0	0	0	0	0.21	0.246	0.078	0.402
FGR	MAP2K7	9823.ENSSSCP00000003881	9823.ENSSSCP00000014439	0	0	0	0	0	0.152	0.231	0.157	0.402
CREBBP	NFKBIB	9823.ENSSSCP00000008490	9823.ENSSSCP00000025045	0	0	0	0	0	0.124	0.22	0.196	0.402
CCDC80	PRICKLE1	9823.ENSSSCP00000012709	9823.ENSSSCP00000024054	0	0	0	0	0.063	0	0	0.388	0.402
ABL1	REM1	9823.ENSSSCP00000006113	9823.ENSSSCP00000022053	0	0	0	0	0	0.127	0.092	0.307	0.402
LIMK1	RPL37	9823.ENSSSCP00000023592	9823.ENSSSCP00000022874	0	0	0	0	0	0.043	0	0.401	0.402
TCN2	TEAD4	9823.ENSSSCP00000010682	9823.ENSSSCP00000000783	0	0	0	0	0	0	0	0.402	0.402
BLNK	CBLB	9823.ENSSSCP00000011192	9823.ENSSSCP00000020063	0	0	0	0	0	0.094	0	0.366	0.401
FKBP10	LEPREL2	9823.ENSSSCP00000018463	9823.ENSSSCP00000000726	0	0	0	0	0.112	0.045	0	0.351	0.401
INO80	RECQL	9823.ENSSSCP00000005125	9823.ENSSSCP00000000610	0.044	0	0	0	0.064	0.187	0	0.275	0.401
AP3S2	ARF5	9823.ENSSSCP00000024872	9823.ENSSSCP00000017578	0	0	0	0	0.065	0.149	0	0.307	0.4
ATF2	MKKS	9823.ENSSSCP00000016924	9823.ENSSSCP00000007527	0	0	0	0	0	0	0	0.4	0.4
HOXA9	PER2	9823.ENSSSCP00000021454	9823.ENSSSCP00000017312	0	0	0	0	0	0	0	0.401	0.4
RAB18	RAB7A	9823.ENSSSCP00000021580	9823.ENSSSCP00000012378	0	0	0	0.809	0.074	0	0.3	0.605	0.4
MARS	SCYL1	9823.ENSSSCP00000020929	9823.ENSSSCP00000013808	0	0	0	0	0	0.068	0	0.383	0.4
MLLT4	YWHAB	9823.ENSSSCP00000004342	9823.ENSSSCP00000007864	0	0	0	0	0	0.401	0	0	0.4

## Sheet: pink
#node1	node2	node1_string_id	node2_string_id	neighborhood_on_chromosome	gene_fusion	phylogenetic_cooccurrence	homology	coexpression	experimentally_determined_interaction	database_annotated	automated_textmining	combined_score
PSMD14	PSMD3	9823.ENSSSCP00000016841	9823.ENSSSCP00000018537	0	0	0	0	0.726	0.909	0.913	0.738	0.999
ARPC2	ARPC5L	9823.ENSSSCP00000017147	9823.ENSSSCP00000005995	0	0	0	0	0.431	0.932	0.909	0.588	0.998
PSMA1	PSMD14	9823.ENSSSCP00000014233	9823.ENSSSCP00000016841	0	0	0	0	0.758	0.903	0.913	0.558	0.998
MRPL14	MRPL40	9823.ENSSSCP00000001848	9823.ENSSSCP00000021983	0	0	0	0	0.79	0.935	0.8	0	0.997
BUB3	MAD2L1	9823.ENSSSCP00000011435	9823.ENSSSCP00000009713	0	0	0	0	0.706	0.783	0.8	0.771	0.996
MAD1L1	MAD2L1	9823.ENSSSCP00000026703	9823.ENSSSCP00000009713	0	0	0	0	0.067	0.88	0.8	0.856	0.996
ATP6V1B2	ATP6V1E1	9823.ENSSSCP00000020994	9823.ENSSSCP00000000815	0.141	0	0	0	0.392	0.867	0.847	0.659	0.995
CHUK	IKBKB	9823.ENSSSCP00000029824	9823.ENSSSCP00000007492	0	0	0	0.932	0	0.914	0.917	0.991	0.993
CDC16	MAD2L1	9823.ENSSSCP00000020555	9823.ENSSSCP00000009713	0	0	0	0	0.161	0.929	0.6	0.711	0.992
MLH1	PMS2	9823.ENSSSCP00000027336	9823.ENSSSCP00000008111	0	0	0.362	0.579	0.199	0.91	0.8	0.875	0.991
PSMA1	PSMD3	9823.ENSSSCP00000014233	9823.ENSSSCP00000018537	0	0	0	0	0.498	0.741	0.908	0.38	0.991
AKT3	MDM2	9823.ENSSSCP00000011590	9823.ENSSSCP00000000518	0	0	0	0	0.047	0.727	0.916	0.602	0.99
BUB3	MAD1L1	9823.ENSSSCP00000011435	9823.ENSSSCP00000026703	0	0	0	0	0.09	0.329	0.8	0.886	0.984
PPARG	SIRT1	9823.ENSSSCP00000012339	9823.ENSSSCP00000010911	0	0	0	0	0	0.49	0.831	0.837	0.984
CCND1	E2F3	9823.ENSSSCP00000013684	9823.ENSSSCP00000001149	0	0	0	0	0.063	0.095	0.958	0.573	0.983
CPSF1	CSTF3	9823.ENSSSCP00000006315	9823.ENSSSCP00000025393	0	0	0	0	0.146	0.724	0.826	0.648	0.983
PSMD14	USP14	9823.ENSSSCP00000016841	9823.ENSSSCP00000023941	0	0	0	0	0.723	0.868	0	0.589	0.983
SIKE1	SLMAP	9823.ENSSSCP00000007201	9823.ENSSSCP00000012221	0	0	0	0	0.063	0.946	0	0.659	0.981
SLMAP	STRN	9823.ENSSSCP00000012221	9823.ENSSSCP00000009065	0	0	0	0	0.065	0.941	0	0.69	0.981
TGFBRAP1	VPS11	9823.ENSSSCP00000023948	9823.ENSSSCP00000016030	0	0	0	0	0.431	0.91	0	0.666	0.981
MAP2K4	MAPK9	9823.ENSSSCP00000019092	9823.ENSSSCP00000014895	0	0	0.442	0.589	0.093	0.591	0.917	0.724	0.98
AKT3	CHUK	9823.ENSSSCP00000011590	9823.ENSSSCP00000029824	0	0	0	0.592	0	0.673	0.916	0.61	0.978
ACTL6A	INO80	9823.ENSSSCP00000012532	9823.ENSSSCP00000005125	0	0	0	0	0.067	0.768	0.824	0.419	0.974
DDX18	WDR74	9823.ENSSSCP00000019922	9823.ENSSSCP00000021982	0	0	0	0	0.791	0.832	0	0.321	0.974
E2F3	ENSSSCP00000023383	9823.ENSSSCP00000001149	9823.ENSSSCP00000023383	0	0	0	0	0.056	0.095	0.958	0.345	0.973
GTPBP4	NMD3	9823.ENSSSCP00000024246	9823.ENSSSCP00000022048	0.069	0	0	0	0.777	0.749	0	0.557	0.973
SIKE1	STRN	9823.ENSSSCP00000007201	9823.ENSSSCP00000009065	0	0	0	0	0.063	0.941	0	0.554	0.973
CCDC22	COMMD10	9823.ENSSSCP00000013086	9823.ENSSSCP00000015129	0	0	0	0	0.065	0.847	0	0.802	0.969
KAT5	MDM2	9823.ENSSSCP00000013803	9823.ENSSSCP00000000518	0	0	0	0	0	0.725	0.603	0.747	0.969
RBBP7	SAP18	9823.ENSSSCP00000012932	9823.ENSSSCP00000022676	0	0	0	0	0.091	0	0.917	0.628	0.969
ACTL6A	KAT5	9823.ENSSSCP00000012532	9823.ENSSSCP00000013803	0	0	0	0	0.063	0.851	0.603	0.486	0.967
GTF2E2	GTF2H1	9823.ENSSSCP00000016791	9823.ENSSSCP00000014204	0	0	0	0	0.071	0.91	0.6	0.135	0.967
IFT172	IFT74	9823.ENSSSCP00000025952	9823.ENSSSCP00000005508	0	0	0	0	0.172	0.152	0.8	0.785	0.965
AEBP2	RBBP7	9823.ENSSSCP00000000618	9823.ENSSSCP00000012932	0	0	0	0	0.048	0.729	0.655	0.651	0.964
AKT3	IKBKB	9823.ENSSSCP00000011590	9823.ENSSSCP00000007492	0	0	0	0.579	0	0.505	0.916	0.464	0.964
OTULIN	RBCK1	9823.ENSSSCP00000017778	9823.ENSSSCP00000007674	0	0	0	0	0.061	0.781	0.6	0.605	0.963
CHUK	CYLD	9823.ENSSSCP00000029824	9823.ENSSSCP00000003057	0	0	0	0	0.064	0.189	0.911	0.502	0.962
MRPL21	MRPS10	9823.ENSSSCP00000013691	9823.ENSSSCP00000001776	0	0	0	0	0.505	0.897	0	0.3	0.961
ACTL6A	ARID2	9823.ENSSSCP00000012532	9823.ENSSSCP00000027637	0	0	0	0	0.098	0.14	0.8	0.772	0.96
DDX18	GTPBP4	9823.ENSSSCP00000019922	9823.ENSSSCP00000024246	0	0	0	0	0.774	0.755	0	0.347	0.96
MRPL40	MRPS10	9823.ENSSSCP00000021983	9823.ENSSSCP00000001776	0	0	0	0	0.336	0.921	0	0.276	0.959
CYLD	IKBKB	9823.ENSSSCP00000003057	9823.ENSSSCP00000007492	0	0	0	0	0.064	0.189	0.911	0.456	0.958
PSMD14	PSME4	9823.ENSSSCP00000016841	9823.ENSSSCP00000008978	0	0	0	0	0.131	0.554	0.8	0.532	0.958
GTF2E2	POLR2G	9823.ENSSSCP00000016791	9823.ENSSSCP00000024413	0	0	0	0	0.067	0.81	0.6	0.451	0.955
GTPBP4	SDAD1	9823.ENSSSCP00000024246	9823.ENSSSCP00000009576	0	0	0	0	0.778	0.76	0	0.227	0.955
MRPL21	MRPL40	9823.ENSSSCP00000013691	9823.ENSSSCP00000021983	0	0	0	0	0.535	0.899	0	0.097	0.954
PSMA1	PSME4	9823.ENSSSCP00000014233	9823.ENSSSCP00000008978	0	0	0	0	0.063	0.754	0.8	0.119	0.953
SEC23A	SEC24B	9823.ENSSSCP00000002115	9823.ENSSSCP00000009748	0	0	0	0.551	0.497	0.71	0.6	0.596	0.953
FRS2	SOS1	9823.ENSSSCP00000000523	9823.ENSSSCP00000009045	0	0	0	0	0.092	0.478	0.787	0.562	0.95
HNRNPK	SRSF10	9823.ENSSSCP00000026450	9823.ENSSSCP00000019622	0	0	0	0	0.157	0.257	0.9	0.301	0.95
AKT3	NOS2	9823.ENSSSCP00000011590	9823.ENSSSCP00000018812	0	0	0	0	0.064	0.274	0.894	0.382	0.949
CHUK	OTUD7B	9823.ENSSSCP00000029824	9823.ENSSSCP00000007105	0	0	0	0	0	0.153	0.931	0.154	0.946
MLST8	ULK2	9823.ENSSSCP00000008591	9823.ENSSSCP00000030457	0	0	0	0	0	0.123	0.912	0.357	0.946
ATXN1	KAT5	9823.ENSSSCP00000001136	9823.ENSSSCP00000013803	0	0	0	0	0	0.196	0.8	0.688	0.945
DDX18	SDAD1	9823.ENSSSCP00000019922	9823.ENSSSCP00000009576	0	0	0	0	0.829	0.135	0	0.661	0.945
IKBKB	OTUD7B	9823.ENSSSCP00000007492	9823.ENSSSCP00000007105	0	0	0	0	0	0.153	0.931	0.112	0.944
CYLD	RBCK1	9823.ENSSSCP00000003057	9823.ENSSSCP00000007674	0	0	0	0	0	0.058	0.9	0.45	0.943
BAMBI	TGFBR1	9823.ENSSSCP00000011748	9823.ENSSSCP00000029422	0	0	0	0	0	0.095	0.915	0.291	0.94
MRPL18	MRPS10	9823.ENSSSCP00000004373	9823.ENSSSCP00000001776	0	0	0	0	0.214	0.822	0	0.608	0.94
NSUN3	TRMT11	9823.ENSSSCP00000027918	9823.ENSSSCP00000004558	0	0	0	0	0.335	0.134	0	0.904	0.94
SAP18	SAP30L	9823.ENSSSCP00000022676	9823.ENSSSCP00000018087	0	0	0	0	0.064	0	0.826	0.657	0.939
MAP2K4	MAPK8	9823.ENSSSCP00000019092	9823.ENSSSCP00000021557	0	0	0	0	0.099	0.676	0.511	0.621	0.938
NASP	RBBP7	9823.ENSSSCP00000026779	9823.ENSSSCP00000012932	0	0	0	0	0.502	0.767	0	0.513	0.938
PSMD3	USP14	9823.ENSSSCP00000018537	9823.ENSSSCP00000023941	0	0	0	0	0.626	0.725	0	0.45	0.938
ARID4B	RBBP7	9823.ENSSSCP00000010832	9823.ENSSSCP00000012932	0	0	0	0	0.14	0.556	0.8	0.23	0.933
DCAF10	RBBP7	9823.ENSSSCP00000005749	9823.ENSSSCP00000012932	0	0	0	0.558	0.214	0.043	0.912	0.16	0.932
MRPL14	MRPS10	9823.ENSSSCP00000001848	9823.ENSSSCP00000001776	0	0	0	0	0.287	0.904	0	0.07	0.931
BRD8	KAT5	9823.ENSSSCP00000015240	9823.ENSSSCP00000013803	0	0	0	0	0.063	0.843	0	0.558	0.929
CCND1	CCND2	9823.ENSSSCP00000013684	9823.ENSSSCP00000000774	0	0	0	0.838	0.063	0	0.916	0.779	0.928
B3GALT6	SDC2	9823.ENSSSCP00000027641	9823.ENSSSCP00000006499	0	0	0	0	0	0	0.9	0.293	0.926
GTPBP4	WDR74	9823.ENSSSCP00000024246	9823.ENSSSCP00000021982	0	0	0	0	0.444	0.759	0	0.496	0.926
BUB3	CDC16	9823.ENSSSCP00000011435	9823.ENSSSCP00000020555	0	0	0	0	0.155	0.562	0.6	0.559	0.925
NMD3	SDAD1	9823.ENSSSCP00000022048	9823.ENSSSCP00000009576	0	0	0	0	0.835	0.117	0	0.525	0.924
ATG16L2	WIPI2	9823.ENSSSCP00000015737	9823.ENSSSCP00000008100	0	0	0	0	0.063	0.361	0.8	0.424	0.921
ATG16L2	WIPI1	9823.ENSSSCP00000015737	9823.ENSSSCP00000018287	0	0	0	0	0.063	0.361	0.8	0.424	0.921
RBBP7	SAP30L	9823.ENSSSCP00000012932	9823.ENSSSCP00000018087	0	0	0	0	0.065	0.417	0.8	0.354	0.92
CPSF1	GTF3C3	9823.ENSSSCP00000006315	9823.ENSSSCP00000021189	0	0	0	0	0.112	0.91	0	0	0.916
ENSSSCP00000024775	WDR74	9823.ENSSSCP00000024775	9823.ENSSSCP00000021982	0	0	0	0	0.673	0.576	0	0.449	0.916
UBE2B	UBE2K	9823.ENSSSCP00000012708	9823.ENSSSCP00000024357	0	0	0	0.837	0.094	0	0.9	0.696	0.916
PSMD3	PSME4	9823.ENSSSCP00000018537	9823.ENSSSCP00000008978	0	0	0	0	0.065	0.403	0.8	0.33	0.915
AKT3	PPP2R5D	9823.ENSSSCP00000011590	9823.ENSSSCP00000001793	0	0	0	0	0.066	0.396	0.832	0.197	0.914
CDC16	PSMD14	9823.ENSSSCP00000020555	9823.ENSSSCP00000016841	0	0	0	0	0.066	0.128	0.9	0.073	0.914
OTUD7B	RBCK1	9823.ENSSSCP00000007105	9823.ENSSSCP00000007674	0	0	0	0	0	0.075	0.9	0.153	0.914
CTDP1	POLR2G	9823.ENSSSCP00000006201	9823.ENSSSCP00000024413	0	0	0	0	0.063	0.561	0.6	0.533	0.912
GMPS	NT5C2	9823.ENSSSCP00000024130	9823.ENSSSCP00000011286	0	0	0	0	0	0	0.9	0.157	0.912
HSPA13	RAE1	9823.ENSSSCP00000012792	9823.ENSSSCP00000007996	0	0	0	0	0.063	0.132	0.9	0	0.911
OAZ3	PSMD3	9823.ENSSSCP00000027453	9823.ENSSSCP00000018537	0	0	0	0	0.063	0	0.9	0.135	0.911
NMD3	WDR74	9823.ENSSSCP00000022048	9823.ENSSSCP00000021982	0	0	0	0	0.798	0	0	0.573	0.91
ACTL6A	ARID4B	9823.ENSSSCP00000012532	9823.ENSSSCP00000010832	0	0	0	0	0.067	0.824	0	0.495	0.909
NASP	SLBP	9823.ENSSSCP00000026779	9823.ENSSSCP00000009249	0	0	0	0	0.798	0	0	0.566	0.908
PSMD3	UBLCP1	9823.ENSSSCP00000018537	9823.ENSSSCP00000018055	0	0	0	0	0.501	0.724	0	0.386	0.908
RAE1	SLBP	9823.ENSSSCP00000007996	9823.ENSSSCP00000009249	0	0	0	0	0.088	0	0.9	0.068	0.907
DDX18	POLR1A	9823.ENSSSCP00000019922	9823.ENSSSCP00000008782	0	0	0	0	0.839	0.153	0	0.368	0.906
INPP5B	TMEM55B	9823.ENSSSCP00000003947	9823.ENSSSCP00000002334	0	0	0	0	0.063	0	0.9	0.087	0.906
PPP6C	SEC24B	9823.ENSSSCP00000005999	9823.ENSSSCP00000009748	0	0	0	0	0	0.096	0.9	0.052	0.906
DUSP12	NMD3	9823.ENSSSCP00000006766	9823.ENSSSCP00000022048	0	0	0	0	0.328	0.724	0	0.532	0.905
GTF2E2	GTF2F2	9823.ENSSSCP00000016791	9823.ENSSSCP00000025387	0	0	0	0	0.194	0.751	0	0.561	0.904
CCND1	PSMD3	9823.ENSSSCP00000013684	9823.ENSSSCP00000018537	0	0	0	0	0	0.07	0.9	0	0.903
CDC16	PSMA1	9823.ENSSSCP00000020555	9823.ENSSSCP00000014233	0	0	0	0	0.066	0	0.9	0.05	0.903
DDX18	PWP1	9823.ENSSSCP00000019922	9823.ENSSSCP00000000168	0	0	0	0	0.826	0.131	0	0.411	0.903
POLR2G	SRSF10	9823.ENSSSCP00000024413	9823.ENSSSCP00000019622	0	0	0	0	0.063	0	0.9	0.052	0.903
CPSF1	RAE1	9823.ENSSSCP00000006315	9823.ENSSSCP00000007996	0	0	0	0	0.063	0	0.9	0	0.902
METTL3	POLR2G	9823.ENSSSCP00000023249	9823.ENSSSCP00000024413	0	0	0	0	0.063	0	0.9	0	0.902
BNIP1	KIF1B	9823.ENSSSCP00000017995	9823.ENSSSCP00000003686	0	0	0	0	0	0	0.9	0.054	0.901
CCND1	PSME4	9823.ENSSSCP00000013684	9823.ENSSSCP00000008978	0	0	0	0	0	0	0.9	0.059	0.901
CCND1	PSMD14	9823.ENSSSCP00000013684	9823.ENSSSCP00000016841	0	0	0	0	0	0.053	0.9	0	0.901
MDM2	RAE1	9823.ENSSSCP00000000518	9823.ENSSSCP00000007996	0	0	0	0	0.054	0	0.9	0	0.901
OAZ3	PSMA1	9823.ENSSSCP00000027453	9823.ENSSSCP00000014233	0	0	0	0	0	0	0.9	0.052	0.901
OAZ3	PSMD14	9823.ENSSSCP00000027453	9823.ENSSSCP00000016841	0	0	0	0	0	0	0.9	0.052	0.901
POLR1A	SDAD1	9823.ENSSSCP00000008782	9823.ENSSSCP00000009576	0	0	0	0	0.833	0.434	0	0	0.901
URI1	UXT	9823.ENSSSCP00000022868	9823.ENSSSCP00000013069	0	0	0	0	0.082	0.547	0	0.783	0.901
AKT3	MAP2K4	9823.ENSSSCP00000011590	9823.ENSSSCP00000019092	0	0	0.411	0.607	0.112	0.189	0.827	0.356	0.9
ATG16L2	RAB33B	9823.ENSSSCP00000015737	9823.ENSSSCP00000024500	0	0	0	0	0	0.404	0.8	0.231	0.9
CAMK2G	MDM2	9823.ENSSSCP00000010993	9823.ENSSSCP00000000518	0	0	0	0	0	0	0.9	0	0.9
CAMK2G	MYO6	9823.ENSSSCP00000010993	9823.ENSSSCP00000004831	0	0	0	0	0	0	0.9	0	0.9
CCND1	PSMA1	9823.ENSSSCP00000013684	9823.ENSSSCP00000014233	0	0	0	0	0	0.046	0.9	0	0.9
CDC16	PSME4	9823.ENSSSCP00000020555	9823.ENSSSCP00000008978	0	0	0	0	0	0	0.9	0	0.9
CDC16	PSMD3	9823.ENSSSCP00000020555	9823.ENSSSCP00000018537	0	0	0	0	0	0	0.9	0	0.9
KAT5	POLD4	9823.ENSSSCP00000013803	9823.ENSSSCP00000013733	0	0	0	0	0	0	0.9	0	0.9
MDM2	MYO6	9823.ENSSSCP00000000518	9823.ENSSSCP00000004831	0	0	0	0	0	0	0.9	0	0.9
OAZ3	PSME4	9823.ENSSSCP00000027453	9823.ENSSSCP00000008978	0	0	0	0	0	0	0.9	0	0.9
CCDC22	FAM45A	9823.ENSSSCP00000013086	9823.ENSSSCP00000011379	0	0	0	0	0.067	0.75	0	0.601	0.898
LIN54	RBBP7	9823.ENSSSCP00000021272	9823.ENSSSCP00000012932	0	0	0	0	0.177	0.724	0	0.59	0.898
PIP4K2B	TMEM55B	9823.ENSSSCP00000022919	9823.ENSSSCP00000002334	0	0	0	0	0.063	0	0.889	0.086	0.896
MTMR14	PIP4K2B	9823.ENSSSCP00000012304	9823.ENSSSCP00000022919	0	0	0	0	0.066	0	0.889	0.065	0.894
GTF2F2	POLR2G	9823.ENSSSCP00000025387	9823.ENSSSCP00000024413	0	0	0	0	0.092	0.789	0	0.487	0.893
BRD8	MORF4L2	9823.ENSSSCP00000015240	9823.ENSSSCP00000030153	0	0	0	0	0.063	0.784	0	0.503	0.89
UTP15	UTP23	9823.ENSSSCP00000014960	9823.ENSSSCP00000026123	0	0	0	0	0.663	0.461	0	0.447	0.89
MTDH	SND1	9823.ENSSSCP00000006496	9823.ENSSSCP00000017574	0	0	0	0	0	0.406	0	0.821	0.889
BBS4	LZTFL1	9823.ENSSSCP00000002102	9823.ENSSSCP00000012062	0	0	0	0	0.064	0.77	0	0.524	0.888
PREB	SEC24B	9823.ENSSSCP00000009118	9823.ENSSSCP00000009748	0	0	0	0	0.057	0.062	0.65	0.683	0.888
PAF1	POLR2G	9823.ENSSSCP00000030019	9823.ENSSSCP00000024413	0	0	0	0	0.065	0.724	0.6	0	0.887
DHX35	RBM22	9823.ENSSSCP00000007830	9823.ENSSSCP00000024730	0	0	0	0	0.063	0.771	0	0.514	0.886
AMFR	SEL1L	9823.ENSSSCP00000003041	9823.ENSSSCP00000002616	0	0	0	0	0.067	0.394	0	0.814	0.885
MRPL14	MRPL18	9823.ENSSSCP00000001848	9823.ENSSSCP00000004373	0	0	0	0	0.333	0.834	0	0	0.885
LTV1	NMD3	9823.ENSSSCP00000004462	9823.ENSSSCP00000022048	0	0	0	0	0.753	0	0	0.553	0.884
KAT5	MORF4L2	9823.ENSSSCP00000013803	9823.ENSSSCP00000030153	0	0	0	0	0.047	0.824	0	0.361	0.883
PWP1	WDR74	9823.ENSSSCP00000000168	9823.ENSSSCP00000021982	0	0	0	0	0.798	0	0	0.448	0.883
GTPBP4	UTP15	9823.ENSSSCP00000024246	9823.ENSSSCP00000014960	0	0	0	0	0.792	0	0	0.446	0.879
PWP1	TRMT11	9823.ENSSSCP00000000168	9823.ENSSSCP00000004558	0	0	0	0	0.794	0.434	0	0	0.878
2023-03-08	2023-03-09	9823.ENSSSCP00000011092	9823.ENSSSCP00000021912	0	0	0	0	0	0	0	0.877	0.877
MRPL14	MRPL21	9823.ENSSSCP00000001848	9823.ENSSSCP00000013691	0	0	0	0	0.318	0.822	0	0.071	0.877
NMD3	UTP15	9823.ENSSSCP00000022048	9823.ENSSSCP00000014960	0	0	0	0	0.805	0	0	0.391	0.876
MRPL18	MRPL21	9823.ENSSSCP00000004373	9823.ENSSSCP00000013691	0	0	0	0	0.325	0.822	0	0	0.875
PWP1	UTP15	9823.ENSSSCP00000000168	9823.ENSSSCP00000014960	0	0	0	0.552	0.843	0	0	0.48	0.875
NELFE	POLR2G	9823.ENSSSCP00000001523	9823.ENSSSCP00000024413	0	0	0	0	0.12	0.624	0.6	0.154	0.873
DDX18	NMD3	9823.ENSSSCP00000019922	9823.ENSSSCP00000022048	0	0	0	0	0.849	0.054	0	0.167	0.871
ARID4B	SAP18	9823.ENSSSCP00000010832	9823.ENSSSCP00000022676	0	0	0	0	0.09	0	0.8	0.348	0.87
MRPL18	MRPL40	9823.ENSSSCP00000004373	9823.ENSSSCP00000021983	0	0	0	0	0.302	0.822	0	0	0.87
SDAD1	WDR74	9823.ENSSSCP00000009576	9823.ENSSSCP00000021982	0	0	0	0	0.825	0	0	0.286	0.869
GTPBP4	PWP1	9823.ENSSSCP00000024246	9823.ENSSSCP00000000168	0	0	0	0	0.766	0.241	0	0.318	0.868
E2F6	EHMT2	9823.ENSSSCP00000022506	9823.ENSSSCP00000001517	0	0	0	0	0.203	0.092	0.705	0.45	0.867
ARID4B	RSF1	9823.ENSSSCP00000010832	9823.ENSSSCP00000015802	0	0	0	0	0.82	0.142	0	0.2	0.865
SETD2	UBXN7	9823.ENSSSCP00000012085	9823.ENSSSCP00000026521	0	0	0	0	0.121	0.72	0	0.492	0.864
AIMP1	IARS	9823.ENSSSCP00000022764	9823.ENSSSCP00000008617	0.042	0	0	0	0.167	0.669	0	0.542	0.862
DCAF10	MAD2L1	9823.ENSSSCP00000005749	9823.ENSSSCP00000009713	0	0	0	0	0.497	0.572	0	0.414	0.862
GTPBP4	POLR1A	9823.ENSSSCP00000024246	9823.ENSSSCP00000008782	0	0	0	0	0.775	0.399	0	0.063	0.862
NMD3	PWP1	9823.ENSSSCP00000022048	9823.ENSSSCP00000000168	0	0	0	0	0.827	0	0	0.227	0.86
SEPT5	SEPT7	9823.ENSSSCP00000028931	9823.ENSSSCP00000017650	0	0	0	0.943	0	0.854	0	0.805	0.86
GTF2H1	POLR2G	9823.ENSSSCP00000014204	9823.ENSSSCP00000024413	0	0	0	0	0.063	0.624	0.6	0.121	0.859
POLR2G	UBXN7	9823.ENSSSCP00000024413	9823.ENSSSCP00000026521	0	0	0	0	0.076	0.724	0	0.492	0.859
NMD3	POLR1A	9823.ENSSSCP00000022048	9823.ENSSSCP00000008782	0	0	0	0	0.803	0	0	0.307	0.857
LOC100153925	MZT1	9823.ENSSSCP00000010777	9823.ENSSSCP00000010099	0	0	0	0	0	0.601	0	0.655	0.856
MDM2	UBE2K	9823.ENSSSCP00000000518	9823.ENSSSCP00000024357	0	0	0	0	0	0.755	0.243	0.286	0.856
NOL11	UTP15	9823.ENSSSCP00000018303	9823.ENSSSCP00000014960	0	0	0	0	0.272	0.147	0.6	0.489	0.856
AK5	UMPS	9823.ENSSSCP00000004081	9823.ENSSSCP00000028088	0	0	0	0	0.066	0.127	0.727	0.409	0.85
PREB	SEC23A	9823.ENSSSCP00000009118	9823.ENSSSCP00000002115	0	0	0	0	0.063	0.132	0.6	0.59	0.848
HERC2	NPHP4	9823.ENSSSCP00000016799	9823.ENSSSCP00000023406	0	0	0	0	0	0.397	0	0.756	0.846
SDAD1	UTP15	9823.ENSSSCP00000009576	9823.ENSSSCP00000014960	0	0	0	0	0.846	0	0	0	0.846
FBXW11	MDM2	9823.ENSSSCP00000023214	9823.ENSSSCP00000000518	0	0	0	0	0.063	0.115	0.8	0.167	0.843
ENSSSCP00000024775	GTPBP4	9823.ENSSSCP00000024775	9823.ENSSSCP00000024246	0	0	0	0	0.513	0.565	0	0.318	0.842
MIA3	SEC23A	9823.ENSSSCP00000011549	9823.ENSSSCP00000002115	0	0	0	0	0	0.304	0.6	0.469	0.839
PWP1	SDAD1	9823.ENSSSCP00000000168	9823.ENSSSCP00000009576	0	0	0	0	0.838	0	0	0.042	0.838
AP2A1	REPS1	9823.ENSSSCP00000003471	9823.ENSSSCP00000004479	0	0	0	0	0	0.511	0.6	0.232	0.836
DDX18	UTP15	9823.ENSSSCP00000019922	9823.ENSSSCP00000014960	0	0	0	0	0.821	0.082	0	0.063	0.832
LTV1	SDAD1	9823.ENSSSCP00000004462	9823.ENSSSCP00000009576	0	0	0	0	0.769	0	0	0.305	0.832
ARID4B	SAP30L	9823.ENSSSCP00000010832	9823.ENSSSCP00000018087	0	0	0	0	0.061	0.382	0.6	0.347	0.828
GTF2E2	UBXN7	9823.ENSSSCP00000016791	9823.ENSSSCP00000026521	0	0	0	0	0.064	0.723	0	0.387	0.827
KCNMA1	PRKG1	9823.ENSSSCP00000011011	9823.ENSSSCP00000011118	0	0	0	0	0.063	0	0.8	0.154	0.827
ABCD4	LINS	9823.ENSSSCP00000002560	9823.ENSSSCP00000005192	0	0	0	0	0	0	0	0.826	0.826
RNF170	TMEM134	9823.ENSSSCP00000019728	9823.ENSSSCP00000013722	0	0	0	0	0.063	0	0	0.822	0.826
OTUD7B	OTULIN	9823.ENSSSCP00000007105	9823.ENSSSCP00000017778	0	0	0	0	0	0.403	0	0.716	0.823
CAV2	SDC2	9823.ENSSSCP00000017623	9823.ENSSSCP00000006499	0	0	0	0	0.061	0	0.603	0.559	0.821
ACTL6A	SS18	9823.ENSSSCP00000012532	9823.ENSSSCP00000004024	0	0	0	0	0.061	0.492	0	0.654	0.82
MAD2L1	NASP	9823.ENSSSCP00000009713	9823.ENSSSCP00000026779	0	0	0	0	0.814	0	0	0.063	0.818
ARID2	SS18	9823.ENSSSCP00000027637	9823.ENSSSCP00000004024	0	0	0	0	0.093	0.66	0	0.453	0.816
KAT5	SIRT1	9823.ENSSSCP00000013803	9823.ENSSSCP00000010911	0	0	0	0	0.063	0.499	0	0.634	0.813
POLR1A	PWP1	9823.ENSSSCP00000008782	9823.ENSSSCP00000000168	0	0	0	0	0.812	0	0	0	0.812
DDX18	ENSSSCP00000024775	9823.ENSSSCP00000019922	9823.ENSSSCP00000024775	0	0	0	0	0.494	0.51	0	0.302	0.811
DHX35	TBC1D31	9823.ENSSSCP00000007830	9823.ENSSSCP00000024978	0	0	0	0	0.051	0	0	0.806	0.808
POLR2G	SETD2	9823.ENSSSCP00000024413	9823.ENSSSCP00000012085	0	0	0	0	0.062	0.768	0	0.191	0.808
PSMD14	UBE2K	9823.ENSSSCP00000016841	9823.ENSSSCP00000024357	0.044	0	0	0	0.568	0.118	0	0.531	0.806
SDAD1	TRMT11	9823.ENSSSCP00000009576	9823.ENSSSCP00000004558	0	0	0	0	0.806	0	0	0	0.806
WIPI1	WIPI2	9823.ENSSSCP00000018287	9823.ENSSSCP00000008100	0	0	0	0.954	0	0	0.8	0.711	0.806
AKT3	TRAP1	9823.ENSSSCP00000011590	9823.ENSSSCP00000008491	0	0	0	0	0.063	0.491	0.501	0.28	0.805
PSMA1	USP14	9823.ENSSSCP00000014233	9823.ENSSSCP00000023941	0	0	0	0	0.329	0.645	0	0.249	0.805
EXOSC9	UTP15	9823.ENSSSCP00000009705	9823.ENSSSCP00000014960	0	0	0	0	0.614	0.515	0	0	0.804
NAF1	SDAD1	9823.ENSSSCP00000009479	9823.ENSSSCP00000009576	0	0	0	0	0.804	0	0	0	0.804
CERS5	CERS6	9823.ENSSSCP00000026189	9823.ENSSSCP00000016874	0	0	0	0.974	0	0	0.8	0.588	0.802
EXOC3	EXOC5	9823.ENSSSCP00000024068	9823.ENSSSCP00000005445	0	0	0	0	0	0	0.8	0	0.8
TGFBR1	TGFBRAP1	9823.ENSSSCP00000029422	9823.ENSSSCP00000023948	0	0	0	0	0.064	0.338	0.593	0.303	0.8
AKT3	MLST8	9823.ENSSSCP00000011590	9823.ENSSSCP00000008591	0	0	0	0	0.063	0	0.593	0.514	0.798
MIA3	PREB	9823.ENSSSCP00000011549	9823.ENSSSCP00000009118	0	0	0	0	0	0	0.6	0.511	0.796
CTDP1	GTF2F2	9823.ENSSSCP00000006201	9823.ENSSSCP00000025387	0	0	0	0	0.088	0.624	0	0.449	0.794
DDX18	TRMT11	9823.ENSSSCP00000019922	9823.ENSSSCP00000004558	0	0	0	0	0.794	0	0	0.043	0.794
NAF1	UTP15	9823.ENSSSCP00000009479	9823.ENSSSCP00000014960	0	0	0	0	0.794	0	0	0	0.794
NMD3	TRMT11	9823.ENSSSCP00000022048	9823.ENSSSCP00000004558	0	0	0	0	0.794	0	0	0	0.794
ABHD4	GDE1	9823.ENSSSCP00000002241	9823.ENSSSCP00000025102	0	0	0	0	0.063	0	0	0.788	0.792
EHMT2	RBBP7	9823.ENSSSCP00000001517	9823.ENSSSCP00000012932	0	0	0	0	0.063	0.22	0.69	0.189	0.792
BUB3	DCAF10	9823.ENSSSCP00000011435	9823.ENSSSCP00000005749	0	0	0	0	0.331	0.496	0	0.427	0.789
PSMD14	UBLCP1	9823.ENSSSCP00000016841	9823.ENSSSCP00000018055	0	0	0	0	0.276	0.58	0	0.358	0.787
E2F6	RBBP7	9823.ENSSSCP00000022506	9823.ENSSSCP00000012932	0	0	0	0	0.064	0.191	0.701	0.154	0.783
BIVM	GTF2H1	9823.ENSSSCP00000010181	9823.ENSSSCP00000014204	0	0	0	0	0.067	0.617	0	0.441	0.782
ENSSSCP00000024775	POLR1A	9823.ENSSSCP00000024775	9823.ENSSSCP00000008782	0.044	0	0	0	0.66	0.127	0	0.324	0.782
ENSSSCP00000024775	NMD3	9823.ENSSSCP00000024775	9823.ENSSSCP00000022048	0	0	0	0	0.657	0	0	0.387	0.78
AKAP9	PRKAR2A	9823.ENSSSCP00000016237	9823.ENSSSCP00000012116	0	0	0	0	0	0.403	0.562	0.222	0.778
GTF2H1	MED4	9823.ENSSSCP00000014204	9823.ENSSSCP00000010035	0	0	0	0	0.685	0.106	0	0.275	0.778
PIAS1	STAT6	9823.ENSSSCP00000005333	9823.ENSSSCP00000000437	0	0	0	0	0.063	0.202	0.654	0.236	0.776
CHUK	RBCK1	9823.ENSSSCP00000029824	9823.ENSSSCP00000007674	0	0	0	0	0	0.183	0.6	0.365	0.774
ATXN1	ATXN2	9823.ENSSSCP00000001136	9823.ENSSSCP00000010498	0	0	0	0	0	0.148	0	0.745	0.773
SDAD1	UTP23	9823.ENSSSCP00000009576	9823.ENSSSCP00000026123	0	0	0	0	0.77	0	0	0	0.77
FYTTD1	2023-03-07	9823.ENSSSCP00000021717	9823.ENSSSCP00000025185	0	0	0	0	0.755	0	0	0.085	0.766
EDC4	XRN1	9823.ENSSSCP00000002990	9823.ENSSSCP00000012447	0	0	0	0	0.082	0.325	0	0.65	0.764
RPA1	TOPBP1	9823.ENSSSCP00000027092	9823.ENSSSCP00000025205	0	0	0	0	0.115	0.158	0.557	0.369	0.763
LOC100515348	SERBP1	9823.ENSSSCP00000017836	9823.ENSSSCP00000004109	0	0	0	0	0.167	0.725	0	0	0.761
GMPS	NMD3	9823.ENSSSCP00000024130	9823.ENSSSCP00000022048	0	0	0	0	0.758	0	0	0.051	0.76
MAD2L1	SLBP	9823.ENSSSCP00000009713	9823.ENSSSCP00000009249	0	0	0	0	0.76	0	0	0	0.76
GMPS	PWP1	9823.ENSSSCP00000024130	9823.ENSSSCP00000000168	0	0	0	0	0.759	0	0	0	0.759
CHMP2B	VPS37A	9823.ENSSSCP00000012782	9823.ENSSSCP00000007442	0	0	0	0	0.176	0.123	0.65	0.158	0.758
CNPY3	PPP2R5D	9823.ENSSSCP00000001789	9823.ENSSSCP00000001793	0	0	0	0	0.063	0	0	0.753	0.758
RBM22	ZC3H15	9823.ENSSSCP00000024730	9823.ENSSSCP00000016981	0	0	0	0	0	0	0	0.758	0.758
ACTL6A	CCND1	9823.ENSSSCP00000012532	9823.ENSSSCP00000013684	0	0	0	0	0	0.044	0.65	0.33	0.756
CENPC1	RSF1	9823.ENSSSCP00000009517	9823.ENSSSCP00000015802	0	0	0	0	0.063	0	0.6	0.403	0.756
ENSSSCP00000024775	TRMT11	9823.ENSSSCP00000024775	9823.ENSSSCP00000004558	0	0	0	0	0.648	0.092	0	0.298	0.756
IKBKB	RBCK1	9823.ENSSSCP00000007492	9823.ENSSSCP00000007674	0	0	0	0	0	0.183	0.6	0.315	0.756
TLDC1	WIBG	9823.ENSSSCP00000002884	9823.ENSSSCP00000000386	0	0	0	0	0	0.756	0	0	0.756
CCND2	E2F3	9823.ENSSSCP00000000774	9823.ENSSSCP00000001149	0	0	0	0	0.056	0.095	0.603	0.361	0.754
CNPY3	UMPS	9823.ENSSSCP00000001789	9823.ENSSSCP00000028088	0	0	0	0	0	0	0	0.754	0.754
POLR2G	SIRT1	9823.ENSSSCP00000024413	9823.ENSSSCP00000010911	0	0	0	0	0.754	0	0	0.044	0.754
ENSSSCP00000024775	PWP1	9823.ENSSSCP00000024775	9823.ENSSSCP00000000168	0	0	0	0	0.666	0	0	0.286	0.751
CCND1	ENSSSCP00000023383	9823.ENSSSCP00000013684	9823.ENSSSCP00000023383	0	0	0	0.804	0.049	0	0.707	0.707	0.749
CDC16	DCAF10	9823.ENSSSCP00000020555	9823.ENSSSCP00000005749	0	0	0	0	0.112	0.569	0	0.393	0.747
DDX18	LTV1	9823.ENSSSCP00000019922	9823.ENSSSCP00000004462	0	0	0	0	0.746	0	0	0	0.746
ENSSSCP00000024775	SDAD1	9823.ENSSSCP00000024775	9823.ENSSSCP00000009576	0	0	0	0	0.676	0.161	0	0.134	0.744
NSUN3	POLR1A	9823.ENSSSCP00000027918	9823.ENSSSCP00000008782	0.044	0	0	0	0.65	0.281	0	0.064	0.744
CTDP1	UBXN7	9823.ENSSSCP00000006201	9823.ENSSSCP00000026521	0	0	0	0	0.091	0.572	0	0.391	0.742
HSPA13	TRAP1	9823.ENSSSCP00000012792	9823.ENSSSCP00000008491	0	0	0	0	0.211	0.381	0.42	0.198	0.742
GTF2E2	TAF5	9823.ENSSSCP00000016791	9823.ENSSSCP00000011289	0	0	0	0	0.066	0	0.6	0.36	0.74
GTPBP4	TRMT11	9823.ENSSSCP00000024246	9823.ENSSSCP00000004558	0.049	0	0	0	0.738	0	0	0	0.74
NSUN3	SDAD1	9823.ENSSSCP00000027918	9823.ENSSSCP00000009576	0	0	0	0	0.651	0.278	0	0.052	0.74
2023-03-07	UBE2K	9823.ENSSSCP00000025185	9823.ENSSSCP00000024357	0	0	0	0	0.171	0.384	0	0.523	0.735
POLR1A	UTP15	9823.ENSSSCP00000008782	9823.ENSSSCP00000014960	0	0	0	0	0.734	0.046	0	0	0.735
GTF2F2	UBXN7	9823.ENSSSCP00000025387	9823.ENSSSCP00000026521	0	0	0	0	0.064	0.572	0	0.391	0.734
GUF1	MRPL21	9823.ENSSSCP00000009388	9823.ENSSSCP00000013691	0.057	0	0	0	0.177	0.603	0	0.233	0.732
MAP2K4	MAP3K6	9823.ENSSSCP00000019092	9823.ENSSSCP00000028861	0	0	0	0.617	0	0.403	0.504	0.376	0.732
POLR1A	POLR2G	9823.ENSSSCP00000008782	9823.ENSSSCP00000024413	0	0	0	0	0.067	0.403	0	0.559	0.732
E2F3	MDM2	9823.ENSSSCP00000001149	9823.ENSSSCP00000000518	0	0	0	0	0.056	0.122	0.471	0.46	0.731
PRPF40A	SETD2	9823.ENSSSCP00000016816	9823.ENSSSCP00000012085	0	0	0	0	0.186	0.042	0	0.683	0.731
MDM2	PIAS1	9823.ENSSSCP00000000518	9823.ENSSSCP00000005333	0	0	0	0	0.063	0.189	0.593	0.228	0.729
ACAT2	HSD17B12	9823.ENSSSCP00000004375	9823.ENSSSCP00000022297	0	0	0	0	0.065	0	0.466	0.499	0.728
PWP1	UTP23	9823.ENSSSCP00000000168	9823.ENSSSCP00000026123	0	0	0	0	0.727	0	0	0	0.727
TRMT11	UTP15	9823.ENSSSCP00000004558	9823.ENSSSCP00000014960	0	0	0	0	0.727	0	0	0	0.727
GTF2H1	POLR1A	9823.ENSSSCP00000014204	9823.ENSSSCP00000008782	0	0	0	0	0.064	0.277	0.6	0.109	0.726
LTV1	PWP1	9823.ENSSSCP00000004462	9823.ENSSSCP00000000168	0	0	0	0	0.721	0	0	0.052	0.724
ATP6V1B2	MLST8	9823.ENSSSCP00000020994	9823.ENSSSCP00000008591	0	0	0	0	0.063	0.143	0.6	0.241	0.723
RBBP7	REST	9823.ENSSSCP00000012932	9823.ENSSSCP00000021593	0	0	0	0	0	0.158	0.655	0.12	0.722
AKT3	SOS1	9823.ENSSSCP00000011590	9823.ENSSSCP00000009045	0	0	0	0	0.063	0.123	0.57	0.306	0.721
EPB41L1	SYNGAP1	9823.ENSSSCP00000007789	9823.ENSSSCP00000001642	0	0	0	0	0.063	0.159	0	0.674	0.72
POLR1A	TRMT11	9823.ENSSSCP00000008782	9823.ENSSSCP00000004558	0	0	0	0	0.719	0.041	0	0	0.719
MTDH	ZBTB16	9823.ENSSSCP00000006496	9823.ENSSSCP00000019974	0	0	0	0	0	0.115	0	0.694	0.717
E2F3	RBBP7	9823.ENSSSCP00000001149	9823.ENSSSCP00000012932	0	0	0	0	0.078	0.191	0.565	0.23	0.716
NELFE	UBXN7	9823.ENSSSCP00000001523	9823.ENSSSCP00000026521	0	0	0	0	0.05	0.584	0	0.341	0.716
PATZ1	TLDC1	9823.ENSSSCP00000010698	9823.ENSSSCP00000002884	0	0	0	0	0	0	0	0.715	0.715
STXBP3	VPS11	9823.ENSSSCP00000007298	9823.ENSSSCP00000016030	0	0	0	0	0.139	0.404	0	0.486	0.713
MTMR1	PIM2	9823.ENSSSCP00000013549	9823.ENSSSCP00000020485	0	0	0	0	0.063	0	0	0.705	0.711
ARL13B	IFT74	9823.ENSSSCP00000027622	9823.ENSSSCP00000005508	0	0	0	0	0	0.419	0	0.521	0.71
DNAJB14	HSPA13	9823.ENSSSCP00000009787	9823.ENSSSCP00000012792	0.043	0	0.437	0	0.143	0.257	0.188	0.154	0.709
POU5F1	RBBP7	9823.ENSSSCP00000001474	9823.ENSSSCP00000012932	0	0	0	0	0	0.694	0	0.085	0.708
DDX18	GMPS	9823.ENSSSCP00000019922	9823.ENSSSCP00000024130	0	0	0	0	0.671	0.148	0	0	0.707
ESCO1	MAD2L1	9823.ENSSSCP00000004007	9823.ENSSSCP00000009713	0	0	0	0	0.389	0.366	0	0.304	0.706
MDM2	UBE2B	9823.ENSSSCP00000000518	9823.ENSSSCP00000012708	0	0	0	0	0	0.162	0.579	0.235	0.706
METTL17	MRPS10	9823.ENSSSCP00000020050	9823.ENSSSCP00000001776	0	0	0	0	0.066	0.499	0	0.418	0.703
PWP1	ZC3H15	9823.ENSSSCP00000000168	9823.ENSSSCP00000016981	0	0	0	0	0.496	0.433	0	0	0.702
STAM2	VPS37A	9823.ENSSSCP00000017375	9823.ENSSSCP00000007442	0	0	0	0	0.063	0.042	0.65	0.164	0.702
ACTL6A	PPARG	9823.ENSSSCP00000012532	9823.ENSSSCP00000012339	0	0	0	0	0	0.057	0.689	0.063	0.701
BBS4	IFT74	9823.ENSSSCP00000002102	9823.ENSSSCP00000005508	0	0	0	0	0.093	0.142	0	0.646	0.701
HNRNPDL	HNRNPK	9823.ENSSSCP00000025906	9823.ENSSSCP00000026450	0	0	0	0	0.113	0.257	0	0.584	0.701
MORF4L2	ZC3H15	9823.ENSSSCP00000030153	9823.ENSSSCP00000016981	0	0	0	0	0.175	0	0	0.653	0.701
PSMA1	UBLCP1	9823.ENSSSCP00000014233	9823.ENSSSCP00000018055	0	0	0	0	0.239	0.531	0	0.229	0.7
MED4	ZC3H15	9823.ENSSSCP00000010035	9823.ENSSSCP00000016981	0	0	0	0	0.698	0.041	0	0	0.698
FYTTD1	OSBPL8	9823.ENSSSCP00000021717	9823.ENSSSCP00000024741	0	0	0	0	0.697	0	0	0	0.697
FYTTD1	NMD3	9823.ENSSSCP00000021717	9823.ENSSSCP00000022048	0	0	0	0	0.696	0	0	0	0.696
MAPK8	MAPK9	9823.ENSSSCP00000021557	9823.ENSSSCP00000014895	0	0	0	0.978	0.063	0.384	0.506	0.942	0.696
AIP	TOMM20	9823.ENSSSCP00000013721	9823.ENSSSCP00000010834	0	0	0	0	0	0.08	0	0.683	0.695
INO80	SETD2	9823.ENSSSCP00000005125	9823.ENSSSCP00000012085	0	0	0	0	0.62	0.149	0.133	0.043	0.695
AKT3	CCND1	9823.ENSSSCP00000011590	9823.ENSSSCP00000013684	0	0	0	0	0.056	0.057	0.141	0.645	0.692
MIA3	SEC24B	9823.ENSSSCP00000011549	9823.ENSSSCP00000009748	0	0	0	0	0.063	0.045	0	0.683	0.691
TADA2B	TAF5	9823.ENSSSCP00000027357	9823.ENSSSCP00000011289	0	0	0	0	0.063	0.561	0	0.31	0.691
ALKBH2	OTUD4	9823.ENSSSCP00000021070	9823.ENSSSCP00000009647	0	0	0	0	0	0.115	0	0.665	0.69
CCND1	MDM2	9823.ENSSSCP00000013684	9823.ENSSSCP00000000518	0	0	0	0	0	0.115	0	0.665	0.69
AKT3	MAP3K6	9823.ENSSSCP00000011590	9823.ENSSSCP00000028861	0	0	0	0.611	0	0.505	0.358	0.197	0.689
E2F3	MITF	9823.ENSSSCP00000001149	9823.ENSSSCP00000012270	0	0	0	0	0	0.076	0.491	0.391	0.688
MAD2L1	OIP5	9823.ENSSSCP00000009713	9823.ENSSSCP00000005122	0	0	0	0	0.573	0	0	0.299	0.687
LOC100515348	MRPS10	9823.ENSSSCP00000017836	9823.ENSSSCP00000001776	0	0	0	0	0.404	0.403	0	0.189	0.686
CCDC6	ETV5	9823.ENSSSCP00000010887	9823.ENSSSCP00000022306	0	0	0	0	0.062	0	0	0.678	0.685
CENPC1	OIP5	9823.ENSSSCP00000009517	9823.ENSSSCP00000005122	0	0	0	0	0.063	0	0.6	0.229	0.685
CSNK2A2	MON2	9823.ENSSSCP00000003024	9823.ENSSSCP00000000487	0	0	0	0	0.067	0.055	0	0.672	0.685
NSUN3	TRIT1	9823.ENSSSCP00000027918	9823.ENSSSCP00000003971	0.089	0	0	0	0.094	0	0	0.649	0.685
PPARG	STAT6	9823.ENSSSCP00000012339	9823.ENSSSCP00000000437	0	0	0	0	0.063	0.106	0.149	0.61	0.684
AVL9	FAM45A	9823.ENSSSCP00000028085	9823.ENSSSCP00000011379	0	0	0	0	0	0	0	0.683	0.683
CLCN6	GL	9823.ENSSSCP00000003720	9823.ENSSSCP00000004731	0	0	0	0	0.063	0.426	0	0.459	0.683
COMMD10	DCAF10	9823.ENSSSCP00000015129	9823.ENSSSCP00000005749	0	0	0	0	0.056	0	0.6	0.229	0.683
E2F3	LIN54	9823.ENSSSCP00000001149	9823.ENSSSCP00000021272	0	0	0	0	0.152	0.375	0	0.451	0.683
FNBP1L	WIPI2	9823.ENSSSCP00000007349	9823.ENSSSCP00000008100	0	0	0	0	0.054	0	0	0.679	0.683
GTPBP4	LTV1	9823.ENSSSCP00000024246	9823.ENSSSCP00000004462	0	0	0	0	0.65	0	0	0.134	0.683
GTPBP4	NSUN3	9823.ENSSSCP00000024246	9823.ENSSSCP00000027918	0	0	0	0	0.499	0.345	0	0.112	0.683
OTUD7B	WIPI1	9823.ENSSSCP00000007105	9823.ENSSSCP00000018287	0	0	0	0	0	0	0	0.683	0.683
AIP	TRAP1	9823.ENSSSCP00000013721	9823.ENSSSCP00000008491	0	0	0	0	0	0.257	0.501	0.212	0.682
ATG16L2	CHUK	9823.ENSSSCP00000015737	9823.ENSSSCP00000029824	0	0	0	0	0	0.128	0	0.651	0.682
CASC4	KLHL15	9823.ENSSSCP00000023574	9823.ENSSSCP00000022408	0	0	0	0	0	0	0	0.682	0.682
AKT3	DOCK1	9823.ENSSSCP00000011590	9823.ENSSSCP00000011458	0	0	0	0	0	0.056	0.102	0.654	0.681
NEMF	ZNF598	9823.ENSSSCP00000005390	9823.ENSSSCP00000023452	0	0	0	0	0.112	0	0	0.656	0.681
CPSF1	DCLRE1C	9823.ENSSSCP00000006315	9823.ENSSSCP00000011785	0	0	0	0	0.111	0.403	0.343	0.193	0.68
GTF2F2	LZTFL1	9823.ENSSSCP00000025387	9823.ENSSSCP00000012062	0	0	0	0	0	0	0	0.678	0.678
OTUD7B	STRN	9823.ENSSSCP00000007105	9823.ENSSSCP00000009065	0	0	0	0	0.063	0.093	0	0.652	0.678
UBE2B	UBXN7	9823.ENSSSCP00000012708	9823.ENSSSCP00000026521	0	0	0	0	0.064	0.583	0	0.241	0.677
ANXA5	CCND1	9823.ENSSSCP00000009706	9823.ENSSSCP00000013684	0	0	0	0	0.063	0.055	0	0.662	0.674
AKT3	PPARG	9823.ENSSSCP00000011590	9823.ENSSSCP00000012339	0	0	0	0	0.063	0.128	0.172	0.575	0.673
FYTTD1	LIN54	9823.ENSSSCP00000021717	9823.ENSSSCP00000021272	0	0	0	0	0.672	0	0	0	0.672
GORASP2	RAB33B	9823.ENSSSCP00000016896	9823.ENSSSCP00000024500	0	0	0	0	0.061	0.181	0.46	0.304	0.672
RAB33B	RABIF	9823.ENSSSCP00000024500	9823.ENSSSCP00000025491	0	0	0	0	0	0.518	0	0.347	0.671
GUF1	MTRF1L	9823.ENSSSCP00000009388	9823.ENSSSCP00000004403	0.091	0	0.462	0	0.168	0.045	0	0.28	0.669
NAA30	NAA40	9823.ENSSSCP00000005443	9823.ENSSSCP00000019658	0	0	0	0	0.063	0	0	0.66	0.667
UBLCP1	USP14	9823.ENSSSCP00000018055	9823.ENSSSCP00000023941	0	0	0	0	0.087	0.393	0	0.448	0.667
REST	SAP18	9823.ENSSSCP00000021593	9823.ENSSSCP00000022676	0	0	0	0	0	0.065	0.649	0.066	0.666
RPA1	SENP6	9823.ENSSSCP00000027092	9823.ENSSSCP00000021826	0	0	0	0	0.064	0.096	0	0.636	0.665
AKT3	SPAG9	9823.ENSSSCP00000011590	9823.ENSSSCP00000024334	0	0	0	0	0	0.071	0.138	0.613	0.663
CDC16	EHMT2	9823.ENSSSCP00000020555	9823.ENSSSCP00000001517	0	0	0	0	0.13	0	0.6	0.112	0.663
HNRNPK	HNRNPLL	9823.ENSSSCP00000026450	9823.ENSSSCP00000023009	0	0	0	0	0.302	0.341	0	0.328	0.663
TRAPPC12	TSSC1	9823.ENSSSCP00000019892	9823.ENSSSCP00000023668	0	0	0	0	0	0	0	0.663	0.663
GTF2H1	TAF5	9823.ENSSSCP00000014204	9823.ENSSSCP00000011289	0	0	0	0	0.065	0	0.6	0.167	0.661
MTMR1	TMEM55B	9823.ENSSSCP00000013549	9823.ENSSSCP00000002334	0	0	0	0	0.068	0	0.65	0.047	0.661
OIP5	RBBP7	9823.ENSSSCP00000005122	9823.ENSSSCP00000012932	0	0	0	0	0.063	0	0.6	0.167	0.66
CNOT2	XRN1	9823.ENSSSCP00000000533	9823.ENSSSCP00000012447	0	0	0	0	0.09	0	0	0.641	0.659
MDM2	RPA1	9823.ENSSSCP00000000518	9823.ENSSSCP00000027092	0	0	0	0	0	0	0.593	0.197	0.659
AK5	NT5C2	9823.ENSSSCP00000004081	9823.ENSSSCP00000011286	0	0	0	0	0	0	0.65	0.063	0.658
EXOC5	STXBP3	9823.ENSSSCP00000005445	9823.ENSSSCP00000007298	0	0	0	0	0.094	0.37	0	0.45	0.658
MTMR14	TMEM55B	9823.ENSSSCP00000012304	9823.ENSSSCP00000002334	0	0	0	0	0	0	0.65	0.063	0.658
ATP6V1E1	LHPP	9823.ENSSSCP00000000815	9823.ENSSSCP00000011445	0	0	0	0	0	0	0.65	0.058	0.656
GUF1	NAA30	9823.ENSSSCP00000009388	9823.ENSSSCP00000005443	0	0	0	0	0.048	0	0	0.654	0.656
KIF1B	UBLCP1	9823.ENSSSCP00000003686	9823.ENSSSCP00000018055	0	0	0	0	0	0.054	0	0.652	0.656
LOC100515348	UTP15	9823.ENSSSCP00000017836	9823.ENSSSCP00000014960	0	0	0	0	0.077	0.589	0	0.167	0.656
MDM2	PIAS2	9823.ENSSSCP00000000518	9823.ENSSSCP00000027228	0	0	0	0	0.063	0.144	0.579	0.102	0.656
CENPC1	RBBP7	9823.ENSSSCP00000009517	9823.ENSSSCP00000012932	0	0	0	0	0.063	0.154	0.6	0	0.655
FAM175B	PSMD14	9823.ENSSSCP00000011447	9823.ENSSSCP00000016841	0	0	0	0	0.049	0.494	0	0.342	0.655
FBXO11	SFT2D1	9823.ENSSSCP00000025472	9823.ENSSSCP00000004344	0	0	0	0	0	0	0	0.655	0.655
ATP6V1E1	IFT172	9823.ENSSSCP00000000815	9823.ENSSSCP00000025952	0	0	0	0	0	0	0	0.654	0.654
ENSSSCP00000024775	UTP15	9823.ENSSSCP00000024775	9823.ENSSSCP00000014960	0	0	0	0	0.641	0	0	0.078	0.654
MRPL21	SMKR1	9823.ENSSSCP00000013691	9823.ENSSSCP00000022441	0.043	0	0	0	0.335	0.403	0	0.197	0.654
ALKBH2	METTL3	9823.ENSSSCP00000021070	9823.ENSSSCP00000023249	0	0	0	0	0	0	0	0.653	0.653
DCUN1D1	FBXO11	9823.ENSSSCP00000019975	9823.ENSSSCP00000025472	0	0	0	0	0.064	0	0.6	0.15	0.653
IRF2	MDM2	9823.ENSSSCP00000028386	9823.ENSSSCP00000000518	0	0	0	0	0	0.115	0	0.625	0.653
CTDP1	NELFE	9823.ENSSSCP00000006201	9823.ENSSSCP00000001523	0	0	0	0	0.063	0	0.6	0.147	0.652
FRS2	SDC2	9823.ENSSSCP00000000523	9823.ENSSSCP00000006499	0	0	0	0	0	0	0.603	0.16	0.652
GMPS	SDAD1	9823.ENSSSCP00000024130	9823.ENSSSCP00000009576	0	0	0	0	0.651	0	0	0	0.651
MAPK9	SPAG9	9823.ENSSSCP00000014895	9823.ENSSSCP00000024334	0	0	0	0	0.066	0.403	0	0.424	0.651
OTUD7B	WIPI2	9823.ENSSSCP00000007105	9823.ENSSSCP00000008100	0	0	0	0	0	0	0	0.651	0.651
AKT3	MAPK8	9823.ENSSSCP00000011590	9823.ENSSSCP00000021557	0	0	0	0	0.088	0.115	0.139	0.557	0.65
ERP44	IGJ	9823.ENSSSCP00000005783	9823.ENSSSCP00000009539	0	0	0	0	0	0	0	0.65	0.65
MAP3K6	POLD4	9823.ENSSSCP00000028861	9823.ENSSSCP00000013733	0	0	0	0	0	0	0	0.65	0.65
NMD3	UTP23	9823.ENSSSCP00000022048	9823.ENSSSCP00000026123	0	0	0	0	0.645	0	0	0.055	0.65
OTUD7B	PWP1	9823.ENSSSCP00000007105	9823.ENSSSCP00000000168	0	0	0	0	0	0	0	0.65	0.65
PAF1	UBE2B	9823.ENSSSCP00000030019	9823.ENSSSCP00000012708	0	0	0	0	0	0.142	0.6	0.063	0.65
SMG9	XRN1	9823.ENSSSCP00000003322	9823.ENSSSCP00000012447	0	0	0	0	0.081	0	0	0.635	0.65
CCND1	E2F6	9823.ENSSSCP00000013684	9823.ENSSSCP00000022506	0	0	0	0	0.056	0.095	0.344	0.448	0.649
POLR2G	TAF5	9823.ENSSSCP00000024413	9823.ENSSSCP00000011289	0	0	0	0	0.063	0	0.6	0.141	0.649
REST	SAP30L	9823.ENSSSCP00000021593	9823.ENSSSCP00000018087	0	0	0	0	0.048	0.041	0.647	0	0.649
POLR2G	TXNL4A	9823.ENSSSCP00000024413	9823.ENSSSCP00000006191	0	0	0	0	0.157	0	0.6	0	0.648
GMPS	MAGI3	9823.ENSSSCP00000024130	9823.ENSSSCP00000007218	0.05	0	0	0	0.092	0	0.531	0.231	0.647
KAT5	UHRF2	9823.ENSSSCP00000013803	9823.ENSSSCP00000027562	0	0	0	0	0.051	0.403	0	0.427	0.647
SETD2	SIX2	9823.ENSSSCP00000012085	9823.ENSSSCP00000009014	0	0	0	0	0	0	0	0.647	0.647
ARID4B	REST	9823.ENSSSCP00000010832	9823.ENSSSCP00000021593	0	0	0	0	0	0.153	0.6	0	0.646
DCUN1D1	UBXN7	9823.ENSSSCP00000019975	9823.ENSSSCP00000026521	0	0	0	0	0	0	0.6	0.153	0.646
GMPS	POLR1A	9823.ENSSSCP00000024130	9823.ENSSSCP00000008782	0	0	0	0	0.592	0	0	0.167	0.645
ATP6V1E1	COQ6	9823.ENSSSCP00000000815	9823.ENSSSCP00000002553	0	0	0	0	0	0.125	0	0.609	0.643
SENP2	SENP6	9823.ENSSSCP00000012565	9823.ENSSSCP00000021826	0	0	0	0.557	0.158	0.497	0	0.459	0.643
MON2	XRN1	9823.ENSSSCP00000000487	9823.ENSSSCP00000012447	0	0	0	0	0.642	0	0	0	0.642
ANKRA2	RFX7	9823.ENSSSCP00000014962	9823.ENSSSCP00000004960	0	0	0	0	0	0.551	0	0.232	0.64
BUB3	RBBP7	9823.ENSSSCP00000011435	9823.ENSSSCP00000012932	0	0	0	0.573	0.562	0.159	0	0.169	0.638
ULK2	WIPI2	9823.ENSSSCP00000030457	9823.ENSSSCP00000008100	0	0	0	0	0.098	0.285	0	0.484	0.638
PPP2R5D	UMPS	9823.ENSSSCP00000001793	9823.ENSSSCP00000028088	0	0	0	0	0	0	0	0.637	0.637
UTP23	WDR74	9823.ENSSSCP00000026123	9823.ENSSSCP00000021982	0	0	0	0	0.637	0	0	0	0.637
EHMT2	KAT5	9823.ENSSSCP00000001517	9823.ENSSSCP00000013803	0	0	0	0	0.063	0.143	0	0.584	0.636
ARL13B	CEP120	9823.ENSSSCP00000027622	9823.ENSSSCP00000015147	0	0	0	0	0.063	0	0	0.627	0.635
GTPBP4	UTP23	9823.ENSSSCP00000024246	9823.ENSSSCP00000026123	0	0	0	0	0.509	0	0	0.288	0.635
LTV1	UTP23	9823.ENSSSCP00000004462	9823.ENSSSCP00000026123	0	0	0	0	0.562	0	0	0.201	0.635
MAP2K4	ROCK2	9823.ENSSSCP00000019092	9823.ENSSSCP00000009198	0	0	0	0.613	0.049	0.109	0.603	0.051	0.635
AKT3	TEP1	9823.ENSSSCP00000011590	9823.ENSSSCP00000002341	0	0	0	0	0.063	0.108	0.587	0.063	0.633
E2F6	MDM2	9823.ENSSSCP00000022506	9823.ENSSSCP00000000518	0	0	0	0	0	0.122	0.471	0.275	0.633
SETD2	SIRT1	9823.ENSSSCP00000012085	9823.ENSSSCP00000010911	0	0	0	0	0.065	0.152	0	0.574	0.632
PPP2R5D	TGFBR1	9823.ENSSSCP00000001793	9823.ENSSSCP00000029422	0	0	0	0	0.063	0.131	0.584	0	0.631
PRPF38A	TXNL4A	9823.ENSSSCP00000025857	9823.ENSSSCP00000006191	0	0	0	0	0.09	0.518	0	0.227	0.631
ARID4B	SETD2	9823.ENSSSCP00000010832	9823.ENSSSCP00000012085	0	0	0	0	0.171	0.187	0	0.496	0.63
TRMT11	UTP23	9823.ENSSSCP00000004558	9823.ENSSSCP00000026123	0	0	0	0	0.63	0	0	0	0.63
CTDP1	PAF1	9823.ENSSSCP00000006201	9823.ENSSSCP00000030019	0	0	0	0	0.064	0.089	0.6	0	0.629
GMPS	UMPS	9823.ENSSSCP00000024130	9823.ENSSSCP00000028088	0.165	0	0	0	0.213	0	0	0.481	0.629
DCLRE1C	KAT5	9823.ENSSSCP00000011785	9823.ENSSSCP00000013803	0	0	0	0	0.063	0	0.6	0.086	0.627
GTPBP4	NAF1	9823.ENSSSCP00000024246	9823.ENSSSCP00000009479	0	0	0	0	0.627	0	0	0	0.627
AKT3	STRN	9823.ENSSSCP00000011590	9823.ENSSSCP00000009065	0	0	0	0	0.048	0.055	0.593	0.101	0.626
MRPS10	SMKR1	9823.ENSSSCP00000001776	9823.ENSSSCP00000022441	0.081	0	0	0	0.29	0.332	0.153	0.143	0.625
CALCRL	GNG2	9823.ENSSSCP00000016986	9823.ENSSSCP00000024099	0	0	0	0	0	0.624	0	0	0.624
RCOR3	REST	9823.ENSSSCP00000022996	9823.ENSSSCP00000021593	0	0	0	0	0.049	0.333	0	0.455	0.624
GORASP2	SEC23A	9823.ENSSSCP00000016896	9823.ENSSSCP00000002115	0	0	0	0	0.115	0.403	0	0.345	0.623
PARN	XRN1	9823.ENSSSCP00000008411	9823.ENSSSCP00000012447	0	0	0	0	0.064	0	0	0.614	0.623
ULK2	WIPI1	9823.ENSSSCP00000030457	9823.ENSSSCP00000018287	0	0	0	0	0.098	0.285	0	0.463	0.623
RAE1	RBBP7	9823.ENSSSCP00000007996	9823.ENSSSCP00000012932	0	0	0.206	0	0.415	0.126	0	0.179	0.622
CTDP1	GTF2H1	9823.ENSSSCP00000006201	9823.ENSSSCP00000014204	0	0	0	0	0.089	0	0.6	0	0.62
CYLD	OTULIN	9823.ENSSSCP00000003057	9823.ENSSSCP00000017778	0	0	0	0	0	0	0	0.618	0.618
MFSD1	MFSD8	9823.ENSSSCP00000023961	9823.ENSSSCP00000009685	0	0	0	0	0.05	0	0	0.615	0.618
KIAA1279	KIF1B	9823.ENSSSCP00000010926	9823.ENSSSCP00000003686	0	0	0	0	0.076	0.18	0	0.536	0.617
AKT3	ANXA5	9823.ENSSSCP00000011590	9823.ENSSSCP00000009706	0	0	0	0	0	0.045	0	0.615	0.616
AP2A1	STAM2	9823.ENSSSCP00000003471	9823.ENSSSCP00000017375	0	0	0	0	0	0	0.6	0.08	0.616
FUCT1	SLC35B3	9823.ENSSSCP00000014104	9823.ENSSSCP00000001104	0	0	0	0	0.098	0	0	0.592	0.616
MAPK8	SPAG9	9823.ENSSSCP00000021557	9823.ENSSSCP00000024334	0	0	0	0	0.063	0.425	0	0.345	0.616
NPHP4	TMEM107	9823.ENSSSCP00000023406	9823.ENSSSCP00000027779	0	0	0	0	0.063	0	0	0.608	0.616
DNAH9	TBC1D31	9823.ENSSSCP00000019091	9823.ENSSSCP00000024978	0	0	0	0	0.049	0.343	0.348	0.167	0.615
HNRNPK	MDM2	9823.ENSSSCP00000026450	9823.ENSSSCP00000000518	0	0	0	0	0	0.404	0	0.382	0.615
TMEM62	XRN1	9823.ENSSSCP00000005082	9823.ENSSSCP00000012447	0	0	0	0	0.175	0.258	0	0.422	0.615
ATP6V1E1	MLST8	9823.ENSSSCP00000000815	9823.ENSSSCP00000008591	0	0	0	0	0.049	0	0.6	0.068	0.614
CCND2	ENSSSCP00000023383	9823.ENSSSCP00000000774	9823.ENSSSCP00000023383	0	0	0	0.945	0	0	0.599	0.725	0.614
CCND2	KAT5	9823.ENSSSCP00000000774	9823.ENSSSCP00000013803	0	0	0	0	0	0	0.599	0.078	0.614
MON2	TBC1D22A	9823.ENSSSCP00000000487	9823.ENSSSCP00000001022	0	0	0	0	0.063	0.058	0	0.598	0.614
FBXW11	IKBKB	9823.ENSSSCP00000023214	9823.ENSSSCP00000007492	0	0	0	0	0.058	0.46	0	0.301	0.613
SNX14	TMEM167B	9823.ENSSSCP00000004638	9823.ENSSSCP00000007293	0	0	0	0	0.063	0	0	0.604	0.613
E2F3	ELF1	9823.ENSSSCP00000001149	9823.ENSSSCP00000023190	0	0	0	0	0	0	0.603	0.063	0.612
GNG2	MAPK9	9823.ENSSSCP00000024099	9823.ENSSSCP00000014895	0	0	0	0	0.048	0	0.6	0.063	0.612
PPP2R5D	TEP1	9823.ENSSSCP00000001793	9823.ENSSSCP00000002341	0	0	0	0	0.063	0.08	0.584	0.048	0.612
GUF1	MRPS10	9823.ENSSSCP00000009388	9823.ENSSSCP00000001776	0	0	0	0	0.088	0.493	0	0.228	0.611
AKT3	INPP5B	9823.ENSSSCP00000011590	9823.ENSSSCP00000003947	0	0	0	0	0	0.122	0.471	0.228	0.61
CDC16	MAD1L1	9823.ENSSSCP00000020555	9823.ENSSSCP00000026703	0	0	0	0	0.065	0	0.6	0	0.61
COMMD10	DCUN1D1	9823.ENSSSCP00000015129	9823.ENSSSCP00000019975	0	0	0	0	0.065	0	0.6	0	0.61
FRS2	STRN	9823.ENSSSCP00000000523	9823.ENSSSCP00000009065	0	0	0	0	0.066	0	0.6	0	0.61
GTF2H1	PAF1	9823.ENSSSCP00000014204	9823.ENSSSCP00000030019	0	0	0	0	0.067	0	0.6	0	0.61
HNRNPK	POLR2G	9823.ENSSSCP00000026450	9823.ENSSSCP00000024413	0	0	0	0	0.066	0	0.6	0	0.61
AVL9	MON2	9823.ENSSSCP00000028085	9823.ENSSSCP00000000487	0	0	0	0	0.098	0	0	0.585	0.609
COMMD10	RBBP7	9823.ENSSSCP00000015129	9823.ENSSSCP00000012932	0	0	0	0	0.063	0	0.6	0	0.609
CPSF1	FYTTD1	9823.ENSSSCP00000006315	9823.ENSSSCP00000021717	0	0	0	0	0.063	0	0.6	0	0.609
DCLRE1C	HERC2	9823.ENSSSCP00000011785	9823.ENSSSCP00000016799	0	0	0	0	0.063	0	0.6	0	0.609
DCUN1D1	RBBP7	9823.ENSSSCP00000019975	9823.ENSSSCP00000012932	0	0	0	0	0.063	0	0.6	0	0.609
HERC2	KAT5	9823.ENSSSCP00000016799	9823.ENSSSCP00000013803	0	0	0	0	0.063	0	0.6	0	0.609
NELFE	PAF1	9823.ENSSSCP00000001523	9823.ENSSSCP00000030019	0	0	0	0	0.063	0	0.6	0	0.609
PPP2R5D	PPP6C	9823.ENSSSCP00000001793	9823.ENSSSCP00000005999	0	0	0	0	0.063	0.253	0.236	0.356	0.609
PWP1	STRN	9823.ENSSSCP00000000168	9823.ENSSSCP00000009065	0	0	0	0	0	0	0	0.609	0.609
GTF2H1	NELFE	9823.ENSSSCP00000014204	9823.ENSSSCP00000001523	0	0	0	0	0.062	0	0.6	0	0.608
GTF2H1	POLD4	9823.ENSSSCP00000014204	9823.ENSSSCP00000013733	0	0	0	0	0.061	0	0.6	0	0.608
MAP2K4	PPP2R5D	9823.ENSSSCP00000019092	9823.ENSSSCP00000001793	0	0	0	0	0.063	0	0.599	0	0.608
RAE1	WDR74	9823.ENSSSCP00000007996	9823.ENSSSCP00000021982	0	0	0	0	0.151	0	0	0.557	0.608
SECISBP2	SELT	9823.ENSSSCP00000027324	9823.ENSSSCP00000028025	0	0	0	0	0	0	0	0.607	0.607
BBS4	IFT172	9823.ENSSSCP00000002102	9823.ENSSSCP00000025952	0	0	0	0	0.067	0.109	0	0.564	0.606
GORASP2	SEC24B	9823.ENSSSCP00000016896	9823.ENSSSCP00000009748	0	0	0	0	0.064	0.371	0	0.386	0.606
NSUN3	UTP15	9823.ENSSSCP00000027918	9823.ENSSSCP00000014960	0	0	0	0	0.606	0	0	0	0.606
POLR2G	XRN1	9823.ENSSSCP00000024413	9823.ENSSSCP00000012447	0	0	0	0	0.063	0.131	0	0.556	0.606
MDM2	TOPBP1	9823.ENSSSCP00000000518	9823.ENSSSCP00000025205	0	0	0	0	0	0	0.579	0.102	0.605
NMD3	ZC3H15	9823.ENSSSCP00000022048	9823.ENSSSCP00000016981	0	0	0	0	0.605	0	0	0	0.605
MRPL21	MTRF1L	9823.ENSSSCP00000013691	9823.ENSSSCP00000004403	0	0	0	0	0.111	0.493	0	0.194	0.604
DCAF10	DCUN1D1	9823.ENSSSCP00000005749	9823.ENSSSCP00000019975	0	0	0	0	0	0.049	0.6	0	0.603
MLST8	PPP6C	9823.ENSSSCP00000008591	9823.ENSSSCP00000005999	0	0	0	0	0.166	0.128	0	0.498	0.603
SEC23A	YIPF5	9823.ENSSSCP00000002115	9823.ENSSSCP00000021716	0	0	0	0	0.201	0.273	0	0.372	0.603
CCND1	PPARG	9823.ENSSSCP00000013684	9823.ENSSSCP00000012339	0	0	0	0	0	0.131	0.161	0.496	0.601
LMO4	PIAS1	9823.ENSSSCP00000007387	9823.ENSSSCP00000005333	0	0	0	0	0.049	0.054	0.593	0	0.601
COMMD10	UBXN7	9823.ENSSSCP00000015129	9823.ENSSSCP00000026521	0	0	0	0	0	0	0.6	0	0.6
COMMD10	FBXO11	9823.ENSSSCP00000015129	9823.ENSSSCP00000025472	0	0	0	0	0	0	0.6	0	0.6
CSTF3	FYTTD1	9823.ENSSSCP00000025393	9823.ENSSSCP00000021717	0	0	0	0	0	0	0.6	0	0.6
HAUS5	MZT1	9823.ENSSSCP00000003128	9823.ENSSSCP00000010099	0	0	0	0	0	0	0.6	0	0.6
POLD4	UBE2B	9823.ENSSSCP00000013733	9823.ENSSSCP00000012708	0	0	0	0	0	0	0.6	0	0.6
POLD4	POLR2G	9823.ENSSSCP00000013733	9823.ENSSSCP00000024413	0	0	0	0	0	0	0.6	0	0.6
PPP2R5D	PRKAR2A	9823.ENSSSCP00000001793	9823.ENSSSCP00000012116	0	0	0	0	0.067	0	0.584	0.053	0.6
REPS1	STAM2	9823.ENSSSCP00000004479	9823.ENSSSCP00000017375	0	0	0	0	0	0	0.6	0	0.6
EHMT2	REST	9823.ENSSSCP00000001517	9823.ENSSSCP00000021593	0	0	0	0	0.049	0.189	0.133	0.472	0.599
BIVM	MLH1	9823.ENSSSCP00000010181	9823.ENSSSCP00000027336	0.042	0	0	0	0.087	0.268	0	0.447	0.598
DEAF1	TMEM80	9823.ENSSSCP00000013660	9823.ENSSSCP00000013659	0	0	0	0	0	0	0	0.597	0.597
ANKRA2	UTP15	9823.ENSSSCP00000014962	9823.ENSSSCP00000014960	0	0	0	0	0.056	0	0	0.59	0.596
LIN54	TOPBP1	9823.ENSSSCP00000021272	9823.ENSSSCP00000025205	0	0	0	0	0.596	0	0	0	0.596
ATG16L2	ULK2	9823.ENSSSCP00000015737	9823.ENSSSCP00000030457	0	0	0	0	0.049	0.227	0	0.493	0.595
AKAP9	PPP2R5D	9823.ENSSSCP00000016237	9823.ENSSSCP00000001793	0	0	0	0	0.063	0	0.584	0	0.593
AKT3	E2F3	9823.ENSSSCP00000011590	9823.ENSSSCP00000001149	0	0	0	0	0.051	0.075	0.471	0.227	0.593
FBXW11	FRMD6	9823.ENSSSCP00000023214	9823.ENSSSCP00000005405	0	0	0	0	0	0.591	0	0	0.591
AIMP1	PSMA1	9823.ENSSSCP00000022764	9823.ENSSSCP00000014233	0	0	0	0	0.482	0.045	0	0.237	0.589
CDC16	UBE2K	9823.ENSSSCP00000020555	9823.ENSSSCP00000024357	0	0	0	0	0.063	0.252	0	0.462	0.589
OTUD4	OTUD7B	9823.ENSSSCP00000009647	9823.ENSSSCP00000007105	0	0	0	0	0	0.042	0	0.589	0.589
CAV2	PRKCDBP	9823.ENSSSCP00000017623	9823.ENSSSCP00000015563	0	0	0	0	0.063	0.192	0	0.5	0.588
GOLGA5	GORASP2	9823.ENSSSCP00000002656	9823.ENSSSCP00000016896	0	0	0	0	0.063	0	0	0.579	0.588
NSUN3	PWP1	9823.ENSSSCP00000027918	9823.ENSSSCP00000000168	0	0	0	0	0.566	0	0	0.091	0.588
DUSP12	HSD17B12	9823.ENSSSCP00000006766	9823.ENSSSCP00000022297	0	0	0	0	0	0	0	0.586	0.586
CSNK1A1	MDM2	9823.ENSSSCP00000015364	9823.ENSSSCP00000000518	0	0	0	0	0	0.403	0	0.334	0.585
ACTL6A	POU5F1	9823.ENSSSCP00000012532	9823.ENSSSCP00000001474	0	0	0	0	0.063	0.415	0	0.298	0.581
DCUN1D1	SDAD1	9823.ENSSSCP00000019975	9823.ENSSSCP00000009576	0	0	0	0	0.063	0	0	0.572	0.581
HNRNPDL	TNPO1	9823.ENSSSCP00000025906	9823.ENSSSCP00000025214	0	0	0	0	0.063	0.19	0	0.493	0.581
DCAF10	PPP2R5D	9823.ENSSSCP00000005749	9823.ENSSSCP00000001793	0	0	0	0	0.063	0.15	0.493	0.083	0.58
RBBP7	SETD2	9823.ENSSSCP00000012932	9823.ENSSSCP00000012085	0	0	0	0	0.062	0.22	0.258	0.319	0.58
IARS	LRRC47	9823.ENSSSCP00000008617	9823.ENSSSCP00000027659	0.088	0	0	0	0.333	0.28	0	0.154	0.579
NSUN3	WDR74	9823.ENSSSCP00000027918	9823.ENSSSCP00000021982	0	0	0	0	0.333	0.309	0	0.16	0.579
MORF4L2	RBBP7	9823.ENSSSCP00000030153	9823.ENSSSCP00000012932	0	0	0	0	0.159	0.404	0	0.227	0.578
ACTL6A	BRD8	9823.ENSSSCP00000012532	9823.ENSSSCP00000015240	0	0	0	0	0.065	0.377	0.169	0.23	0.577
ENSSSCP00000024775	NSUN3	9823.ENSSSCP00000024775	9823.ENSSSCP00000027918	0	0	0	0	0.467	0	0	0.239	0.577
2023-03-05	2023-03-07	9823.ENSSSCP00000011158	9823.ENSSSCP00000025185	0	0	0	0	0.063	0.042	0	0.567	0.577
AKT3	SIRT1	9823.ENSSSCP00000011590	9823.ENSSSCP00000010911	0	0	0	0	0.064	0.122	0	0.525	0.575
GOPC	GORASP2	9823.ENSSSCP00000004593	9823.ENSSSCP00000016896	0	0	0	0	0	0	0	0.575	0.575
ARID4B	KAT5	9823.ENSSSCP00000010832	9823.ENSSSCP00000013803	0	0	0	0	0.061	0.404	0	0.3	0.574
FBXW11	REST	9823.ENSSSCP00000023214	9823.ENSSSCP00000021593	0	0	0	0	0.049	0.495	0.15	0.08	0.574
CPSF1	UBXN7	9823.ENSSSCP00000006315	9823.ENSSSCP00000026521	0	0	0	0	0.144	0.403	0	0.232	0.573
CSNK2A2	SIRT1	9823.ENSSSCP00000003024	9823.ENSSSCP00000010911	0	0	0	0	0	0.509	0	0.167	0.573
PPARG	SIRT6	9823.ENSSSCP00000012339	9823.ENSSSCP00000014344	0	0	0	0	0	0.086	0.149	0.496	0.573
MFGE8	PSMA1	9823.ENSSSCP00000002007	9823.ENSSSCP00000014233	0	0	0	0	0	0.4	0	0.316	0.572
AKT3	GTPBP4	9823.ENSSSCP00000011590	9823.ENSSSCP00000024246	0	0	0	0	0	0.043	0	0.571	0.571
BUB3	TBC1D31	9823.ENSSSCP00000011435	9823.ENSSSCP00000024978	0	0	0	0	0	0.516	0	0.15	0.571
ARID4B	SENP6	9823.ENSSSCP00000010832	9823.ENSSSCP00000021826	0	0	0	0	0.463	0.162	0	0.121	0.57
GSPT1	XRN1	9823.ENSSSCP00000025680	9823.ENSSSCP00000012447	0	0	0	0	0.063	0.16	0	0.497	0.569
PAF1	UBXN7	9823.ENSSSCP00000030019	9823.ENSSSCP00000026521	0	0	0	0	0	0.558	0	0.063	0.568
TRMT11	WDR74	9823.ENSSSCP00000004558	9823.ENSSSCP00000021982	0	0	0	0	0.567	0	0	0	0.567
DDX18	NSUN3	9823.ENSSSCP00000019922	9823.ENSSSCP00000027918	0	0	0	0	0.498	0.161	0	0.053	0.566
ERP44	HSPA13	9823.ENSSSCP00000005783	9823.ENSSSCP00000012792	0	0	0	0	0.065	0.16	0	0.492	0.566
EXOSC9	SDAD1	9823.ENSSSCP00000009705	9823.ENSSSCP00000009576	0	0	0	0	0.317	0.391	0	0	0.566
CLCN6	MFSD8	9823.ENSSSCP00000003720	9823.ENSSSCP00000009685	0	0	0	0	0.051	0	0	0.56	0.564
EHMT2	RCOR3	9823.ENSSSCP00000001517	9823.ENSSSCP00000022996	0	0	0	0	0.063	0.158	0	0.492	0.564
GTF2H1	UBXN7	9823.ENSSSCP00000014204	9823.ENSSSCP00000026521	0	0	0	0	0.054	0.499	0	0.155	0.564
NSUN3	XRN1	9823.ENSSSCP00000027918	9823.ENSSSCP00000012447	0	0	0	0	0.065	0.25	0	0.427	0.563
DDX18	NOL11	9823.ENSSSCP00000019922	9823.ENSSSCP00000018303	0	0	0	0	0.541	0	0	0.085	0.562
DCAF10	PTPDC1	9823.ENSSSCP00000005749	9823.ENSSSCP00000008631	0	0	0	0	0.089	0.209	0.332	0.197	0.561
DOCK1	SOS1	9823.ENSSSCP00000011458	9823.ENSSSCP00000009045	0	0	0	0	0.086	0.393	0	0.273	0.561
EXOC5	FNBP1L	9823.ENSSSCP00000005445	9823.ENSSSCP00000007349	0	0	0	0	0	0	0.514	0.134	0.561
MAP2K4	SPAG9	9823.ENSSSCP00000019092	9823.ENSSSCP00000024334	0	0	0	0	0	0.193	0	0.479	0.561
OPA1	ZC3H15	9823.ENSSSCP00000012593	9823.ENSSSCP00000016981	0	0	0	0	0.561	0	0	0	0.561
ARPC2	JMY	9823.ENSSSCP00000017147	9823.ENSSSCP00000015006	0	0	0	0	0	0	0	0.56	0.56
CSTF3	UBXN7	9823.ENSSSCP00000025393	9823.ENSSSCP00000026521	0	0	0	0	0.154	0.398	0	0.206	0.56
CYLD	USP14	9823.ENSSSCP00000003057	9823.ENSSSCP00000023941	0	0	0	0	0.058	0	0	0.552	0.56
EHMT2	UHRF2	9823.ENSSSCP00000001517	9823.ENSSSCP00000027562	0	0	0	0	0.09	0.266	0	0.394	0.56
RDH14	RDH5	9823.ENSSSCP00000009178	9823.ENSSSCP00000000378	0	0	0	0	0.05	0	0	0.556	0.56
ACTL6A	MORF4L2	9823.ENSSSCP00000012532	9823.ENSSSCP00000030153	0	0	0	0	0.067	0.435	0	0.231	0.559
RAB33B	SEC23A	9823.ENSSSCP00000024500	9823.ENSSSCP00000002115	0	0	0	0	0.062	0.404	0	0.275	0.559
ANXA5	MDM2	9823.ENSSSCP00000009706	9823.ENSSSCP00000000518	0	0	0	0	0	0	0	0.558	0.558
SEC23A	STXBP3	9823.ENSSSCP00000002115	9823.ENSSSCP00000007298	0	0	0	0	0.137	0.39	0	0.228	0.558
GTF2F2	GTF2H1	9823.ENSSSCP00000025387	9823.ENSSSCP00000014204	0	0	0	0	0.066	0.518	0	0.097	0.557
LTV1	UTP15	9823.ENSSSCP00000004462	9823.ENSSSCP00000014960	0	0	0	0	0.498	0	0	0.155	0.557
SENP2	UBXN7	9823.ENSSSCP00000012565	9823.ENSSSCP00000026521	0	0	0	0	0.066	0.152	0	0.486	0.557
ABHD4	DAGLA	9823.ENSSSCP00000002241	9823.ENSSSCP00000013911	0	0	0	0	0	0	0	0.556	0.556
ARL13B	IFT172	9823.ENSSSCP00000027622	9823.ENSSSCP00000025952	0	0	0	0	0.063	0	0	0.545	0.555
TRMT10B	TRMT11	9823.ENSSSCP00000005747	9823.ENSSSCP00000004558	0	0	0	0	0.215	0.051	0	0.451	0.555
CTDP1	UBLCP1	9823.ENSSSCP00000006201	9823.ENSSSCP00000018055	0	0	0	0	0.065	0.126	0	0.499	0.554
TBC1D22A	TBC1D2B	9823.ENSSSCP00000001022	9823.ENSSSCP00000001915	0	0	0	0	0	0.053	0	0.549	0.554
INPP5B	RAB6A	9823.ENSSSCP00000003947	9823.ENSSSCP00000015747	0	0	0	0	0.063	0.476	0	0.164	0.553
ENSSSCP00000023383	KAT5	9823.ENSSSCP00000023383	9823.ENSSSCP00000013803	0	0	0	0	0	0	0.546	0.051	0.55
NOS2	PPARG	9823.ENSSSCP00000018812	9823.ENSSSCP00000012339	0	0	0	0	0.063	0.089	0.189	0.427	0.55
AKT3	E2F6	9823.ENSSSCP00000011590	9823.ENSSSCP00000022506	0	0	0	0	0.049	0.075	0.471	0.147	0.549
AP2A1	INPP5B	9823.ENSSSCP00000003471	9823.ENSSSCP00000003947	0	0	0	0	0.063	0.142	0.24	0.35	0.549
MTMR10	RSBN1	9823.ENSSSCP00000005214	9823.ENSSSCP00000023988	0	0	0	0	0	0	0	0.549	0.549
SEC24B	STXBP3	9823.ENSSSCP00000009748	9823.ENSSSCP00000007298	0	0	0	0	0.067	0.387	0	0.275	0.549
POU5F1	RCOR3	9823.ENSSSCP00000001474	9823.ENSSSCP00000022996	0	0	0	0	0.063	0.488	0	0.134	0.548
SMAP1	SYNGAP1	9823.ENSSSCP00000004618	9823.ENSSSCP00000001642	0	0	0	0	0.113	0.084	0	0.489	0.548
GORASP2	MAGI3	9823.ENSSSCP00000016896	9823.ENSSSCP00000007218	0	0	0	0	0	0.044	0	0.545	0.547
MRPL40	TOMM20	9823.ENSSSCP00000021983	9823.ENSSSCP00000010834	0	0	0	0	0.182	0	0	0.468	0.546
DDX18	UTP23	9823.ENSSSCP00000019922	9823.ENSSSCP00000026123	0	0	0	0	0.536	0.049	0	0.053	0.545
MON2	SEC23A	9823.ENSSSCP00000000487	9823.ENSSSCP00000002115	0	0	0	0	0.407	0.122	0	0.196	0.545
MTMR1	MTMR14	9823.ENSSSCP00000013549	9823.ENSSSCP00000012304	0	0	0	0	0.092	0	0	0.52	0.545
NMD3	RAE1	9823.ENSSSCP00000022048	9823.ENSSSCP00000007996	0	0	0	0	0.128	0.125	0	0.452	0.545
CEP120	TBC1D31	9823.ENSSSCP00000015147	9823.ENSSSCP00000024978	0	0	0	0	0.37	0.043	0	0.304	0.544
DDX18	MFSD1	9823.ENSSSCP00000019922	9823.ENSSSCP00000023961	0	0	0	0	0	0.048	0	0.541	0.544
LOC100515348	SMKR1	9823.ENSSSCP00000017836	9823.ENSSSCP00000022441	0	0	0	0	0.287	0.333	0	0.119	0.544
CAMK2G	SDC2	9823.ENSSSCP00000010993	9823.ENSSSCP00000006499	0	0	0	0	0.049	0.128	0.395	0.197	0.543
CAMLG	TRIT1	9823.ENSSSCP00000015217	9823.ENSSSCP00000003971	0	0	0	0	0	0	0	0.542	0.542
GOPC	MAGI3	9823.ENSSSCP00000004593	9823.ENSSSCP00000007218	0	0	0	0	0	0.25	0	0.415	0.542
NOS2	PRKAR2A	9823.ENSSSCP00000018812	9823.ENSSSCP00000012116	0.065	0	0	0	0	0	0.492	0.112	0.541
CCND2	E2F6	9823.ENSSSCP00000000774	9823.ENSSSCP00000022506	0	0	0	0	0.056	0.095	0.344	0.275	0.539
E2F6	ENSSSCP00000023383	9823.ENSSSCP00000022506	9823.ENSSSCP00000023383	0	0	0	0	0.056	0.095	0.344	0.275	0.539
BTBD10	KIF1B	9823.ENSSSCP00000014237	9823.ENSSSCP00000003686	0	0	0	0	0.048	0	0	0.535	0.538
EPB41L1	SDC2	9823.ENSSSCP00000007789	9823.ENSSSCP00000006499	0	0	0	0	0.063	0.115	0.442	0.121	0.538
PIAS1	UBE2B	9823.ENSSSCP00000005333	9823.ENSSSCP00000012708	0	0	0	0	0.063	0.191	0.151	0.367	0.538
RAB6A	TGFBRAP1	9823.ENSSSCP00000015747	9823.ENSSSCP00000023948	0	0	0	0	0	0.419	0	0.237	0.537
SETD2	UBE2B	9823.ENSSSCP00000012085	9823.ENSSSCP00000012708	0	0	0	0	0.063	0.095	0	0.498	0.537
LOC100515348	LRRC47	9823.ENSSSCP00000017836	9823.ENSSSCP00000027659	0	0	0	0	0.124	0.493	0	0	0.536
FYTTD1	TSNAX	9823.ENSSSCP00000021717	9823.ENSSSCP00000010849	0	0	0	0	0.535	0	0	0	0.535
HNRNPDL	HNRNPLL	9823.ENSSSCP00000025906	9823.ENSSSCP00000023009	0	0	0	0	0.067	0.24	0	0.398	0.535
POU5F1	ZBTB16	9823.ENSSSCP00000001474	9823.ENSSSCP00000019974	0	0	0	0	0	0.095	0	0.507	0.535
BAMBI	RAB33B	9823.ENSSSCP00000011748	9823.ENSSSCP00000024500	0	0	0	0	0	0	0	0.534	0.534
SENP2	SIRT1	9823.ENSSSCP00000012565	9823.ENSSSCP00000010911	0	0	0	0	0.063	0.085	0	0.499	0.532
ENSSSCP00000027682	TGFBR1	9823.ENSSSCP00000027682	9823.ENSSSCP00000029422	0	0	0	0	0.063	0.066	0.12	0.463	0.531
CYLD	OTUD7B	9823.ENSSSCP00000003057	9823.ENSSSCP00000007105	0	0	0	0	0.05	0	0	0.526	0.53
GNG2	NOS2	9823.ENSSSCP00000024099	9823.ENSSSCP00000018812	0	0	0	0	0	0	0.519	0.063	0.53
MAD2L1	PTPDC1	9823.ENSSSCP00000009713	9823.ENSSSCP00000008631	0	0	0	0	0.151	0.235	0	0.332	0.528
CNOT2	HNRNPLL	9823.ENSSSCP00000000533	9823.ENSSSCP00000023009	0	0	0	0	0	0	0	0.527	0.527
LOC100515348	LTV1	9823.ENSSSCP00000017836	9823.ENSSSCP00000004462	0	0	0	0	0.063	0.516	0	0	0.527
MORF4L2	SETD2	9823.ENSSSCP00000030153	9823.ENSSSCP00000012085	0	0	0	0	0.068	0.187	0	0.427	0.527
AVL9	DHX35	9823.ENSSSCP00000028085	9823.ENSSSCP00000007830	0	0	0	0	0.051	0.522	0	0	0.526
CSNK1A1	FBXW11	9823.ENSSSCP00000015364	9823.ENSSSCP00000023214	0	0	0	0	0.063	0.192	0	0.425	0.526
STXBP3	TGFBRAP1	9823.ENSSSCP00000007298	9823.ENSSSCP00000023948	0	0	0	0	0.066	0.26	0	0.368	0.525
FNDC4	IFT172	9823.ENSSSCP00000021059	9823.ENSSSCP00000025952	0	0	0	0	0.061	0	0	0.514	0.524
POLR1A	UBXN7	9823.ENSSSCP00000008782	9823.ENSSSCP00000026521	0	0	0	0	0.11	0	0	0.488	0.524
BIVM	PMS2	9823.ENSSSCP00000010181	9823.ENSSSCP00000008111	0.042	0	0	0	0.087	0.268	0	0.343	0.523
ENSSSCP00000024775	GMPS	9823.ENSSSCP00000024775	9823.ENSSSCP00000024130	0.098	0	0	0	0.493	0	0	0	0.523
MITF	PIAS1	9823.ENSSSCP00000012270	9823.ENSSSCP00000005333	0	0	0	0	0	0.14	0.396	0.156	0.523
MITF	PIAS2	9823.ENSSSCP00000012270	9823.ENSSSCP00000027228	0	0	0	0	0	0.14	0.396	0.156	0.523
SYNGAP1	ULK2	9823.ENSSSCP00000001642	9823.ENSSSCP00000030457	0	0	0	0	0.049	0.093	0	0.492	0.523
CSNK2A2	TBC1D31	9823.ENSSSCP00000003024	9823.ENSSSCP00000024978	0	0	0	0	0.065	0.059	0.501	0	0.522
DDX18	DHX35	9823.ENSSSCP00000019922	9823.ENSSSCP00000007830	0	0	0	0	0.115	0.152	0	0.414	0.522
EXOSC9	XRN1	9823.ENSSSCP00000009705	9823.ENSSSCP00000012447	0	0	0	0	0.063	0.094	0	0.483	0.522
GMPS	IARS	9823.ENSSSCP00000024130	9823.ENSSSCP00000008617	0	0	0	0	0.433	0	0	0.193	0.522
HOXB7	SIX2	9823.ENSSSCP00000018586	9823.ENSSSCP00000009014	0	0	0	0	0.063	0.056	0	0.504	0.522
NAF1	PARN	9823.ENSSSCP00000009479	9823.ENSSSCP00000008411	0	0	0	0	0.063	0	0	0.511	0.522
AKT3	NOX4	9823.ENSSSCP00000011590	9823.ENSSSCP00000015848	0	0	0	0	0	0.08	0	0.501	0.521
CSNK2A2	FBXW11	9823.ENSSSCP00000003024	9823.ENSSSCP00000023214	0	0	0	0	0	0	0	0.521	0.521
E2F3	MAD2L1	9823.ENSSSCP00000001149	9823.ENSSSCP00000009713	0	0	0	0	0.113	0	0	0.481	0.52
DUSP12	GTPBP4	9823.ENSSSCP00000006766	9823.ENSSSCP00000024246	0	0	0	0	0.167	0	0	0.447	0.519
PAF1	SETD2	9823.ENSSSCP00000030019	9823.ENSSSCP00000012085	0	0	0	0	0.068	0.277	0	0.344	0.519
CLCN6	INPP5B	9823.ENSSSCP00000003720	9823.ENSSSCP00000003947	0	0	0	0	0.063	0	0	0.507	0.518
RAB33B	STXBP3	9823.ENSSSCP00000024500	9823.ENSSSCP00000007298	0	0	0	0	0.112	0.343	0	0.241	0.518
NPHP4	TMEM80	9823.ENSSSCP00000023406	9823.ENSSSCP00000013659	0	0	0	0	0.1	0	0	0.486	0.517
RNF114	SND1	9823.ENSSSCP00000027982	9823.ENSSSCP00000017574	0	0	0	0	0.065	0	0	0.505	0.517
ZDHHC20	ZFAND6	9823.ENSSSCP00000021032	9823.ENSSSCP00000001945	0	0	0	0	0.065	0	0	0.505	0.517
ACTL6A	REST	9823.ENSSSCP00000012532	9823.ENSSSCP00000021593	0	0	0	0	0.063	0.126	0.128	0.402	0.516
DCAF10	SLC30A4	9823.ENSSSCP00000005749	9823.ENSSSCP00000005028	0	0	0	0	0.063	0	0	0.505	0.516
SPAG9	TMEM55B	9823.ENSSSCP00000024334	9823.ENSSSCP00000002334	0	0	0	0	0	0	0	0.516	0.516
2023-03-08	SMG9	9823.ENSSSCP00000011092	9823.ENSSSCP00000003322	0	0	0	0	0	0	0	0.515	0.515
HERC2	RPA1	9823.ENSSSCP00000016799	9823.ENSSSCP00000027092	0	0	0	0	0.063	0.503	0	0	0.514
PFKFB1	PREB	9823.ENSSSCP00000013138	9823.ENSSSCP00000009118	0	0	0	0	0	0	0	0.514	0.514
AKT3	CSNK1A1	9823.ENSSSCP00000011590	9823.ENSSSCP00000015364	0	0	0.21	0	0.063	0.102	0.111	0.303	0.513
ARID4B	METTL3	9823.ENSSSCP00000010832	9823.ENSSSCP00000023249	0	0	0	0	0.063	0.059	0	0.493	0.513
CCDC6	ZNRF2	9823.ENSSSCP00000010887	9823.ENSSSCP00000017670	0	0	0	0	0	0	0	0.513	0.513
NAF1	POLR1A	9823.ENSSSCP00000009479	9823.ENSSSCP00000008782	0	0	0	0	0.499	0.069	0	0	0.513
OPA1	TOMM20	9823.ENSSSCP00000012593	9823.ENSSSCP00000010834	0	0	0	0	0.063	0.041	0	0.502	0.513
PIAS2	TRIM2	9823.ENSSSCP00000027228	9823.ENSSSCP00000009611	0	0	0	0	0.049	0.055	0	0.502	0.513
RNF115	UBXN7	9823.ENSSSCP00000022189	9823.ENSSSCP00000026521	0	0	0	0	0.066	0.487	0	0.067	0.513
RNF6	UBXN7	9823.ENSSSCP00000023487	9823.ENSSSCP00000026521	0	0	0	0	0.066	0.487	0	0.067	0.513
AP3B1	SLC30A7	9823.ENSSSCP00000024782	9823.ENSSSCP00000007314	0	0	0	0	0.063	0.044	0	0.5	0.512
GORASP2	PREB	9823.ENSSSCP00000016896	9823.ENSSSCP00000009118	0	0	0	0	0.063	0.043	0	0.5	0.512
GSPT1	OGFOD1	9823.ENSSSCP00000025680	9823.ENSSSCP00000022360	0	0	0	0	0.063	0.118	0	0.458	0.512
CSE1L	NASP	9823.ENSSSCP00000007947	9823.ENSSSCP00000026779	0	0	0	0	0.332	0	0	0.299	0.511
CSTF3	DCLRE1C	9823.ENSSSCP00000025393	9823.ENSSSCP00000011785	0	0	0	0	0.073	0.226	0.306	0.135	0.511
E2F3	TOPBP1	9823.ENSSSCP00000001149	9823.ENSSSCP00000025205	0	0	0	0	0.08	0.203	0.294	0.167	0.511
SLBP	XRN1	9823.ENSSSCP00000009249	9823.ENSSSCP00000012447	0	0	0	0	0	0	0	0.511	0.511
BBS4	NPHP4	9823.ENSSSCP00000002102	9823.ENSSSCP00000023406	0	0	0	0	0.063	0	0	0.499	0.51
CCND1	STAT6	9823.ENSSSCP00000013684	9823.ENSSSCP00000000437	0	0	0	0	0.049	0.192	0.27	0.23	0.51
CCND1	SIRT1	9823.ENSSSCP00000013684	9823.ENSSSCP00000010911	0	0	0	0	0.048	0	0	0.507	0.51
CTDP1	TXNL4A	9823.ENSSSCP00000006201	9823.ENSSSCP00000006191	0	0	0	0	0.049	0	0	0.506	0.51
MTMR14	SLMAP	9823.ENSSSCP00000012304	9823.ENSSSCP00000012221	0	0	0	0	0	0	0	0.51	0.51
GMPS	GTPBP4	9823.ENSSSCP00000024130	9823.ENSSSCP00000024246	0	0	0	0	0.509	0	0	0	0.509
GOLGA5	RAB6A	9823.ENSSSCP00000002656	9823.ENSSSCP00000015747	0	0	0	0	0.063	0	0	0.497	0.508
MRPS10	MTRF1L	9823.ENSSSCP00000001776	9823.ENSSSCP00000004403	0	0	0	0	0.093	0.383	0	0.193	0.508
AKT3	GNG2	9823.ENSSSCP00000011590	9823.ENSSSCP00000024099	0	0	0	0	0.056	0.043	0.383	0.221	0.507
BTBD3	TRIM2	9823.ENSSSCP00000023063	9823.ENSSSCP00000009611	0	0	0	0	0.082	0	0	0.486	0.507
PHTF1	RSBN1	9823.ENSSSCP00000007217	9823.ENSSSCP00000023988	0	0	0	0	0	0	0	0.507	0.507
ENSSSCP00000024775	UTP23	9823.ENSSSCP00000024775	9823.ENSSSCP00000026123	0	0	0	0	0.506	0	0	0	0.506
MON2	MTDH	9823.ENSSSCP00000000487	9823.ENSSSCP00000006496	0	0	0	0	0.082	0	0	0.484	0.506
LEPR	PPARG	9823.ENSSSCP00000022838	9823.ENSSSCP00000012339	0	0	0	0	0	0.043	0	0.504	0.505
DRAM2	TMEM87A	9823.ENSSSCP00000022962	9823.ENSSSCP00000005100	0	0	0	0	0.05	0	0	0.5	0.504
DYNC1LI1	SPAG9	9823.ENSSSCP00000011981	9823.ENSSSCP00000024334	0	0	0	0	0.063	0.122	0	0.446	0.504
GTF2F2	POLR1A	9823.ENSSSCP00000025387	9823.ENSSSCP00000008782	0	0	0	0	0.056	0.399	0	0.197	0.504
MRPS10	SNX14	9823.ENSSSCP00000001776	9823.ENSSSCP00000004638	0	0	0	0	0	0	0	0.504	0.504
MTMR10	OTUD7B	9823.ENSSSCP00000005214	9823.ENSSSCP00000007105	0	0	0	0	0	0	0	0.504	0.504
OIP5	SS18	9823.ENSSSCP00000005122	9823.ENSSSCP00000004024	0	0	0	0	0	0	0	0.504	0.504
CCDC6	GOPC	9823.ENSSSCP00000010887	9823.ENSSSCP00000004593	0	0	0	0	0	0	0	0.503	0.503
CPM	FRS2	9823.ENSSSCP00000027386	9823.ENSSSCP00000000523	0	0	0	0	0	0	0	0.503	0.503
DDX18	EXOSC9	9823.ENSSSCP00000019922	9823.ENSSSCP00000009705	0	0	0	0	0.406	0.044	0	0.195	0.503
MDM2	SIRT1	9823.ENSSSCP00000000518	9823.ENSSSCP00000010911	0	0	0	0	0.063	0.126	0	0.442	0.503
CCND1	POU5F1	9823.ENSSSCP00000013684	9823.ENSSSCP00000001474	0	0	0	0	0	0	0	0.502	0.502
E2F6	LIN54	9823.ENSSSCP00000022506	9823.ENSSSCP00000021272	0	0	0	0	0.152	0.253	0	0.278	0.502
SAP30L	TCP11L1	9823.ENSSSCP00000018087	9823.ENSSSCP00000026653	0	0	0	0	0	0	0	0.502	0.502
TRIT1	TRMT11	9823.ENSSSCP00000003971	9823.ENSSSCP00000004558	0	0	0	0	0	0	0	0.502	0.502
GTF2E2	POLR1A	9823.ENSSSCP00000016791	9823.ENSSSCP00000008782	0	0	0	0	0.063	0.424	0	0.151	0.501
HSPA13	PSMD14	9823.ENSSSCP00000012792	9823.ENSSSCP00000016841	0	0	0	0	0.169	0.158	0	0.344	0.501
FBXO11	PSME4	9823.ENSSSCP00000025472	9823.ENSSSCP00000008978	0	0	0	0	0.077	0	0	0.481	0.5
AP3B1	CDAN1	9823.ENSSSCP00000024782	9823.ENSSSCP00000005085	0	0	0	0	0	0	0	0.5	0.499
BAMBI	LINS	9823.ENSSSCP00000011748	9823.ENSSSCP00000005192	0	0	0	0	0	0	0	0.499	0.499
GOLIM4	GORASP2	9823.ENSSSCP00000012512	9823.ENSSSCP00000016896	0	0	0	0	0	0	0	0.499	0.499
GUF1	MBTPS2	9823.ENSSSCP00000009388	9823.ENSSSCP00000012950	0.21	0	0	0	0.064	0	0	0.377	0.499
DUSP12	MAPK8	9823.ENSSSCP00000006766	9823.ENSSSCP00000021557	0	0	0	0	0.056	0.255	0.265	0.144	0.498
PSME4	UBLCP1	9823.ENSSSCP00000008978	9823.ENSSSCP00000018055	0	0	0	0	0.064	0.141	0	0.426	0.498
TRIM2	UBE2K	9823.ENSSSCP00000009611	9823.ENSSSCP00000024357	0	0	0	0	0.065	0.397	0.142	0.086	0.498
CDC16	RHBDD3	9823.ENSSSCP00000020555	9823.ENSSSCP00000010644	0	0	0	0	0	0	0	0.497	0.497
FBXW11	SERBP1	9823.ENSSSCP00000023214	9823.ENSSSCP00000004109	0	0	0	0	0	0	0	0.498	0.497
METTL17	SDAD1	9823.ENSSSCP00000020050	9823.ENSSSCP00000009576	0	0	0	0	0.498	0	0	0	0.497
MKRN2	ZC3H15	9823.ENSSSCP00000026046	9823.ENSSSCP00000016981	0	0	0	0	0.062	0	0	0.486	0.497
MTMR1	PARN	9823.ENSSSCP00000013549	9823.ENSSSCP00000008411	0	0	0	0	0	0	0	0.498	0.497
NASP	RPA1	9823.ENSSSCP00000026779	9823.ENSSSCP00000027092	0	0	0	0	0.497	0	0	0	0.497
SPAG9	ZPBP	9823.ENSSSCP00000024334	9823.ENSSSCP00000016566	0	0	0	0	0	0	0	0.497	0.497
CCND1	CHUK	9823.ENSSSCP00000013684	9823.ENSSSCP00000029824	0	0	0	0	0	0.057	0.141	0.428	0.496
CNOT2	PARN	9823.ENSSSCP00000000533	9823.ENSSSCP00000008411	0	0	0	0	0.063	0	0	0.484	0.496
TRAP1	UBE2B	9823.ENSSSCP00000008491	9823.ENSSSCP00000012708	0	0	0	0	0.053	0.043	0.485	0.048	0.496
AP3B1	SEPT7	9823.ENSSSCP00000024782	9823.ENSSSCP00000017650	0	0	0	0	0.06	0.095	0	0.455	0.495
ARL13B	NPHP4	9823.ENSSSCP00000027622	9823.ENSSSCP00000023406	0	0	0	0	0	0	0	0.495	0.495
CDC16	TAF5	9823.ENSSSCP00000020555	9823.ENSSSCP00000011289	0	0	0	0	0.089	0.411	0	0.136	0.495
COMMD10	DUSP12	9823.ENSSSCP00000015129	9823.ENSSSCP00000006766	0	0	0	0	0	0	0	0.496	0.495
CSE1L	TNPO1	9823.ENSSSCP00000007947	9823.ENSSSCP00000025214	0	0	0	0	0.118	0.145	0	0.385	0.495
GUF1	SMKR1	9823.ENSSSCP00000009388	9823.ENSSSCP00000022441	0.043	0	0	0	0.066	0.382	0	0.195	0.495
MTMR9	SENP6	9823.ENSSSCP00000020633	9823.ENSSSCP00000021826	0	0	0	0	0.063	0	0	0.484	0.495
AKT3	DCAF10	9823.ENSSSCP00000011590	9823.ENSSSCP00000005749	0	0	0	0	0	0.108	0.42	0.102	0.494
ESCO1	MAD2L2	9823.ENSSSCP00000004007	9823.ENSSSCP00000025404	0	0	0	0	0	0.389	0	0.207	0.494
ABHD13	ZDHHC20	9823.ENSSSCP00000010187	9823.ENSSSCP00000021032	0	0	0	0	0.056	0	0	0.485	0.493
GALNT15	SAP30L	9823.ENSSSCP00000011945	9823.ENSSSCP00000018087	0	0	0	0	0	0	0	0.494	0.493
GTF2F2	TAF5	9823.ENSSSCP00000025387	9823.ENSSSCP00000011289	0	0	0	0	0.063	0.183	0	0.392	0.493
LZTFL1	NPHP4	9823.ENSSSCP00000012062	9823.ENSSSCP00000023406	0	0	0	0	0	0	0	0.494	0.493
MICU3	MYO6	9823.ENSSSCP00000007439	9823.ENSSSCP00000004831	0	0	0	0	0	0.072	0	0.477	0.493
EHMT2	SETD2	9823.ENSSSCP00000001517	9823.ENSSSCP00000012085	0	0	0	0.541	0.064	0.22	0	0.737	0.492
ENSSSCP00000024775	LTV1	9823.ENSSSCP00000024775	9823.ENSSSCP00000004462	0	0	0	0	0.491	0.043	0	0	0.492
MAD2L1	MRPL40	9823.ENSSSCP00000009713	9823.ENSSSCP00000021983	0	0	0	0	0.064	0	0	0.48	0.492
RBM22	TXNL4A	9823.ENSSSCP00000024730	9823.ENSSSCP00000006191	0	0	0	0	0.065	0	0	0.479	0.492
BIRC6	2023-03-07	9823.ENSSSCP00000009078	9823.ENSSSCP00000025185	0	0	0	0	0.441	0.116	0	0.053	0.491
COMMD10	FAM45A	9823.ENSSSCP00000015129	9823.ENSSSCP00000011379	0	0	0	0	0.064	0.418	0	0.141	0.491
CSNK2A2	GOPC	9823.ENSSSCP00000003024	9823.ENSSSCP00000004593	0	0	0	0	0	0.047	0	0.488	0.491
CTDP1	NT5C2	9823.ENSSSCP00000006201	9823.ENSSSCP00000011286	0	0	0	0	0	0	0	0.492	0.491
DUSP12	MAPK9	9823.ENSSSCP00000006766	9823.ENSSSCP00000014895	0	0	0	0	0.063	0.255	0.265	0.126	0.491
GMPS	UTP15	9823.ENSSSCP00000024130	9823.ENSSSCP00000014960	0	0	0	0	0.491	0	0	0	0.491
MAD2L1	MAD2L2	9823.ENSSSCP00000009713	9823.ENSSSCP00000025404	0	0	0	0.656	0.064	0.369	0	0.526	0.491
MTMR14	WIPI1	9823.ENSSSCP00000012304	9823.ENSSSCP00000018287	0	0	0	0	0.049	0	0	0.487	0.491
PPARG	THRAP3	9823.ENSSSCP00000012339	9823.ENSSSCP00000023804	0	0	0	0	0	0.05	0	0.487	0.491
PRKAR2A	SPRYD7	9823.ENSSSCP00000012116	9823.ENSSSCP00000010021	0	0	0	0	0	0	0	0.491	0.491
TMEM62	UBXN7	9823.ENSSSCP00000005082	9823.ENSSSCP00000026521	0	0	0	0	0.064	0.366	0	0.212	0.491
ANXA5	SIRT1	9823.ENSSSCP00000009706	9823.ENSSSCP00000010911	0	0	0	0	0	0.044	0	0.489	0.49
EHMT2	POU5F1	9823.ENSSSCP00000001517	9823.ENSSSCP00000001474	0	0	0	0	0	0.115	0	0.447	0.49
FBXW11	GTF2H1	9823.ENSSSCP00000023214	9823.ENSSSCP00000014204	0	0	0	0	0	0	0	0.489	0.489
IFT172	LZTFL1	9823.ENSSSCP00000025952	9823.ENSSSCP00000012062	0	0	0	0	0	0	0	0.489	0.489
UBE2B	UMPS	9823.ENSSSCP00000012708	9823.ENSSSCP00000028088	0	0	0	0	0.05	0	0	0.485	0.489
E2F6	TOPBP1	9823.ENSSSCP00000022506	9823.ENSSSCP00000025205	0	0	0	0	0.065	0.203	0.294	0.142	0.488
GOLGA5	INPP5B	9823.ENSSSCP00000002656	9823.ENSSSCP00000003947	0	0	0	0	0.065	0.059	0	0.465	0.488
HSPA13	UBE2B	9823.ENSSSCP00000012792	9823.ENSSSCP00000012708	0	0	0	0	0.063	0.077	0.454	0.044	0.488
SLC16A5	SLC37A2	9823.ENSSSCP00000018238	9823.ENSSSCP00000026623	0	0	0	0	0.05	0	0	0.484	0.488
ARID4B	INO80	9823.ENSSSCP00000010832	9823.ENSSSCP00000005125	0	0	0	0	0.109	0.403	0	0.114	0.487
LTV1	MRPS10	9823.ENSSSCP00000004462	9823.ENSSSCP00000001776	0	0	0	0	0.049	0.404	0	0.168	0.487
TBC1D22A	TMEM55B	9823.ENSSSCP00000001022	9823.ENSSSCP00000002334	0	0	0	0	0	0	0	0.487	0.487
ANXA5	MAPK8	9823.ENSSSCP00000009706	9823.ENSSSCP00000021557	0	0	0	0	0	0.043	0	0.485	0.486
DHX35	PRPF40A	9823.ENSSSCP00000007830	9823.ENSSSCP00000016816	0	0	0	0	0.115	0.181	0	0.348	0.486
DNAH9	DYNC1LI1	9823.ENSSSCP00000019091	9823.ENSSSCP00000011981	0	0	0	0	0.066	0.276	0	0.302	0.486
NMD3	NSUN3	9823.ENSSSCP00000022048	9823.ENSSSCP00000027918	0	0	0	0	0.428	0	0	0.139	0.486
PSMD14	TERB1	9823.ENSSSCP00000016841	9823.ENSSSCP00000021347	0.057	0	0	0	0.115	0.126	0.153	0.297	0.486
SDC2	SYNGAP1	9823.ENSSSCP00000006499	9823.ENSSSCP00000001642	0	0	0	0	0	0.069	0.429	0.111	0.486
ARL13B	MON2	9823.ENSSSCP00000027622	9823.ENSSSCP00000000487	0	0	0	0	0	0.16	0	0.413	0.485
DDX18	TMEM62	9823.ENSSSCP00000019922	9823.ENSSSCP00000005082	0	0	0	0	0.064	0.18	0.181	0.278	0.485
GORASP2	GTF2H1	9823.ENSSSCP00000016896	9823.ENSSSCP00000014204	0	0	0	0	0	0	0	0.486	0.485
SEC24B	YIPF5	9823.ENSSSCP00000009748	9823.ENSSSCP00000021716	0	0	0	0	0.066	0.077	0	0.451	0.485
GSPT1	UMPS	9823.ENSSSCP00000025680	9823.ENSSSCP00000028088	0	0	0	0	0.067	0	0	0.47	0.484
GTF2E2	HOXB7	9823.ENSSSCP00000016791	9823.ENSSSCP00000018586	0	0	0	0	0	0.31	0	0.283	0.484
CDAN1	SEC23A	9823.ENSSSCP00000005085	9823.ENSSSCP00000002115	0	0	0	0	0	0	0	0.483	0.483
AKT3	FBXW11	9823.ENSSSCP00000011590	9823.ENSSSCP00000023214	0	0	0	0	0.063	0.271	0	0.303	0.482
FIBIN	GTF2H1	9823.ENSSSCP00000020736	9823.ENSSSCP00000014204	0	0	0	0	0	0	0	0.482	0.482
PPP6C	PRKAR2A	9823.ENSSSCP00000005999	9823.ENSSSCP00000012116	0	0	0	0	0.064	0.089	0.183	0.345	0.482
ASIP	CCND1	9823.ENSSSCP00000007749	9823.ENSSSCP00000013684	0	0	0	0	0	0	0	0.481	0.481
LEMD3	TMPO	9823.ENSSSCP00000000500	9823.ENSSSCP00000000950	0	0	0	0	0.056	0.069	0	0.457	0.481
FNBP1L	RAB33B	9823.ENSSSCP00000007349	9823.ENSSSCP00000024500	0	0	0	0	0	0	0	0.48	0.48
MDM2	YWHAQ	9823.ENSSSCP00000000518	9823.ENSSSCP00000009207	0	0	0	0	0	0.238	0	0.346	0.48
SIRT1	SIRT6	9823.ENSSSCP00000010911	9823.ENSSSCP00000014344	0	0	0.439	0.589	0.064	0.07	0	0.763	0.48
ARL13B	NAF1	9823.ENSSSCP00000027622	9823.ENSSSCP00000009479	0	0	0	0	0	0	0	0.479	0.479
ATP6V1E1	RNF114	9823.ENSSSCP00000000815	9823.ENSSSCP00000027982	0	0	0	0	0	0	0	0.479	0.479
PIAS1	SENP6	9823.ENSSSCP00000005333	9823.ENSSSCP00000021826	0	0	0	0	0.078	0.146	0	0.392	0.479
POLR1A	SIRT6	9823.ENSSSCP00000008782	9823.ENSSSCP00000014344	0	0	0	0	0.05	0.404	0	0.155	0.479
PSME4	USP14	9823.ENSSSCP00000008978	9823.ENSSSCP00000023941	0	0	0	0	0.063	0.152	0	0.397	0.479
CDAN1	SLC30A7	9823.ENSSSCP00000005085	9823.ENSSSCP00000007314	0	0	0	0	0	0	0	0.478	0.478
NAA30	PSMA1	9823.ENSSSCP00000005443	9823.ENSSSCP00000014233	0	0	0	0	0	0.095	0	0.447	0.478
GL	UTP15	9823.ENSSSCP00000004731	9823.ENSSSCP00000014960	0	0	0	0	0.048	0	0	0.474	0.477
GOLGA5	GOLIM4	9823.ENSSSCP00000002656	9823.ENSSSCP00000012512	0	0	0	0	0	0	0	0.477	0.477
SRSF10	YWHAQ	9823.ENSSSCP00000019622	9823.ENSSSCP00000009207	0	0	0	0	0	0.14	0	0.417	0.477
AKT3	POU5F1	9823.ENSSSCP00000011590	9823.ENSSSCP00000001474	0	0	0	0	0	0	0	0.476	0.476
AKT3	MAPK9	9823.ENSSSCP00000011590	9823.ENSSSCP00000014895	0	0	0.461	0.598	0.088	0.115	0.139	0.418	0.475
AKT3	ENSSSCP00000023383	9823.ENSSSCP00000011590	9823.ENSSSCP00000023383	0	0	0	0	0.063	0.057	0.141	0.39	0.475
DDX18	DUSP12	9823.ENSSSCP00000019922	9823.ENSSSCP00000006766	0	0	0	0	0.464	0.062	0	0	0.475
LEPR	STAT6	9823.ENSSSCP00000022838	9823.ENSSSCP00000000437	0	0	0	0	0	0.071	0.279	0.28	0.475
LMO4	PARN	9823.ENSSSCP00000007387	9823.ENSSSCP00000008411	0	0	0	0	0	0	0	0.475	0.475
SLC16A5	SPAG9	9823.ENSSSCP00000018238	9823.ENSSSCP00000024334	0	0	0	0	0	0	0	0.475	0.475
PRKAR2A	UBE2K	9823.ENSSSCP00000012116	9823.ENSSSCP00000024357	0	0	0	0	0.473	0.043	0	0	0.474
TMEM107	TMEM80	9823.ENSSSCP00000027779	9823.ENSSSCP00000013659	0	0	0	0	0	0.082	0	0.451	0.474
GMPS	LRRC47	9823.ENSSSCP00000024130	9823.ENSSSCP00000027659	0.103	0	0	0	0.437	0	0	0	0.473
LIN54	OSBPL8	9823.ENSSSCP00000021272	9823.ENSSSCP00000024741	0	0	0	0	0.473	0	0	0	0.473
MAPK8	SIRT1	9823.ENSSSCP00000021557	9823.ENSSSCP00000010911	0	0	0	0	0.067	0.18	0	0.367	0.473
ACTL6A	ARPC2	9823.ENSSSCP00000012532	9823.ENSSSCP00000017147	0	0	0	0	0.063	0.239	0.217	0.167	0.472
ARL13B	DNAH9	9823.ENSSSCP00000027622	9823.ENSSSCP00000019091	0	0	0	0	0	0	0	0.472	0.472
ATXN2	EDC4	9823.ENSSSCP00000010498	9823.ENSSSCP00000002990	0	0	0	0	0.335	0	0	0.24	0.472
ATXN2	CHMP2B	9823.ENSSSCP00000010498	9823.ENSSSCP00000012782	0	0	0	0	0	0	0	0.472	0.472
PSMD14	UBE2B	9823.ENSSSCP00000016841	9823.ENSSSCP00000012708	0.044	0	0	0	0.064	0.118	0	0.411	0.472
AKT3	STAT6	9823.ENSSSCP00000011590	9823.ENSSSCP00000000437	0	0	0	0	0.063	0.129	0.127	0.346	0.471
GTF2H1	NASP	9823.ENSSSCP00000014204	9823.ENSSSCP00000026779	0	0	0	0	0.082	0	0	0.448	0.471
RAB33B	YIPF5	9823.ENSSSCP00000024500	9823.ENSSSCP00000021716	0	0	0	0	0	0.331	0	0.243	0.471
FAM45A	RAB33B	9823.ENSSSCP00000011379	9823.ENSSSCP00000024500	0	0	0	0	0.063	0	0	0.458	0.47
GUF1	TRIT1	9823.ENSSSCP00000009388	9823.ENSSSCP00000003971	0.207	0	0	0	0.063	0	0	0.345	0.47
LIN54	2023-03-07	9823.ENSSSCP00000021272	9823.ENSSSCP00000025185	0	0	0	0	0.47	0	0	0	0.47
MRPS10	TRMT10B	9823.ENSSSCP00000001776	9823.ENSSSCP00000005747	0	0	0	0	0.112	0.428	0	0	0.47
SND1	STAT6	9823.ENSSSCP00000017574	9823.ENSSSCP00000000437	0	0	0	0	0.063	0.159	0	0.382	0.47
ATAD2B	PSMD3	9823.ENSSSCP00000009163	9823.ENSSSCP00000018537	0	0	0	0	0.195	0.3	0	0.134	0.469
DOCK1	SYNGAP1	9823.ENSSSCP00000011458	9823.ENSSSCP00000001642	0	0	0	0	0.065	0.431	0	0.083	0.469
FRMD6	MAGI3	9823.ENSSSCP00000005405	9823.ENSSSCP00000007218	0	0	0	0	0.05	0.336	0	0.226	0.469
GSPT1	SMG9	9823.ENSSSCP00000025680	9823.ENSSSCP00000003322	0	0	0	0	0.063	0	0	0.457	0.469
LIN54	NMD3	9823.ENSSSCP00000021272	9823.ENSSSCP00000022048	0	0	0	0	0.469	0	0	0	0.469
METTL3	NEMF	9823.ENSSSCP00000023249	9823.ENSSSCP00000005390	0	0	0	0	0.063	0	0	0.457	0.469
SERBP1	SND1	9823.ENSSSCP00000004109	9823.ENSSSCP00000017574	0	0	0	0	0.093	0.154	0	0.364	0.469
BUB3	NASP	9823.ENSSSCP00000011435	9823.ENSSSCP00000026779	0	0	0	0	0.415	0.128	0	0.042	0.468
EHMT2	SIRT1	9823.ENSSSCP00000001517	9823.ENSSSCP00000010911	0	0	0	0	0.067	0.134	0	0.395	0.468
EIF2B5	TSSC1	9823.ENSSSCP00000022439	9823.ENSSSCP00000023668	0	0	0	0	0.092	0.439	0	0	0.468
HNRNPLL	PARN	9823.ENSSSCP00000023009	9823.ENSSSCP00000008411	0	0	0	0	0.049	0	0	0.463	0.468
LMO4	PIAS2	9823.ENSSSCP00000007387	9823.ENSSSCP00000027228	0	0	0	0	0.049	0.054	0.457	0	0.468
BRD8	TADA2B	9823.ENSSSCP00000015240	9823.ENSSSCP00000027357	0	0	0	0	0.066	0.269	0.206	0.134	0.467
MAD2L1	TBC1D2B	9823.ENSSSCP00000009713	9823.ENSSSCP00000001915	0	0	0	0	0	0.252	0	0.317	0.467
METTL3	SRSF10	9823.ENSSSCP00000023249	9823.ENSSSCP00000019622	0	0	0	0	0.063	0.054	0	0.448	0.467
ATXN2	XRN1	9823.ENSSSCP00000010498	9823.ENSSSCP00000012447	0	0	0	0	0.098	0.152	0	0.359	0.466
BUB3	MORF4L2	9823.ENSSSCP00000011435	9823.ENSSSCP00000030153	0	0	0	0	0.339	0.225	0	0	0.466
FRMD6	MLH1	9823.ENSSSCP00000005405	9823.ENSSSCP00000027336	0	0	0	0	0	0.418	0	0.121	0.466
LPXN	SYNGAP1	9823.ENSSSCP00000025599	9823.ENSSSCP00000001642	0	0	0	0	0.063	0.428	0	0.085	0.466
MAGI3	RSBN1	9823.ENSSSCP00000007218	9823.ENSSSCP00000023988	0	0	0	0	0.048	0	0	0.462	0.465
SIRT1	UMPS	9823.ENSSSCP00000010911	9823.ENSSSCP00000028088	0.13	0	0	0	0.063	0	0	0.397	0.465
CCDC22	TSSC1	9823.ENSSSCP00000013086	9823.ENSSSCP00000023668	0	0	0	0	0.064	0	0	0.451	0.464
AKT3	MAGI3	9823.ENSSSCP00000011590	9823.ENSSSCP00000007218	0	0	0	0	0	0.158	0.149	0.311	0.463
FYTTD1	MED4	9823.ENSSSCP00000021717	9823.ENSSSCP00000010035	0	0	0	0	0.463	0	0	0	0.463
HNRNPLL	LRRC47	9823.ENSSSCP00000023009	9823.ENSSSCP00000027659	0	0	0	0	0	0	0	0.464	0.463
IFT74	LZTFL1	9823.ENSSSCP00000005508	9823.ENSSSCP00000012062	0	0	0	0	0.064	0	0	0.45	0.463
LIN54	ZC3H15	9823.ENSSSCP00000021272	9823.ENSSSCP00000016981	0	0	0	0	0.464	0	0	0	0.463
MAD2L1	RBBP7	9823.ENSSSCP00000009713	9823.ENSSSCP00000012932	0	0	0	0	0.463	0	0	0	0.463
TAF5	UBXN7	9823.ENSSSCP00000011289	9823.ENSSSCP00000026521	0	0	0	0	0.162	0.238	0	0.228	0.463
CCND1	IKBKB	9823.ENSSSCP00000013684	9823.ENSSSCP00000007492	0	0	0	0	0	0.057	0.141	0.39	0.462
KAT5	SIRT6	9823.ENSSSCP00000013803	9823.ENSSSCP00000014344	0	0	0	0	0.068	0.189	0	0.346	0.462
MKRN2	PPARG	9823.ENSSSCP00000026046	9823.ENSSSCP00000012339	0	0	0	0	0	0.046	0	0.46	0.462
MLH1	POLR1A	9823.ENSSSCP00000027336	9823.ENSSSCP00000008782	0	0	0	0	0.066	0	0	0.448	0.462
MRPS10	POLR1A	9823.ENSSSCP00000001776	9823.ENSSSCP00000008782	0.099	0	0	0	0.167	0.245	0	0.164	0.462
MRPS10	UBXN7	9823.ENSSSCP00000001776	9823.ENSSSCP00000026521	0.099	0	0	0	0.167	0.245	0	0.164	0.462
BTBD3	ZBTB16	9823.ENSSSCP00000023063	9823.ENSSSCP00000019974	0	0	0	0	0	0.329	0	0.231	0.461
MAGI3	PHTF1	9823.ENSSSCP00000007218	9823.ENSSSCP00000007217	0	0	0	0	0	0	0	0.462	0.461
ARL13B	BBS4	9823.ENSSSCP00000027622	9823.ENSSSCP00000002102	0	0	0	0	0	0.133	0	0.403	0.46
GOLGA5	VPS11	9823.ENSSSCP00000002656	9823.ENSSSCP00000016030	0	0	0	0	0.056	0	0	0.452	0.46
GYG1	TMEM14A	9823.ENSSSCP00000012468	9823.ENSSSCP00000002830	0	0	0	0	0	0	0	0.46	0.459
NOS2	TRAP1	9823.ENSSSCP00000018812	9823.ENSSSCP00000008491	0	0	0	0	0.059	0.124	0.348	0.113	0.459
CCDC71L	SENP6	9823.ENSSSCP00000016367	9823.ENSSSCP00000021826	0	0	0	0	0	0	0	0.458	0.457
DCAF10	RAE1	9823.ENSSSCP00000005749	9823.ENSSSCP00000007996	0	0	0	0	0.065	0.095	0	0.41	0.457
E2F3	EHMT2	9823.ENSSSCP00000001149	9823.ENSSSCP00000001517	0	0	0	0	0.203	0.092	0.294	0.063	0.457
POLR1A	URI1	9823.ENSSSCP00000008782	9823.ENSSSCP00000022868	0	0	0	0	0.068	0.407	0	0.097	0.457
BIRC6	WDR74	9823.ENSSSCP00000009078	9823.ENSSSCP00000021982	0	0	0	0	0	0.055	0	0.448	0.456
DCAF10	PAF1	9823.ENSSSCP00000005749	9823.ENSSSCP00000030019	0	0	0	0	0.063	0.369	0	0.155	0.456
PAF1	TEP1	9823.ENSSSCP00000030019	9823.ENSSSCP00000002341	0	0	0	0	0.063	0.369	0	0.155	0.456
IARS	MRPS10	9823.ENSSSCP00000008617	9823.ENSSSCP00000001776	0.058	0	0	0	0.097	0	0	0.411	0.455
MDM2	SIRT6	9823.ENSSSCP00000000518	9823.ENSSSCP00000014344	0	0	0	0	0	0.35	0	0.197	0.455
PAF1	WDR7	9823.ENSSSCP00000030019	9823.ENSSSCP00000004892	0	0	0	0	0.061	0.369	0	0.155	0.455
EIF2B5	NMD3	9823.ENSSSCP00000022439	9823.ENSSSCP00000022048	0	0	0	0	0.454	0	0	0	0.454
ABHD4	METTL3	9823.ENSSSCP00000002241	9823.ENSSSCP00000023249	0	0	0	0	0.067	0	0	0.438	0.453
CHUK	PIAS1	9823.ENSSSCP00000029824	9823.ENSSSCP00000005333	0	0	0	0	0.063	0.189	0.114	0.283	0.453
DDX18	RAE1	9823.ENSSSCP00000019922	9823.ENSSSCP00000007996	0	0	0	0	0.063	0.159	0	0.362	0.453
METTL3	SETD2	9823.ENSSSCP00000023249	9823.ENSSSCP00000012085	0	0	0	0	0.049	0	0	0.449	0.453
ATXN1	SIRT1	9823.ENSSSCP00000001136	9823.ENSSSCP00000010911	0	0	0	0	0	0	0	0.452	0.452
FYTTD1	GTF2H1	9823.ENSSSCP00000021717	9823.ENSSSCP00000014204	0	0	0	0	0.452	0	0	0	0.452
GAPVD1	VPS11	9823.ENSSSCP00000006001	9823.ENSSSCP00000016030	0	0	0	0	0.112	0	0	0.409	0.452
GTF2H1	TSNAX	9823.ENSSSCP00000014204	9823.ENSSSCP00000010849	0	0	0	0	0.452	0	0	0	0.452
RAB33B	TBC1D22A	9823.ENSSSCP00000024500	9823.ENSSSCP00000001022	0	0	0	0	0.063	0.254	0	0.279	0.452
SDAD1	UBXN7	9823.ENSSSCP00000009576	9823.ENSSSCP00000026521	0	0	0	0	0.356	0.184	0	0	0.452
CSNK1A1	HNRNPDL	9823.ENSSSCP00000015364	9823.ENSSSCP00000025906	0	0	0	0	0.063	0.076	0	0.417	0.451
GOPC	ZPBP	9823.ENSSSCP00000004593	9823.ENSSSCP00000016566	0	0	0	0	0	0	0	0.451	0.451
NELFE	POLR1A	9823.ENSSSCP00000001523	9823.ENSSSCP00000008782	0	0	0	0	0	0.393	0	0.134	0.451
TRMT11	ZC3H15	9823.ENSSSCP00000004558	9823.ENSSSCP00000016981	0	0	0	0	0.067	0.436	0	0	0.451
ACTL6A	ARPC5L	9823.ENSSSCP00000012532	9823.ENSSSCP00000005995	0	0	0	0	0.063	0.267	0.205	0.113	0.45
BIRC6	GTF3C3	9823.ENSSSCP00000009078	9823.ENSSSCP00000021189	0	0	0	0	0.444	0.053	0	0	0.45
M6PR	WIPI1	9823.ENSSSCP00000000703	9823.ENSSSCP00000018287	0	0	0	0	0	0	0	0.45	0.45
MED4	TBC1D2B	9823.ENSSSCP00000010035	9823.ENSSSCP00000001915	0	0	0	0	0	0	0	0.45	0.45
PPP2R5D	SPAG9	9823.ENSSSCP00000001793	9823.ENSSSCP00000024334	0	0	0	0	0	0	0	0.45	0.45
ATP6V1E1	SEC23A	9823.ENSSSCP00000000815	9823.ENSSSCP00000002115	0	0	0	0	0	0	0	0.449	0.449
CSNK2A2	TADA2B	9823.ENSSSCP00000003024	9823.ENSSSCP00000027357	0	0	0	0	0	0	0	0.449	0.449
ENSSSCP00000023383	STAT6	9823.ENSSSCP00000023383	9823.ENSSSCP00000000437	0	0	0	0	0.049	0.192	0.27	0.135	0.449
GTF2H1	MDM2	9823.ENSSSCP00000014204	9823.ENSSSCP00000000518	0	0	0	0	0	0	0	0.449	0.449
HSD17B12	MYO6	9823.ENSSSCP00000022297	9823.ENSSSCP00000004831	0	0	0	0	0	0	0	0.449	0.449
METTL17	MRPL40	9823.ENSSSCP00000020050	9823.ENSSSCP00000021983	0	0	0	0	0	0	0	0.449	0.449
ATXN2	OGFOD1	9823.ENSSSCP00000010498	9823.ENSSSCP00000022360	0	0	0	0	0	0	0	0.448	0.448
CAV2	NOS2	9823.ENSSSCP00000017623	9823.ENSSSCP00000018812	0	0	0	0	0	0.163	0.313	0.118	0.448
METTL5	TRMT11	9823.ENSSSCP00000022957	9823.ENSSSCP00000004558	0	0	0	0	0	0	0	0.448	0.448
OAZ3	PHTF1	9823.ENSSSCP00000027453	9823.ENSSSCP00000007217	0	0	0	0	0	0	0	0.448	0.448
ARPC2	RAB33B	9823.ENSSSCP00000017147	9823.ENSSSCP00000024500	0	0	0	0	0	0	0	0.447	0.447
CSNK2A2	PRPF38A	9823.ENSSSCP00000003024	9823.ENSSSCP00000025857	0	0	0	0	0.112	0.403	0	0	0.447
MAN2A1	PCDH12	9823.ENSSSCP00000015100	9823.ENSSSCP00000015318	0	0	0	0	0	0	0	0.447	0.447
MTMR14	MTMR9	9823.ENSSSCP00000012304	9823.ENSSSCP00000020633	0	0	0	0	0.063	0	0	0.435	0.447
ARID2	SLC30A7	9823.ENSSSCP00000027637	9823.ENSSSCP00000007314	0	0	0	0	0.127	0	0	0.392	0.446
ARID2	SETD2	9823.ENSSSCP00000027637	9823.ENSSSCP00000012085	0	0	0	0	0.26	0	0	0.283	0.446
SLC30A4	SLC30A7	9823.ENSSSCP00000005028	9823.ENSSSCP00000007314	0	0	0.473	0.624	0.063	0.087	0	0.686	0.446
ATG16L2	IKBKB	9823.ENSSSCP00000015737	9823.ENSSSCP00000007492	0	0	0	0	0	0.112	0	0.401	0.445
CEP120	LIN54	9823.ENSSSCP00000015147	9823.ENSSSCP00000021272	0	0	0	0	0.445	0	0	0	0.445
DYNC1LI1	TBC1D31	9823.ENSSSCP00000011981	9823.ENSSSCP00000024978	0	0	0	0	0.063	0.16	0	0.352	0.445
FAM175B	SLMAP	9823.ENSSSCP00000011447	9823.ENSSSCP00000012221	0	0	0	0	0.043	0	0.394	0.121	0.445
HNRNPK	RBBP7	9823.ENSSSCP00000026450	9823.ENSSSCP00000012932	0	0	0	0	0.428	0	0	0.071	0.445
LIN54	MED4	9823.ENSSSCP00000021272	9823.ENSSSCP00000010035	0	0	0	0	0.445	0	0	0	0.445
MAPK8	STRN	9823.ENSSSCP00000021557	9823.ENSSSCP00000009065	0	0	0	0	0.067	0.244	0	0.277	0.445
RAB6A	TBC1D22A	9823.ENSSSCP00000015747	9823.ENSSSCP00000001022	0	0	0	0	0.092	0.16	0	0.331	0.445
BIRC6	TERB1	9823.ENSSSCP00000009078	9823.ENSSSCP00000021347	0.043	0	0	0	0.128	0.192	0.175	0.154	0.443
2023-03-07	MED4	9823.ENSSSCP00000025185	9823.ENSSSCP00000010035	0	0	0	0	0.443	0	0	0	0.443
PPP4R2	PPP6C	9823.ENSSSCP00000021380	9823.ENSSSCP00000005999	0	0	0	0	0.063	0.251	0	0.271	0.443
TMEM62	TSNAX	9823.ENSSSCP00000005082	9823.ENSSSCP00000010849	0	0	0	0	0	0	0	0.443	0.443
UBXN7	XRN1	9823.ENSSSCP00000026521	9823.ENSSSCP00000012447	0	0	0	0	0.214	0.153	0	0.231	0.443
ABTB1	BIRC6	9823.ENSSSCP00000022551	9823.ENSSSCP00000009078	0	0	0	0	0	0.115	0.114	0.346	0.442
CCND1	EHMT2	9823.ENSSSCP00000013684	9823.ENSSSCP00000001517	0	0	0	0	0	0	0.382	0.135	0.442
CSNK1A1	YWHAQ	9823.ENSSSCP00000015364	9823.ENSSSCP00000009207	0	0	0	0	0.105	0.108	0.354	0.045	0.442
EPB41L1	PIP4K2B	9823.ENSSSCP00000007789	9823.ENSSSCP00000022919	0	0	0	0	0.063	0.429	0	0	0.442
GSPT1	LOC100515348	9823.ENSSSCP00000025680	9823.ENSSSCP00000017836	0	0	0	0	0.152	0.37	0	0	0.442
KAT5	SETD2	9823.ENSSSCP00000013803	9823.ENSSSCP00000012085	0	0	0	0	0.126	0.153	0	0.307	0.442
AMFR	RNF170	9823.ENSSSCP00000003041	9823.ENSSSCP00000019728	0	0	0	0	0.066	0	0	0.427	0.441
CCND1	KAT5	9823.ENSSSCP00000013684	9823.ENSSSCP00000013803	0	0	0	0	0	0	0.404	0.101	0.441
EHMT2	TMEM62	9823.ENSSSCP00000001517	9823.ENSSSCP00000005082	0	0	0	0	0.068	0.184	0	0.325	0.441
IKBKB	PPARG	9823.ENSSSCP00000007492	9823.ENSSSCP00000012339	0	0	0	0	0	0.093	0.097	0.373	0.441
POU5F1	PPARG	9823.ENSSSCP00000001474	9823.ENSSSCP00000012339	0	0	0	0	0	0.142	0.135	0.308	0.441
AKT3	WDR7	9823.ENSSSCP00000011590	9823.ENSSSCP00000004892	0	0	0	0	0	0.054	0.42	0.063	0.44
CSNK1A1	PPP6C	9823.ENSSSCP00000015364	9823.ENSSSCP00000005999	0	0	0	0	0.05	0.131	0	0.376	0.44
MAP3K6	SYNGAP1	9823.ENSSSCP00000028861	9823.ENSSSCP00000001642	0	0	0	0	0	0.403	0	0.101	0.44
MLST8	UTP15	9823.ENSSSCP00000008591	9823.ENSSSCP00000014960	0	0	0.425	0	0.067	0	0	0	0.44
NASP	UHRF2	9823.ENSSSCP00000026779	9823.ENSSSCP00000027562	0	0	0	0	0.414	0	0	0.085	0.44
RBBP7	SLBP	9823.ENSSSCP00000012932	9823.ENSSSCP00000009249	0	0	0	0	0.221	0	0	0.311	0.44
DDX18	SAP18	9823.ENSSSCP00000019922	9823.ENSSSCP00000022676	0	0	0	0	0.063	0.126	0	0.37	0.439
MLST8	YWHAQ	9823.ENSSSCP00000008591	9823.ENSSSCP00000009207	0	0	0	0	0	0	0.354	0.168	0.439
NSUN3	TRMT10B	9823.ENSSSCP00000027918	9823.ENSSSCP00000005747	0	0	0	0	0.179	0	0	0.345	0.439
PIAS2	UBE2B	9823.ENSSSCP00000027228	9823.ENSSSCP00000012708	0	0	0	0	0.063	0.191	0.151	0.232	0.439
AP3B1	DNAH9	9823.ENSSSCP00000024782	9823.ENSSSCP00000019091	0	0	0	0	0	0	0	0.438	0.438
CDC16	YWHAQ	9823.ENSSSCP00000020555	9823.ENSSSCP00000009207	0	0	0	0	0	0.159	0	0.36	0.438
FIBIN	R3HCC1L	9823.ENSSSCP00000020736	9823.ENSSSCP00000011220	0	0	0	0	0	0	0	0.438	0.438
FUCT1	PFKFB1	9823.ENSSSCP00000014104	9823.ENSSSCP00000013138	0	0	0	0	0	0	0	0.438	0.438
FYTTD1	ZC3H15	9823.ENSSSCP00000021717	9823.ENSSSCP00000016981	0	0	0	0	0.438	0	0	0	0.438
IFT172	NPHP4	9823.ENSSSCP00000025952	9823.ENSSSCP00000023406	0	0	0	0	0.063	0	0	0.425	0.438
IGJ	STRADB	9823.ENSSSCP00000009539	9823.ENSSSCP00000023149	0	0	0	0	0	0	0	0.438	0.438
MRPL21	UBXN7	9823.ENSSSCP00000013691	9823.ENSSSCP00000026521	0.061	0	0	0	0.09	0.271	0	0.205	0.438
TBC1D31	UTP15	9823.ENSSSCP00000024978	9823.ENSSSCP00000014960	0	0	0	0	0.063	0.183	0	0.324	0.437
TRIT1	TRMT10B	9823.ENSSSCP00000003971	9823.ENSSSCP00000005747	0	0	0	0	0.09	0	0	0.407	0.437
MRPL40	TMEM62	9823.ENSSSCP00000021983	9823.ENSSSCP00000005082	0	0	0	0	0.093	0.404	0	0	0.436
NOX4	SIRT1	9823.ENSSSCP00000015848	9823.ENSSSCP00000010911	0	0	0	0	0	0	0	0.436	0.436
OGFOD1	TXNL4A	9823.ENSSSCP00000022360	9823.ENSSSCP00000006191	0	0	0	0	0.062	0	0	0.424	0.436
ANXA5	POU5F1	9823.ENSSSCP00000009706	9823.ENSSSCP00000001474	0	0	0	0	0	0.058	0	0.424	0.435
E2F3	SIRT1	9823.ENSSSCP00000001149	9823.ENSSSCP00000010911	0	0	0	0	0.063	0.154	0	0.345	0.435
ATG16L2	MLST8	9823.ENSSSCP00000015737	9823.ENSSSCP00000008591	0	0	0.404	0	0.063	0	0	0.068	0.434
LIN54	TSNAX	9823.ENSSSCP00000021272	9823.ENSSSCP00000010849	0	0	0	0	0.434	0	0	0	0.434
OAZ3	YIPF5	9823.ENSSSCP00000027453	9823.ENSSSCP00000021716	0	0	0	0	0.063	0	0	0.42	0.434
SLMAP	SYNGAP1	9823.ENSSSCP00000012221	9823.ENSSSCP00000001642	0	0	0	0	0	0.434	0	0	0.434
AKT3	FRS2	9823.ENSSSCP00000011590	9823.ENSSSCP00000000523	0	0	0	0	0.063	0.092	0.112	0.339	0.433
AMFR	UBE2K	9823.ENSSSCP00000003041	9823.ENSSSCP00000024357	0	0	0	0	0.077	0.14	0	0.344	0.433
AKT3	YWHAQ	9823.ENSSSCP00000011590	9823.ENSSSCP00000009207	0	0	0	0	0.063	0.153	0.242	0.168	0.432
MAGI3	TMEM80	9823.ENSSSCP00000007218	9823.ENSSSCP00000013659	0	0	0	0	0	0	0	0.432	0.432
MAPK9	SH3RF3	9823.ENSSSCP00000014895	9823.ENSSSCP00000008684	0	0	0	0	0	0.057	0	0.423	0.432
OTUD4	OTULIN	9823.ENSSSCP00000009647	9823.ENSSSCP00000017778	0	0	0	0	0	0	0	0.432	0.432
ACTL6A	PWP1	9823.ENSSSCP00000012532	9823.ENSSSCP00000000168	0	0	0	0	0.067	0.119	0	0.364	0.431
ATP6V1B2	WDR7	9823.ENSSSCP00000020994	9823.ENSSSCP00000004892	0	0	0	0	0.056	0.267	0	0.245	0.431
AVL9	RAB33B	9823.ENSSSCP00000028085	9823.ENSSSCP00000024500	0	0	0	0	0.049	0	0	0.427	0.431
CHUK	FBXW11	9823.ENSSSCP00000029824	9823.ENSSSCP00000023214	0	0	0	0	0.058	0.298	0	0.209	0.431
LOC100515348	UTP23	9823.ENSSSCP00000017836	9823.ENSSSCP00000026123	0.12	0	0	0	0.066	0.364	0	0	0.431
LPXN	SLMAP	9823.ENSSSCP00000025599	9823.ENSSSCP00000012221	0	0	0	0	0	0.428	0	0.047	0.431
POLR2G	UXT	9823.ENSSSCP00000024413	9823.ENSSSCP00000013069	0	0	0	0	0.167	0	0	0.346	0.431
CHUK	MDM2	9823.ENSSSCP00000029824	9823.ENSSSCP00000000518	0	0	0	0	0.064	0.096	0.16	0.293	0.43
IKBKB	NOS2	9823.ENSSSCP00000007492	9823.ENSSSCP00000018812	0	0	0	0	0	0.123	0.135	0.309	0.43
AKT3	OTUD7B	9823.ENSSSCP00000011590	9823.ENSSSCP00000007105	0	0	0	0	0	0.122	0.132	0.311	0.429
BIVM	RPA1	9823.ENSSSCP00000010181	9823.ENSSSCP00000027092	0	0	0	0	0.167	0.12	0	0.284	0.429
DAGLA	GDE1	9823.ENSSSCP00000013911	9823.ENSSSCP00000025102	0	0	0	0	0.065	0	0	0.413	0.428
DCAF10	TADA2B	9823.ENSSSCP00000005749	9823.ENSSSCP00000027357	0	0	0	0	0.065	0.362	0	0.119	0.428
DHX35	UTP15	9823.ENSSSCP00000007830	9823.ENSSSCP00000014960	0	0	0	0	0.334	0.156	0	0.065	0.428
GMPS	GSPT1	9823.ENSSSCP00000024130	9823.ENSSSCP00000025680	0	0	0	0	0.428	0	0	0	0.428
LTV1	WDR74	9823.ENSSSCP00000004462	9823.ENSSSCP00000021982	0	0	0	0	0.428	0	0	0	0.428
POLR1A	WDR74	9823.ENSSSCP00000008782	9823.ENSSSCP00000021982	0	0	0	0	0.428	0	0	0	0.428
CCND2	STAT6	9823.ENSSSCP00000000774	9823.ENSSSCP00000000437	0	0	0	0	0.049	0.192	0.27	0.1	0.427
MAGI3	UMPS	9823.ENSSSCP00000007218	9823.ENSSSCP00000028088	0.078	0	0	0	0.096	0.107	0.219	0.167	0.427
ABTB1	ANKRA2	9823.ENSSSCP00000022551	9823.ENSSSCP00000014962	0	0	0	0	0	0	0	0.427	0.426
ARHGEF10	ZBTB1	9823.ENSSSCP00000024752	9823.ENSSSCP00000022624	0	0	0	0	0	0	0	0.427	0.426
ATAD2B	UBLCP1	9823.ENSSSCP00000009163	9823.ENSSSCP00000018055	0	0	0	0	0.156	0.295	0	0.113	0.426
BTBD3	EXOSC9	9823.ENSSSCP00000023063	9823.ENSSSCP00000009705	0	0	0	0	0	0	0	0.426	0.426
GSPT1	MRPS10	9823.ENSSSCP00000025680	9823.ENSSSCP00000001776	0.081	0	0	0	0.14	0.254	0	0.142	0.426
URI1	ZNF598	9823.ENSSSCP00000022868	9823.ENSSSCP00000023452	0	0	0	0	0	0	0	0.427	0.426
ACTL6A	AKT3	9823.ENSSSCP00000012532	9823.ENSSSCP00000011590	0	0	0	0	0.064	0.094	0.125	0.317	0.425
AMFR	UBXN7	9823.ENSSSCP00000003041	9823.ENSSSCP00000026521	0	0	0	0	0.077	0.115	0	0.353	0.425
AMFR	2023-03-08	9823.ENSSSCP00000003041	9823.ENSSSCP00000011092	0	0	0	0	0.065	0.187	0	0.305	0.425
INO80	UBXN7	9823.ENSSSCP00000005125	9823.ENSSSCP00000026521	0	0	0	0	0.067	0.255	0.189	0.101	0.425
INPP5B	TBC1D2B	9823.ENSSSCP00000003947	9823.ENSSSCP00000001915	0	0	0	0	0.048	0	0	0.421	0.425
MLH1	RPA1	9823.ENSSSCP00000027336	9823.ENSSSCP00000027092	0	0	0	0	0.144	0	0	0.356	0.425
FIBIN	HVCN1	9823.ENSSSCP00000020736	9823.ENSSSCP00000010490	0	0	0	0	0	0	0	0.425	0.424
FYTTD1	UBE2K	9823.ENSSSCP00000021717	9823.ENSSSCP00000024357	0	0	0	0	0.424	0	0	0	0.424
ETV5	ZBTB16	9823.ENSSSCP00000022306	9823.ENSSSCP00000019974	0	0	0	0	0	0.059	0.138	0.346	0.423
MRPL21	POLR1A	9823.ENSSSCP00000013691	9823.ENSSSCP00000008782	0.061	0	0	0	0.066	0.271	0	0.205	0.423
PRPF40A	UBXN7	9823.ENSSSCP00000016816	9823.ENSSSCP00000026521	0	0	0	0	0.082	0.272	0	0.206	0.423
MON2	RAB6A	9823.ENSSSCP00000000487	9823.ENSSSCP00000015747	0	0	0	0	0.2	0.181	0	0.189	0.422
MRPS10	TMEM62	9823.ENSSSCP00000001776	9823.ENSSSCP00000005082	0	0	0	0	0.063	0.339	0	0.143	0.422
PPP6C	TRAP1	9823.ENSSSCP00000005999	9823.ENSSSCP00000008491	0	0	0	0	0.063	0.253	0.172	0.121	0.422
PREB	STXBP3	9823.ENSSSCP00000009118	9823.ENSSSCP00000007298	0	0	0	0	0.061	0	0	0.41	0.422
RAB33B	RAB6A	9823.ENSSSCP00000024500	9823.ENSSSCP00000015747	0	0	0.454	0.837	0.063	0.318	0	0.44	0.422
AP3B1	GORASP2	9823.ENSSSCP00000024782	9823.ENSSSCP00000016896	0	0	0	0	0.063	0.042	0	0.407	0.421
ERP44	FUCT1	9823.ENSSSCP00000005783	9823.ENSSSCP00000014104	0	0	0	0	0.064	0	0	0.407	0.421
2023-03-08	RNF170	9823.ENSSSCP00000011092	9823.ENSSSCP00000019728	0	0	0	0	0	0.071	0	0.403	0.421
AKT3	CCND2	9823.ENSSSCP00000011590	9823.ENSSSCP00000000774	0	0	0	0	0	0.057	0.141	0.342	0.42
ANKRA2	RBCK1	9823.ENSSSCP00000014962	9823.ENSSSCP00000007674	0	0	0	0	0	0.054	0	0.413	0.42
ATXN2	DDX18	9823.ENSSSCP00000010498	9823.ENSSSCP00000019922	0	0	0	0	0.056	0.19	0	0.303	0.42
MAD2L1	TOMM20	9823.ENSSSCP00000009713	9823.ENSSSCP00000010834	0	0	0	0	0	0	0	0.42	0.42
MMGT1	TRPM7	9823.ENSSSCP00000019475	9823.ENSSSCP00000004997	0	0	0	0	0.061	0	0	0.408	0.42
MRPS10	SERBP1	9823.ENSSSCP00000001776	9823.ENSSSCP00000004109	0	0	0	0	0.068	0.404	0	0	0.42
BIRC6	E2F6	9823.ENSSSCP00000009078	9823.ENSSSCP00000022506	0	0	0	0	0	0.069	0	0.402	0.419
DDX18	XRN1	9823.ENSSSCP00000019922	9823.ENSSSCP00000012447	0	0	0	0	0.063	0.16	0	0.322	0.419
GSPT1	TRIT1	9823.ENSSSCP00000025680	9823.ENSSSCP00000003971	0	0	0	0	0.067	0.053	0	0.396	0.419
DCUN1D1	ZC3H15	9823.ENSSSCP00000019975	9823.ENSSSCP00000016981	0	0	0	0	0.418	0	0	0	0.418
GTPBP4	UBXN7	9823.ENSSSCP00000024246	9823.ENSSSCP00000026521	0	0	0	0	0.336	0.16	0	0	0.418
HSD17B12	RDH14	9823.ENSSSCP00000022297	9823.ENSSSCP00000009178	0.045	0	0.248	0	0.063	0.061	0.12	0.152	0.418
LOC100515348	TMEM62	9823.ENSSSCP00000017836	9823.ENSSSCP00000005082	0	0	0	0	0	0.418	0	0	0.418
RABIF	TBC1D22A	9823.ENSSSCP00000025491	9823.ENSSSCP00000001022	0	0	0	0	0	0	0	0.419	0.418
ARID4B	BRD8	9823.ENSSSCP00000010832	9823.ENSSSCP00000015240	0	0	0	0	0.067	0.348	0	0.12	0.417
ATAD2B	INO80	9823.ENSSSCP00000009163	9823.ENSSSCP00000005125	0	0	0	0	0.384	0.093	0	0	0.417
ATP6V1E1	SND1	9823.ENSSSCP00000000815	9823.ENSSSCP00000017574	0	0	0	0	0.064	0	0	0.403	0.417
DCAF10	UBE2K	9823.ENSSSCP00000005749	9823.ENSSSCP00000024357	0	0	0	0	0.065	0.254	0	0.232	0.417
GORASP2	SLC30A7	9823.ENSSSCP00000016896	9823.ENSSSCP00000007314	0	0	0	0	0.082	0	0	0.392	0.417
MRPL21	MSRB2	9823.ENSSSCP00000013691	9823.ENSSSCP00000011815	0	0	0	0	0.063	0.404	0	0	0.417
RBM22	SRSF10	9823.ENSSSCP00000024730	9823.ENSSSCP00000019622	0	0	0	0	0.063	0.343	0	0.13	0.417
ATE1	ELF1	9823.ENSSSCP00000011403	9823.ENSSSCP00000023190	0	0	0	0	0	0	0	0.417	0.416
CSTF3	TCP11L1	9823.ENSSSCP00000025393	9823.ENSSSCP00000026653	0	0	0	0	0	0	0	0.416	0.416
DDX19B	RAE1	9823.ENSSSCP00000002937	9823.ENSSSCP00000007996	0	0	0	0	0.093	0.048	0	0.379	0.416
HERC2	SIRT1	9823.ENSSSCP00000016799	9823.ENSSSCP00000010911	0	0	0	0	0.063	0.095	0	0.367	0.416
TADA2B	TEP1	9823.ENSSSCP00000027357	9823.ENSSSCP00000002341	0	0	0	0	0.065	0.362	0	0.1	0.416
AIMP1	GSPT1	9823.ENSSSCP00000022764	9823.ENSSSCP00000025680	0	0	0	0	0.168	0.16	0	0.231	0.415
ATG16L2	UTP15	9823.ENSSSCP00000015737	9823.ENSSSCP00000014960	0	0	0.414	0	0	0	0	0	0.414
BRD8	PPARG	9823.ENSSSCP00000015240	9823.ENSSSCP00000012339	0	0	0	0	0	0.134	0.144	0.273	0.414
FAM57B	SYNGAP1	9823.ENSSSCP00000021529	9823.ENSSSCP00000001642	0	0	0	0	0	0	0	0.414	0.414
LEPR	PIM2	9823.ENSSSCP00000022838	9823.ENSSSCP00000020485	0	0	0	0	0	0	0.35	0.136	0.414
DDX18	SERBP1	9823.ENSSSCP00000019922	9823.ENSSSCP00000004109	0	0	0	0	0.336	0.132	0	0.063	0.413
FAM179B	IFT172	9823.ENSSSCP00000020885	9823.ENSSSCP00000025952	0	0	0	0	0.063	0	0	0.4	0.413
GTF2F2	TYW5	9823.ENSSSCP00000025387	9823.ENSSSCP00000017043	0	0	0	0	0.056	0.404	0	0	0.413
INPP5B	SYNGAP1	9823.ENSSSCP00000003947	9823.ENSSSCP00000001642	0	0	0	0	0.063	0.107	0.246	0.18	0.413
MAD2L1	RAE1	9823.ENSSSCP00000009713	9823.ENSSSCP00000007996	0	0	0	0	0.063	0	0	0.4	0.413
UBE2B	UBLCP1	9823.ENSSSCP00000012708	9823.ENSSSCP00000018055	0	0	0	0	0	0.137	0	0.348	0.413
EXOSC9	UMPS	9823.ENSSSCP00000009705	9823.ENSSSCP00000028088	0	0	0	0	0.412	0	0	0	0.412
JMY	MDM2	9823.ENSSSCP00000015006	9823.ENSSSCP00000000518	0	0	0	0	0.063	0.115	0	0.347	0.411
AMFR	MDM2	9823.ENSSSCP00000003041	9823.ENSSSCP00000000518	0	0	0	0	0	0	0	0.41	0.41
AMFR	RNF6	9823.ENSSSCP00000003041	9823.ENSSSCP00000023487	0	0	0	0	0.088	0.092	0	0.345	0.41
ATP6V1B2	OSBPL8	9823.ENSSSCP00000020994	9823.ENSSSCP00000024741	0	0	0	0	0	0	0	0.41	0.41
C7	CRISPLD2	9823.ENSSSCP00000017865	9823.ENSSSCP00000002881	0	0	0	0	0	0	0	0.41	0.41
LINS	NT5C2	9823.ENSSSCP00000005192	9823.ENSSSCP00000011286	0	0	0	0	0	0	0	0.41	0.41
POLR2G	UBE2B	9823.ENSSSCP00000024413	9823.ENSSSCP00000012708	0	0	0	0	0.066	0	0	0.395	0.41
PSMA1	UBE2B	9823.ENSSSCP00000014233	9823.ENSSSCP00000012708	0	0	0	0	0.088	0.089	0	0.348	0.41
SEC23A	XRN1	9823.ENSSSCP00000002115	9823.ENSSSCP00000012447	0	0	0	0	0.167	0	0	0.321	0.41
SOS1	YWHAQ	9823.ENSSSCP00000009045	9823.ENSSSCP00000009207	0	0	0	0	0	0.177	0.279	0.086	0.41
TERB1	USP14	9823.ENSSSCP00000021347	9823.ENSSSCP00000023941	0	0	0	0	0.112	0.049	0	0.358	0.41
AP3B1	ARID2	9823.ENSSSCP00000024782	9823.ENSSSCP00000027637	0	0	0	0	0.063	0	0	0.396	0.409
ARID4B	BUB3	9823.ENSSSCP00000010832	9823.ENSSSCP00000011435	0	0	0	0	0.269	0.225	0	0	0.409
DHX35	PWP1	9823.ENSSSCP00000007830	9823.ENSSSCP00000000168	0	0	0	0	0.333	0.149	0	0.043	0.409
OTUD7B	UBXN7	9823.ENSSSCP00000007105	9823.ENSSSCP00000026521	0	0	0	0	0.063	0.115	0	0.345	0.409
SEL1L	UBE2K	9823.ENSSSCP00000002616	9823.ENSSSCP00000024357	0	0	0	0	0	0.079	0	0.384	0.408
AIP	FBXO11	9823.ENSSSCP00000013721	9823.ENSSSCP00000025472	0	0	0	0	0	0.115	0	0.358	0.407
DDX18	POLR2G	9823.ENSSSCP00000019922	9823.ENSSSCP00000024413	0	0	0	0	0.064	0	0	0.393	0.407
DYNC1LI1	MZT1	9823.ENSSSCP00000011981	9823.ENSSSCP00000010099	0	0	0	0	0.063	0	0	0.394	0.407
GNG2	PXYLP1	9823.ENSSSCP00000024099	9823.ENSSSCP00000027479	0	0	0	0	0	0	0	0.407	0.407
GSPT1	GTPBP4	9823.ENSSSCP00000025680	9823.ENSSSCP00000024246	0	0	0	0	0.166	0	0	0.319	0.407
HSD17B12	PIAS2	9823.ENSSSCP00000022297	9823.ENSSSCP00000027228	0	0	0	0	0	0	0	0.407	0.407
MTCH2	MZT1	9823.ENSSSCP00000014060	9823.ENSSSCP00000010099	0	0	0	0	0.063	0	0	0.394	0.407
PWP1	SMG9	9823.ENSSSCP00000000168	9823.ENSSSCP00000003322	0	0	0	0	0.063	0	0	0.394	0.407
ABHD4	PPARG	9823.ENSSSCP00000002241	9823.ENSSSCP00000012339	0	0	0	0	0.052	0.049	0	0.394	0.405
DCLRE1C	SLMAP	9823.ENSSSCP00000011785	9823.ENSSSCP00000012221	0	0	0	0	0.056	0	0.396	0	0.405
ESCO1	MED4	9823.ENSSSCP00000004007	9823.ENSSSCP00000010035	0	0	0	0	0.063	0	0	0.392	0.405
MAGI3	YWHAQ	9823.ENSSSCP00000007218	9823.ENSSSCP00000009207	0	0	0	0	0.049	0.336	0	0.134	0.405
MAPK9	SIRT1	9823.ENSSSCP00000014895	9823.ENSSSCP00000010911	0	0	0	0	0.064	0.159	0	0.305	0.405
E2F6	MIER2	9823.ENSSSCP00000022506	9823.ENSSSCP00000014888	0	0	0	0	0	0.404	0	0	0.404
MAPK8	SARM1	9823.ENSSSCP00000021557	9823.ENSSSCP00000019407	0	0	0	0	0.05	0.189	0	0.289	0.404
ACTL6A	AKIRIN1	9823.ENSSSCP00000012532	9823.ENSSSCP00000003957	0	0	0	0	0.065	0.153	0	0.307	0.403
C11orf58	PCNP	9823.ENSSSCP00000014222	9823.ENSSSCP00000012736	0	0	0	0	0.403	0	0	0	0.403
FBXW11	TERB1	9823.ENSSSCP00000023214	9823.ENSSSCP00000021347	0	0	0	0	0.063	0	0	0.39	0.403
GSPT1	HSPA13	9823.ENSSSCP00000025680	9823.ENSSSCP00000012792	0	0	0	0	0.12	0.22	0	0.201	0.403
GTF2H1	LIN54	9823.ENSSSCP00000014204	9823.ENSSSCP00000021272	0	0	0	0	0.342	0.13	0	0	0.403
HNRNPDL	RBM22	9823.ENSSSCP00000025906	9823.ENSSSCP00000024730	0	0	0	0	0	0.343	0	0.13	0.403
MAD1L1	TRAPPC12	9823.ENSSSCP00000026703	9823.ENSSSCP00000019892	0	0	0	0	0	0.403	0	0	0.403
MTMR1	SPAG9	9823.ENSSSCP00000013549	9823.ENSSSCP00000024334	0	0	0	0	0.063	0	0	0.39	0.403
PPP6C	RCAN1	9823.ENSSSCP00000005999	9823.ENSSSCP00000012831	0	0	0	0	0	0.258	0	0.229	0.403
REPS1	SOS1	9823.ENSSSCP00000004479	9823.ENSSSCP00000009045	0	0	0	0	0.067	0	0	0.387	0.403
TRAP1	YWHAQ	9823.ENSSSCP00000008491	9823.ENSSSCP00000009207	0	0	0	0	0.068	0.163	0.218	0.138	0.403
AIP	WIPI2	9823.ENSSSCP00000013721	9823.ENSSSCP00000008100	0	0	0	0	0	0.402	0	0	0.402
CCDC6	GOLGA5	9823.ENSSSCP00000010887	9823.ENSSSCP00000002656	0	0	0	0	0	0	0	0.402	0.402
CDAN1	DNAH9	9823.ENSSSCP00000005085	9823.ENSSSCP00000019091	0	0	0	0	0	0	0	0.402	0.402
GDE1	HSD17B12	9823.ENSSSCP00000025102	9823.ENSSSCP00000022297	0.055	0	0	0	0	0	0	0.393	0.402
GTF2H1	SAP30L	9823.ENSSSCP00000014204	9823.ENSSSCP00000018087	0	0	0	0	0.049	0	0	0.397	0.402
RAB6A	STXBP3	9823.ENSSSCP00000015747	9823.ENSSSCP00000007298	0	0	0	0	0.063	0.193	0	0.273	0.402
RNF115	ZFAND6	9823.ENSSSCP00000022189	9823.ENSSSCP00000001945	0	0	0	0	0.066	0	0	0.387	0.402
SLC25A12	TIMM9	9823.ENSSSCP00000020443	9823.ENSSSCP00000021908	0	0	0	0	0	0	0	0.402	0.402
ATP6V1E1	SLC16A5	9823.ENSSSCP00000000815	9823.ENSSSCP00000018238	0	0	0	0	0	0	0	0.401	0.401
SLC12A2	STRADB	9823.ENSSSCP00000015164	9823.ENSSSCP00000023149	0	0	0	0	0	0.264	0	0.22	0.401
ANXA5	PPARG	9823.ENSSSCP00000009706	9823.ENSSSCP00000012339	0	0	0	0	0.063	0	0.189	0.275	0.4
BTBD10	GOPC	9823.ENSSSCP00000014237	9823.ENSSSCP00000004593	0	0	0	0	0	0.401	0	0	0.4
DNAH9	SLC30A7	9823.ENSSSCP00000019091	9823.ENSSSCP00000007314	0	0	0	0	0	0	0	0.4	0.4
GNG2	UTP23	9823.ENSSSCP00000024099	9823.ENSSSCP00000026123	0	0	0	0	0	0	0	0.401	0.4
RNF114	UBE2K	9823.ENSSSCP00000027982	9823.ENSSSCP00000024357	0	0	0	0	0	0.4	0	0	0.4
SARM1	SDC2	9823.ENSSSCP00000019407	9823.ENSSSCP00000006499	0	0	0	0	0	0	0	0.4	0.4
TSNAX	ZC3H15	9823.ENSSSCP00000010849	9823.ENSSSCP00000016981	0	0	0	0	0.4	0	0	0	0.4

## Sheet: paleturquoise
#node1	node2	node1_string_id	node2_string_id	neighborhood_on_chromosome	gene_fusion	phylogenetic_cooccurrence	homology	coexpression	experimentally_determined_interaction	database_annotated	automated_textmining	combined_score
NDUFB9	NDUFC2	9823.ENSSSCP00000006384	9823.ENSSSCP00000027775	0	0	0	0	0.77	0.947	0.923	0.299	0.999
NUP214	SUMO2	9823.ENSSSCP00000006118	9823.ENSSSCP00000018235	0	0	0	0	0.064	0	0.943	0.075	0.946
NUP214	NXF2B	9823.ENSSSCP00000006118	9823.ENSSSCP00000013304	0	0	0	0	0.067	0.58	0.6	0.453	0.902
NUP214	NUP50	9823.ENSSSCP00000006118	9823.ENSSSCP00000000020	0	0	0	0	0.098	0	0	0.854	0.862
MAPK8	NFATC3	9823.ENSSSCP00000021557	9823.ENSSSCP00000021956	0	0	0	0	0.056	0.5	0.467	0.298	0.799
DUSP16	MAPK8	9823.ENSSSCP00000027536	9823.ENSSSCP00000021557	0	0	0	0	0.063	0.409	0.511	0.321	0.791
NR3C1	SUMO2	9823.ENSSSCP00000015324	9823.ENSSSCP00000018235	0	0	0	0	0	0.152	0.57	0.053	0.624
CABLES1	OSBPL1A	9823.ENSSSCP00000004012	9823.ENSSSCP00000004019	0	0	0	0	0	0	0	0.615	0.615
GIT1	LAMC1	9823.ENSSSCP00000018845	9823.ENSSSCP00000016491	0	0	0	0	0.066	0	0.498	0.196	0.59
OSBPL1A	RAPGEF2	9823.ENSSSCP00000004019	9823.ENSSSCP00000009475	0	0	0	0	0	0	0	0.572	0.572
MAPK8	RALA	9823.ENSSSCP00000021557	9823.ENSSSCP00000021064	0	0	0	0	0.079	0.224	0.429	0.053	0.561
POLA1	RAD18	9823.ENSSSCP00000030694	9823.ENSSSCP00000020618	0	0	0	0	0.328	0.235	0	0.182	0.542
LRRK2	MAPK8	9823.ENSSSCP00000000832	9823.ENSSSCP00000021557	0	0	0	0	0.049	0.332	0.201	0.136	0.502
NEDD4	RAPGEF2	9823.ENSSSCP00000019719	9823.ENSSSCP00000009475	0	0	0	0	0	0.376	0	0.229	0.498
MAPK8	NR3C1	9823.ENSSSCP00000021557	9823.ENSSSCP00000015324	0	0	0	0	0.052	0.058	0.467	0.054	0.489
ALG14	XYLT2	9823.ENSSSCP00000007339	9823.ENSSSCP00000018623	0	0	0	0	0.05	0	0	0.48	0.484
ADGRV1	LAMC1	9823.ENSSSCP00000024288	9823.ENSSSCP00000016491	0	0	0	0	0.063	0	0	0.449	0.461
NAT10	TFB1M	9823.ENSSSCP00000014137	9823.ENSSSCP00000028186	0.065	0	0	0	0.428	0.058	0	0	0.452
CABLES1	EIF2B4	9823.ENSSSCP00000004012	9823.ENSSSCP00000026052	0	0	0	0	0	0	0	0.451	0.451
FRA10AC1	NR3C1	9823.ENSSSCP00000019704	9823.ENSSSCP00000015324	0	0	0	0	0	0	0	0.414	0.414
DUSP16	LRRK2	9823.ENSSSCP00000027536	9823.ENSSSCP00000000832	0	0	0	0	0.049	0.189	0.107	0.241	0.407

## Sheet: darkorange
#node1	node2	node1_string_id	node2_string_id	neighborhood_on_chromosome	gene_fusion	phylogenetic_cooccurrence	homology	coexpression	experimentally_determined_interaction	database_annotated	automated_textmining	combined_score
RAB2A	RAB35	9823.ENSSSCP00000006644	9823.ENSSSCP00000010564	0	0	0	0	0	0	0.9	0.427	0.94
HSPA12A	HSPA9	9823.ENSSSCP00000011360	9823.ENSSSCP00000015252	0	0	0	0	0.168	0.268	0.6	0.679	0.911
ACACA	ACLY	9823.ENSSSCP00000018749	9823.ENSSSCP00000018460	0	0	0	0	0.528	0	0	0.774	0.888
ITGB1	SKAP2	9823.ENSSSCP00000011838	9823.ENSSSCP00000028177	0	0	0	0	0.063	0	0.8	0.192	0.835
DYNLL1	GPHN	9823.ENSSSCP00000010570	9823.ENSSSCP00000002481	0	0	0	0	0.055	0.498	0	0.67	0.83
TMEM55A	TMEM55B	9823.ENSSSCP00000006531	9823.ENSSSCP00000002334	0	0	0	0.947	0	0	0.8	0.59	0.806
ANGPT1	ITGB1	9823.ENSSSCP00000006448	9823.ENSSSCP00000011838	0	0	0	0	0	0.089	0.603	0.449	0.783
AFGF	HSPA9	9823.ENSSSCP00000019575	9823.ENSSSCP00000015252	0	0	0	0	0	0.162	0	0.649	0.693
FSCN1	RAB35	9823.ENSSSCP00000008107	9823.ENSSSCP00000010564	0	0	0	0	0.063	0.158	0	0.607	0.662
AMOT	BACH2	9823.ENSSSCP00000030639	9823.ENSSSCP00000004676	0	0	0	0	0	0	0	0.655	0.655
NGFR	SMPD2	9823.ENSSSCP00000018596	9823.ENSSSCP00000004756	0	0	0	0	0	0	0.603	0.112	0.632
CAPNS1	ITGB1	9823.ENSSSCP00000025968	9823.ENSSSCP00000011838	0	0	0	0	0	0	0.599	0.118	0.631
AFGF	NGFR	9823.ENSSSCP00000019575	9823.ENSSSCP00000018596	0	0	0	0	0.063	0	0.6	0.084	0.626
AMOT	NFKBID	9823.ENSSSCP00000030639	9823.ENSSSCP00000030041	0	0	0	0	0	0.042	0	0.624	0.624
C15orf59	GPHN	9823.ENSSSCP00000002095	9823.ENSSSCP00000002481	0	0	0	0	0	0	0	0.621	0.621
ARL11	GPC3	9823.ENSSSCP00000010025	9823.ENSSSCP00000013479	0	0	0	0	0	0	0	0.571	0.571
ITGB1	NGFR	9823.ENSSSCP00000011838	9823.ENSSSCP00000018596	0	0	0	0	0	0	0	0.569	0.569
PSMD2	UBD	9823.ENSSSCP00000022604	9823.ENSSSCP00000030746	0	0	0	0	0.064	0.499	0	0.136	0.559
PARP1	ZNF423	9823.ENSSSCP00000022104	9823.ENSSSCP00000026680	0	0	0	0	0	0.214	0	0.448	0.547
CAPNS1	NFKBID	9823.ENSSSCP00000025968	9823.ENSSSCP00000030041	0	0	0	0	0.049	0.042	0	0.533	0.537
ENSSSCP00000016335	UBD	9823.ENSSSCP00000016335	9823.ENSSSCP00000030746	0	0	0	0	0.197	0.392	0	0.078	0.51
AMOT	CAPNS1	9823.ENSSSCP00000030639	9823.ENSSSCP00000025968	0	0	0	0	0	0	0	0.497	0.497
DCAF7	TMEM55A	9823.ENSSSCP00000018324	9823.ENSSSCP00000006531	0	0	0	0	0	0	0	0.497	0.497
RIBC1	TTC29	9823.ENSSSCP00000028971	9823.ENSSSCP00000009637	0	0	0	0	0.066	0	0	0.484	0.497
FSCN1	NGFR	9823.ENSSSCP00000008107	9823.ENSSSCP00000018596	0	0	0	0	0.063	0.095	0	0.45	0.492
ITGB1	TSPAN5	9823.ENSSSCP00000011838	9823.ENSSSCP00000025951	0	0	0	0	0	0.115	0.178	0.358	0.492
UBD	UBE2G2	9823.ENSSSCP00000030746	9823.ENSSSCP00000024078	0	0	0	0	0.063	0.38	0	0.154	0.465
ACLY	HK2	9823.ENSSSCP00000018460	9823.ENSSSCP00000008819	0	0	0	0	0.063	0	0	0.451	0.463
GALNT11	UBE2G2	9823.ENSSSCP00000017410	9823.ENSSSCP00000024078	0	0	0	0	0	0	0	0.458	0.457
ITGB1	RAB2A	9823.ENSSSCP00000011838	9823.ENSSSCP00000006644	0	0	0	0	0.217	0.061	0.159	0.175	0.422
HSPA9	RIBC1	9823.ENSSSCP00000015252	9823.ENSSSCP00000028971	0	0	0	0	0.065	0.404	0	0	0.418
AFGF	ANGPT1	9823.ENSSSCP00000019575	9823.ENSSSCP00000006448	0	0	0	0	0	0	0	0.417	0.417
BACH2	KLHL31	9823.ENSSSCP00000004676	9823.ENSSSCP00000001617	0	0	0	0.557	0	0.187	0.3	0.082	0.417
BACH2	KLHL3	9823.ENSSSCP00000004676	9823.ENSSSCP00000015234	0	0	0	0.564	0	0.187	0.3	0.082	0.417
HIBADH	METTL15	9823.ENSSSCP00000017685	9823.ENSSSCP00000014163	0	0	0	0	0	0.404	0	0.048	0.408

## Sheet: darkgreen
#node1	node2	node1_string_id	node2_string_id	neighborhood_on_chromosome	gene_fusion	phylogenetic_cooccurrence	homology	coexpression	experimentally_determined_interaction	database_annotated	automated_textmining	combined_score
RAB2A	RAB35	9823.ENSSSCP00000006644	9823.ENSSSCP00000010564	0	0	0	0	0	0	0.9	0.427	0.94
HSPA12A	HSPA9	9823.ENSSSCP00000011360	9823.ENSSSCP00000015252	0	0	0	0	0.168	0.268	0.6	0.679	0.911
ACACA	ACLY	9823.ENSSSCP00000018749	9823.ENSSSCP00000018460	0	0	0	0	0.528	0	0	0.774	0.888
ITGB1	SKAP2	9823.ENSSSCP00000011838	9823.ENSSSCP00000028177	0	0	0	0	0.063	0	0.8	0.192	0.835
DYNLL1	GPHN	9823.ENSSSCP00000010570	9823.ENSSSCP00000002481	0	0	0	0	0.055	0.498	0	0.67	0.83
TMEM55A	TMEM55B	9823.ENSSSCP00000006531	9823.ENSSSCP00000002334	0	0	0	0.947	0	0	0.8	0.59	0.806
ANGPT1	ITGB1	9823.ENSSSCP00000006448	9823.ENSSSCP00000011838	0	0	0	0	0	0.089	0.603	0.449	0.783
AFGF	HSPA9	9823.ENSSSCP00000019575	9823.ENSSSCP00000015252	0	0	0	0	0	0.162	0	0.649	0.693
FSCN1	RAB35	9823.ENSSSCP00000008107	9823.ENSSSCP00000010564	0	0	0	0	0.063	0.158	0	0.607	0.662
AMOT	BACH2	9823.ENSSSCP00000030639	9823.ENSSSCP00000004676	0	0	0	0	0	0	0	0.655	0.655
NGFR	SMPD2	9823.ENSSSCP00000018596	9823.ENSSSCP00000004756	0	0	0	0	0	0	0.603	0.112	0.632
CAPNS1	ITGB1	9823.ENSSSCP00000025968	9823.ENSSSCP00000011838	0	0	0	0	0	0	0.599	0.118	0.631
AFGF	NGFR	9823.ENSSSCP00000019575	9823.ENSSSCP00000018596	0	0	0	0	0.063	0	0.6	0.084	0.626
AMOT	NFKBID	9823.ENSSSCP00000030639	9823.ENSSSCP00000030041	0	0	0	0	0	0.042	0	0.624	0.624
C15orf59	GPHN	9823.ENSSSCP00000002095	9823.ENSSSCP00000002481	0	0	0	0	0	0	0	0.621	0.621
ARL11	GPC3	9823.ENSSSCP00000010025	9823.ENSSSCP00000013479	0	0	0	0	0	0	0	0.571	0.571
ITGB1	NGFR	9823.ENSSSCP00000011838	9823.ENSSSCP00000018596	0	0	0	0	0	0	0	0.569	0.569
PSMD2	UBD	9823.ENSSSCP00000022604	9823.ENSSSCP00000030746	0	0	0	0	0.064	0.499	0	0.136	0.559
PARP1	ZNF423	9823.ENSSSCP00000022104	9823.ENSSSCP00000026680	0	0	0	0	0	0.214	0	0.448	0.547
CAPNS1	NFKBID	9823.ENSSSCP00000025968	9823.ENSSSCP00000030041	0	0	0	0	0.049	0.042	0	0.533	0.537
ENSSSCP00000016335	UBD	9823.ENSSSCP00000016335	9823.ENSSSCP00000030746	0	0	0	0	0.197	0.392	0	0.078	0.51
AMOT	CAPNS1	9823.ENSSSCP00000030639	9823.ENSSSCP00000025968	0	0	0	0	0	0	0	0.497	0.497
DCAF7	TMEM55A	9823.ENSSSCP00000018324	9823.ENSSSCP00000006531	0	0	0	0	0	0	0	0.497	0.497
RIBC1	TTC29	9823.ENSSSCP00000028971	9823.ENSSSCP00000009637	0	0	0	0	0.066	0	0	0.484	0.497
FSCN1	NGFR	9823.ENSSSCP00000008107	9823.ENSSSCP00000018596	0	0	0	0	0.063	0.095	0	0.45	0.492
ITGB1	TSPAN5	9823.ENSSSCP00000011838	9823.ENSSSCP00000025951	0	0	0	0	0	0.115	0.178	0.358	0.492
UBD	UBE2G2	9823.ENSSSCP00000030746	9823.ENSSSCP00000024078	0	0	0	0	0.063	0.38	0	0.154	0.465
ACLY	HK2	9823.ENSSSCP00000018460	9823.ENSSSCP00000008819	0	0	0	0	0.063	0	0	0.451	0.463
GALNT11	UBE2G2	9823.ENSSSCP00000017410	9823.ENSSSCP00000024078	0	0	0	0	0	0	0	0.458	0.457
ITGB1	RAB2A	9823.ENSSSCP00000011838	9823.ENSSSCP00000006644	0	0	0	0	0.217	0.061	0.159	0.175	0.422
HSPA9	RIBC1	9823.ENSSSCP00000015252	9823.ENSSSCP00000028971	0	0	0	0	0.065	0.404	0	0	0.418
AFGF	ANGPT1	9823.ENSSSCP00000019575	9823.ENSSSCP00000006448	0	0	0	0	0	0	0	0.417	0.417
BACH2	KLHL31	9823.ENSSSCP00000004676	9823.ENSSSCP00000001617	0	0	0	0.557	0	0.187	0.3	0.082	0.417
BACH2	KLHL3	9823.ENSSSCP00000004676	9823.ENSSSCP00000015234	0	0	0	0.564	0	0.187	0.3	0.082	0.417
HIBADH	METTL15	9823.ENSSSCP00000017685	9823.ENSSSCP00000014163	0	0	0	0	0	0.404	0	0.048	0.408

## Sheet: tan
#node1	node2	node1_string_id	node2_string_id	neighborhood_on_chromosome	gene_fusion	phylogenetic_cooccurrence	homology	coexpression	experimentally_determined_interaction	database_annotated	automated_textmining	combined_score
RPL35	RPL38	9823.ENSSSCP00000005993	9823.ENSSSCP00000018266	0	0	0	0	0.907	0.984	0.8	0.612	0.999
BCAR1	PTK2B	9823.ENSSSCP00000025692	9823.ENSSSCP00000010320	0	0	0	0	0	0.755	0.917	0.821	0.996
DBT	PCCB	9823.ENSSSCP00000007320	9823.ENSSSCP00000012423	0.043	0	0	0	0.227	0	0.988	0.452	0.994
PDCD11	UTP3	9823.ENSSSCP00000011291	9823.ENSSSCP00000023124	0	0	0	0	0.76	0.724	0.8	0.367	0.99
RPL26L1	RPL35	9823.ENSSSCP00000017999	9823.ENSSSCP00000005993	0.163	0	0	0	0.745	0.742	0.667	0.45	0.988
ITGA5	ITGB3	9823.ENSSSCP00000000308	9823.ENSSSCP00000018339	0	0	0	0	0.065	0.567	0.892	0.722	0.986
ACTN1	ACTN4	9823.ENSSSCP00000026895	9823.ENSSSCP00000003207	0	0	0	0.98	0.064	0.819	0.915	0.714	0.984
RPL26L1	RPL38	9823.ENSSSCP00000017999	9823.ENSSSCP00000018266	0	0	0	0	0.728	0.738	0.6	0.486	0.983
BCAR1	DOCK1	9823.ENSSSCP00000025692	9823.ENSSSCP00000011458	0	0	0	0	0.065	0.115	0.917	0.755	0.98
BCAR1	RAPGEF1	9823.ENSSSCP00000025692	9823.ENSSSCP00000006127	0	0	0	0	0.063	0.149	0.917	0.683	0.976
MRPL16	MRPL48	9823.ENSSSCP00000013952	9823.ENSSSCP00000015748	0	0	0	0	0.098	0.822	0.8	0.346	0.976
LIMS1	PARVB	9823.ENSSSCP00000008688	9823.ENSSSCP00000000025	0	0	0	0	0.068	0.576	0.834	0.661	0.974
NRP1	SEMA3F	9823.ENSSSCP00000011839	9823.ENSSSCP00000012151	0	0	0	0	0	0.235	0.86	0.758	0.971
NHP2L1	UTP3	9823.ENSSSCP00000000064	9823.ENSSSCP00000023124	0	0	0	0	0.196	0.806	0.6	0.557	0.968
ITGB3	PTK2B	9823.ENSSSCP00000018339	9823.ENSSSCP00000010320	0	0	0	0	0.099	0.439	0.834	0.649	0.966
ITGA5	ITGB5	9823.ENSSSCP00000000308	9823.ENSSSCP00000022661	0	0	0	0	0.065	0.247	0.888	0.61	0.965
ITGB3	MYO10	9823.ENSSSCP00000018339	9823.ENSSSCP00000017789	0	0	0	0	0.049	0.956	0.149	0.147	0.965
PROCR	THBD	9823.ENSSSCP00000026282	9823.ENSSSCP00000007578	0	0	0	0	0.063	0	0.8	0.825	0.964
ADRBK1	ARRB1	9823.ENSSSCP00000013735	9823.ENSSSCP00000015771	0	0	0	0	0.063	0.492	0.8	0.65	0.962
EXOSC6	UTP3	9823.ENSSSCP00000002934	9823.ENSSSCP00000023124	0	0	0	0	0.214	0.515	0.9	0.112	0.961
KLF2	MYC	9823.ENSSSCP00000029574	9823.ENSSSCP00000006374	0	0	0	0	0.064	0.086	0.15	0.952	0.96
EXOSC6	NHP2L1	9823.ENSSSCP00000002934	9823.ENSSSCP00000000064	0	0	0	0	0.15	0.515	0.9	0.068	0.956
EXOSC6	PDCD11	9823.ENSSSCP00000002934	9823.ENSSSCP00000011291	0.043	0	0	0	0.168	0.442	0.9	0.112	0.953
BCAR1	PTPN1	9823.ENSSSCP00000025692	9823.ENSSSCP00000007956	0	0	0	0	0	0.782	0.603	0.491	0.952
IL6	STAT3	9823.ENSSSCP00000023819	9823.ENSSSCP00000018439	0	0	0	0	0	0.158	0.593	0.872	0.952
NHP2L1	PDCD11	9823.ENSSSCP00000000064	9823.ENSSSCP00000011291	0	0	0	0	0.317	0.732	0.6	0.376	0.948
ACTN4	ZYX	9823.ENSSSCP00000003207	9823.ENSSSCP00000017443	0	0	0	0	0.068	0.153	0.913	0.303	0.945
ITGA5	ITGB4	9823.ENSSSCP00000000308	9823.ENSSSCP00000018227	0	0	0	0	0.065	0.247	0.86	0.483	0.942
ACTN1	ZYX	9823.ENSSSCP00000026895	9823.ENSSSCP00000017443	0	0	0	0	0.065	0.233	0.908	0.208	0.941
ITGB3	VWF	9823.ENSSSCP00000018339	9823.ENSSSCP00000000759	0	0	0	0	0.063	0.072	0.8	0.695	0.939
SGMS2	UGCG	9823.ENSSSCP00000009759	9823.ENSSSCP00000025990	0	0	0	0	0.049	0	0.9	0.38	0.935
MAP3K14	MAP3K8	9823.ENSSSCP00000018362	9823.ENSSSCP00000028719	0	0	0	0.659	0.061	0.183	0.915	0.229	0.933
ITGA5	PTK2B	9823.ENSSSCP00000000308	9823.ENSSSCP00000010320	0	0	0	0	0.063	0.193	0.896	0.236	0.932
IGF1R	PRKACA	9823.ENSSSCP00000005181	9823.ENSSSCP00000014641	0	0	0	0.577	0.064	0.126	0.91	0.052	0.92
IGF1R	PTPN1	9823.ENSSSCP00000005181	9823.ENSSSCP00000007956	0	0	0	0	0.063	0.746	0.579	0.288	0.919
MRPL16	SOD2	9823.ENSSSCP00000013952	9823.ENSSSCP00000027960	0	0	0	0	0.597	0.774	0	0.188	0.919
ITGB4	LAMC3	9823.ENSSSCP00000018227	9823.ENSSSCP00000006117	0	0	0	0	0.063	0.259	0.828	0.333	0.909
OAZ2	PSMD12	9823.ENSSSCP00000004906	9823.ENSSSCP00000018301	0	0	0	0	0	0	0.9	0.119	0.908
MAP3K14	PSMD12	9823.ENSSSCP00000018362	9823.ENSSSCP00000018301	0	0	0	0	0.066	0	0.9	0	0.902
PPP2R5B	PSMD12	9823.ENSSSCP00000013841	9823.ENSSSCP00000018301	0	0	0	0	0	0	0.9	0.063	0.902
DENND5A	GDI2	9823.ENSSSCP00000015508	9823.ENSSSCP00000011877	0	0	0	0	0.054	0	0.9	0	0.901
ENDOD1	TAGLN2	9823.ENSSSCP00000015889	9823.ENSSSCP00000006818	0	0	0	0	0	0	0.9	0	0.9
EPAS1	PSMD12	9823.ENSSSCP00000009011	9823.ENSSSCP00000018301	0	0	0	0	0	0	0.9	0	0.9
LDB2	TAL1	9823.ENSSSCP00000024946	9823.ENSSSCP00000020206	0	0	0	0	0	0.601	0	0.755	0.898
ITGB3	LAMC3	9823.ENSSSCP00000018339	9823.ENSSSCP00000006117	0	0	0	0	0.064	0.144	0.828	0.333	0.895
NFATC1	PRKACA	9823.ENSSSCP00000005229	9823.ENSSSCP00000014641	0	0	0	0	0	0	0.893	0	0.893
BCAR1	ITGB3	9823.ENSSSCP00000025692	9823.ENSSSCP00000018339	0	0	0	0	0.063	0.123	0.834	0.278	0.888
MYC	STAT3	9823.ENSSSCP00000006374	9823.ENSSSCP00000018439	0	0	0	0	0	0.418	0	0.796	0.876
LYN	SOS1	9823.ENSSSCP00000006663	9823.ENSSSCP00000009045	0	0	0	0	0.063	0.157	0.83	0.167	0.873
GGT5	GLUD1	9823.ENSSSCP00000010728	9823.ENSSSCP00000011056	0	0	0	0	0	0	0.8	0.383	0.871
ADCY9	PRKACA	9823.ENSSSCP00000008489	9823.ENSSSCP00000014641	0	0	0	0	0.118	0.144	0.65	0.558	0.867
ITGA5	LAMC3	9823.ENSSSCP00000000308	9823.ENSSSCP00000006117	0	0	0	0	0.064	0.153	0.761	0.374	0.866
MRPL16	MRPS33	9823.ENSSSCP00000013952	9823.ENSSSCP00000014318	0	0	0	0	0.179	0.822	0	0.141	0.863
BCAR1	ZYX	9823.ENSSSCP00000025692	9823.ENSSSCP00000017443	0	0	0	0	0.063	0.095	0.584	0.655	0.862
BCAR1	LYN	9823.ENSSSCP00000025692	9823.ENSSSCP00000006663	0	0	0	0	0.049	0.265	0.603	0.561	0.861
SELP	VWF	9823.ENSSSCP00000006703	9823.ENSSSCP00000000759	0	0	0	0	0.068	0	0	0.856	0.86
LDB2	SSBP3	9823.ENSSSCP00000024946	9823.ENSSSCP00000020725	0	0	0	0	0.063	0.579	0	0.662	0.855
ANXA2	PLAT	9823.ENSSSCP00000004935	9823.ENSSSCP00000007494	0	0	0	0	0.063	0.191	0	0.822	0.854
ASAP1	PTK2B	9823.ENSSSCP00000023411	9823.ENSSSCP00000010320	0	0	0	0	0.086	0.45	0.425	0.556	0.854
CBFA2T3	TAL1	9823.ENSSSCP00000002859	9823.ENSSSCP00000020206	0	0	0	0	0.063	0.55	0	0.683	0.854
CHST3	CHST7	9823.ENSSSCP00000027612	9823.ENSSSCP00000030847	0	0	0	0.682	0	0	0.8	0.848	0.853
BCAR1	SH2D3C	9823.ENSSSCP00000025692	9823.ENSSSCP00000023335	0	0	0	0	0	0.78	0	0.346	0.849
ACTN4	PDLIM1	9823.ENSSSCP00000003207	9823.ENSSSCP00000011180	0	0	0	0	0.087	0.406	0.29	0.65	0.847
HEATR2	SPAG1	9823.ENSSSCP00000008056	9823.ENSSSCP00000006478	0	0	0	0	0.062	0	0	0.842	0.845
THBD	VWF	9823.ENSSSCP00000007578	9823.ENSSSCP00000000759	0	0	0	0	0.063	0	0	0.841	0.844
STX11	STXBP1	9823.ENSSSCP00000004457	9823.ENSSSCP00000006018	0	0	0	0	0.09	0.404	0.376	0.592	0.843
MRPL48	MRPS33	9823.ENSSSCP00000015748	9823.ENSSSCP00000014318	0	0	0	0	0.092	0.822	0	0.102	0.842
PTPN1	STAT3	9823.ENSSSCP00000007956	9823.ENSSSCP00000018439	0	0	0	0	0.067	0.362	0.519	0.496	0.836
ACTN1	ITGB3	9823.ENSSSCP00000026895	9823.ENSSSCP00000018339	0	0	0	0	0.104	0.127	0.729	0.314	0.835
ITGB3	PARVB	9823.ENSSSCP00000018339	9823.ENSSSCP00000000025	0	0	0	0	0.063	0.162	0.6	0.539	0.835
NHP2L1	RPL35	9823.ENSSSCP00000000064	9823.ENSSSCP00000005993	0.124	0	0	0	0.589	0.406	0	0.318	0.834
ACTN4	ITGB3	9823.ENSSSCP00000003207	9823.ENSSSCP00000018339	0	0	0	0	0.064	0.127	0.729	0.314	0.828
ICAM-1	IL6	9823.ENSSSCP00000030081	9823.ENSSSCP00000023819	0	0	0	0	0.064	0	0	0.822	0.827
LYN	STAT3	9823.ENSSSCP00000006663	9823.ENSSSCP00000018439	0	0	0	0	0.063	0.214	0.603	0.473	0.825
ENSSSCP00000009732	NOS3	9823.ENSSSCP00000009732	9823.ENSSSCP00000017432	0	0	0	0	0	0.643	0	0.517	0.82
MYBBP1A	PDCD11	9823.ENSSSCP00000018942	9823.ENSSSCP00000011291	0	0	0	0	0.773	0	0	0.229	0.817
DPM2	GMDS	9823.ENSSSCP00000006034	9823.ENSSSCP00000001062	0	0	0	0	0.063	0	0.8	0.101	0.816
IL4R	OSMR	9823.ENSSSCP00000008346	9823.ENSSSCP00000017855	0	0	0	0	0.063	0	0.8	0.101	0.816
ITGB3	SELP	9823.ENSSSCP00000018339	9823.ENSSSCP00000006703	0	0	0	0	0.177	0	0.399	0.651	0.812
KLF2	STAT3	9823.ENSSSCP00000029574	9823.ENSSSCP00000018439	0	0	0	0	0.049	0.089	0	0.801	0.812
DOCK1	RAC1	9823.ENSSSCP00000011458	9823.ENSSSCP00000022822	0	0	0	0	0.088	0.32	0.45	0.508	0.809
UBC	USP7	9823.ENSSSCP00000026622	9823.ENSSSCP00000008441	0	0	0	0	0.065	0.764	0	0.196	0.807
ARRB1	PPP2R5B	9823.ENSSSCP00000015771	9823.ENSSSCP00000013841	0	0	0	0	0	0	0.8	0.046	0.801
BCAR1	ITGA5	9823.ENSSSCP00000025692	9823.ENSSSCP00000000308	0	0	0	0	0	0.059	0.747	0.228	0.8
MRPL16	RPL35	9823.ENSSSCP00000013952	9823.ENSSSCP00000005993	0.141	0	0	0	0.447	0.423	0.188	0.23	0.797
RPL35	SIL1	9823.ENSSSCP00000005993	9823.ENSSSCP00000015257	0.141	0	0	0	0.447	0.423	0.188	0.23	0.797
MYC	PIM1	9823.ENSSSCP00000006374	9823.ENSSSCP00000001708	0	0	0	0	0.064	0.214	0.603	0.378	0.794
RAC1	STAT3	9823.ENSSSCP00000022822	9823.ENSSSCP00000018439	0	0	0	0	0	0.072	0.469	0.605	0.788
NHP2L1	RPL38	9823.ENSSSCP00000000064	9823.ENSSSCP00000018266	0	0	0	0	0.638	0.406	0	0.086	0.786
ANGPT4	TIE1	9823.ENSSSCP00000007666	9823.ENSSSCP00000004269	0	0	0	0	0	0.403	0.493	0.345	0.784
RPL35	UBC	9823.ENSSSCP00000005993	9823.ENSSSCP00000026622	0	0	0	0	0.651	0.405	0	0.044	0.784
SNAP29	STXBP1	9823.ENSSSCP00000010767	9823.ENSSSCP00000006018	0	0	0	0	0.065	0.491	0.439	0.284	0.783
BCAR1	ITGB4	9823.ENSSSCP00000025692	9823.ENSSSCP00000018227	0	0	0	0	0.063	0.084	0.729	0.153	0.777
BCAR1	ITGB5	9823.ENSSSCP00000025692	9823.ENSSSCP00000022661	0	0	0	0	0.065	0.084	0.729	0.15	0.776
IGF1R	SH2B2	9823.ENSSSCP00000005181	9823.ENSSSCP00000008204	0	0	0	0	0	0.51	0.492	0.16	0.772
ACTN4	ITGB4	9823.ENSSSCP00000003207	9823.ENSSSCP00000018227	0	0	0	0	0.063	0.127	0.699	0.158	0.765
PTX3	SELP	9823.ENSSSCP00000012497	9823.ENSSSCP00000006703	0	0	0	0	0.063	0.059	0	0.755	0.765
ATP6V1G1	MRPL48	9823.ENSSSCP00000001159	9823.ENSSSCP00000015748	0	0	0	0	0	0	0	0.758	0.758
NFKBIZ	STAT3	9823.ENSSSCP00000012732	9823.ENSSSCP00000018439	0	0	0	0	0.063	0.128	0.149	0.693	0.757
NRP1	PGF	9823.ENSSSCP00000011839	9823.ENSSSCP00000002574	0	0	0	0	0	0.115	0	0.736	0.756
ACTN1	ITGB4	9823.ENSSSCP00000026895	9823.ENSSSCP00000018227	0	0	0	0	0.063	0.127	0.699	0.12	0.754
ACTN1	ITGB5	9823.ENSSSCP00000026895	9823.ENSSSCP00000022661	0	0	0	0	0.063	0.127	0.699	0.12	0.754
ACTN4	ITGB5	9823.ENSSSCP00000003207	9823.ENSSSCP00000022661	0	0	0	0	0.063	0.127	0.699	0.12	0.754
ACTN4	MYH9	9823.ENSSSCP00000003207	9823.ENSSSCP00000000149	0	0	0	0	0.164	0.193	0	0.664	0.753
LYN	PTK2B	9823.ENSSSCP00000006663	9823.ENSSSCP00000010320	0	0	0	0.705	0.063	0.257	0.603	0.609	0.751
IL4R	IL6	9823.ENSSSCP00000008346	9823.ENSSSCP00000023819	0	0	0	0	0.063	0	0.6	0.382	0.748
ACTN1	PDLIM1	9823.ENSSSCP00000026895	9823.ENSSSCP00000011180	0	0	0	0	0.087	0.494	0.29	0.321	0.747
ACTN4	ITGA5	9823.ENSSSCP00000003207	9823.ENSSSCP00000000308	0	0	0	0	0.066	0.066	0.663	0.241	0.747
SH2B2	SOS1	9823.ENSSSCP00000008204	9823.ENSSSCP00000009045	0	0	0	0	0	0	0.697	0.198	0.746
NHP2L1	RPL26L1	9823.ENSSSCP00000000064	9823.ENSSSCP00000017999	0.078	0	0.211	0	0.488	0.331	0	0.12	0.74
PSMD12	UBC	9823.ENSSSCP00000018301	9823.ENSSSCP00000026622	0	0	0	0	0.068	0.681	0	0.196	0.74
DHTKD1	SUCLA2	9823.ENSSSCP00000011854	9823.ENSSSCP00000010036	0.108	0	0.335	0	0.29	0.157	0.261	0.181	0.735
LYN	RAPGEF1	9823.ENSSSCP00000006663	9823.ENSSSCP00000006127	0	0	0	0	0.063	0.157	0.661	0.118	0.732
ACVR1B	STRAP	9823.ENSSSCP00000000248	9823.ENSSSCP00000025598	0	0	0	0	0	0.26	0.563	0.237	0.731
ITGA5	PARVB	9823.ENSSSCP00000000308	9823.ENSSSCP00000000025	0	0	0	0	0.064	0.082	0.6	0.311	0.731
ITGB5	LAMC3	9823.ENSSSCP00000022661	9823.ENSSSCP00000006117	0	0	0	0	0.065	0.144	0.68	0.075	0.731
EPAS1	STAT3	9823.ENSSSCP00000009011	9823.ENSSSCP00000018439	0	0	0	0	0	0.494	0	0.485	0.728
CREB3L2	PRKACA	9823.ENSSSCP00000017504	9823.ENSSSCP00000014641	0	0	0	0	0	0	0.6	0.345	0.727
BCAR1	RAC1	9823.ENSSSCP00000025692	9823.ENSSSCP00000022822	0	0	0	0	0.063	0.058	0.468	0.487	0.726
IL6	OSMR	9823.ENSSSCP00000023819	9823.ENSSSCP00000017855	0	0	0	0	0.063	0	0.6	0.323	0.724
ACTN1	ITGA5	9823.ENSSSCP00000026895	9823.ENSSSCP00000000308	0	0	0	0	0.066	0.066	0.663	0.154	0.718
ACTN1	LIMS1	9823.ENSSSCP00000026895	9823.ENSSSCP00000008688	0	0	0	0	0.057	0.089	0.593	0.288	0.717
ANXA1	ANXA2	9823.ENSSSCP00000005658	9823.ENSSSCP00000004935	0	0	0	0.943	0.524	0.403	0	0.831	0.717
BCAR1	EPHA2	9823.ENSSSCP00000025692	9823.ENSSSCP00000003769	0	0	0	0	0.078	0.103	0.603	0.242	0.717
DBT	DHTKD1	9823.ENSSSCP00000007320	9823.ENSSSCP00000011854	0.098	0	0	0	0.27	0.368	0.248	0.237	0.717
MYBBP1A	NHP2L1	9823.ENSSSCP00000018942	9823.ENSSSCP00000000064	0	0	0	0	0.154	0	0	0.68	0.717
CYB5A	SGTA	9823.ENSSSCP00000005246	9823.ENSSSCP00000014315	0	0	0	0	0	0	0.6	0.318	0.715
ARRB1	LYN	9823.ENSSSCP00000015771	9823.ENSSSCP00000006663	0	0	0	0	0	0.141	0.603	0.23	0.714
FZD4	WNT9B	9823.ENSSSCP00000015840	9823.ENSSSCP00000023690	0	0	0	0	0.048	0.209	0.245	0.556	0.713
ACTN1	LPP	9823.ENSSSCP00000026895	9823.ENSSSCP00000012582	0	0	0	0	0.064	0.141	0.557	0.282	0.71
ACTN4	BCAR1	9823.ENSSSCP00000003207	9823.ENSSSCP00000025692	0	0	0	0	0.063	0.043	0.599	0.289	0.71
ACTN1	PARVB	9823.ENSSSCP00000026895	9823.ENSSSCP00000000025	0	0	0	0	0.063	0	0.593	0.295	0.707
LARP4	PABPC4	9823.ENSSSCP00000000231	9823.ENSSSCP00000003965	0	0	0	0	0.081	0.552	0	0.347	0.707
NOS3	PRKACA	9823.ENSSSCP00000017432	9823.ENSSSCP00000014641	0	0	0	0	0	0.4	0.527	0	0.704
DOCK1	RAPGEF1	9823.ENSSSCP00000011458	9823.ENSSSCP00000006127	0	0	0	0	0.065	0.149	0	0.657	0.703
LYN	SH2B2	9823.ENSSSCP00000006663	9823.ENSSSCP00000008204	0	0	0	0	0	0.186	0.645	0.054	0.702
ACVR1B	BMP6	9823.ENSSSCP00000000248	9823.ENSSSCP00000001098	0	0	0	0	0	0.366	0.359	0.325	0.701
ARHGAP24	WDFY3	9823.ENSSSCP00000009842	9823.ENSSSCP00000009843	0	0	0	0	0.098	0	0	0.683	0.701
MRPL16	RPL38	9823.ENSSSCP00000013952	9823.ENSSSCP00000018266	0	0	0	0	0.428	0.423	0	0.153	0.696
RPL38	SIL1	9823.ENSSSCP00000018266	9823.ENSSSCP00000015257	0	0	0	0	0.428	0.423	0	0.153	0.696
ITPKB	PLCB3	9823.ENSSSCP00000027547	9823.ENSSSCP00000013861	0	0	0	0	0.063	0	0.65	0.146	0.695
IGF1R	IGFBP3	9823.ENSSSCP00000005181	9823.ENSSSCP00000017719	0	0	0	0	0	0.093	0	0.676	0.693
IGF1R	SH2B1	9823.ENSSSCP00000005181	9823.ENSSSCP00000008333	0	0	0	0	0	0.416	0.429	0.154	0.693
ITGB3	PTPN1	9823.ENSSSCP00000018339	9823.ENSSSCP00000007956	0	0	0	0	0.067	0.199	0.603	0.085	0.692
EPAS1	NCOA1	9823.ENSSSCP00000009011	9823.ENSSSCP00000009151	0	0	0	0.549	0.048	0.332	0.533	0.136	0.691
MTIF2	RPL35	9823.ENSSSCP00000008968	9823.ENSSSCP00000005993	0	0	0	0	0.154	0.562	0	0.23	0.689
MRPS33	MTIF2	9823.ENSSSCP00000014318	9823.ENSSSCP00000008968	0	0	0	0	0.065	0.679	0	0	0.687
ITGB3	RAC1	9823.ENSSSCP00000018339	9823.ENSSSCP00000022822	0	0	0	0	0.143	0.061	0.354	0.467	0.686
HRH1	PLCB3	9823.ENSSSCP00000012335	9823.ENSSSCP00000013861	0	0	0	0	0.063	0	0.247	0.589	0.684
ITGB4	PARVB	9823.ENSSSCP00000018227	9823.ENSSSCP00000000025	0	0	0	0	0.063	0.117	0.6	0.155	0.682
ITGB5	PARVB	9823.ENSSSCP00000022661	9823.ENSSSCP00000000025	0	0	0	0	0.063	0.117	0.6	0.155	0.682
ITGB5	PTK2B	9823.ENSSSCP00000022661	9823.ENSSSCP00000010320	0	0	0	0	0.078	0.265	0.503	0.157	0.678
IGF1R	PLCB3	9823.ENSSSCP00000005181	9823.ENSSSCP00000013861	0	0	0	0	0	0.122	0.636	0.066	0.675
LYN	SH3BP5	9823.ENSSSCP00000006663	9823.ENSSSCP00000024104	0	0	0	0	0	0.196	0.603	0.064	0.675
RAC1	SOS1	9823.ENSSSCP00000022822	9823.ENSSSCP00000009045	0	0	0	0	0	0.191	0.473	0.301	0.675
EPHA2	PLCB3	9823.ENSSSCP00000003769	9823.ENSSSCP00000013861	0	0	0	0	0.063	0.122	0.636	0	0.674
SNAP29	STX11	9823.ENSSSCP00000010767	9823.ENSSSCP00000004457	0	0	0	0	0.086	0.387	0.336	0.228	0.674
PDCD11	RPL35	9823.ENSSSCP00000011291	9823.ENSSSCP00000005993	0.119	0	0	0	0.29	0.361	0	0.279	0.673
IL1R1	IL6	9823.ENSSSCP00000008713	9823.ENSSSCP00000023819	0	0	0	0	0.063	0	0	0.665	0.672
DOCK4	RAC1	9823.ENSSSCP00000017636	9823.ENSSSCP00000022822	0	0	0	0	0.078	0.32	0.393	0.239	0.671
PLAT	VWF	9823.ENSSSCP00000007494	9823.ENSSSCP00000000759	0	0	0	0	0.067	0	0	0.661	0.671
ICAM-1	SELP	9823.ENSSSCP00000030081	9823.ENSSSCP00000006703	0	0	0	0	0.063	0	0	0.663	0.67
ARRB1	IGF1R	9823.ENSSSCP00000015771	9823.ENSSSCP00000005181	0	0	0	0	0	0.188	0.146	0.559	0.667
IGF1R	ITGB3	9823.ENSSSCP00000005181	9823.ENSSSCP00000018339	0	0	0	0	0.05	0.123	0.579	0.157	0.664
ITGA5	VWF	9823.ENSSSCP00000000308	9823.ENSSSCP00000000759	0	0	0	0	0.063	0.063	0.6	0.157	0.664
ITFG1	TM7SF3	9823.ENSSSCP00000025845	9823.ENSSSCP00000000583	0	0	0	0	0.063	0	0	0.656	0.663
MRPL16	RPL26L1	9823.ENSSSCP00000013952	9823.ENSSSCP00000017999	0.087	0	0	0	0.34	0.338	0.155	0.15	0.661
FZD4	PLCB3	9823.ENSSSCP00000015840	9823.ENSSSCP00000013861	0	0	0	0	0	0.056	0.65	0.055	0.66
CEBPA	STAT3	9823.ENSSSCP00000003086	9823.ENSSSCP00000018439	0	0	0	0	0.063	0.084	0	0.635	0.659
NFATC1	STAT3	9823.ENSSSCP00000005229	9823.ENSSSCP00000018439	0	0	0	0	0.063	0	0	0.652	0.659
EPHA2	LYN	9823.ENSSSCP00000003769	9823.ENSSSCP00000006663	0	0	0	0.755	0.063	0.092	0.603	0.314	0.658
IGF1R	STAT3	9823.ENSSSCP00000005181	9823.ENSSSCP00000018439	0	0	0	0	0	0.343	0.127	0.453	0.658
ITGB4	VWF	9823.ENSSSCP00000018227	9823.ENSSSCP00000000759	0	0	0	0	0.086	0.072	0.6	0.112	0.658
PTPN1	SH2B2	9823.ENSSSCP00000007956	9823.ENSSSCP00000008204	0	0	0	0	0.063	0	0	0.65	0.658
EPAS1	MYC	9823.ENSSSCP00000009011	9823.ENSSSCP00000006374	0	0	0	0	0	0.185	0	0.596	0.656
MFSD4	MFSD9	9823.ENSSSCP00000026175	9823.ENSSSCP00000008702	0	0	0	0	0	0	0	0.655	0.655
PKN3	RAC1	9823.ENSSSCP00000024596	9823.ENSSSCP00000022822	0	0	0	0	0.063	0.466	0.225	0.208	0.651
ARHGEF26	EPHA2	9823.ENSSSCP00000026959	9823.ENSSSCP00000003769	0	0	0	0	0.061	0.127	0.478	0.279	0.65
ICAM-1	VWF	9823.ENSSSCP00000030081	9823.ENSSSCP00000000759	0	0	0	0	0.063	0	0	0.642	0.65
MYBBP1A	NCOA1	9823.ENSSSCP00000018942	9823.ENSSSCP00000009151	0	0	0	0	0	0	0	0.648	0.648
RAPGEF1	SORBS2	9823.ENSSSCP00000006127	9823.ENSSSCP00000016740	0	0	0	0	0.064	0.108	0.561	0.154	0.648
ANGPT4	EPHA2	9823.ENSSSCP00000007666	9823.ENSSSCP00000003769	0	0	0	0	0	0.044	0.624	0.097	0.647
ACTN1	BCAR1	9823.ENSSSCP00000026895	9823.ENSSSCP00000025692	0	0	0	0	0.063	0.043	0.584	0.165	0.646
PLAT	THBD	9823.ENSSSCP00000007494	9823.ENSSSCP00000007578	0	0	0	0	0.063	0.118	0	0.606	0.646
STEAP3	TFRC	9823.ENSSSCP00000024295	9823.ENSSSCP00000029501	0	0	0	0	0	0	0	0.644	0.644
EPAS1	NOS3	9823.ENSSSCP00000009011	9823.ENSSSCP00000017432	0	0	0	0	0.063	0	0.48	0.328	0.643
MTIF2	PUS1	9823.ENSSSCP00000008968	9823.ENSSSCP00000010403	0	0	0	0	0.169	0.053	0	0.583	0.643
RPL26L1	SIL1	9823.ENSSSCP00000017999	9823.ENSSSCP00000015257	0.087	0	0	0	0.306	0.338	0.155	0.15	0.643
DOCK9	RAC1	9823.ENSSSCP00000027581	9823.ENSSSCP00000022822	0	0	0	0	0.063	0.362	0.24	0.301	0.64
LIMS1	ZYX	9823.ENSSSCP00000008688	9823.ENSSSCP00000017443	0	0	0	0.642	0.061	0.053	0.593	0.275	0.64
MYBBP1A	TLE4	9823.ENSSSCP00000018942	9823.ENSSSCP00000005681	0	0	0	0	0	0	0	0.64	0.64
NFATC1	PIM1	9823.ENSSSCP00000005229	9823.ENSSSCP00000001708	0	0	0	0	0.063	0.095	0.593	0.081	0.64
PTK2B	STAT3	9823.ENSSSCP00000010320	9823.ENSSSCP00000018439	0	0	0	0	0.063	0.255	0.207	0.423	0.638
ITGB3	PVR	9823.ENSSSCP00000018339	9823.ENSSSCP00000003333	0	0	0	0	0.063	0	0.603	0.101	0.636
PTPRB	TIE1	9823.ENSSSCP00000000535	9823.ENSSSCP00000004269	0	0	0	0	0.108	0.095	0.181	0.515	0.636
CNOT6L	PNPT1	9823.ENSSSCP00000009593	9823.ENSSSCP00000008963	0	0	0	0	0.063	0	0	0.627	0.635
OTUD5	UBC	9823.ENSSSCP00000019877	9823.ENSSSCP00000026622	0	0	0	0	0.063	0.608	0	0.085	0.634
PARVB	ZYX	9823.ENSSSCP00000000025	9823.ENSSSCP00000017443	0	0	0	0	0.063	0.16	0.524	0.135	0.632
BCAR1	IGF1R	9823.ENSSSCP00000025692	9823.ENSSSCP00000005181	0	0	0	0	0	0.103	0.579	0.101	0.63
NOS3	VWF	9823.ENSSSCP00000017432	9823.ENSSSCP00000000759	0	0	0	0	0.063	0	0	0.622	0.63
ANXA2	STAT3	9823.ENSSSCP00000004935	9823.ENSSSCP00000018439	0	0	0	0	0.063	0.115	0	0.589	0.629
ETFA	SIL1	9823.ENSSSCP00000002037	9823.ENSSSCP00000015257	0	0	0	0	0	0	0	0.628	0.628
ITGB5	VWF	9823.ENSSSCP00000022661	9823.ENSSSCP00000000759	0	0	0	0	0	0.072	0.6	0.079	0.628
STK24	STK38L	9823.ENSSSCP00000010157	9823.ENSSSCP00000025533	0	0	0.285	0.616	0.064	0.494	0	0.448	0.627
ANGPT4	IGF1R	9823.ENSSSCP00000007666	9823.ENSSSCP00000005181	0	0	0	0	0	0.044	0.624	0	0.625
IGF1R	PGF	9823.ENSSSCP00000005181	9823.ENSSSCP00000002574	0	0	0	0	0	0	0.6	0.096	0.622
CBFA2T3	LDB2	9823.ENSSSCP00000002859	9823.ENSSSCP00000024946	0	0	0	0	0.064	0.16	0	0.556	0.62
PTK2B	RAPGEF1	9823.ENSSSCP00000010320	9823.ENSSSCP00000006127	0	0	0	0	0.063	0.053	0.503	0.241	0.62
ACTN4	PTK2B	9823.ENSSSCP00000003207	9823.ENSSSCP00000010320	0	0	0	0	0	0.158	0.507	0.158	0.619
SH2B1	SORBS2	9823.ENSSSCP00000008333	9823.ENSSSCP00000016740	0	0	0	0	0	0.248	0.514	0.043	0.619
SH2B2	SORBS2	9823.ENSSSCP00000008204	9823.ENSSSCP00000016740	0	0	0	0	0	0.248	0.514	0.043	0.619
EPHA2	PTK2B	9823.ENSSSCP00000003769	9823.ENSSSCP00000010320	0	0	0	0.609	0.065	0.128	0.503	0.372	0.618
ITGB3	ITGB5	9823.ENSSSCP00000018339	9823.ENSSSCP00000022661	0	0	0	0.962	0.063	0	0.6	0.627	0.618
NRP1	TIE1	9823.ENSSSCP00000011839	9823.ENSSSCP00000004269	0	0	0	0	0.063	0.395	0.261	0.197	0.618
DOCK9	ZSWIM6	9823.ENSSSCP00000027581	9823.ENSSSCP00000023288	0	0	0	0	0.063	0	0	0.608	0.616
ICAM-1	PROCR	9823.ENSSSCP00000030081	9823.ENSSSCP00000026282	0	0	0	0	0.063	0	0	0.607	0.616
CHST7	SLC9A7	9823.ENSSSCP00000030847	9823.ENSSSCP00000013053	0	0	0	0	0.063	0	0	0.606	0.615
MLLT3	TAF5L	9823.ENSSSCP00000005553	9823.ENSSSCP00000010864	0	0	0	0	0.064	0.511	0	0.227	0.615
BCAR1	LPP	9823.ENSSSCP00000025692	9823.ENSSSCP00000012582	0	0	0	0	0.048	0.128	0.435	0.275	0.614
IGF1R	SOS1	9823.ENSSSCP00000005181	9823.ENSSSCP00000009045	0	0	0	0	0.063	0.123	0.557	0.065	0.614
RAPGEF1	SH2B2	9823.ENSSSCP00000006127	9823.ENSSSCP00000008204	0	0	0	0	0.063	0	0.603	0	0.612
ARHGAP6	RAC1	9823.ENSSSCP00000029544	9823.ENSSSCP00000022822	0	0	0	0	0	0.185	0.503	0.119	0.611
EHD4	PTPRB	9823.ENSSSCP00000022034	9823.ENSSSCP00000000535	0	0	0	0	0	0	0	0.61	0.61
EHD4	SNAP29	9823.ENSSSCP00000022034	9823.ENSSSCP00000010767	0	0	0	0	0.062	0.412	0	0.35	0.61
CEBPA	MYC	9823.ENSSSCP00000003086	9823.ENSSSCP00000006374	0	0	0	0	0.062	0.189	0	0.528	0.609
DBT	SUCLA2	9823.ENSSSCP00000007320	9823.ENSSSCP00000010036	0.108	0	0	0	0.246	0.188	0.261	0.181	0.609
ITGB3	ZYX	9823.ENSSSCP00000018339	9823.ENSSSCP00000017443	0	0	0	0	0.064	0.068	0.503	0.206	0.609
IL4R	STAT3	9823.ENSSSCP00000008346	9823.ENSSSCP00000018439	0	0	0	0	0.064	0.192	0.338	0.308	0.607
ARHGAP23	PCDHGB1	9823.ENSSSCP00000021753	9823.ENSSSCP00000024747	0	0	0	0	0	0	0	0.605	0.605
EPHA2	PGF	9823.ENSSSCP00000003769	9823.ENSSSCP00000002574	0	0	0	0	0	0	0.6	0.054	0.605
PTK2B	SOS1	9823.ENSSSCP00000010320	9823.ENSSSCP00000009045	0	0	0	0	0	0.068	0.584	0.065	0.605
CSRP1	ZYX	9823.ENSSSCP00000024864	9823.ENSSSCP00000017443	0	0	0	0	0.067	0.089	0.144	0.521	0.604
ACTN4	HDAC7	9823.ENSSSCP00000003207	9823.ENSSSCP00000021405	0	0	0	0	0.063	0.115	0	0.56	0.603
ICAM-1	NOS3	9823.ENSSSCP00000030081	9823.ENSSSCP00000017432	0	0	0	0	0	0	0	0.603	0.603
CLDND1	ZDHHC5	9823.ENSSSCP00000012764	9823.ENSSSCP00000014008	0	0	0	0	0	0.602	0	0	0.602
FHL1C	STAT3	9823.ENSSSCP00000013501	9823.ENSSSCP00000018439	0	0	0	0	0	0.044	0.6	0	0.601
EPAS1	HDAC4	9823.ENSSSCP00000009011	9823.ENSSSCP00000025173	0	0	0	0	0	0.237	0.377	0.227	0.6
EPAS1	HDAC7	9823.ENSSSCP00000009011	9823.ENSSSCP00000021405	0	0	0	0	0	0.237	0.377	0.227	0.6
FUS	STRAP	9823.ENSSSCP00000031028	9823.ENSSSCP00000025598	0	0	0	0	0.063	0.044	0	0.59	0.6
FZD4	SH3GL2	9823.ENSSSCP00000015840	9823.ENSSSCP00000005565	0	0	0	0	0	0	0.6	0	0.6
HAUS1	OFD1	9823.ENSSSCP00000004852	9823.ENSSSCP00000012908	0	0	0	0	0	0	0.6	0	0.6
ITGB3	LIMS1	9823.ENSSSCP00000018339	9823.ENSSSCP00000008688	0	0	0	0	0.065	0.126	0.189	0.467	0.599
MYBBP1A	UTP3	9823.ENSSSCP00000018942	9823.ENSSSCP00000023124	0	0	0	0	0.482	0.259	0	0	0.599
MYC	TLE4	9823.ENSSSCP00000006374	9823.ENSSSCP00000005681	0	0	0	0	0	0.119	0.54	0.082	0.595
CXorf36	FAM69A	9823.ENSSSCP00000029860	9823.ENSSSCP00000007356	0	0	0	0	0	0	0	0.594	0.594
ITGB3	ITGB4	9823.ENSSSCP00000018339	9823.ENSSSCP00000018227	0	0	0	0.822	0.063	0	0.533	0.636	0.594
MAP3K8	NFKBIZ	9823.ENSSSCP00000028719	9823.ENSSSCP00000012732	0	0	0	0	0.433	0.123	0	0.246	0.592
OSMR	WFDC1	9823.ENSSSCP00000017855	9823.ENSSSCP00000026264	0	0	0	0	0	0	0	0.591	0.591
SH3GL2	STXBP1	9823.ENSSSCP00000005565	9823.ENSSSCP00000006018	0	0	0	0	0.092	0	0	0.568	0.591
AMD1	OAZ2	9823.ENSSSCP00000004741	9823.ENSSSCP00000004906	0	0	0	0	0	0	0	0.589	0.589
CNOT6L	PABPC4	9823.ENSSSCP00000009593	9823.ENSSSCP00000003965	0	0	0	0	0.057	0.387	0	0.347	0.589
CEBPA	IL6	9823.ENSSSCP00000003086	9823.ENSSSCP00000023819	0	0	0	0	0.05	0.071	0	0.57	0.587
FLI1	TAL1	9823.ENSSSCP00000016158	9823.ENSSSCP00000020206	0	0	0	0	0.063	0.064	0	0.567	0.587
ARHGAP24	SRGAP3	9823.ENSSSCP00000009842	9823.ENSSSCP00000027783	0	0	0	0	0	0.154	0.3	0.355	0.584
ITGB3	PLAT	9823.ENSSSCP00000018339	9823.ENSSSCP00000007494	0	0	0	0	0.063	0	0.485	0.207	0.584
ITGB5	MYO10	9823.ENSSSCP00000022661	9823.ENSSSCP00000017789	0	0	0	0	0.063	0.403	0.149	0.231	0.584
CCNY	CDK17	9823.ENSSSCP00000011845	9823.ENSSSCP00000022139	0	0	0	0	0.061	0.377	0	0.345	0.583
DNM3	SH3GL2	9823.ENSSSCP00000016416	9823.ENSSSCP00000005565	0	0	0	0	0.078	0.404	0	0.303	0.583
PTK2B	ZYX	9823.ENSSSCP00000010320	9823.ENSSSCP00000017443	0	0	0	0	0.063	0.054	0.498	0.173	0.582
DHRS9	RDH10	9823.ENSSSCP00000025749	9823.ENSSSCP00000022583	0	0	0	0	0	0	0	0.581	0.581
GLIPR2	LAPTM4B	9823.ENSSSCP00000005732	9823.ENSSSCP00000006495	0	0	0	0	0	0	0	0.58	0.58
LOC100625711	SNAP29	9823.ENSSSCP00000020025	9823.ENSSSCP00000010767	0	0	0	0	0.058	0.269	0.292	0.241	0.58
FASTKD2	PUS1	9823.ENSSSCP00000017094	9823.ENSSSCP00000010403	0	0	0	0	0.065	0	0	0.568	0.579
MYC	NOS3	9823.ENSSSCP00000006374	9823.ENSSSCP00000017432	0	0	0	0	0	0	0.503	0.189	0.579
ITGA5	TIE1	9823.ENSSSCP00000000308	9823.ENSSSCP00000004269	0	0	0	0	0	0.042	0.563	0.071	0.577
PDLIM1	PTK2B	9823.ENSSSCP00000011180	9823.ENSSSCP00000010320	0	0	0	0	0	0.299	0.341	0.159	0.577
RAPGEF1	SH2B1	9823.ENSSSCP00000006127	9823.ENSSSCP00000008333	0	0	0	0	0.063	0	0.568	0	0.577
PDCD11	RPL26L1	9823.ENSSSCP00000011291	9823.ENSSSCP00000017999	0.073	0	0	0	0.316	0.257	0	0.207	0.576
BCAR1	PDLIM1	9823.ENSSSCP00000025692	9823.ENSSSCP00000011180	0	0	0	0	0	0.245	0.395	0.145	0.575
MCF2L	RAC1	9823.ENSSSCP00000021518	9823.ENSSSCP00000022822	0	0	0	0	0	0.269	0.399	0.112	0.575
SELP	THBD	9823.ENSSSCP00000006703	9823.ENSSSCP00000007578	0	0	0	0	0.063	0	0	0.564	0.574
ACTN4	ARHGAP24	9823.ENSSSCP00000003207	9823.ENSSSCP00000009842	0	0	0	0	0.065	0.054	0	0.557	0.573
MBNL2	MYO10	9823.ENSSSCP00000010151	9823.ENSSSCP00000017789	0	0	0	0	0.063	0	0	0.562	0.572
ITGB3	KSR1	9823.ENSSSCP00000018339	9823.ENSSSCP00000018809	0	0	0	0	0	0.083	0.55	0	0.569
IGF1R	SORBS2	9823.ENSSSCP00000005181	9823.ENSSSCP00000016740	0	0	0	0	0	0.123	0.408	0.234	0.567
ITGB4	PTK2B	9823.ENSSSCP00000018227	9823.ENSSSCP00000010320	0	0	0	0	0.078	0.265	0.327	0.157	0.564
MTIF2	RPL38	9823.ENSSSCP00000008968	9823.ENSSSCP00000018266	0	0	0	0	0.063	0.544	0	0.063	0.564
ARRB1	HRH1	9823.ENSSSCP00000015771	9823.ENSSSCP00000012335	0	0	0	0	0	0.158	0.471	0.098	0.563
IL1R1	STAT3	9823.ENSSSCP00000008713	9823.ENSSSCP00000018439	0	0	0	0	0.066	0.183	0.158	0.401	0.563
BCL3	STAT3	9823.ENSSSCP00000019931	9823.ENSSSCP00000018439	0	0	0	0	0.069	0.115	0.149	0.45	0.562
EP400	MLLT3	9823.ENSSSCP00000026151	9823.ENSSSCP00000005553	0	0	0	0	0.09	0.415	0	0.244	0.562
EP400	MYC	9823.ENSSSCP00000026151	9823.ENSSSCP00000006374	0	0	0	0	0.048	0.405	0	0.29	0.562
DOCK1	SOS1	9823.ENSSSCP00000011458	9823.ENSSSCP00000009045	0	0	0	0	0.086	0.393	0	0.273	0.561
DAB2IP	RAPGEF2	9823.ENSSSCP00000005920	9823.ENSSSCP00000009475	0	0	0	0	0.062	0.438	0	0.231	0.559
ENSSSCP00000009732	MYO10	9823.ENSSSCP00000009732	9823.ENSSSCP00000017789	0	0	0	0	0	0.501	0	0.154	0.559
ITGB3	TIE1	9823.ENSSSCP00000018339	9823.ENSSSCP00000004269	0	0	0	0	0.063	0.126	0.467	0.102	0.555
FUS	NFKBIZ	9823.ENSSSCP00000031028	9823.ENSSSCP00000012732	0	0	0	0	0	0.062	0.183	0.464	0.553
ANXA2	MYC	9823.ENSSSCP00000004935	9823.ENSSSCP00000006374	0	0	0	0	0.063	0.128	0	0.495	0.551
EPHA2	RAC1	9823.ENSSSCP00000003769	9823.ENSSSCP00000022822	0	0	0	0	0.049	0.127	0.469	0.102	0.551
IL6	NOS3	9823.ENSSSCP00000023819	9823.ENSSSCP00000017432	0	0	0	0	0.056	0	0	0.543	0.55
CCNY	OGN	9823.ENSSSCP00000011845	9823.ENSSSCP00000020799	0	0	0	0	0	0	0	0.549	0.549
ANXA1	USP7	9823.ENSSSCP00000005658	9823.ENSSSCP00000008441	0	0	0	0	0	0.115	0	0.511	0.548
STOM	TSPAN14	9823.ENSSSCP00000005913	9823.ENSSSCP00000011029	0	0	0	0	0	0.044	0.3	0.379	0.548
ACTN4	LIMS1	9823.ENSSSCP00000003207	9823.ENSSSCP00000008688	0	0	0	0	0.057	0.089	0.344	0.288	0.545
ACTN1	MYH9	9823.ENSSSCP00000026895	9823.ENSSSCP00000000149	0	0	0	0	0.164	0.193	0	0.379	0.544
MTIF2	RPL26L1	9823.ENSSSCP00000008968	9823.ENSSSCP00000017999	0	0	0	0	0.118	0.404	0	0.203	0.544
IL6	VWF	9823.ENSSSCP00000023819	9823.ENSSSCP00000000759	0	0	0	0	0	0	0	0.543	0.543
NFATC1	PPEF1	9823.ENSSSCP00000005229	9823.ENSSSCP00000028941	0	0	0	0	0	0.181	0.282	0.286	0.543
ARFGAP3	RAC1	9823.ENSSSCP00000000039	9823.ENSSSCP00000022822	0	0	0	0	0.048	0.137	0.473	0.069	0.542
ARRB1	DNM3	9823.ENSSSCP00000015771	9823.ENSSSCP00000016416	0	0	0	0	0.049	0	0.489	0.135	0.542
PTK2B	RAC1	9823.ENSSSCP00000010320	9823.ENSSSCP00000022822	0	0	0	0	0.088	0.049	0.402	0.218	0.54
LAMC3	PTK2B	9823.ENSSSCP00000006117	9823.ENSSSCP00000010320	0	0	0	0	0.05	0	0.472	0.155	0.539
MRPL16	MTIF2	9823.ENSSSCP00000013952	9823.ENSSSCP00000008968	0	0	0	0	0.157	0.389	0	0.176	0.538
MTIF2	SIL1	9823.ENSSSCP00000008968	9823.ENSSSCP00000015257	0	0	0	0	0.157	0.389	0	0.176	0.538
CEBPA	KLF2	9823.ENSSSCP00000003086	9823.ENSSSCP00000029574	0	0	0	0	0.063	0.074	0.149	0.447	0.537
EHD4	RAB11FIP2	9823.ENSSSCP00000022034	9823.ENSSSCP00000011371	0	0	0	0	0	0.147	0	0.48	0.537
ACTN4	LPP	9823.ENSSSCP00000003207	9823.ENSSSCP00000012582	0	0	0	0	0.064	0.141	0.298	0.275	0.536
DHRS9	RPL26L1	9823.ENSSSCP00000025749	9823.ENSSSCP00000017999	0	0	0	0	0	0	0	0.534	0.534
NOS3	NPR1	9823.ENSSSCP00000017432	9823.ENSSSCP00000007006	0	0	0	0	0.109	0.043	0	0.495	0.532
ENSSSCP00000021076	STXBP1	9823.ENSSSCP00000021076	9823.ENSSSCP00000006018	0	0	0	0	0.086	0.39	0	0.228	0.531
PGF	TIE1	9823.ENSSSCP00000002574	9823.ENSSSCP00000004269	0	0	0	0	0	0.243	0.261	0.23	0.531
IL1R1	MAP3K14	9823.ENSSSCP00000008713	9823.ENSSSCP00000018362	0	0	0	0	0	0.115	0.42	0.157	0.529
ACTN4	PARVB	9823.ENSSSCP00000003207	9823.ENSSSCP00000000025	0	0	0	0	0.063	0	0.344	0.295	0.528
GRID2	ITPR1	9823.ENSSSCP00000020089	9823.ENSSSCP00000023692	0	0	0	0	0	0.128	0	0.48	0.527
ATP6V1G1	SGTA	9823.ENSSSCP00000001159	9823.ENSSSCP00000014315	0	0	0	0	0.068	0.513	0	0	0.526
ICAM-1	STAT3	9823.ENSSSCP00000030081	9823.ENSSSCP00000018439	0	0	0	0	0.063	0	0	0.512	0.523
IGFBP3	TFRC	9823.ENSSSCP00000017719	9823.ENSSSCP00000029501	0	0	0	0	0	0	0	0.523	0.523
NLK	TLE4	9823.ENSSSCP00000021566	9823.ENSSSCP00000005681	0	0	0	0	0.063	0.077	0.486	0.055	0.523
C1orf95	NXN	9823.ENSSSCP00000021151	9823.ENSSSCP00000022440	0	0	0	0	0	0	0	0.522	0.522
DOCK1	LYN	9823.ENSSSCP00000011458	9823.ENSSSCP00000006663	0	0	0	0	0.063	0.056	0.492	0.063	0.522
MLLT3	NPR1	9823.ENSSSCP00000005553	9823.ENSSSCP00000007006	0	0	0	0	0	0	0	0.521	0.522
DOCK1	PTK2B	9823.ENSSSCP00000011458	9823.ENSSSCP00000010320	0	0	0	0	0.063	0.059	0.379	0.229	0.521
FASTKD2	MTIF2	9823.ENSSSCP00000017094	9823.ENSSSCP00000008968	0	0	0	0	0.063	0.053	0	0.504	0.521
ARHGAP23	LDB2	9823.ENSSSCP00000021753	9823.ENSSSCP00000024946	0	0	0	0	0.063	0	0	0.508	0.519
MYC	TFRC	9823.ENSSSCP00000006374	9823.ENSSSCP00000029501	0	0	0	0	0.064	0.042	0	0.507	0.519
EIF1AD	RIOK1	9823.ENSSSCP00000022384	9823.ENSSSCP00000001095	0	0	0	0	0	0.518	0	0	0.518
LIMS1	LPP	9823.ENSSSCP00000008688	9823.ENSSSCP00000012582	0	0	0	0	0.061	0.056	0.296	0.32	0.518
SH3RF2	SUCLA2	9823.ENSSSCP00000022057	9823.ENSSSCP00000010036	0	0	0	0	0.063	0.045	0	0.505	0.518
LPP	PTK2B	9823.ENSSSCP00000012582	9823.ENSSSCP00000010320	0	0	0	0	0.063	0.064	0.394	0.196	0.515
IL6	MYC	9823.ENSSSCP00000023819	9823.ENSSSCP00000006374	0	0	0	0	0	0	0	0.513	0.513
CREB3L2	FUS	9823.ENSSSCP00000017504	9823.ENSSSCP00000031028	0	0	0	0	0	0	0	0.511	0.511
MAFK	NFATC1	9823.ENSSSCP00000008072	9823.ENSSSCP00000005229	0	0	0	0	0.063	0	0.437	0.148	0.511
ENSSSCP00000009732	MBP	9823.ENSSSCP00000009732	9823.ENSSSCP00000025444	0	0	0	0	0.049	0.19	0	0.415	0.51
EP400	WDFY3	9823.ENSSSCP00000026151	9823.ENSSSCP00000009843	0	0	0	0	0.49	0	0	0.08	0.51
IGF1R	MYC	9823.ENSSSCP00000005181	9823.ENSSSCP00000006374	0	0	0	0	0.049	0.076	0.136	0.431	0.51
ASAP1	RAC1	9823.ENSSSCP00000023411	9823.ENSSSCP00000022822	0	0	0	0	0	0.137	0.442	0.063	0.509
DOCK1	DOCK9	9823.ENSSSCP00000011458	9823.ENSSSCP00000027581	0	0	0	0	0.067	0.046	0	0.493	0.509
ARHGEF26	LYN	9823.ENSSSCP00000026959	9823.ENSSSCP00000006663	0	0	0	0	0	0.083	0.478	0.055	0.508
ACTN1	PTK2B	9823.ENSSSCP00000026895	9823.ENSSSCP00000010320	0	0	0	0	0	0.168	0.353	0.158	0.507
ITGB3	SOS1	9823.ENSSSCP00000018339	9823.ENSSSCP00000009045	0	0	0	0	0	0	0.5	0.053	0.506
PNPT1	RPL35	9823.ENSSSCP00000008963	9823.ENSSSCP00000005993	0	0	0	0	0.141	0	0	0.449	0.506
GPHN	SORBS2	9823.ENSSSCP00000002481	9823.ENSSSCP00000016740	0	0	0	0	0.061	0	0	0.494	0.504
RPL38	UBC	9823.ENSSSCP00000018266	9823.ENSSSCP00000026622	0	0	0	0	0.206	0.401	0	0	0.504
CLEC14A	DENND5A	9823.ENSSSCP00000021680	9823.ENSSSCP00000015508	0	0	0	0	0	0	0	0.503	0.503
ICAM-1	PVR	9823.ENSSSCP00000030081	9823.ENSSSCP00000003333	0	0	0	0	0.063	0	0	0.491	0.503
ETFA	SUCLA2	9823.ENSSSCP00000002037	9823.ENSSSCP00000010036	0.166	0	0	0	0.237	0.143	0	0.195	0.502
IL6	SELP	9823.ENSSSCP00000023819	9823.ENSSSCP00000006703	0	0	0	0	0.108	0	0	0.465	0.502
PKN3	STAT3	9823.ENSSSCP00000024596	9823.ENSSSCP00000018439	0	0	0	0	0.063	0.136	0.37	0.14	0.502
LIMS1	PDLIM1	9823.ENSSSCP00000008688	9823.ENSSSCP00000011180	0	0	0	0	0.051	0.121	0.322	0.222	0.501
PPP2R5B	PRKACA	9823.ENSSSCP00000013841	9823.ENSSSCP00000014641	0	0	0	0	0	0.073	0.46	0.085	0.501
ENSSSCP00000021796	STOM	9823.ENSSSCP00000021796	9823.ENSSSCP00000005913	0	0	0	0	0	0	0.5	0.042	0.5
CYSTM1	ENSSSCP00000021796	9823.ENSSSCP00000015277	9823.ENSSSCP00000021796	0	0	0	0	0	0	0.5	0	0.499
ENSSSCP00000021796	TSPAN14	9823.ENSSSCP00000021796	9823.ENSSSCP00000011029	0	0	0	0	0	0	0.5	0	0.499
PTPN1	SOS1	9823.ENSSSCP00000007956	9823.ENSSSCP00000009045	0	0	0	0	0.049	0.127	0.415	0.092	0.499
RASL11B	SORBS2	9823.ENSSSCP00000009422	9823.ENSSSCP00000016740	0	0	0	0	0.062	0.071	0.267	0.309	0.499
ACTN4	EPHA2	9823.ENSSSCP00000003207	9823.ENSSSCP00000003769	0	0	0	0	0.063	0.094	0.103	0.419	0.498
CCRN4L	ELF2	9823.ENSSSCP00000025473	9823.ENSSSCP00000025973	0	0	0	0	0	0	0	0.498	0.497
CLHC1	ENSSSCP00000021076	9823.ENSSSCP00000008966	9823.ENSSSCP00000021076	0	0	0	0	0.282	0.043	0	0.327	0.497
HHAT	MAFK	9823.ENSSSCP00000016547	9823.ENSSSCP00000008072	0	0	0	0	0.063	0	0	0.486	0.497
PTX3	SIGIRR	9823.ENSSSCP00000012497	9823.ENSSSCP00000022004	0	0	0	0	0	0	0	0.498	0.497
CDK17	PRKACA	9823.ENSSSCP00000022139	9823.ENSSSCP00000014641	0	0	0.362	0.62	0.063	0.095	0.325	0.226	0.496
PABPC4	SIL1	9823.ENSSSCP00000003965	9823.ENSSSCP00000015257	0	0	0	0	0.067	0	0	0.482	0.496
MYC	PPP2R5B	9823.ENSSSCP00000006374	9823.ENSSSCP00000013841	0	0	0	0	0	0.069	0.467	0.065	0.495
PTPDC1	STK38L	9823.ENSSSCP00000008631	9823.ENSSSCP00000025533	0	0	0	0	0.049	0.366	0	0.23	0.495
CHD1L	EP400	9823.ENSSSCP00000007145	9823.ENSSSCP00000026151	0	0	0	0.573	0.144	0.358	0	0.304	0.494
ACTN1	CSRP1	9823.ENSSSCP00000026895	9823.ENSSSCP00000024864	0	0	0	0	0.335	0.162	0	0.164	0.493
ACTN4	CSRP1	9823.ENSSSCP00000003207	9823.ENSSSCP00000024864	0	0	0	0	0.335	0.162	0	0.164	0.493
PALLD	SORBS2	9823.ENSSSCP00000023436	9823.ENSSSCP00000016740	0	0	0	0	0.063	0.095	0	0.451	0.493
GLUD1	SOD2	9823.ENSSSCP00000011056	9823.ENSSSCP00000027960	0.167	0	0	0	0.086	0	0	0.387	0.492
PTK2B	PTPN1	9823.ENSSSCP00000010320	9823.ENSSSCP00000007956	0	0	0	0	0.067	0.123	0.188	0.325	0.491
ICAM-1	ITGB3	9823.ENSSSCP00000030081	9823.ENSSSCP00000018339	0	0	0	0	0.063	0.127	0.16	0.345	0.489
MAP3K8	STK38L	9823.ENSSSCP00000028719	9823.ENSSSCP00000025533	0	0	0.238	0.559	0.064	0.355	0	0.278	0.489
PKN3	PRKACA	9823.ENSSSCP00000024596	9823.ENSSSCP00000014641	0	0	0	0.864	0.066	0	0.472	0.089	0.489
PTK2B	PTPN21	9823.ENSSSCP00000010320	9823.ENSSSCP00000002625	0	0	0	0	0	0.123	0.442	0	0.489
ARHGEF26	RAC1	9823.ENSSSCP00000026959	9823.ENSSSCP00000022822	0	0	0	0	0.063	0.146	0.331	0.157	0.488
ICAM-1	ITGA5	9823.ENSSSCP00000030081	9823.ENSSSCP00000000308	0	0	0	0	0.063	0.126	0.149	0.352	0.488
GLUD1	SUCLA2	9823.ENSSSCP00000011056	9823.ENSSSCP00000010036	0.105	0	0	0	0.186	0	0	0.353	0.487
IFFO2	LARP4	9823.ENSSSCP00000025566	9823.ENSSSCP00000000231	0	0	0	0	0	0	0	0.488	0.487
PKN3	PPP2R5B	9823.ENSSSCP00000024596	9823.ENSSSCP00000013841	0	0	0	0	0.064	0.045	0.472	0.043	0.487
BCAR1	PARVB	9823.ENSSSCP00000025692	9823.ENSSSCP00000000025	0	0	0	0	0.063	0	0	0.474	0.486
ITGB3	PRKACA	9823.ENSSSCP00000018339	9823.ENSSSCP00000014641	0	0	0	0	0.067	0	0.472	0	0.486
RAC1	SRGAP3	9823.ENSSSCP00000022822	9823.ENSSSCP00000027783	0	0	0	0	0	0.189	0.276	0.196	0.486
CYTH1	LIMS1	9823.ENSSSCP00000018190	9823.ENSSSCP00000008688	0	0	0	0	0	0	0	0.486	0.485
DHTKD1	GLUD1	9823.ENSSSCP00000011854	9823.ENSSSCP00000011056	0	0	0	0	0.197	0.088	0	0.354	0.485
FHL1C	GLIPR2	9823.ENSSSCP00000013501	9823.ENSSSCP00000005732	0	0	0	0	0	0	0	0.486	0.485
LARP4	MBNL2	9823.ENSSSCP00000000231	9823.ENSSSCP00000010151	0	0	0	0	0.063	0.084	0	0.449	0.485
ITGB3	LPP	9823.ENSSSCP00000018339	9823.ENSSSCP00000012582	0	0	0	0	0.064	0.068	0.323	0.23	0.484
ADRBK1	HDAC4	9823.ENSSSCP00000013735	9823.ENSSSCP00000025173	0	0	0	0	0.047	0.054	0.464	0.054	0.481
MYH9	SUCLA2	9823.ENSSSCP00000000149	9823.ENSSSCP00000010036	0	0	0	0	0	0	0	0.481	0.481
MYH9	RAC1	9823.ENSSSCP00000000149	9823.ENSSSCP00000022822	0	0	0	0	0.063	0.153	0.174	0.3	0.48
ACTN1	LARP4	9823.ENSSSCP00000026895	9823.ENSSSCP00000000231	0	0	0	0	0	0.054	0	0.472	0.479
PIM1	PRKACA	9823.ENSSSCP00000001708	9823.ENSSSCP00000014641	0	0	0.411	0.63	0.109	0.153	0.226	0.156	0.479
ARRB1	CLHC1	9823.ENSSSCP00000015771	9823.ENSSSCP00000008966	0	0	0	0	0	0.41	0	0.15	0.477
BCAR1	DOCK4	9823.ENSSSCP00000025692	9823.ENSSSCP00000017636	0	0	0	0	0	0.064	0.336	0.227	0.477
NOS3	THBD	9823.ENSSSCP00000017432	9823.ENSSSCP00000007578	0	0	0	0	0.063	0	0	0.465	0.477
NOS3	STAT3	9823.ENSSSCP00000017432	9823.ENSSSCP00000018439	0	0	0	0	0	0	0	0.477	0.477
PPEF1	PPP2R5B	9823.ENSSSCP00000028941	9823.ENSSSCP00000013841	0	0	0	0	0	0.253	0.236	0.158	0.477
EXOSC6	PNPT1	9823.ENSSSCP00000002934	9823.ENSSSCP00000008963	0.057	0	0	0	0.069	0	0.241	0.306	0.475
ICAM-1	THBD	9823.ENSSSCP00000030081	9823.ENSSSCP00000007578	0	0	0	0	0	0	0	0.475	0.475
PLAT	SELP	9823.ENSSSCP00000007494	9823.ENSSSCP00000006703	0	0	0	0	0	0.055	0.141	0.405	0.475
ARHGEF26	DOCK1	9823.ENSSSCP00000026959	9823.ENSSSCP00000011458	0	0	0	0	0.063	0.068	0	0.447	0.474
DNAJA3	SGTA	9823.ENSSSCP00000024932	9823.ENSSSCP00000014315	0	0	0	0	0.165	0.146	0	0.321	0.473
LPP	PDLIM1	9823.ENSSSCP00000012582	9823.ENSSSCP00000011180	0	0	0	0	0.063	0.153	0.337	0.118	0.473
PDLIM1	ZYX	9823.ENSSSCP00000011180	9823.ENSSSCP00000017443	0	0	0	0	0.063	0.153	0.337	0.118	0.473
PTPN1	RAPGEF1	9823.ENSSSCP00000007956	9823.ENSSSCP00000006127	0	0	0	0	0.063	0.127	0.175	0.312	0.473
DAB2IP	SOS1	9823.ENSSSCP00000005920	9823.ENSSSCP00000009045	0	0	0	0	0.067	0.395	0	0.14	0.472
IL4R	WDFY3	9823.ENSSSCP00000008346	9823.ENSSSCP00000009843	0	0	0	0	0.471	0	0	0	0.471
ARRB1	FZD4	9823.ENSSSCP00000015771	9823.ENSSSCP00000015840	0	0	0	0	0	0.18	0.246	0.212	0.47
DOCK1	SRGAP3	9823.ENSSSCP00000011458	9823.ENSSSCP00000027783	0	0	0	0	0.064	0.395	0	0.14	0.47
PRKACA	PTK2B	9823.ENSSSCP00000014641	9823.ENSSSCP00000010320	0	0	0	0.595	0.065	0	0.457	0	0.47
SSBP3	TAL1	9823.ENSSSCP00000020725	9823.ENSSSCP00000020206	0	0	0	0	0	0.269	0	0.306	0.47
ITGA5	PVR	9823.ENSSSCP00000000308	9823.ENSSSCP00000003333	0	0	0	0	0	0	0.467	0.045	0.469
ITGB5	ZYX	9823.ENSSSCP00000022661	9823.ENSSSCP00000017443	0	0	0	0	0.064	0.068	0.323	0.208	0.469
MRPL16	PDCD11	9823.ENSSSCP00000013952	9823.ENSSSCP00000011291	0.067	0	0	0	0.17	0.25	0	0.195	0.469
LYN	PKN3	9823.ENSSSCP00000006663	9823.ENSSSCP00000024596	0	0	0	0.56	0.063	0.128	0.37	0.149	0.468
MTIF2	PDCD11	9823.ENSSSCP00000008968	9823.ENSSSCP00000011291	0.162	0	0	0	0.186	0.057	0	0.271	0.468
FHL1C	PDLIM1	9823.ENSSSCP00000013501	9823.ENSSSCP00000011180	0	0	0	0	0.127	0.127	0.189	0.238	0.466
IL6	PTX3	9823.ENSSSCP00000023819	9823.ENSSSCP00000012497	0	0	0	0	0.182	0	0	0.374	0.466
PLCB3	RAC1	9823.ENSSSCP00000013861	9823.ENSSSCP00000022822	0	0	0	0	0	0.195	0.285	0.142	0.463
SRGAP3	STXBP1	9823.ENSSSCP00000027783	9823.ENSSSCP00000006018	0	0	0	0	0.064	0	0	0.45	0.463
CDK17	PPP2R5B	9823.ENSSSCP00000022139	9823.ENSSSCP00000013841	0	0	0	0	0	0.14	0.335	0.136	0.462
SIL1	SOD2	9823.ENSSSCP00000015257	9823.ENSSSCP00000027960	0	0	0	0	0.167	0.381	0	0.042	0.462
LAMC3	RAC1	9823.ENSSSCP00000006117	9823.ENSSSCP00000022822	0	0	0	0	0.063	0	0.442	0.052	0.461
MBNL2	NOVA2	9823.ENSSSCP00000010151	9823.ENSSSCP00000003351	0	0	0	0	0.065	0	0	0.448	0.461
OSMR	STAT3	9823.ENSSSCP00000017855	9823.ENSSSCP00000018439	0	0	0	0	0.065	0	0	0.448	0.461
CMIP	CSRP1	9823.ENSSSCP00000002903	9823.ENSSSCP00000024864	0	0	0	0	0	0.045	0	0.458	0.46
CLHC1	DNM3	9823.ENSSSCP00000008966	9823.ENSSSCP00000016416	0	0	0	0	0.112	0.277	0	0.226	0.459
GRID2	MYO10	9823.ENSSSCP00000020089	9823.ENSSSCP00000017789	0	0	0	0	0	0.057	0	0.45	0.459
NOS3	SELP	9823.ENSSSCP00000017432	9823.ENSSSCP00000006703	0	0	0	0	0.056	0	0	0.45	0.458
NOS3	SOD2	9823.ENSSSCP00000017432	9823.ENSSSCP00000027960	0	0	0	0	0.063	0	0	0.446	0.458
HRH1	PTK2B	9823.ENSSSCP00000012335	9823.ENSSSCP00000010320	0	0	0	0	0	0	0.451	0.052	0.457
PDCD11	SIL1	9823.ENSSSCP00000011291	9823.ENSSSCP00000015257	0.067	0	0	0	0.17	0.25	0	0.176	0.457
TIE1	VWF	9823.ENSSSCP00000004269	9823.ENSSSCP00000000759	0	0	0	0	0.205	0	0	0.346	0.457
ARRB1	KSR1	9823.ENSSSCP00000015771	9823.ENSSSCP00000018809	0	0	0	0	0	0.153	0.344	0.1	0.456
HGNC:9982	MYC	9823.ENSSSCP00000014633	9823.ENSSSCP00000006374	0	0	0	0	0	0	0	0.456	0.456
LPP	PARVB	9823.ENSSSCP00000012582	9823.ENSSSCP00000000025	0	0	0	0	0.061	0.16	0.211	0.23	0.456
PROCR	VWF	9823.ENSSSCP00000026282	9823.ENSSSCP00000000759	0	0	0	0	0.063	0	0	0.444	0.456
ACTN1	RAC1	9823.ENSSSCP00000026895	9823.ENSSSCP00000022822	0	0	0	0	0.066	0.09	0.329	0.156	0.454
ACTN4	RAC1	9823.ENSSSCP00000003207	9823.ENSSSCP00000022822	0	0	0	0	0.066	0.09	0.329	0.156	0.454
ADRBK1	UBXN2B	9823.ENSSSCP00000013735	9823.ENSSSCP00000006651	0	0	0	0	0	0	0	0.453	0.453
CCRN4L	ST3GAL1	9823.ENSSSCP00000025473	9823.ENSSSCP00000006354	0	0	0	0	0	0	0	0.452	0.452
CLEC14A	TAGLN2	9823.ENSSSCP00000021680	9823.ENSSSCP00000006818	0	0	0	0	0	0.065	0	0.438	0.452
ITGB3	TGM3	9823.ENSSSCP00000018339	9823.ENSSSCP00000021325	0	0	0	0	0.063	0	0.44	0	0.452
ANXA1	TCEA3	9823.ENSSSCP00000005658	9823.ENSSSCP00000019625	0	0	0	0	0	0	0	0.451	0.451
CMIP	GMDS	9823.ENSSSCP00000002903	9823.ENSSSCP00000001062	0	0	0	0	0	0	0	0.451	0.451
DAB2IP	DOCK4	9823.ENSSSCP00000005920	9823.ENSSSCP00000017636	0	0	0	0	0.065	0.148	0	0.367	0.451
IGF1R	SNAP29	9823.ENSSSCP00000005181	9823.ENSSSCP00000010767	0	0	0	0	0	0.159	0	0.375	0.451
CCL19	ICAM-1	9823.ENSSSCP00000011695	9823.ENSSSCP00000030081	0	0	0	0	0.063	0	0	0.437	0.45
PVR	USP7	9823.ENSSSCP00000003333	9823.ENSSSCP00000008441	0	0	0	0	0	0	0	0.45	0.45
CCL19	IL6	9823.ENSSSCP00000011695	9823.ENSSSCP00000023819	0	0	0	0	0.058	0	0	0.439	0.449
DOCK4	EPHA2	9823.ENSSSCP00000017636	9823.ENSSSCP00000003769	0	0	0	0	0.049	0.056	0.102	0.398	0.449
SEC11C	TMEM109	9823.ENSSSCP00000005285	9823.ENSSSCP00000013944	0	0	0	0	0	0	0	0.448	0.448
STK38L	TM7SF3	9823.ENSSSCP00000025533	9823.ENSSSCP00000000583	0	0	0	0	0	0	0	0.448	0.448
ITGB3	PDLIM1	9823.ENSSSCP00000018339	9823.ENSSSCP00000011180	0	0	0	0	0	0.162	0.313	0.118	0.447
ITGB4	PDLIM1	9823.ENSSSCP00000018227	9823.ENSSSCP00000011180	0	0	0	0	0	0.162	0.313	0.118	0.447
ITGB5	PDLIM1	9823.ENSSSCP00000022661	9823.ENSSSCP00000011180	0	0	0	0	0	0.162	0.313	0.118	0.447
TAF5L	UBC	9823.ENSSSCP00000010864	9823.ENSSSCP00000026622	0	0	0	0	0.063	0.435	0	0	0.447
ANGPT4	LMF1	9823.ENSSSCP00000007666	9823.ENSSSCP00000008553	0	0	0	0	0	0	0	0.446	0.446
MAP3K14	SIGIRR	9823.ENSSSCP00000018362	9823.ENSSSCP00000022004	0	0	0	0	0	0	0	0.446	0.446
FUS	TAF5L	9823.ENSSSCP00000031028	9823.ENSSSCP00000010864	0	0	0	0	0.061	0.434	0	0	0.445
ARRB1	CYTH1	9823.ENSSSCP00000015771	9823.ENSSSCP00000018190	0	0	0	0	0	0.115	0.396	0.044	0.444
RAB11FIP2	RASL11B	9823.ENSSSCP00000011371	9823.ENSSSCP00000009422	0	0	0	0	0	0.159	0	0.366	0.444
ARHGEF26	ICAM-1	9823.ENSSSCP00000026959	9823.ENSSSCP00000030081	0	0	0	0	0	0	0	0.443	0.443
EIF2B2	IRF2BPL	9823.ENSSSCP00000002576	9823.ENSSSCP00000002593	0	0	0	0	0	0	0	0.443	0.443
IL6	LYN	9823.ENSSSCP00000023819	9823.ENSSSCP00000006663	0	0	0	0	0.061	0.044	0.283	0.238	0.443
MAP3K14	STK38L	9823.ENSSSCP00000018362	9823.ENSSSCP00000025533	0	0	0	0.575	0.063	0.379	0	0.228	0.443
MRPL16	NHP2L1	9823.ENSSSCP00000013952	9823.ENSSSCP00000000064	0.072	0	0	0	0.172	0.274	0	0.119	0.442
MTIF2	NHP2L1	9823.ENSSSCP00000008968	9823.ENSSSCP00000000064	0.101	0	0	0	0.063	0.354	0	0.097	0.442
NHP2L1	SIL1	9823.ENSSSCP00000000064	9823.ENSSSCP00000015257	0.072	0	0	0	0.172	0.274	0	0.119	0.442
NHP2L1	RIOK1	9823.ENSSSCP00000000064	9823.ENSSSCP00000001095	0	0	0.28	0	0.145	0.158	0	0.052	0.442
ANGPT4	EPAS1	9823.ENSSSCP00000007666	9823.ENSSSCP00000009011	0	0	0	0	0	0	0	0.441	0.441
DNM3	PTK2B	9823.ENSSSCP00000016416	9823.ENSSSCP00000010320	0	0	0	0	0	0.184	0	0.344	0.441
OFD1	TEX9	9823.ENSSSCP00000012908	9823.ENSSSCP00000004959	0	0	0	0	0.066	0	0	0.427	0.441
RAPGEF2	SOS1	9823.ENSSSCP00000009475	9823.ENSSSCP00000009045	0	0	0	0.547	0.098	0.393	0	0.087	0.441
DAB2IP	RASL11B	9823.ENSSSCP00000005920	9823.ENSSSCP00000009422	0	0	0	0	0.061	0.183	0.274	0.113	0.439
IL6	THBD	9823.ENSSSCP00000023819	9823.ENSSSCP00000007578	0	0	0	0	0.063	0	0	0.425	0.439
CDK17	EVA1A	9823.ENSSSCP00000022139	9823.ENSSSCP00000024533	0	0	0	0	0	0	0	0.438	0.438
GIGYF2	ZFP36	9823.ENSSSCP00000017259	9823.ENSSSCP00000022373	0	0	0	0	0	0.09	0	0.408	0.438
KLF2	THBD	9823.ENSSSCP00000029574	9823.ENSSSCP00000007578	0	0	0	0	0.068	0	0	0.421	0.438
BCL3	SBNO2	9823.ENSSSCP00000019931	9823.ENSSSCP00000026501	0	0	0	0	0.286	0.069	0	0.218	0.434
CDK17	CEBPA	9823.ENSSSCP00000022139	9823.ENSSSCP00000003086	0	0	0	0	0	0.153	0.309	0.112	0.434
DOCK4	LYN	9823.ENSSSCP00000017636	9823.ENSSSCP00000006663	0	0	0	0	0.05	0.056	0.419	0	0.433
ANXA2	TAGLN2	9823.ENSSSCP00000004935	9823.ENSSSCP00000006818	0	0	0	0	0.168	0	0	0.346	0.432
ITGA5	LIMS1	9823.ENSSSCP00000000308	9823.ENSSSCP00000008688	0	0	0	0	0.064	0.051	0.167	0.323	0.432
NOS3	PGF	9823.ENSSSCP00000017432	9823.ENSSSCP00000002574	0	0	0	0	0	0	0	0.43	0.43
CYTH1	RAC1	9823.ENSSSCP00000018190	9823.ENSSSCP00000022822	0	0	0	0	0.063	0.141	0.274	0.139	0.429
KLF2	ZEB2	9823.ENSSSCP00000029574	9823.ENSSSCP00000021098	0	0	0	0	0	0.07	0	0.41	0.427
LONRF3	UBC	9823.ENSSSCP00000013431	9823.ENSSSCP00000026622	0	0	0	0	0.069	0.364	0	0.111	0.427
ACVR1B	PPP2R5B	9823.ENSSSCP00000000248	9823.ENSSSCP00000013841	0	0	0	0	0.063	0.131	0.352	0	0.426
ANXA1	CHST3	9823.ENSSSCP00000005658	9823.ENSSSCP00000027612	0	0	0	0	0	0	0	0.427	0.426
MGAT5	ST3GAL1	9823.ENSSSCP00000016642	9823.ENSSSCP00000006354	0	0	0	0	0	0	0	0.427	0.426
MYH9	ZYX	9823.ENSSSCP00000000149	9823.ENSSSCP00000017443	0	0	0	0	0.069	0.119	0	0.357	0.426
RASL11B	TAGLN2	9823.ENSSSCP00000009422	9823.ENSSSCP00000006818	0	0	0	0	0	0.041	0	0.427	0.426
SAP30BP	SASH1	9823.ENSSSCP00000019884	9823.ENSSSCP00000020723	0	0	0	0	0	0	0	0.427	0.426
PHF8	USP7	9823.ENSSSCP00000030406	9823.ENSSSCP00000008441	0	0	0	0	0.063	0.189	0	0.305	0.425
CNOT6L	SAMD4B	9823.ENSSSCP00000009593	9823.ENSSSCP00000029917	0	0	0	0	0	0.369	0	0.125	0.424
DPM2	LDLRAD3	9823.ENSSSCP00000006034	9823.ENSSSCP00000014126	0	0	0	0	0	0	0	0.424	0.424
ENSSSCP00000021796	IL6	9823.ENSSSCP00000021796	9823.ENSSSCP00000023819	0	0	0	0	0	0	0.411	0.063	0.424
MTIF2	SEPT9	9823.ENSSSCP00000008968	9823.ENSSSCP00000018191	0	0	0	0	0.049	0	0	0.42	0.424
ARFGAP3	ASAP1	9823.ENSSSCP00000000039	9823.ENSSSCP00000023411	0	0	0	0	0	0.081	0	0.398	0.423
CEBPA	FOSL2	9823.ENSSSCP00000003086	9823.ENSSSCP00000023224	0	0	0	0	0.063	0.158	0.25	0.141	0.423
IGF1R	SOD2	9823.ENSSSCP00000005181	9823.ENSSSCP00000027960	0	0	0	0	0	0	0.173	0.331	0.423
MLLT3	MYC	9823.ENSSSCP00000005553	9823.ENSSSCP00000006374	0	0	0	0	0.063	0.146	0	0.336	0.423
PARVB	PDLIM1	9823.ENSSSCP00000000025	9823.ENSSSCP00000011180	0	0	0	0	0.063	0.185	0.231	0.134	0.423
ADRBK1	HRH1	9823.ENSSSCP00000013735	9823.ENSSSCP00000012335	0	0	0	0	0	0.045	0.395	0.081	0.422
ANXA2	ITGA5	9823.ENSSSCP00000004935	9823.ENSSSCP00000000308	0	0	0	0	0.065	0	0	0.407	0.422
MBNL2	SEC11C	9823.ENSSSCP00000010151	9823.ENSSSCP00000005285	0	0	0	0	0	0	0	0.422	0.422
GDI2	GLUD1	9823.ENSSSCP00000011877	9823.ENSSSCP00000011056	0	0	0	0	0.065	0.133	0	0.344	0.421
BCAR1	PKN3	9823.ENSSSCP00000025692	9823.ENSSSCP00000024596	0	0	0	0	0.063	0.196	0.28	0.057	0.42
GADD45B	ZFP36	9823.ENSSSCP00000019879	9823.ENSSSCP00000022373	0	0	0	0	0.174	0	0	0.327	0.42
PDLIM1	RAC1	9823.ENSSSCP00000011180	9823.ENSSSCP00000022822	0	0	0	0	0	0.187	0.274	0.097	0.42
HDAC4	STAT3	9823.ENSSSCP00000025173	9823.ENSSSCP00000018439	0	0	0	0	0.062	0.141	0.149	0.253	0.419
PABPC4	ZFP36	9823.ENSSSCP00000003965	9823.ENSSSCP00000022373	0	0	0	0	0.065	0.144	0	0.332	0.419
RAC1	STK38L	9823.ENSSSCP00000022822	9823.ENSSSCP00000025533	0	0	0	0	0.057	0.191	0	0.3	0.419
ITGB4	MYH9	9823.ENSSSCP00000018227	9823.ENSSSCP00000000149	0	0	0	0	0.063	0.159	0.196	0.19	0.418
NPTX1	PLCB3	9823.ENSSSCP00000018163	9823.ENSSSCP00000013861	0	0	0	0	0	0	0	0.419	0.418
MTIF2	UBC	9823.ENSSSCP00000008968	9823.ENSSSCP00000026622	0	0	0	0	0.056	0.263	0	0.23	0.417
SELP	STAT3	9823.ENSSSCP00000006703	9823.ENSSSCP00000018439	0	0	0	0	0.063	0.042	0.179	0.303	0.417
USP7	ZEB2	9823.ENSSSCP00000008441	9823.ENSSSCP00000021098	0	0	0	0	0	0.153	0	0.34	0.417
CMIP	ITGB4	9823.ENSSSCP00000002903	9823.ENSSSCP00000018227	0	0	0	0	0	0	0	0.417	0.416
MLLT3	PALM2	9823.ENSSSCP00000005553	9823.ENSSSCP00000005846	0	0	0	0	0	0	0	0.416	0.416
BCAR1	NRP1	9823.ENSSSCP00000025692	9823.ENSSSCP00000011839	0	0	0	0	0.062	0.183	0	0.299	0.415
CETN3	MRPS33	9823.ENSSSCP00000015048	9823.ENSSSCP00000014318	0	0	0	0	0.147	0	0	0.343	0.415
KSR1	RASL11B	9823.ENSSSCP00000018809	9823.ENSSSCP00000009422	0	0	0	0	0	0.253	0.223	0.073	0.414
ITGB4	MYO10	9823.ENSSSCP00000018227	9823.ENSSSCP00000017789	0	0	0	0	0.049	0.334	0.149	0	0.413
SEC11C	STXBP1	9823.ENSSSCP00000005285	9823.ENSSSCP00000006018	0	0	0	0	0.05	0	0	0.408	0.413
DAB2IP	STOM	9823.ENSSSCP00000005920	9823.ENSSSCP00000005913	0	0	0	0	0	0	0	0.412	0.412
PLAT	PROCR	9823.ENSSSCP00000007494	9823.ENSSSCP00000026282	0	0	0	0	0.063	0.124	0	0.341	0.412
ABLIM1	ZYX	9823.ENSSSCP00000011348	9823.ENSSSCP00000017443	0	0	0	0.573	0	0.403	0	0.073	0.411
ITGB5	TSPAN14	9823.ENSSSCP00000022661	9823.ENSSSCP00000011029	0	0	0	0	0	0.106	0.178	0.263	0.411
LYN	UBC	9823.ENSSSCP00000006663	9823.ENSSSCP00000026622	0	0	0	0	0	0.403	0	0.054	0.411
NRP1	THBD	9823.ENSSSCP00000011839	9823.ENSSSCP00000007578	0	0	0	0	0.063	0	0	0.398	0.411
PTK2B	SH3GL2	9823.ENSSSCP00000010320	9823.ENSSSCP00000005565	0	0	0	0	0	0	0.398	0.063	0.411
RPL26L1	UBC	9823.ENSSSCP00000017999	9823.ENSSSCP00000026622	0	0	0	0	0.203	0.275	0	0.063	0.411
KIAA1755	RAC1	9823.ENSSSCP00000007822	9823.ENSSSCP00000022822	0	0	0	0	0	0.213	0.264	0.063	0.409
LOC100625711	STX11	9823.ENSSSCP00000020025	9823.ENSSSCP00000004457	0	0	0	0	0	0.226	0.22	0.101	0.409
PRKACA	SOS1	9823.ENSSSCP00000014641	9823.ENSSSCP00000009045	0	0	0	0	0.065	0.235	0	0.241	0.409
PRKACA	RAC1	9823.ENSSSCP00000014641	9823.ENSSSCP00000022822	0	0	0	0	0.063	0.149	0.285	0.086	0.409
DAB2IP	RAC1	9823.ENSSSCP00000005920	9823.ENSSSCP00000022822	0	0	0	0	0	0.136	0.183	0.229	0.408
HRH1	PDLIM1	9823.ENSSSCP00000012335	9823.ENSSSCP00000011180	0	0	0	0	0.063	0	0.395	0	0.408
PITPNC1	PSMD12	9823.ENSSSCP00000018302	9823.ENSSSCP00000018301	0	0	0	0	0	0	0	0.408	0.408
ANXA2	MID1	9823.ENSSSCP00000004935	9823.ENSSSCP00000012889	0	0	0	0	0	0.115	0	0.358	0.407
ASAP1	CLHC1	9823.ENSSSCP00000023411	9823.ENSSSCP00000008966	0	0	0	0	0.05	0.149	0.299	0.078	0.407
CSRP1	LIMS1	9823.ENSSSCP00000024864	9823.ENSSSCP00000008688	0	0	0	0	0.063	0.089	0.144	0.285	0.407
LIMS1	PTK2B	9823.ENSSSCP00000008688	9823.ENSSSCP00000010320	0	0	0	0	0	0.044	0.21	0.279	0.407
PALM2	SIGIRR	9823.ENSSSCP00000005846	9823.ENSSSCP00000022004	0	0	0	0	0	0	0	0.407	0.407
PKN3	PTK2B	9823.ENSSSCP00000024596	9823.ENSSSCP00000010320	0	0	0	0	0.063	0.142	0.235	0.15	0.407
ASAP1	LYN	9823.ENSSSCP00000023411	9823.ENSSSCP00000006663	0	0	0	0	0	0.085	0.115	0.325	0.405
CREB3L2	MGAT5	9823.ENSSSCP00000017504	9823.ENSSSCP00000016642	0	0	0	0	0	0	0	0.405	0.405
CSRP1	GMDS	9823.ENSSSCP00000024864	9823.ENSSSCP00000001062	0	0	0	0	0	0	0	0.405	0.405
CYTH1	WDFY3	9823.ENSSSCP00000018190	9823.ENSSSCP00000009843	0	0	0	0	0.191	0.122	0	0.23	0.405
EPHA2	SBNO2	9823.ENSSSCP00000003769	9823.ENSSSCP00000026501	0	0	0	0	0.063	0	0	0.392	0.405
IL6	PLAT	9823.ENSSSCP00000023819	9823.ENSSSCP00000007494	0	0	0	0	0.063	0	0	0.391	0.405
ITGB4	OGN	9823.ENSSSCP00000018227	9823.ENSSSCP00000020799	0	0	0	0	0.048	0.071	0.149	0.303	0.405
KSR1	RAPGEF1	9823.ENSSSCP00000018809	9823.ENSSSCP00000006127	0	0	0	0	0.063	0.131	0.132	0.258	0.405
CSRP1	LPP	9823.ENSSSCP00000024864	9823.ENSSSCP00000012582	0	0	0	0	0.073	0.089	0.144	0.272	0.403
EPAS1	UBC	9823.ENSSSCP00000009011	9823.ENSSSCP00000026622	0	0	0	0	0	0.403	0	0	0.403
KLF2	NOS3	9823.ENSSSCP00000029574	9823.ENSSSCP00000017432	0	0	0	0	0	0	0.151	0.326	0.403
LARP4	RPL35	9823.ENSSSCP00000000231	9823.ENSSSCP00000005993	0	0	0	0	0.063	0.192	0	0.275	0.403
EPAS1	SOD2	9823.ENSSSCP00000009011	9823.ENSSSCP00000027960	0	0	0	0	0	0	0	0.402	0.402
FLI1	MLLT3	9823.ENSSSCP00000016158	9823.ENSSSCP00000005553	0	0	0	0	0	0.049	0	0.397	0.402
NFATC1	TAL1	9823.ENSSSCP00000005229	9823.ENSSSCP00000020206	0	0	0	0	0.061	0	0.348	0.102	0.402
SORBS2	SRGAP3	9823.ENSSSCP00000016740	9823.ENSSSCP00000027783	0	0	0	0	0	0.392	0	0.058	0.402
HDAC4	MYC	9823.ENSSSCP00000025173	9823.ENSSSCP00000006374	0	0	0	0	0	0.117	0.155	0.261	0.4
ITGA5	ZYX	9823.ENSSSCP00000000308	9823.ENSSSCP00000017443	0	0	0	0	0.067	0.051	0.27	0.181	0.4
KSR1	RAPGEF2	9823.ENSSSCP00000018809	9823.ENSSSCP00000009475	0	0	0	0	0	0.158	0.117	0.258	0.4
MYC	ZEB2	9823.ENSSSCP00000006374	9823.ENSSSCP00000021098	0	0	0	0	0	0	0	0.4	0.4

## Sheet: black
#node1	node2	node1_string_id	node2_string_id	neighborhood_on_chromosome	gene_fusion	phylogenetic_cooccurrence	homology	coexpression	experimentally_determined_interaction	database_annotated	automated_textmining	combined_score
ACADM	HADHB	9823.ENSSSCP00000004085	9823.ENSSSCP00000009135	0.054	0	0	0	0.609	0.434	0.988	0.663	0.999
DDOST	RPN1	9823.ENSSSCP00000003805	9823.ENSSSCP00000012376	0	0	0	0	0.879	0.923	0.892	0.951	0.999
HADH	HADHB	9823.ENSSSCP00000009757	9823.ENSSSCP00000009135	0.108	0.009	0.267	0	0.252	0.429	0.996	0.675	0.999
IRS1	PTPN11	9823.ENSSSCP00000024919	9823.ENSSSCP00000020527	0	0	0	0	0	0.931	0.917	0.846	0.999
ACTR2	WASL	9823.ENSSSCP00000008921	9823.ENSSSCP00000017588	0	0	0	0	0	0.91	0.917	0.841	0.998
ATP6V0D1	ATP6V1H	9823.ENSSSCP00000002995	9823.ENSSSCP00000006676	0	0	0	0	0.518	0.771	0.975	0.561	0.998
DCTN1	DCTN3	9823.ENSSSCP00000008833	9823.ENSSSCP00000011701	0	0	0	0	0.168	0.942	0.916	0.608	0.998
DYNC1I2	DYNC1LI2	9823.ENSSSCP00000016901	9823.ENSSSCP00000026472	0	0	0	0	0.064	0.929	0.8	0.909	0.998
GCLM	GSS	9823.ENSSSCP00000007346	9823.ENSSSCP00000007759	0	0	0	0	0.069	0.199	0.996	0.651	0.998
GRB2	IRS1	9823.ENSSSCP00000018229	9823.ENSSSCP00000024919	0	0	0	0	0	0.868	0.917	0.834	0.998
ARID1A	SMARCB1	9823.ENSSSCP00000003862	9823.ENSSSCP00000010743	0	0	0	0	0.063	0.933	0.832	0.829	0.997
CDS2	CRLS1	9823.ENSSSCP00000021121	9823.ENSSSCP00000007510	0.162	0	0	0	0.121	0.187	0.988	0.494	0.995
GRB2	PTPN11	9823.ENSSSCP00000018229	9823.ENSSSCP00000020527	0	0	0	0.628	0.091	0.916	0.917	0.932	0.995
ACTR1A	DCTN1	9823.ENSSSCP00000011276	9823.ENSSSCP00000008833	0	0	0	0	0.078	0.926	0.8	0.651	0.994
HSPA4	STUB1	9823.ENSSSCP00000015203	9823.ENSSSCP00000008552	0	0	0	0	0.049	0.941	0.603	0.767	0.994
MAT2A	MTR	9823.ENSSSCP00000024328	9823.ENSSSCP00000010817	0.121	0	0	0	0.067	0	0.988	0.45	0.994
ACTR2	ACTR3B	9823.ENSSSCP00000008921	9823.ENSSSCP00000017406	0	0	0	0.806	0.588	0.824	0.912	0.538	0.993
SMARCA2	SMARCB1	9823.ENSSSCP00000005624	9823.ENSSSCP00000010743	0	0	0	0	0.167	0.911	0.568	0.827	0.993
ACTR3B	WASL	9823.ENSSSCP00000017406	9823.ENSSSCP00000017588	0	0	0	0	0	0.817	0.912	0.522	0.991
AGPAT5	CDS2	9823.ENSSSCP00000016696	9823.ENSSSCP00000021121	0.08	0	0	0	0.087	0	0.987	0.167	0.989
GCLM	OPLAH	9823.ENSSSCP00000007346	9823.ENSSSCP00000006320	0	0	0	0	0.063	0	0.988	0.053	0.988
NRAS	PTPN11	9823.ENSSSCP00000007203	9823.ENSSSCP00000020527	0	0	0	0	0.063	0.404	0.958	0.544	0.988
EXOC2	RALB	9823.ENSSSCP00000001053	9823.ENSSSCP00000027969	0	0	0	0	0	0.745	0.824	0.752	0.987
GRB2	NRAS	9823.ENSSSCP00000018229	9823.ENSSSCP00000007203	0	0	0	0	0.093	0.343	0.958	0.564	0.987
GRB2	WASL	9823.ENSSSCP00000018229	9823.ENSSSCP00000017588	0	0	0	0	0.063	0.78	0.77	0.749	0.986
ECHDC1	HADH	9823.ENSSSCP00000004552	9823.ENSSSCP00000009757	0.081	0	0.382	0	0.294	0.231	0.944	0.313	0.985
ARID1A	SMARCA2	9823.ENSSSCP00000003862	9823.ENSSSCP00000005624	0	0	0	0	0.112	0.884	0.507	0.707	0.983
RBL2	TFDP2	9823.ENSSSCP00000027848	9823.ENSSSCP00000026107	0	0	0	0	0.167	0.635	0.896	0.456	0.98
KPNB1	RANBP2	9823.ENSSSCP00000018562	9823.ENSSSCP00000008687	0	0	0	0	0.143	0.86	0.599	0.616	0.979
ACTR1A	DCTN3	9823.ENSSSCP00000011276	9823.ENSSSCP00000011701	0	0	0	0	0.063	0.841	0.8	0.352	0.978
DCTN1	DYNC1I2	9823.ENSSSCP00000008833	9823.ENSSSCP00000016901	0	0	0	0	0.091	0.793	0.8	0.49	0.978
FYN	NRAS	9823.ENSSSCP00000004769	9823.ENSSSCP00000007203	0	0	0	0	0.089	0.495	0.945	0.231	0.978
ACVR1	BMPR2	9823.ENSSSCP00000016823	9823.ENSSSCP00000017072	0	0	0	0.752	0.064	0.674	0.917	0.763	0.977
AGPAT3	CDS2	9823.ENSSSCP00000025100	9823.ENSSSCP00000021121	0.08	0	0	0	0.087	0	0.965	0.32	0.977
ECHDC1	HADHB	9823.ENSSSCP00000004552	9823.ENSSSCP00000009135	0.057	0	0	0	0.167	0.253	0.943	0.429	0.977
IL6ST	PTPN11	9823.ENSSSCP00000017925	9823.ENSSSCP00000020527	0	0	0	0	0.063	0.819	0.603	0.652	0.973
DNTTIP2	UTP6	9823.ENSSSCP00000007347	9823.ENSSSCP00000018800	0	0	0	0	0.799	0.83	0	0.266	0.972
ATXN1	CIC	9823.ENSSSCP00000001136	9823.ENSSSCP00000003278	0	0	0	0	0.063	0.932	0	0.594	0.971
SNX3	VPS26A	9823.ENSSSCP00000004733	9823.ENSSSCP00000010928	0	0	0	0	0.103	0.748	0.6	0.701	0.969
EXOSC3	UTP6	9823.ENSSSCP00000005748	9823.ENSSSCP00000018800	0	0	0	0	0.37	0.515	0.9	0	0.966
ALDH7A1	MAOA	9823.ENSSSCP00000015155	9823.ENSSSCP00000013044	0	0	0	0	0.063	0	0.958	0.14	0.963
ERO1L	PDIA4	9823.ENSSSCP00000005415	9823.ENSSSCP00000016385	0	0	0	0	0.079	0.504	0.8	0.652	0.963
ACSF3	ALDH7A1	9823.ENSSSCP00000024486	9823.ENSSSCP00000015155	0.054	0	0	0	0.063	0.403	0.932	0.101	0.962
AHCYL1	MTR	9823.ENSSSCP00000007271	9823.ENSSSCP00000010817	0.095	0	0	0	0.063	0	0.939	0.36	0.962
GFPT1	GLUL	9823.ENSSSCP00000008902	9823.ENSSSCP00000016481	0.162	0	0	0	0.082	0	0.937	0.314	0.962
DDX49	UTP6	9823.ENSSSCP00000025030	9823.ENSSSCP00000018800	0	0	0	0	0.907	0.044	0.6	0	0.961
FNIP1	RRAGC	9823.ENSSSCP00000023763	9823.ENSSSCP00000003953	0	0	0	0	0.063	0.271	0.9	0.499	0.961
SAV1	STK3	9823.ENSSSCP00000005399	9823.ENSSSCP00000006486	0	0	0	0	0.064	0.637	0.8	0.477	0.959
FNIP1	RRAGD	9823.ENSSSCP00000023763	9823.ENSSSCP00000004663	0	0	0	0	0.062	0.271	0.9	0.447	0.957
ARHGAP35	NRAS	9823.ENSSSCP00000003363	9823.ENSSSCP00000007203	0	0	0	0	0.071	0.132	0.948	0.086	0.956
DDX6	LSM6	9823.ENSSSCP00000016020	9823.ENSSSCP00000009641	0	0	0	0	0.064	0.162	0.9	0.507	0.956
RTCA	UTP6	9823.ENSSSCP00000007319	9823.ENSSSCP00000018800	0	0	0	0	0.736	0.725	0	0.451	0.956
BICD2	DYNC1I2	9823.ENSSSCP00000008624	9823.ENSSSCP00000016901	0	0	0	0	0.063	0.376	0.6	0.83	0.955
BNIP3	GABARAPL2	9823.ENSSSCP00000022131	9823.ENSSSCP00000002922	0	0	0	0	0.118	0.087	0.8	0.756	0.955
MRPS28	PTCD3	9823.ENSSSCP00000006569	9823.ENSSSCP00000028455	0	0	0	0	0.063	0.774	0.8	0	0.953
ATF6	MBTPS1	9823.ENSSSCP00000006765	9823.ENSSSCP00000002896	0	0	0	0	0	0.059	0.9	0.508	0.949
DNAJA2	HSPA4	9823.ENSSSCP00000003066	9823.ENSSSCP00000015203	0.043	0	0.41	0	0.319	0.662	0.188	0.611	0.949
RNASEH1	RNASEH2A	9823.ENSSSCP00000027507	9823.ENSSSCP00000014606	0.167	0	0	0	0.108	0.826	0	0.653	0.949
ACTR1A	DYNC1I2	9823.ENSSSCP00000011276	9823.ENSSSCP00000016901	0	0	0	0	0.113	0.694	0.8	0.155	0.947
ADAMTS10	B3GALTL	9823.ENSSSCP00000022222	9823.ENSSSCP00000009964	0	0	0	0	0	0	0.9	0.497	0.947
ARHGAP35	FYN	9823.ENSSSCP00000003363	9823.ENSSSCP00000004769	0	0	0	0	0.052	0.131	0.603	0.853	0.945
MAOA	SAT2	9823.ENSSSCP00000013044	9823.ENSSSCP00000019018	0	0	0	0	0.056	0	0.944	0.052	0.945
EFTUD2	LSM6	9823.ENSSSCP00000018378	9823.ENSSSCP00000009641	0	0	0	0	0.112	0.849	0.6	0.078	0.943
GRB2	PTK2	9823.ENSSSCP00000018229	9823.ENSSSCP00000027052	0	0	0	0	0.063	0.648	0.579	0.64	0.943
BICD2	DYNC1LI2	9823.ENSSSCP00000008624	9823.ENSSSCP00000026472	0	0	0	0	0.063	0.333	0.6	0.788	0.939
DNM1	GRB2	9823.ENSSSCP00000006044	9823.ENSSSCP00000018229	0	0	0	0	0.063	0.771	0.548	0.451	0.939
MANF	PDIA4	9823.ENSSSCP00000012173	9823.ENSSSCP00000016385	0	0	0	0	0.918	0	0	0.28	0.939
ADAMTS13	B3GALTL	9823.ENSSSCP00000024720	9823.ENSSSCP00000009964	0	0	0	0	0	0	0.9	0.413	0.938
GNAI3	PLCB4	9823.ENSSSCP00000007279	9823.ENSSSCP00000007521	0	0	0	0	0.049	0.142	0.887	0.405	0.938
HADH	OXCT1	9823.ENSSSCP00000009757	9823.ENSSSCP00000017870	0.141	0	0	0	0.092	0	0.9	0.281	0.936
RAC1	WASL	9823.ENSSSCP00000022822	9823.ENSSSCP00000017588	0	0	0	0	0.087	0.712	0.503	0.568	0.936
FYN	SH3KBP1	9823.ENSSSCP00000004769	9823.ENSSSCP00000029213	0	0	0	0	0.063	0.147	0.908	0.23	0.935
GNAI3	NRAS	9823.ENSSSCP00000007279	9823.ENSSSCP00000007203	0	0	0	0	0.132	0.204	0.893	0.229	0.935
FYN	GRB2	9823.ENSSSCP00000004769	9823.ENSSSCP00000018229	0	0	0	0.739	0.113	0.583	0.793	0.758	0.933
GDPGP1	UXS1	9823.ENSSSCP00000002034	9823.ENSSSCP00000008694	0	0	0	0	0	0	0.884	0.45	0.933
GNAI1	NRAS	9823.ENSSSCP00000016334	9823.ENSSSCP00000007203	0	0	0	0	0.098	0.204	0.893	0.229	0.933
FOXO4	YWHAG	9823.ENSSSCP00000013194	9823.ENSSSCP00000008214	0	0	0	0	0	0.193	0.855	0.47	0.932
NRAS	ZDHHC9	9823.ENSSSCP00000007203	9823.ENSSSCP00000013452	0	0	0	0	0	0.145	0.9	0.276	0.932
KPTN	RRAGC	9823.ENSSSCP00000003379	9823.ENSSSCP00000003953	0	0	0	0	0	0	0.9	0.344	0.931
ADAMTS5	B3GALTL	9823.ENSSSCP00000012809	9823.ENSSSCP00000009964	0	0	0	0	0	0	0.9	0.334	0.93
COL4A3BP	OSBP	9823.ENSSSCP00000014974	9823.ENSSSCP00000013959	0	0	0	0.566	0.064	0	0.9	0.683	0.93
CYP2J34	CYP2U1	9823.ENSSSCP00000020691	9823.ENSSSCP00000009758	0	0	0.479	0.891	0	0.264	0.9	0.494	0.93
FYN	PTPN11	9823.ENSSSCP00000004769	9823.ENSSSCP00000020527	0	0	0	0.551	0.065	0.393	0.834	0.711	0.929
IRS1	SOCS4	9823.ENSSSCP00000024919	9823.ENSSSCP00000005432	0	0	0	0	0	0.154	0.87	0.405	0.929
GRB2	IL6ST	9823.ENSSSCP00000018229	9823.ENSSSCP00000017925	0	0	0	0	0.051	0.139	0.917	0.066	0.928
COX18	CYCS	9823.ENSSSCP00000009548	9823.ENSSSCP00000017704	0	0	0	0	0.115	0	0.9	0.232	0.926
DDX49	EXOSC3	9823.ENSSSCP00000025030	9823.ENSSSCP00000005748	0	0	0	0	0.231	0.049	0.9	0.112	0.926
DDX49	EFTUD2	9823.ENSSSCP00000025030	9823.ENSSSCP00000018378	0	0	0	0	0.392	0.671	0	0.663	0.926
GALM	GLA	9823.ENSSSCP00000009052	9823.ENSSSCP00000026319	0	0	0	0	0	0	0.9	0.299	0.926
ADAMTS10	ADAMTS13	9823.ENSSSCP00000022222	9823.ENSSSCP00000024720	0	0	0	0.649	0.063	0	0.9	0.661	0.924
CYP2J34	EPHX2	9823.ENSSSCP00000020691	9823.ENSSSCP00000010323	0.064	0	0	0	0.062	0.062	0.9	0.229	0.924
DDX49	DDX54	9823.ENSSSCP00000025030	9823.ENSSSCP00000010542	0	0	0	0.591	0.892	0	0	0.743	0.924
HABP4	MANF	9823.ENSSSCP00000011659	9823.ENSSSCP00000012173	0	0	0	0	0.054	0	0.9	0.27	0.924
RAB11B	RAB22A	9823.ENSSSCP00000014453	9823.ENSSSCP00000008010	0	0	0.474	0.888	0.067	0.199	0.9	0.275	0.924
DDX31	DDX49	9823.ENSSSCP00000006138	9823.ENSSSCP00000025030	0	0	0.474	0.736	0.893	0	0	0.729	0.923
RRAGC	RRAGD	9823.ENSSSCP00000003953	9823.ENSSSCP00000004663	0	0	0	0.977	0	0.095	0.917	0.692	0.923
SUPT16H	TOX4	9823.ENSSSCP00000022646	9823.ENSSSCP00000021177	0	0	0	0	0.14	0.403	0	0.862	0.923
EFTUD2	PRPF4B	9823.ENSSSCP00000018378	9823.ENSSSCP00000001072	0	0	0	0	0.112	0.91	0	0.112	0.922
ADAMTS13	ADAMTS5	9823.ENSSSCP00000024720	9823.ENSSSCP00000012809	0	0	0	0.615	0	0	0.9	0.587	0.921
NEK9	NUP107	9823.ENSSSCP00000002581	9823.ENSSSCP00000000516	0	0	0	0	0.077	0.094	0.9	0.167	0.921
NCKAP1	WASL	9823.ENSSSCP00000016973	9823.ENSSSCP00000017588	0	0	0	0	0.092	0.446	0.6	0.652	0.92
GNAI1	PLCB4	9823.ENSSSCP00000016334	9823.ENSSSCP00000007521	0	0	0	0	0.049	0.142	0.887	0.228	0.919
KPTN	RRAGD	9823.ENSSSCP00000003379	9823.ENSSSCP00000004663	0	0	0	0	0	0	0.9	0.229	0.919
GRB2	SH3KBP1	9823.ENSSSCP00000018229	9823.ENSSSCP00000029213	0	0	0	0.682	0	0.523	0.8	0.587	0.918
ACADM	SLC27A6	9823.ENSSSCP00000004085	9823.ENSSSCP00000015166	0	0	0	0	0	0	0.889	0.285	0.917
NRAS	PDGFA	9823.ENSSSCP00000007203	9823.ENSSSCP00000008054	0	0	0	0	0	0.041	0.911	0.087	0.915
ADAMTS10	ADAMTS5	9823.ENSSSCP00000022222	9823.ENSSSCP00000012809	0	0	0	0.728	0.063	0	0.9	0.478	0.914
CHML	GDI2	9823.ENSSSCP00000011562	9823.ENSSSCP00000011877	0	0	0	0.644	0.048	0	0.9	0.405	0.914
HABP4	VCL	9823.ENSSSCP00000011659	9823.ENSSSCP00000010997	0	0	0	0	0	0	0.9	0.16	0.912
MANF	VCL	9823.ENSSSCP00000012173	9823.ENSSSCP00000010997	0	0	0	0	0	0	0.9	0.154	0.911
ALDH7A1	CNDP2	9823.ENSSSCP00000015155	9823.ENSSSCP00000005241	0.043	0	0	0	0.063	0	0.905	0.063	0.91
KPNA3	KPNB1	9823.ENSSSCP00000010022	9823.ENSSSCP00000018562	0	0	0	0	0.167	0.619	0.48	0.522	0.91
HADHB	OXCT1	9823.ENSSSCP00000009135	9823.ENSSSCP00000017870	0.095	0.002	0	0	0.067	0	0.841	0.403	0.909
ATF6	EIF2AK3	9823.ENSSSCP00000006765	9823.ENSSSCP00000008763	0	0	0	0	0.051	0	0	0.906	0.907
ATP6V0D1	FNIP1	9823.ENSSSCP00000002995	9823.ENSSSCP00000023763	0	0	0	0	0	0	0.9	0.111	0.907
HSPA4	NUP107	9823.ENSSSCP00000015203	9823.ENSSSCP00000000516	0	0	0	0	0.088	0.055	0.9	0.046	0.906
PTK2	VCL	9823.ENSSSCP00000027052	9823.ENSSSCP00000010997	0	0	0	0	0	0.261	0.557	0.738	0.906
CDS2	MBOAT7	9823.ENSSSCP00000021121	9823.ENSSSCP00000003543	0	0	0	0	0.09	0	0.889	0.12	0.903
CNOT10	RQCD1	9823.ENSSSCP00000024956	9823.ENSSSCP00000017156	0	0	0	0	0.065	0.054	0.8	0.513	0.902
ATP6V0D1	KPTN	9823.ENSSSCP00000002995	9823.ENSSSCP00000003379	0	0	0	0	0	0	0.9	0.043	0.9
ATP6V1H	KPTN	9823.ENSSSCP00000006676	9823.ENSSSCP00000003379	0	0	0	0	0	0	0.9	0	0.9
ATP6V1H	FNIP1	9823.ENSSSCP00000006676	9823.ENSSSCP00000023763	0	0	0	0	0	0	0.9	0	0.9
GNAI1	GNAI3	9823.ENSSSCP00000016334	9823.ENSSSCP00000007279	0	0	0	0.982	0	0	0.9	0.458	0.9
PRICKLE1	PSMA3	9823.ENSSSCP00000024054	9823.ENSSSCP00000005449	0	0	0	0	0	0	0.9	0	0.9
CNDP2	GCLM	9823.ENSSSCP00000005241	9823.ENSSSCP00000007346	0	0	0	0	0	0.128	0.887	0	0.897
GABARAPL2	RB1CC1	9823.ENSSSCP00000002922	9823.ENSSSCP00000023027	0	0	0	0	0.05	0.454	0	0.819	0.897
TLN2	VCL	9823.ENSSSCP00000004930	9823.ENSSSCP00000010997	0	0	0	0	0.077	0.517	0.504	0.59	0.897
AP1G1	RABEP1	9823.ENSSSCP00000002957	9823.ENSSSCP00000018955	0	0	0	0	0	0.827	0	0.427	0.896
EXOC2	EXOC6	9823.ENSSSCP00000001053	9823.ENSSSCP00000011162	0	0	0	0	0.066	0.556	0.563	0.498	0.896
CNDP2	GSS	9823.ENSSSCP00000005241	9823.ENSSSCP00000007759	0	0	0	0	0.066	0	0.887	0.085	0.894
PPP1CB	RBL2	9823.ENSSSCP00000009105	9823.ENSSSCP00000027848	0	0	0	0	0.063	0.374	0.827	0	0.89
GCC2	KPNB1	9823.ENSSSCP00000008689	9823.ENSSSCP00000018562	0	0	0	0	0.139	0.586	0.501	0.45	0.889
BICD2	DCTN1	9823.ENSSSCP00000008624	9823.ENSSSCP00000008833	0	0	0	0	0	0.494	0.6	0.492	0.888
FYN	IRS1	9823.ENSSSCP00000004769	9823.ENSSSCP00000024919	0	0	0	0	0.056	0.191	0.626	0.651	0.887
CDK5	FYN	9823.ENSSSCP00000019921	9823.ENSSSCP00000004769	0	0	0	0.645	0.049	0.19	0.827	0.606	0.885
DDX31	DDX54	9823.ENSSSCP00000006138	9823.ENSSSCP00000010542	0	0	0	0.554	0.837	0	0	0.665	0.884
GDI2	RAB1A	9823.ENSSSCP00000011877	9823.ENSSSCP00000008922	0	0	0	0	0.066	0.769	0	0.506	0.884
KAT2B	SMARCA2	9823.ENSSSCP00000026852	9823.ENSSSCP00000005624	0	0	0	0	0.16	0.499	0.546	0.446	0.879
ACTR1A	DYNC1LI2	9823.ENSSSCP00000011276	9823.ENSSSCP00000026472	0	0	0	0	0.063	0.624	0.6	0.231	0.877
FYN	WASL	9823.ENSSSCP00000004769	9823.ENSSSCP00000017588	0	0	0	0	0.048	0.375	0.645	0.484	0.876
SRGAP1	SRGAP2	9823.ENSSSCP00000021496	9823.ENSSSCP00000016586	0	0	0	0.957	0	0.395	0.8	0.495	0.876
CALM1	MYO6	9823.ENSSSCP00000022607	9823.ENSSSCP00000004831	0	0	0	0	0	0.831	0	0.288	0.874
MYL12B	PPP1CB	9823.ENSSSCP00000003997	9823.ENSSSCP00000009105	0	0	0	0	0.063	0.159	0.8	0.278	0.87
SMARCA2	SUPT16H	9823.ENSSSCP00000005624	9823.ENSSSCP00000022646	0	0	0	0	0.147	0.54	0.568	0.322	0.869
BNIP3	PINK1	9823.ENSSSCP00000022131	9823.ENSSSCP00000003807	0	0	0	0	0.102	0.115	0	0.847	0.868
ACADM	HADH	9823.ENSSSCP00000004085	9823.ENSSSCP00000009757	0.076	0	0.344	0	0.214	0.433	0.201	0.502	0.867
ACADM	ACSF3	9823.ENSSSCP00000004085	9823.ENSSSCP00000024486	0.056	0	0	0	0.18	0	0.499	0.687	0.862
AP1G1	SYNRG	9823.ENSSSCP00000002957	9823.ENSSSCP00000021499	0	0	0	0	0.109	0.63	0.329	0.451	0.862
BICD2	RANBP2	9823.ENSSSCP00000008624	9823.ENSSSCP00000008687	0	0	0	0	0	0.392	0	0.782	0.862
GCC2	GOLGA4	9823.ENSSSCP00000008689	9823.ENSSSCP00000027880	0	0	0	0	0.093	0	0.6	0.651	0.862
PTK2	PTPN11	9823.ENSSSCP00000027052	9823.ENSSSCP00000020527	0	0	0	0	0.066	0.606	0.571	0.23	0.862
IRS1	SLC2A4	9823.ENSSSCP00000024919	9823.ENSSSCP00000022419	0	0	0	0	0.063	0	0	0.857	0.861
DDX49	RTCA	9823.ENSSSCP00000025030	9823.ENSSSCP00000007319	0	0	0	0	0.782	0	0	0.385	0.86
AHCYL1	SLC4A7	9823.ENSSSCP00000007271	9823.ENSSSCP00000011968	0	0	0	0	0	0.419	0	0.766	0.858
DCTN1	DYNC1LI2	9823.ENSSSCP00000008833	9823.ENSSSCP00000026472	0	0	0	0	0.063	0.333	0.6	0.498	0.857
NCKAP1	RAC1	9823.ENSSSCP00000016973	9823.ENSSSCP00000022822	0	0	0	0	0.063	0.508	0.503	0.448	0.856
ALDH7A1	ECHDC1	9823.ENSSSCP00000015155	9823.ENSSSCP00000004552	0.043	0	0	0	0.05	0.188	0.822	0.065	0.855
DCTN1	MAPRE3	9823.ENSSSCP00000008833	9823.ENSSSCP00000026286	0	0	0	0	0.063	0.633	0	0.612	0.854
KAT2B	SMARCB1	9823.ENSSSCP00000026852	9823.ENSSSCP00000010743	0	0	0	0	0.078	0.339	0.599	0.468	0.852
PPP1CB	PPP1R9B	9823.ENSSSCP00000009105	9823.ENSSSCP00000018637	0	0	0	0	0	0.724	0	0.488	0.852
RAB11B	TBC1D1	9823.ENSSSCP00000014453	9823.ENSSSCP00000009352	0	0	0	0	0.048	0.24	0.8	0.096	0.851
WWTR1	YWHAG	9823.ENSSSCP00000012476	9823.ENSSSCP00000008214	0	0	0	0	0	0.246	0.8	0.082	0.849
BID	FADD	9823.ENSSSCP00000000817	9823.ENSSSCP00000027110	0	0	0	0	0.064	0.377	0.593	0.422	0.844
DDX6	TMEM131	9823.ENSSSCP00000016020	9823.ENSSSCP00000008745	0	0	0	0	0.063	0.841	0	0	0.844
ITPR2	PLCB4	9823.ENSSSCP00000000585	9823.ENSSSCP00000007521	0	0	0	0	0.063	0.119	0.8	0.167	0.844
ARHGEF6	NRAS	9823.ENSSSCP00000025233	9823.ENSSSCP00000007203	0	0	0	0	0	0.095	0.827	0.077	0.843
HSPA4	SUGT1	9823.ENSSSCP00000015203	9823.ENSSSCP00000010080	0	0	0	0	0.501	0.492	0	0.423	0.841
ARHGEF6	RRAS	9823.ENSSSCP00000025233	9823.ENSSSCP00000003452	0	0	0	0	0	0.095	0.827	0.051	0.839
SEC62	SPPL3	9823.ENSSSCP00000025606	9823.ENSSSCP00000010583	0	0	0	0	0.067	0	0	0.835	0.839
GNAI1	PTGER2	9823.ENSSSCP00000016334	9823.ENSSSCP00000027548	0	0	0	0	0	0.132	0.821	0	0.838
GNAI3	PTGER2	9823.ENSSSCP00000007279	9823.ENSSSCP00000027548	0	0	0	0	0	0.132	0.821	0	0.838
KIF5B	RANBP2	9823.ENSSSCP00000011761	9823.ENSSSCP00000008687	0	0	0	0	0.138	0.214	0	0.78	0.838
NUP107	RANBP2	9823.ENSSSCP00000000516	9823.ENSSSCP00000008687	0	0	0	0	0.089	0.208	0	0.794	0.838
IL6ST	LEP	9823.ENSSSCP00000017925	9823.ENSSSCP00000017572	0	0	0	0	0	0.26	0.779	0.079	0.836
EFNB2	FYN	9823.ENSSSCP00000010182	9823.ENSSSCP00000004769	0	0	0	0	0.061	0.15	0.785	0.154	0.835
LARS	NARS	9823.ENSSSCP00000015334	9823.ENSSSCP00000004897	0.095	0	0	0	0.506	0.356	0	0.496	0.835
MRPL4	PTCD3	9823.ENSSSCP00000014519	9823.ENSSSCP00000028455	0	0	0	0	0.063	0.822	0	0.091	0.835
ACTR1A	YWHAG	9823.ENSSSCP00000011276	9823.ENSSSCP00000008214	0	0	0	0	0.067	0.131	0.8	0.102	0.834
DDX31	UTP6	9823.ENSSSCP00000006138	9823.ENSSSCP00000018800	0	0	0	0	0.826	0.044	0	0.085	0.834
ACTR2	NCKAP1	9823.ENSSSCP00000008921	9823.ENSSSCP00000016973	0	0	0	0	0.063	0.082	0.603	0.569	0.833
ALDH7A1	HADH	9823.ENSSSCP00000015155	9823.ENSSSCP00000009757	0.042	0.008	0	0	0.067	0.339	0.706	0.172	0.83
RIC3	UNC50	9823.ENSSSCP00000015510	9823.ENSSSCP00000025105	0	0	0	0	0	0	0	0.83	0.83
CNDP2	GLUL	9823.ENSSSCP00000005241	9823.ENSSSCP00000016481	0.064	0	0	0	0.05	0	0.8	0.154	0.829
RB1CC1	ULK3	9823.ENSSSCP00000023027	9823.ENSSSCP00000002076	0	0	0	0	0.061	0.555	0.463	0.33	0.829
PPP1CB	WWTR1	9823.ENSSSCP00000009105	9823.ENSSSCP00000012476	0	0	0	0	0.063	0.152	0.8	0.05	0.828
SLC2A4	TBC1D1	9823.ENSSSCP00000022419	9823.ENSSSCP00000009352	0	0	0	0	0.063	0	0.482	0.674	0.828
POGK	TXNDC9	9823.ENSSSCP00000006737	9823.ENSSSCP00000008734	0	0	0	0	0	0	0	0.827	0.827
AGPAT5	MGPD	9823.ENSSSCP00000016696	9823.ENSSSCP00000016821	0.043	0	0	0	0.067	0	0.8	0.141	0.826
CIC	UBAP1	9823.ENSSSCP00000003278	9823.ENSSSCP00000011716	0	0	0	0	0.063	0	0	0.822	0.826
DNAJC24	PPP1R36	9823.ENSSSCP00000020238	9823.ENSSSCP00000026416	0	0	0	0	0	0	0	0.826	0.826
ENSSSCP00000008009	RAB22A	9823.ENSSSCP00000008009	9823.ENSSSCP00000008010	0	0	0	0	0.063	0	0	0.822	0.826
ERO1L	PDIA3	9823.ENSSSCP00000005415	9823.ENSSSCP00000005064	0	0	0	0	0.079	0.504	0	0.651	0.826
HECTD1	UBR3	9823.ENSSSCP00000002152	9823.ENSSSCP00000016892	0	0	0	0	0.803	0	0	0.153	0.826
ALDH7A1	GLUL	9823.ENSSSCP00000015155	9823.ENSSSCP00000016481	0.068	0	0	0	0.063	0	0.8	0.119	0.825
CAB39	STK39	9823.ENSSSCP00000017231	9823.ENSSSCP00000024031	0	0	0	0	0.063	0.266	0.354	0.649	0.823
SH3YL1	WASL	9823.ENSSSCP00000020813	9823.ENSSSCP00000017588	0	0	0	0	0	0.61	0	0.565	0.823
ACTR1A	DNAL1	9823.ENSSSCP00000011276	9823.ENSSSCP00000002546	0	0	0	0	0	0.127	0.8	0.063	0.822
DNTTIP2	RTCA	9823.ENSSSCP00000007347	9823.ENSSSCP00000007319	0	0	0	0	0.335	0.723	0	0.115	0.822
UBAP1	VPS36	9823.ENSSSCP00000011716	9823.ENSSSCP00000010005	0	0	0	0	0	0	0.65	0.512	0.821
PTK2	WASL	9823.ENSSSCP00000027052	9823.ENSSSCP00000017588	0	0	0	0	0.061	0.385	0.579	0.349	0.82
LNPEP	SLC2A4	9823.ENSSSCP00000015075	9823.ENSSSCP00000022419	0	0	0	0	0.063	0.158	0.593	0.5	0.817
DDX49	DUS1L	9823.ENSSSCP00000025030	9823.ENSSSCP00000022780	0	0	0	0	0.808	0.081	0	0.046	0.816
RAB11B	RAB1A	9823.ENSSSCP00000014453	9823.ENSSSCP00000008922	0	0	0.466	0.922	0.16	0.772	0	0.661	0.816
NRAS	RRAS	9823.ENSSSCP00000007203	9823.ENSSSCP00000003452	0	0	0.474	0.938	0.066	0	0.8	0.463	0.815
DDOST	PDIA4	9823.ENSSSCP00000003805	9823.ENSSSCP00000016385	0	0	0	0	0.731	0.109	0	0.282	0.813
ARHGAP35	ARHGAP5	9823.ENSSSCP00000003363	9823.ENSSSCP00000021934	0	0	0	0.934	0.063	0	0.8	0.664	0.812
GCLM	GLUL	9823.ENSSSCP00000007346	9823.ENSSSCP00000016481	0	0	0	0	0	0	0.8	0.101	0.812
PTPN11	UNC5B	9823.ENSSSCP00000020527	9823.ENSSSCP00000010956	0	0	0	0	0.061	0	0.8	0.082	0.812
DDX54	UTP6	9823.ENSSSCP00000010542	9823.ENSSSCP00000018800	0	0	0	0	0.8	0.044	0	0.095	0.811
NR1D2	PER3	9823.ENSSSCP00000024812	9823.ENSSSCP00000027064	0	0	0	0	0.071	0.453	0	0.659	0.811
ACSF3	EPHX2	9823.ENSSSCP00000024486	9823.ENSSSCP00000010323	0.119	0	0	0	0.089	0.148	0.73	0.134	0.81
GLUL	OPLAH	9823.ENSSSCP00000016481	9823.ENSSSCP00000006320	0	0	0	0	0.063	0	0.8	0.065	0.809
KAT2B	WWTR1	9823.ENSSSCP00000026852	9823.ENSSSCP00000012476	0	0	0	0	0.056	0.062	0.8	0	0.807
SAV1	YAP1	9823.ENSSSCP00000005399	9823.ENSSSCP00000026605	0	0	0	0	0	0.132	0	0.786	0.806
DCTN1	YWHAG	9823.ENSSSCP00000008833	9823.ENSSSCP00000008214	0	0	0	0	0	0.068	0.8	0	0.805
DCTN3	DYNC1I2	9823.ENSSSCP00000011701	9823.ENSSSCP00000016901	0	0	0	0	0.051	0.054	0.8	0	0.804
DYNC1I2	YWHAG	9823.ENSSSCP00000016901	9823.ENSSSCP00000008214	0	0	0	0	0.063	0.042	0.8	0	0.804
DCTN1	DNAL1	9823.ENSSSCP00000008833	9823.ENSSSCP00000002546	0	0	0	0	0.048	0	0.8	0	0.801
CHML	RAB22A	9823.ENSSSCP00000011562	9823.ENSSSCP00000008010	0	0	0	0	0.053	0.272	0.703	0.141	0.8
DCTN3	DNAL1	9823.ENSSSCP00000011701	9823.ENSSSCP00000002546	0	0	0	0	0	0	0.8	0	0.8
DCTN3	YWHAG	9823.ENSSSCP00000011701	9823.ENSSSCP00000008214	0	0	0	0	0	0	0.8	0	0.8
GDI2	RAB11B	9823.ENSSSCP00000011877	9823.ENSSSCP00000014453	0	0	0	0	0.079	0.635	0	0.448	0.798
GNAI3	GNG10	9823.ENSSSCP00000007279	9823.ENSSSCP00000005859	0	0	0	0	0.063	0.276	0.691	0.151	0.798
GRB2	PDGFA	9823.ENSSSCP00000018229	9823.ENSSSCP00000008054	0	0	0	0	0	0	0.79	0.078	0.798
COX18	MRPL4	9823.ENSSSCP00000009548	9823.ENSSSCP00000014519	0	0	0	0	0.726	0.141	0	0.204	0.796
GNAI1	GNG10	9823.ENSSSCP00000016334	9823.ENSSSCP00000005859	0	0	0	0	0.063	0.276	0.691	0.142	0.796
MEF2C	PTK2	9823.ENSSSCP00000015044	9823.ENSSSCP00000027052	0	0	0	0	0.055	0.774	0	0.121	0.795
BID	CYCS	9823.ENSSSCP00000000817	9823.ENSSSCP00000017704	0	0	0	0	0.06	0	0.563	0.539	0.794
MAP1LC3B	RB1CC1	9823.ENSSSCP00000002867	9823.ENSSSCP00000023027	0	0	0	0	0.063	0.515	0	0.584	0.794
PREX2	RAC1	9823.ENSSSCP00000006610	9823.ENSSSCP00000022822	0	0	0	0	0.048	0.516	0.398	0.347	0.794
DDX49	DNTTIP2	9823.ENSSSCP00000025030	9823.ENSSSCP00000007347	0	0	0	0	0.791	0.041	0	0.051	0.793
DDX49	REXO4	9823.ENSSSCP00000025030	9823.ENSSSCP00000019855	0	0	0	0	0.759	0.082	0	0.136	0.792
CDK5	ENSSSCP00000020164	9823.ENSSSCP00000019921	9823.ENSSSCP00000020164	0	0	0	0	0	0.413	0.518	0.316	0.789
PPP1CB	PPP1R11	9823.ENSSSCP00000009105	9823.ENSSSCP00000001318	0	0	0	0	0.063	0.682	0	0.349	0.789
UEVLD	VPS36	9823.ENSSSCP00000014198	9823.ENSSSCP00000010005	0	0	0	0	0.064	0.593	0	0.492	0.789
GSS	RBKS	9823.ENSSSCP00000007759	9823.ENSSSCP00000009108	0	0	0	0	0.066	0.781	0	0	0.786
FYN	PTK2	9823.ENSSSCP00000004769	9823.ENSSSCP00000027052	0	0	0	0.78	0.063	0.403	0.579	0.744	0.785
AP1G1	DNM1	9823.ENSSSCP00000002957	9823.ENSSSCP00000006044	0	0	0	0	0.093	0.153	0.701	0.163	0.782
GCC2	RANBP2	9823.ENSSSCP00000008689	9823.ENSSSCP00000008687	0	0	0	0	0.114	0.05	0.341	0.652	0.781
ADAM10	APLP2	9823.ENSSSCP00000004952	9823.ENSSSCP00000016168	0	0	0	0	0.063	0.185	0.539	0.449	0.78
AP1G1	HEATR5A	9823.ENSSSCP00000002957	9823.ENSSSCP00000002151	0	0	0	0	0.098	0.629	0	0.397	0.78
PSMA3	STUB1	9823.ENSSSCP00000005449	9823.ENSSSCP00000008552	0	0	0	0	0.063	0.77	0	0.059	0.779
ACTR3B	NCKAP1	9823.ENSSSCP00000017406	9823.ENSSSCP00000016973	0	0	0	0	0.063	0.082	0.579	0.459	0.777
F2R	GNG10	9823.ENSSSCP00000023185	9823.ENSSSCP00000005859	0	0	0	0	0	0	0.775	0.052	0.777
LAP3	TAPT1	9823.ENSSSCP00000027517	9823.ENSSSCP00000019996	0	0	0	0	0.122	0	0	0.753	0.774
AHCYL1	MAT2A	9823.ENSSSCP00000007271	9823.ENSSSCP00000024328	0.121	0	0	0	0.494	0.308	0	0.351	0.773
CPEB1	DDX6	9823.ENSSSCP00000001976	9823.ENSSSCP00000016020	0	0	0	0	0.179	0.178	0	0.69	0.773
CCDC108	CFAP43	9823.ENSSSCP00000017166	9823.ENSSSCP00000011303	0	0	0	0	0.377	0	0	0.65	0.772
ARHGEF6	PARVA	9823.ENSSSCP00000025233	9823.ENSSSCP00000020585	0	0	0	0	0.063	0.127	0.524	0.478	0.769
CACUL1	UBE2G1	9823.ENSSSCP00000011375	9823.ENSSSCP00000018938	0	0	0	0	0.067	0.412	0.465	0.303	0.768
DNAJC21	HSPA4	9823.ENSSSCP00000017827	9823.ENSSSCP00000015203	0	0	0	0	0.167	0.444	0	0.541	0.768
EXOC2	RAB11B	9823.ENSSSCP00000001053	9823.ENSSSCP00000014453	0	0	0	0	0.048	0.497	0.157	0.489	0.766
ARHGAP35	PTPN11	9823.ENSSSCP00000003363	9823.ENSSSCP00000020527	0	0	0	0	0.063	0.042	0.603	0.415	0.763
DUS1L	UTP6	9823.ENSSSCP00000022780	9823.ENSSSCP00000018800	0	0	0	0	0.763	0	0	0	0.763
BICD2	MAPRE3	9823.ENSSSCP00000008624	9823.ENSSSCP00000026286	0	0	0	0	0	0.042	0	0.76	0.76
DDX54	DNTTIP2	9823.ENSSSCP00000010542	9823.ENSSSCP00000007347	0	0	0	0	0.481	0.041	0	0.556	0.759
DDX31	DUS1L	9823.ENSSSCP00000006138	9823.ENSSSCP00000022780	0	0	0	0	0.747	0.081	0	0.046	0.758
KPNA3	RANBP2	9823.ENSSSCP00000010022	9823.ENSSSCP00000008687	0	0	0	0	0.088	0.342	0.539	0.229	0.758
ADHFE1	EPHX2	9823.ENSSSCP00000006624	9823.ENSSSCP00000010323	0.158	0	0	0	0.14	0	0.222	0.618	0.756
ARHGEF6	COL4A3BP	9823.ENSSSCP00000025233	9823.ENSSSCP00000014974	0	0	0	0	0	0	0	0.756	0.756
DNAJA2	SUGT1	9823.ENSSSCP00000003066	9823.ENSSSCP00000010080	0	0	0	0	0.159	0.517	0	0.448	0.756
DCTN1	KIF5B	9823.ENSSSCP00000008833	9823.ENSSSCP00000011761	0	0.009	0	0	0.098	0.424	0	0.566	0.755
DDX6	G3BP1	9823.ENSSSCP00000016020	9823.ENSSSCP00000018094	0	0	0	0	0.063	0.408	0	0.593	0.754
EFTUD2	UBL5	9823.ENSSSCP00000018378	9823.ENSSSCP00000022340	0	0	0	0	0.07	0.743	0	0.052	0.753
PTK2	TLN2	9823.ENSSSCP00000027052	9823.ENSSSCP00000004930	0	0	0	0	0.048	0.257	0.501	0.376	0.75
ARID1A	KAT2B	9823.ENSSSCP00000003862	9823.ENSSSCP00000026852	0	0	0	0	0.065	0.237	0.599	0.226	0.749
DDOST	KDELR2	9823.ENSSSCP00000003805	9823.ENSSSCP00000019190	0	0	0	0	0.573	0.053	0	0.427	0.748
CCDC93	COMMD5	9823.ENSSSCP00000016654	9823.ENSSSCP00000006288	0	0	0	0	0.063	0.377	0	0.597	0.744
RBL2	SMARCA2	9823.ENSSSCP00000027848	9823.ENSSSCP00000005624	0	0	0	0	0.063	0.403	0.395	0.333	0.744
CHML	RAB11B	9823.ENSSSCP00000011562	9823.ENSSSCP00000014453	0	0	0	0	0	0.297	0.6	0.151	0.74
DDOST	KDELR1	9823.ENSSSCP00000003805	9823.ENSSSCP00000003390	0	0	0	0	0.596	0.053	0	0.377	0.74
FBXO7	PINK1	9823.ENSSSCP00000000162	9823.ENSSSCP00000003807	0	0	0	0	0	0.214	0	0.683	0.74
PPP1CB	TOX4	9823.ENSSSCP00000009105	9823.ENSSSCP00000021177	0	0	0	0	0.063	0.718	0	0.097	0.74
ARCN1	KDELR1	9823.ENSSSCP00000021552	9823.ENSSSCP00000003390	0	0	0	0	0.14	0	0.6	0.303	0.739
GLI3	SPOPL	9823.ENSSSCP00000017754	9823.ENSSSCP00000016627	0	0	0	0	0	0.439	0.442	0.229	0.737
STK3	YAP1	9823.ENSSSCP00000006486	9823.ENSSSCP00000026605	0	0	0	0	0.063	0.514	0	0.469	0.737
CALM1	PPP3CA	9823.ENSSSCP00000022607	9823.ENSSSCP00000009781	0	0	0	0	0.063	0.404	0	0.566	0.736
CEP350	DCTN1	9823.ENSSSCP00000025316	9823.ENSSSCP00000008833	0	0	0	0.542	0.064	0.404	0.503	0.301	0.735
ACTR1A	SMARCB1	9823.ENSSSCP00000011276	9823.ENSSSCP00000010743	0	0	0	0	0.112	0.403	0.427	0.229	0.734
CDK14	SMG6	9823.ENSSSCP00000016234	9823.ENSSSCP00000018886	0	0	0	0	0	0	0	0.734	0.734
FYN	VCL	9823.ENSSSCP00000004769	9823.ENSSSCP00000010997	0	0	0	0	0.063	0.056	0.593	0.346	0.733
NRAS	YWHAG	9823.ENSSSCP00000007203	9823.ENSSSCP00000008214	0	0	0	0	0	0.257	0.603	0.167	0.732
ARID1A	SUPT16H	9823.ENSSSCP00000003862	9823.ENSSSCP00000022646	0	0	0	0	0.098	0.207	0.599	0.174	0.731
AP2S1	GRB2	9823.ENSSSCP00000003362	9823.ENSSSCP00000018229	0	0	0	0	0	0.044	0.6	0.347	0.728
LEP	SLC2A4	9823.ENSSSCP00000017572	9823.ENSSSCP00000022419	0	0	0	0	0.063	0	0	0.721	0.728
PI4KA	PLCB4	9823.ENSSSCP00000010765	9823.ENSSSCP00000007521	0	0	0	0	0	0.123	0.65	0.185	0.727
ARHGAP35	GRB2	9823.ENSSSCP00000003363	9823.ENSSSCP00000018229	0	0	0	0	0.063	0.214	0	0.659	0.726
GDI2	RAB22A	9823.ENSSSCP00000011877	9823.ENSSSCP00000008010	0	0	0	0	0.063	0.403	0.429	0.244	0.726
DDX31	NVL	9823.ENSSSCP00000006138	9823.ENSSSCP00000025785	0	0	0	0	0.72	0.058	0	0	0.724
FRRS1L	UEVLD	9823.ENSSSCP00000005840	9823.ENSSSCP00000014198	0	0	0	0	0.068	0	0	0.717	0.724
CCPG1	RB1CC1	9823.ENSSSCP00000004967	9823.ENSSSCP00000023027	0	0	0	0	0.11	0	0	0.701	0.722
MDC1	RAD52	9823.ENSSSCP00000001438	9823.ENSSSCP00000000802	0	0	0	0	0	0.411	0	0.545	0.721
AP2S1	NDUFB7	9823.ENSSSCP00000003362	9823.ENSSSCP00000014649	0	0	0	0	0.72	0	0	0	0.72
GHR	LEP	9823.ENSSSCP00000017873	9823.ENSSSCP00000017572	0	0	0	0	0.063	0	0.6	0.313	0.72
LSM6	UBL5	9823.ENSSSCP00000009641	9823.ENSSSCP00000022340	0	0	0	0	0.287	0.624	0	0	0.72
DYNC1I2	KIF5B	9823.ENSSSCP00000016901	9823.ENSSSCP00000011761	0	0	0	0	0.119	0.332	0	0.561	0.719
MUL1	PINK1	9823.ENSSSCP00000023363	9823.ENSSSCP00000003807	0	0	0	0	0.064	0.143	0	0.678	0.719
GCC2	VPS53	9823.ENSSSCP00000008689	9823.ENSSSCP00000018872	0	0	0	0	0.064	0	0.6	0.305	0.717
BNIP3	MAP1LC3B	9823.ENSSSCP00000022131	9823.ENSSSCP00000002867	0	0	0	0	0.088	0.095	0	0.683	0.715
CAMK2D	PLCB4	9823.ENSSSCP00000009730	9823.ENSSSCP00000007521	0	0	0	0	0.063	0.071	0.647	0.183	0.715
GABARAPL2	PINK1	9823.ENSSSCP00000002922	9823.ENSSSCP00000003807	0	0	0	0	0.118	0.126	0	0.66	0.715
KPNB1	NUP107	9823.ENSSSCP00000018562	9823.ENSSSCP00000000516	0	0	0	0	0.086	0.365	0	0.549	0.715
FYN	PTPN21	9823.ENSSSCP00000004769	9823.ENSSSCP00000002625	0	0	0	0	0.063	0.126	0.603	0.226	0.714
RAD52	RNASEH2A	9823.ENSSSCP00000000802	9823.ENSSSCP00000014606	0	0	0	0	0	0.355	0	0.572	0.712
IRS1	LEP	9823.ENSSSCP00000024919	9823.ENSSSCP00000017572	0	0	0	0	0.063	0	0	0.704	0.711
CAMK2D	PPP1CB	9823.ENSSSCP00000009730	9823.ENSSSCP00000009105	0	0	0	0	0.063	0.066	0.661	0.135	0.709
ATP6V0D1	RRAGC	9823.ENSSSCP00000002995	9823.ENSSSCP00000003953	0	0	0	0	0.067	0	0.6	0.28	0.707
ATP6V0D1	RRAGD	9823.ENSSSCP00000002995	9823.ENSSSCP00000004663	0	0	0	0	0.067	0	0.6	0.28	0.707
RALB	YBX3	9823.ENSSSCP00000027969	9823.ENSSSCP00000026338	0	0	0	0	0	0.494	0.097	0.411	0.707
ARHGAP35	RAC1	9823.ENSSSCP00000003363	9823.ENSSSCP00000022822	0	0	0	0	0.061	0.193	0.473	0.347	0.704
ARHGAP35	PTK2	9823.ENSSSCP00000003363	9823.ENSSSCP00000027052	0	0	0	0	0.056	0.055	0.579	0.307	0.704
FZD6	PRICKLE1	9823.ENSSSCP00000006462	9823.ENSSSCP00000024054	0	0	0	0	0	0.191	0	0.65	0.704
GTF2I	MTHFSD	9823.ENSSSCP00000008247	9823.ENSSSCP00000002872	0	0	0	0	0	0	0	0.703	0.703
LSM6	PRPF4B	9823.ENSSSCP00000009641	9823.ENSSSCP00000001072	0	0	0	0	0.049	0.624	0	0.238	0.703
ACTR1A	BICD2	9823.ENSSSCP00000011276	9823.ENSSSCP00000008624	0	0	0	0	0	0.138	0.6	0.207	0.702
NRAS	VCL	9823.ENSSSCP00000007203	9823.ENSSSCP00000010997	0	0	0	0	0.067	0.058	0.651	0.144	0.702
CRLS1	GCC2	9823.ENSSSCP00000007510	9823.ENSSSCP00000008689	0	0	0	0	0	0	0	0.701	0.701
KAT2B	MECOM	9823.ENSSSCP00000026852	9823.ENSSSCP00000012514	0	0	0	0	0	0.214	0.188	0.57	0.701
NRAS	RAC1	9823.ENSSSCP00000007203	9823.ENSSSCP00000022822	0	0	0	0.736	0.078	0.382	0.473	0.346	0.7
DDX54	NVL	9823.ENSSSCP00000010542	9823.ENSSSCP00000025785	0	0	0	0	0.676	0.068	0	0.085	0.699
GRB2	XYLT2	9823.ENSSSCP00000018229	9823.ENSSSCP00000018623	0	0	0	0	0.061	0	0	0.693	0.699
KAT2B	MEF2C	9823.ENSSSCP00000026852	9823.ENSSSCP00000015044	0	0	0	0	0.063	0.153	0.599	0.167	0.699
PDGFA	VEGFC	9823.ENSSSCP00000008054	9823.ENSSSCP00000016710	0	0	0	0	0	0.068	0.5	0.407	0.699
PINK1	TOMM40L	9823.ENSSSCP00000003807	9823.ENSSSCP00000006774	0	0	0	0	0.049	0.497	0	0.423	0.699
GHR	PTPN11	9823.ENSSSCP00000017873	9823.ENSSSCP00000020527	0	0	0	0	0	0.499	0.395	0.085	0.698
MAP3K5	STUB1	9823.ENSSSCP00000025416	9823.ENSSSCP00000008552	0	0	0	0	0	0.344	0	0.559	0.698
AP1G1	AP2S1	9823.ENSSSCP00000002957	9823.ENSSSCP00000003362	0	0	0	0	0.063	0.404	0	0.5	0.696
RANBP2	UBE2G1	9823.ENSSSCP00000008687	9823.ENSSSCP00000018938	0	0	0	0	0.411	0.243	0.333	0.101	0.696
SAV1	WWTR1	9823.ENSSSCP00000005399	9823.ENSSSCP00000012476	0	0	0	0	0.061	0.132	0	0.658	0.696
HTATSF1	ZFP91	9823.ENSSSCP00000021619	9823.ENSSSCP00000013987	0	0	0	0	0	0.042	0	0.692	0.693
MINK1	STK39	9823.ENSSSCP00000018973	9823.ENSSSCP00000024031	0	0	0	0	0	0	0	0.693	0.693
TPRG1L	WRAP73	9823.ENSSSCP00000003642	9823.ENSSSCP00000003643	0	0	0	0	0.063	0	0	0.683	0.69
ADHFE1	ECHDC1	9823.ENSSSCP00000006624	9823.ENSSSCP00000004552	0.052	0	0	0	0.494	0.142	0.156	0.244	0.689
DDOST	PDIA3	9823.ENSSSCP00000003805	9823.ENSSSCP00000005064	0	0	0	0	0.553	0.109	0	0.282	0.689
CALM1	CAMK2D	9823.ENSSSCP00000022607	9823.ENSSSCP00000009730	0	0	0	0	0	0.628	0	0.196	0.688
CNDP2	RBKS	9823.ENSSSCP00000005241	9823.ENSSSCP00000009108	0.055	0	0	0	0.049	0.404	0	0.486	0.687
EDEM1	PDIA3	9823.ENSSSCP00000020350	9823.ENSSSCP00000005064	0	0	0	0	0.128	0.447	0	0.404	0.687
EDEM1	PDIA4	9823.ENSSSCP00000020350	9823.ENSSSCP00000016385	0	0	0	0	0.128	0.447	0	0.404	0.687
GHR	IRS1	9823.ENSSSCP00000017873	9823.ENSSSCP00000024919	0	0	0	0	0.063	0.08	0.599	0.203	0.687
ARHGEF6	RAC1	9823.ENSSSCP00000025233	9823.ENSSSCP00000022822	0	0	0	0	0.063	0.258	0.402	0.334	0.686
DDX49	SETX	9823.ENSSSCP00000025030	9823.ENSSSCP00000006132	0	0	0	0	0.176	0.153	0	0.587	0.686
FZD6	GNG10	9823.ENSSSCP00000006462	9823.ENSSSCP00000005859	0	0	0	0	0	0.126	0.655	0	0.686
AP2S1	DNM1	9823.ENSSSCP00000003362	9823.ENSSSCP00000006044	0	0	0	0	0.063	0	0.6	0.228	0.685
COX18	TOMM40L	9823.ENSSSCP00000009548	9823.ENSSSCP00000006774	0	0	0	0	0.492	0.069	0	0.389	0.685
CRLS1	PDS5A	9823.ENSSSCP00000007510	9823.ENSSSCP00000027694	0	0	0	0	0	0	0	0.685	0.685
ACTR2	VCL	9823.ENSSSCP00000008921	9823.ENSSSCP00000010997	0	0	0	0	0	0.132	0.189	0.587	0.684
BICD2	DCTN3	9823.ENSSSCP00000008624	9823.ENSSSCP00000011701	0	0	0	0	0	0	0.6	0.244	0.684
PIGA	PYURF	9823.ENSSSCP00000012917	9823.ENSSSCP00000009819	0	0	0	0	0	0.08	0	0.669	0.683
AP2S1	SYNRG	9823.ENSSSCP00000003362	9823.ENSSSCP00000021499	0	0	0	0	0.065	0.409	0	0.47	0.681
DNM1	PPP3CA	9823.ENSSSCP00000006044	9823.ENSSSCP00000009781	0.043	0	0	0	0.14	0.153	0.584	0.07	0.681
KPNB1	NEK9	9823.ENSSSCP00000018562	9823.ENSSSCP00000002581	0	0	0	0	0.048	0.276	0.471	0.23	0.681
NSUN2	PQLC2	9823.ENSSSCP00000018121	9823.ENSSSCP00000003791	0	0	0	0	0	0	0	0.681	0.681
BMPR2	TAB2	9823.ENSSSCP00000017072	9823.ENSSSCP00000004443	0	0	0	0	0	0.146	0.603	0.134	0.68
ARCN1	STK39	9823.ENSSSCP00000021552	9823.ENSSSCP00000024031	0	0	0	0	0	0	0	0.679	0.679
CRLS1	SLCO3A1	9823.ENSSSCP00000007510	9823.ENSSSCP00000002457	0	0	0	0	0	0	0	0.679	0.679
DNM1	SH3KBP1	9823.ENSSSCP00000006044	9823.ENSSSCP00000029213	0	0	0	0	0.064	0.402	0	0.473	0.679
LNPEP	YWHAG	9823.ENSSSCP00000015075	9823.ENSSSCP00000008214	0	0	0	0	0.064	0.154	0.603	0.101	0.679
AFTPH	SYNRG	9823.ENSSSCP00000025768	9823.ENSSSCP00000021499	0	0	0	0	0.046	0	0	0.677	0.678
DAPP1	GRB2	9823.ENSSSCP00000024554	9823.ENSSSCP00000018229	0	0	0	0	0	0	0.65	0.12	0.678
GRSF1	PTCD3	9823.ENSSSCP00000009540	9823.ENSSSCP00000028455	0	0	0	0	0.072	0.187	0	0.607	0.677
MINK1	TAB2	9823.ENSSSCP00000018973	9823.ENSSSCP00000004443	0	0	0	0	0	0.085	0.546	0.286	0.677
GRB2	RRAS	9823.ENSSSCP00000018229	9823.ENSSSCP00000003452	0	0	0	0	0.063	0.135	0.603	0.112	0.676
ARHGAP5	FYN	9823.ENSSSCP00000021934	9823.ENSSSCP00000004769	0	0	0	0	0.052	0.131	0.519	0.278	0.675
DDX54	NSUN2	9823.ENSSSCP00000010542	9823.ENSSSCP00000018121	0	0	0	0	0.549	0.161	0	0.21	0.675
ACTR2	CFL2	9823.ENSSSCP00000008921	9823.ENSSSCP00000002141	0	0	0	0	0.066	0.255	0.188	0.492	0.674
HSPA4	SOX9	9823.ENSSSCP00000015203	9823.ENSSSCP00000018278	0	0	0	0	0	0.071	0	0.664	0.674
FYN	RRAS	9823.ENSSSCP00000004769	9823.ENSSSCP00000003452	0	0	0	0	0	0.141	0.603	0.12	0.673
FZD6	MATN2	9823.ENSSSCP00000006462	9823.ENSSSCP00000006494	0	0	0	0	0.063	0.08	0	0.652	0.673
IRS1	YAP1	9823.ENSSSCP00000024919	9823.ENSSSCP00000026605	0	0	0	0	0.065	0.078	0	0.652	0.673
DDX31	NSUN2	9823.ENSSSCP00000006138	9823.ENSSSCP00000018121	0	0	0	0	0.621	0.161	0	0.053	0.672
DDX6	RQCD1	9823.ENSSSCP00000016020	9823.ENSSSCP00000017156	0	0	0	0	0.089	0.068	0	0.645	0.672
FYN	UNC5B	9823.ENSSSCP00000004769	9823.ENSSSCP00000010956	0	0	0	0	0.063	0.085	0.603	0.151	0.672
KDELR1	PDIA3	9823.ENSSSCP00000003390	9823.ENSSSCP00000005064	0	0	0	0	0.448	0	0	0.431	0.672
DUSP3	KPTN	9823.ENSSSCP00000021901	9823.ENSSSCP00000003379	0	0	0	0	0	0	0	0.671	0.671
KIF5B	MAPRE3	9823.ENSSSCP00000011761	9823.ENSSSCP00000026286	0	0	0	0	0.067	0.225	0	0.582	0.671
KAT2B	SUPT16H	9823.ENSSSCP00000026852	9823.ENSSSCP00000022646	0	0	0	0	0.078	0.31	0.304	0.343	0.67
LNPEP	PDIA3	9823.ENSSSCP00000015075	9823.ENSSSCP00000005064	0	0	0	0	0	0.072	0	0.659	0.67
ARHGAP5	PTPN11	9823.ENSSSCP00000021934	9823.ENSSSCP00000020527	0	0	0	0	0.064	0.042	0.457	0.402	0.669
DNAJC24	HSPA4	9823.ENSSSCP00000020238	9823.ENSSSCP00000015203	0.043	0	0	0	0.143	0.389	0.188	0.314	0.669
FOXN2	SHPRH	9823.ENSSSCP00000027377	9823.ENSSSCP00000004452	0	0	0	0	0.063	0.114	0	0.634	0.669
CDK14	SMARCA2	9823.ENSSSCP00000016234	9823.ENSSSCP00000005624	0	0	0	0	0.088	0.114	0.34	0.451	0.668
MAN1A1	MANEA	9823.ENSSSCP00000004583	9823.ENSSSCP00000004680	0	0	0	0	0	0	0.624	0.155	0.668
PDGFA	PTPN11	9823.ENSSSCP00000008054	9823.ENSSSCP00000020527	0	0	0	0	0	0	0.648	0.097	0.668
PTK2	RB1CC1	9823.ENSSSCP00000027052	9823.ENSSSCP00000023027	0	0	0	0	0	0.093	0	0.649	0.668
ACVR1	TGFBR3	9823.ENSSSCP00000016823	9823.ENSSSCP00000028383	0	0	0	0	0.061	0.085	0.405	0.427	0.667
BMI1	TFDP2	9823.ENSSSCP00000011820	9823.ENSSSCP00000026107	0	0	0	0	0.087	0.158	0.6	0.047	0.667
DDX6	ENSSSCP00000016235	9823.ENSSSCP00000016020	9823.ENSSSCP00000016235	0.043	0	0	0	0.087	0.512	0	0.312	0.667
CDK5	NPEPPS	9823.ENSSSCP00000019921	9823.ENSSSCP00000018561	0	0	0	0	0	0	0	0.666	0.666
ENSSSCP00000020164	RANBP2	9823.ENSSSCP00000020164	9823.ENSSSCP00000008687	0	0	0	0	0	0.084	0	0.65	0.665
MEF2C	PPP3CA	9823.ENSSSCP00000015044	9823.ENSSSCP00000009781	0	0	0	0	0.065	0.091	0.599	0.134	0.665
ADHFE1	PDE7B	9823.ENSSSCP00000006624	9823.ENSSSCP00000004501	0	0	0	0	0.063	0	0	0.657	0.664
DCTN3	DYNC1LI2	9823.ENSSSCP00000011701	9823.ENSSSCP00000026472	0	0	0	0	0	0	0.6	0.196	0.664
FANCD2	MDC1	9823.ENSSSCP00000012323	9823.ENSSSCP00000001438	0	0	0	0	0.092	0.376	0	0.455	0.664
MYO6	VCL	9823.ENSSSCP00000004831	9823.ENSSSCP00000010997	0	0	0	0	0.049	0.082	0.593	0.167	0.664
ACTR1A	ARCN1	9823.ENSSSCP00000011276	9823.ENSSSCP00000021552	0	0	0	0	0.168	0.069	0.6	0	0.663
ARID3B	SMARCB1	9823.ENSSSCP00000020579	9823.ENSSSCP00000010743	0	0	0	0	0.063	0.505	0	0.333	0.663
FKBP8	SYNJ2BP	9823.ENSSSCP00000014785	9823.ENSSSCP00000020070	0	0	0	0	0	0.101	0	0.641	0.663
CAP1	CFL2	9823.ENSSSCP00000003976	9823.ENSSSCP00000002141	0	0	0	0	0.144	0.477	0	0.306	0.662
COL4A3BP	PITPNM1	9823.ENSSSCP00000014974	9823.ENSSSCP00000013720	0	0	0	0	0	0.212	0	0.589	0.662
DDX49	NVL	9823.ENSSSCP00000025030	9823.ENSSSCP00000025785	0	0	0	0	0.656	0.058	0	0	0.662
ALKBH5	FUCA1	9823.ENSSSCP00000023239	9823.ENSSSCP00000025754	0	0	0	0	0	0	0	0.661	0.661
BMI1	PLCB4	9823.ENSSSCP00000011820	9823.ENSSSCP00000007521	0	0	0	0	0	0	0	0.661	0.661
DNAJC21	SBDS	9823.ENSSSCP00000017827	9823.ENSSSCP00000008258	0	0	0	0	0.155	0	0	0.614	0.66
MAPRE2	MAPRE3	9823.ENSSSCP00000004046	9823.ENSSSCP00000026286	0	0	0	0.957	0.063	0.642	0	0.683	0.66
CRLS1	DDX49	9823.ENSSSCP00000007510	9823.ENSSSCP00000025030	0.057	0	0	0	0	0	0	0.654	0.659
IMPA2	PLCB4	9823.ENSSSCP00000023877	9823.ENSSSCP00000007521	0	0	0	0	0	0	0.65	0.067	0.659
LNPEP	TBC1D1	9823.ENSSSCP00000015075	9823.ENSSSCP00000009352	0	0	0	0	0	0	0.519	0.322	0.659
ARHGAP5	RAC1	9823.ENSSSCP00000021934	9823.ENSSSCP00000022822	0	0	0	0	0.061	0.193	0.473	0.245	0.658
SPPL2B	SYNRG	9823.ENSSSCP00000014312	9823.ENSSSCP00000021499	0	0	0	0	0	0	0	0.658	0.658
ACTR1A	SMARCA2	9823.ENSSSCP00000011276	9823.ENSSSCP00000005624	0	0	0	0	0.063	0.389	0.35	0.189	0.657
CCDC108	MOSPD3	9823.ENSSSCP00000017166	9823.ENSSSCP00000026448	0	0	0	0	0	0	0	0.657	0.657
FBXO8	LRCH1	9823.ENSSSCP00000010361	9823.ENSSSCP00000010041	0	0	0	0	0.063	0.043	0	0.649	0.657
TXNDC9	YWHAG	9823.ENSSSCP00000008734	9823.ENSSSCP00000008214	0	0	0	0	0.067	0.145	0	0.605	0.657
VPS26A	VPS36	9823.ENSSSCP00000010928	9823.ENSSSCP00000010005	0	0	0	0	0.176	0.364	0	0.398	0.657
ACSF3	HADH	9823.ENSSSCP00000024486	9823.ENSSSCP00000009757	0.119	0	0	0	0.077	0	0.265	0.493	0.656
DNM1	SYNRG	9823.ENSSSCP00000006044	9823.ENSSSCP00000021499	0	0	0	0	0.1	0.242	0.447	0.197	0.656
UNC50	UXS1	9823.ENSSSCP00000025105	9823.ENSSSCP00000008694	0	0	0	0	0	0	0	0.656	0.656
ADRBK2	F2R	9823.ENSSSCP00000010626	9823.ENSSSCP00000023185	0	0	0	0	0	0	0.603	0.167	0.655
FKBP8	SUGT1	9823.ENSSSCP00000014785	9823.ENSSSCP00000010080	0	0	0	0	0.167	0.505	0	0.231	0.655
KDELR1	MANF	9823.ENSSSCP00000003390	9823.ENSSSCP00000012173	0	0	0	0	0.167	0.131	0	0.562	0.655
KDELR2	MANF	9823.ENSSSCP00000019190	9823.ENSSSCP00000012173	0	0	0	0	0.167	0.131	0	0.562	0.655
GNG10	PTGER2	9823.ENSSSCP00000005859	9823.ENSSSCP00000027548	0	0	0	0	0	0.069	0.644	0	0.654
CDK18	TDRD7	9823.ENSSSCP00000016215	9823.ENSSSCP00000005757	0	0	0	0	0	0.192	0	0.589	0.653
KPTN	MAPRE3	9823.ENSSSCP00000003379	9823.ENSSSCP00000026286	0	0	0	0	0	0	0	0.653	0.653
MAP1LC3B	PINK1	9823.ENSSSCP00000002867	9823.ENSSSCP00000003807	0	0	0	0	0.063	0.189	0	0.581	0.653
DDOST	MUL1	9823.ENSSSCP00000003805	9823.ENSSSCP00000023363	0	0	0	0	0	0	0	0.652	0.652
KAT2B	NOTCH4	9823.ENSSSCP00000026852	9823.ENSSSCP00000001551	0	0	0	0	0.061	0.056	0.639	0	0.652
LRRC16A	RREB1	9823.ENSSSCP00000001170	9823.ENSSSCP00000001092	0	0	0	0	0	0	0	0.652	0.652
SRGAP1	WASL	9823.ENSSSCP00000021496	9823.ENSSSCP00000017588	0	0	0	0	0.064	0.5	0	0.317	0.652
SRGAP2	WASL	9823.ENSSSCP00000016586	9823.ENSSSCP00000017588	0	0	0	0	0.064	0.5	0	0.317	0.652
MBTPS1	NPC1	9823.ENSSSCP00000002896	9823.ENSSSCP00000004014	0	0	0	0	0.1	0	0.539	0.227	0.651
PDIA3	TSN	9823.ENSSSCP00000005064	9823.ENSSSCP00000016669	0	0	0	0	0.065	0	0	0.643	0.651
PKN2	RAC1	9823.ENSSSCP00000007385	9823.ENSSSCP00000022822	0	0	0	0	0.063	0.466	0.225	0.208	0.651
PQLC2	SLC18B1	9823.ENSSSCP00000003791	9823.ENSSSCP00000004511	0	0	0	0	0	0	0	0.651	0.651
F2R	GNAI3	9823.ENSSSCP00000023185	9823.ENSSSCP00000007279	0	0	0	0	0	0.157	0.571	0.11	0.65
F2R	GNAI1	9823.ENSSSCP00000023185	9823.ENSSSCP00000016334	0	0	0	0	0	0.157	0.571	0.11	0.65
GGH	UEVLD	9823.ENSSSCP00000006638	9823.ENSSSCP00000014198	0	0	0	0	0	0	0	0.65	0.65
KPTN	WASL	9823.ENSSSCP00000003379	9823.ENSSSCP00000017588	0	0	0	0	0	0	0	0.65	0.65
PDIA3	SEC62	9823.ENSSSCP00000005064	9823.ENSSSCP00000025606	0	0	0	0	0.487	0.044	0	0.345	0.65
PDIA4	SEC62	9823.ENSSSCP00000016385	9823.ENSSSCP00000025606	0	0	0	0	0.487	0.044	0	0.345	0.65
DNAJC21	DNAJC24	9823.ENSSSCP00000017827	9823.ENSSSCP00000020238	0	0	0	0	0.108	0.182	0	0.558	0.649
GRB2	IER2	9823.ENSSSCP00000018229	9823.ENSSSCP00000014622	0	0	0	0	0	0	0	0.649	0.649
PTPN21	YAP1	9823.ENSSSCP00000002625	9823.ENSSSCP00000026605	0	0	0	0	0.079	0.514	0	0.28	0.649
ATXN1	TXNDC9	9823.ENSSSCP00000001136	9823.ENSSSCP00000008734	0	0	0	0	0	0	0	0.648	0.648
CDC45	PI4KA	9823.ENSSSCP00000010795	9823.ENSSSCP00000010765	0	0	0	0	0	0.153	0	0.602	0.648
CEP350	DCTN3	9823.ENSSSCP00000025316	9823.ENSSSCP00000011701	0	0	0	0	0.066	0.261	0.503	0.097	0.648
DUS1L	NSUN2	9823.ENSSSCP00000022780	9823.ENSSSCP00000018121	0	0	0	0	0.14	0.054	0	0.603	0.648
EXOC2	RAC1	9823.ENSSSCP00000001053	9823.ENSSSCP00000022822	0	0	0	0	0	0.189	0.277	0.448	0.648
RNASEH1	SETX	9823.ENSSSCP00000027507	9823.ENSSSCP00000006132	0	0	0	0	0.049	0	0	0.646	0.648
ACTR1A	WASL	9823.ENSSSCP00000011276	9823.ENSSSCP00000017588	0	0	0	0	0	0.404	0.284	0.241	0.647
DCTN1	MAPRE2	9823.ENSSSCP00000008833	9823.ENSSSCP00000004046	0	0	0	0	0.061	0.499	0	0.311	0.647
ENSSSCP00000020458	ETF1	9823.ENSSSCP00000020458	9823.ENSSSCP00000015251	0	0	0	0	0.068	0.119	0	0.605	0.647
RB1CC1	RRAGC	9823.ENSSSCP00000023027	9823.ENSSSCP00000003953	0	0	0	0	0	0	0.6	0.155	0.647
RB1CC1	RRAGD	9823.ENSSSCP00000023027	9823.ENSSSCP00000004663	0	0	0	0	0	0	0.6	0.155	0.647
BICD2	NEK9	9823.ENSSSCP00000008624	9823.ENSSSCP00000002581	0	0	0	0	0.05	0.152	0	0.596	0.646
FADD	PTPN13	9823.ENSSSCP00000027110	9823.ENSSSCP00000025259	0	0	0	0	0	0.072	0.584	0.157	0.646
NRAS	PREX2	9823.ENSSSCP00000007203	9823.ENSSSCP00000006610	0	0	0	0	0.05	0.376	0.203	0.338	0.645
ACSF3	LDLRAD3	9823.ENSSSCP00000024486	9823.ENSSSCP00000014126	0	0	0	0	0	0	0	0.644	0.644
DCTN1	NIN	9823.ENSSSCP00000008833	9823.ENSSSCP00000005400	0	0	0	0	0.063	0.07	0	0.625	0.644
EFNB2	WASL	9823.ENSSSCP00000010182	9823.ENSSSCP00000017588	0	0	0	0	0.063	0	0.603	0.121	0.644
FYN	PDGFA	9823.ENSSSCP00000004769	9823.ENSSSCP00000008054	0	0	0	0	0	0	0.636	0.063	0.644
PINK1	RB1CC1	9823.ENSSSCP00000003807	9823.ENSSSCP00000023027	0	0	0	0	0	0.115	0	0.614	0.644
GNG10	INIP	9823.ENSSSCP00000005859	9823.ENSSSCP00000023378	0	0	0	0	0	0	0	0.643	0.643
GRB2	NCKAP1	9823.ENSSSCP00000018229	9823.ENSSSCP00000016973	0	0	0	0	0.048	0.115	0.6	0.066	0.643
FADD	HIPK3	9823.ENSSSCP00000027110	9823.ENSSSCP00000014144	0	0	0	0	0	0.233	0	0.553	0.642
HSPA4	PINK1	9823.ENSSSCP00000015203	9823.ENSSSCP00000003807	0	0	0	0	0	0.214	0	0.562	0.641
LAP3	LNPEP	9823.ENSSSCP00000027517	9823.ENSSSCP00000015075	0	0	0	0	0.079	0.13	0	0.589	0.641
RAPH1	WASL	9823.ENSSSCP00000017078	9823.ENSSSCP00000017588	0	0	0	0	0.068	0	0.344	0.461	0.641
MOSPD3	PI4KA	9823.ENSSSCP00000026448	9823.ENSSSCP00000010765	0	0	0	0	0.067	0.41	0	0.4	0.64
SYNPO2	TLN2	9823.ENSSSCP00000009720	9823.ENSSSCP00000004930	0	0	0	0	0.063	0.142	0.346	0.396	0.64
ARHGEF3	WASL	9823.ENSSSCP00000019522	9823.ENSSSCP00000017588	0	0	0	0	0.048	0.186	0.397	0.32	0.639
CDK5	CDK5RAP1	9823.ENSSSCP00000019921	9823.ENSSSCP00000007736	0	0	0	0	0.064	0.08	0	0.614	0.639
NET1	WASL	9823.ENSSSCP00000024193	9823.ENSSSCP00000017588	0	0	0	0	0.048	0.186	0.397	0.32	0.639
RAB22A	RABEP1	9823.ENSSSCP00000008010	9823.ENSSSCP00000018955	0	0	0	0	0.054	0.367	0	0.447	0.639
FYN	PTPN13	9823.ENSSSCP00000004769	9823.ENSSSCP00000025259	0	0	0	0	0.063	0.075	0.603	0.073	0.638
NAP1L1	VGLL4	9823.ENSSSCP00000000553	9823.ENSSSCP00000020043	0	0	0	0	0	0	0	0.638	0.638
ATXN1	STUB1	9823.ENSSSCP00000001136	9823.ENSSSCP00000008552	0	0	0	0	0	0.214	0	0.556	0.636
DNAJA2	DNAJC21	9823.ENSSSCP00000003066	9823.ENSSSCP00000017827	0	0	0	0.581	0.099	0.404	0	0.845	0.636
DNM1	MYO6	9823.ENSSSCP00000006044	9823.ENSSSCP00000004831	0	0	0	0	0.065	0.055	0.6	0.087	0.634
BMPR2	TGFBR3	9823.ENSSSCP00000017072	9823.ENSSSCP00000028383	0	0	0	0	0.063	0.192	0.395	0.294	0.633
DNM1	FYN	9823.ENSSSCP00000006044	9823.ENSSSCP00000004769	0	0	0	0	0.063	0.157	0.469	0.228	0.632
IL6ST	SOCS4	9823.ENSSSCP00000017925	9823.ENSSSCP00000005432	0	0	0	0	0.063	0.273	0.382	0.23	0.632
IRS1	YWHAG	9823.ENSSSCP00000024919	9823.ENSSSCP00000008214	0	0	0	0	0.166	0.498	0	0.191	0.631
ATP6V1H	RRAGC	9823.ENSSSCP00000006676	9823.ENSSSCP00000003953	0	0	0	0	0.063	0.094	0.6	0	0.63
GRB2	SYNRG	9823.ENSSSCP00000018229	9823.ENSSSCP00000021499	0	0	0	0	0.074	0.199	0.429	0.228	0.629
ATP6V1H	RRAGD	9823.ENSSSCP00000006676	9823.ENSSSCP00000004663	0	0	0	0	0.056	0.094	0.6	0	0.628
IRS1	NRAS	9823.ENSSSCP00000024919	9823.ENSSSCP00000007203	0	0	0	0	0	0.127	0.485	0.241	0.628
PTK2	PTPN21	9823.ENSSSCP00000027052	9823.ENSSSCP00000002625	0	0	0	0	0.063	0.123	0.579	0.052	0.628
ARHGEF6	PTK2	9823.ENSSSCP00000025233	9823.ENSSSCP00000027052	0	0	0	0	0.087	0	0.549	0.167	0.627
DNM1	PINK1	9823.ENSSSCP00000006044	9823.ENSSSCP00000003807	0	0	0	0	0.063	0.404	0	0.386	0.627
GNAI1	OPLAH	9823.ENSSSCP00000016334	9823.ENSSSCP00000006320	0	0	0	0	0	0	0	0.627	0.627
AFTPH	AP1G1	9823.ENSSSCP00000025768	9823.ENSSSCP00000002957	0	0	0	0	0.063	0.373	0	0.416	0.626
CAMK2D	MEF2C	9823.ENSSSCP00000009730	9823.ENSSSCP00000015044	0	0	0	0	0.063	0.043	0.599	0.085	0.626
PDIA3	PRDX4	9823.ENSSSCP00000005064	9823.ENSSSCP00000012956	0.043	0	0	0	0.066	0.404	0	0.38	0.626
GHR	PDGFA	9823.ENSSSCP00000017873	9823.ENSSSCP00000008054	0	0	0	0	0	0	0.6	0.102	0.625
ANKMY2	SLC8B1	9823.ENSSSCP00000020560	9823.ENSSSCP00000010546	0	0	0	0	0	0	0	0.624	0.624
BMI1	MECOM	9823.ENSSSCP00000011820	9823.ENSSSCP00000012514	0	0	0	0	0	0.057	0.6	0.084	0.624
PCMTD1	RNASEH2A	9823.ENSSSCP00000006680	9823.ENSSSCP00000014606	0.131	0.585	0	0	0	0	0	0	0.624
TM2D2	UNC50	9823.ENSSSCP00000027445	9823.ENSSSCP00000025105	0	0	0	0	0.063	0	0	0.616	0.624
ACTR1A	CFL2	9823.ENSSSCP00000011276	9823.ENSSSCP00000002141	0	0	0	0	0.089	0.361	0.309	0.175	0.623
DDX1	TXNDC9	9823.ENSSSCP00000009188	9823.ENSSSCP00000008734	0	0	0	0	0.063	0.049	0	0.611	0.623
PTK2	PTPN13	9823.ENSSSCP00000027052	9823.ENSSSCP00000025259	0	0	0	0	0.063	0.123	0.579	0	0.623
CFL2	WASL	9823.ENSSSCP00000002141	9823.ENSSSCP00000017588	0	0	0	0	0	0.104	0	0.595	0.622
EFNB2	RRAS	9823.ENSSSCP00000010182	9823.ENSSSCP00000003452	0	0	0	0	0	0.043	0.603	0.085	0.622
FYN	STAM	9823.ENSSSCP00000004769	9823.ENSSSCP00000011771	0	0	0	0	0.061	0.115	0.19	0.504	0.621
GRB2	VEGFC	9823.ENSSSCP00000018229	9823.ENSSSCP00000016710	0	0	0	0	0	0	0.603	0.085	0.621
PRDX4	SOD3	9823.ENSSSCP00000012956	9823.ENSSSCP00000027730	0	0	0	0	0.168	0.234	0	0.453	0.621
ALDH7A1	PROSC	9823.ENSSSCP00000015155	9823.ENSSSCP00000016772	0	0	0	0	0	0	0	0.62	0.62
EFNB2	GRB2	9823.ENSSSCP00000010182	9823.ENSSSCP00000018229	0	0	0	0	0	0	0.603	0.08	0.619
EXOC2	VPS53	9823.ENSSSCP00000001053	9823.ENSSSCP00000018872	0	0	0	0	0.067	0.071	0	0.596	0.619
FYN	RAC1	9823.ENSSSCP00000004769	9823.ENSSSCP00000022822	0	0	0	0	0	0.127	0.442	0.281	0.619
SCYL3	SMARCB1	9823.ENSSSCP00000006695	9823.ENSSSCP00000010743	0	0	0	0	0	0.618	0	0	0.618
ARHGAP35	GTF2I	9823.ENSSSCP00000003363	9823.ENSSSCP00000008247	0	0	0	0	0.061	0	0	0.609	0.617
CDK14	RBL2	9823.ENSSSCP00000016234	9823.ENSSSCP00000027848	0	0	0	0	0.077	0.36	0.293	0.192	0.617
CDK18	RBL2	9823.ENSSSCP00000016215	9823.ENSSSCP00000027848	0	0	0	0	0.077	0.36	0.293	0.192	0.617
CDK5RAP1	EXOSC3	9823.ENSSSCP00000007736	9823.ENSSSCP00000005748	0	0	0	0	0.112	0.192	0	0.51	0.617
EFNB2	NRAS	9823.ENSSSCP00000010182	9823.ENSSSCP00000007203	0	0	0	0	0	0.054	0.603	0.063	0.617
GAS2L1	MAPRE3	9823.ENSSSCP00000019775	9823.ENSSSCP00000026286	0	0	0	0	0.063	0.514	0	0.225	0.616
CDC45	RNASEH2A	9823.ENSSSCP00000010795	9823.ENSSSCP00000014606	0	0	0	0	0.59	0	0	0.101	0.615
CYP2J34	CYP4V2	9823.ENSSSCP00000020691	9823.ENSSSCP00000016749	0	0	0	0	0.063	0.094	0.096	0.557	0.615
GLUL	PRDX4	9823.ENSSSCP00000016481	9823.ENSSSCP00000012956	0	0	0	0	0.067	0	0	0.605	0.615
SMARCA2	YAP1	9823.ENSSSCP00000005624	9823.ENSSSCP00000026605	0	0	0	0	0.065	0.501	0	0.242	0.615
ACADM	ECHDC1	9823.ENSSSCP00000004085	9823.ENSSSCP00000004552	0.044	0	0	0	0.113	0.183	0.455	0.134	0.613
ACTR2	SMARCB1	9823.ENSSSCP00000008921	9823.ENSSSCP00000010743	0	0	0	0	0.068	0.329	0.284	0.239	0.613
ACTR3B	SMARCB1	9823.ENSSSCP00000017406	9823.ENSSSCP00000010743	0	0	0	0	0.066	0.329	0.284	0.241	0.613
FADD	MAP3K5	9823.ENSSSCP00000027110	9823.ENSSSCP00000025416	0	0	0	0	0	0	0.557	0.164	0.613
KDELR1	KIF5B	9823.ENSSSCP00000003390	9823.ENSSSCP00000011761	0	0	0	0	0.048	0	0.6	0.066	0.613
MAP3K5	TXNDC9	9823.ENSSSCP00000025416	9823.ENSSSCP00000008734	0	0	0	0	0	0.126	0.19	0.498	0.613
FERMT2	PARVA	9823.ENSSSCP00000005419	9823.ENSSSCP00000020585	0	0	0	0	0.066	0.373	0	0.392	0.612
FGF12	RB1CC1	9823.ENSSSCP00000026843	9823.ENSSSCP00000023027	0	0	0	0	0.612	0	0	0	0.612
CCPG1	SEC62	9823.ENSSSCP00000004967	9823.ENSSSCP00000025606	0	0	0	0	0.063	0	0	0.602	0.611
OSBP	PITPNM1	9823.ENSSSCP00000013959	9823.ENSSSCP00000013720	0	0	0	0	0.063	0	0	0.602	0.611
DAPP1	PPP1R9B	9823.ENSSSCP00000024554	9823.ENSSSCP00000018637	0	0	0	0	0	0	0	0.61	0.61
TXNDC9	YAP1	9823.ENSSSCP00000008734	9823.ENSSSCP00000026605	0	0	0	0	0	0.057	0	0.604	0.61
ACTR1A	KDELR1	9823.ENSSSCP00000011276	9823.ENSSSCP00000003390	0	0	0	0	0.061	0	0.6	0.044	0.609
ACTR2	RAC1	9823.ENSSSCP00000008921	9823.ENSSSCP00000022822	0	0	0	0	0.098	0.124	0.138	0.494	0.609
ARCN1	DCTN1	9823.ENSSSCP00000021552	9823.ENSSSCP00000008833	0	0	0	0	0.063	0	0.6	0	0.609
ARCN1	KIF5B	9823.ENSSSCP00000021552	9823.ENSSSCP00000011761	0	0	0	0	0.064	0	0.6	0	0.609
ARCN1	DYNC1I2	9823.ENSSSCP00000021552	9823.ENSSSCP00000016901	0	0	0	0	0.063	0	0.6	0	0.609
ARCN1	DYNC1LI2	9823.ENSSSCP00000021552	9823.ENSSSCP00000026472	0	0	0	0	0.063	0	0.6	0	0.609
BCAS4	FAM210B	9823.ENSSSCP00000007960	9823.ENSSSCP00000007983	0	0	0	0	0	0	0	0.609	0.609
CDC42BPA	MYL12B	9823.ENSSSCP00000011580	9823.ENSSSCP00000003997	0	0	0	0	0	0.186	0.327	0.344	0.609
EGFLAM	SYNPO2	9823.ENSSSCP00000022455	9823.ENSSSCP00000009720	0	0	0	0	0.064	0.044	0.546	0.153	0.609
NDUFB7	PINK1	9823.ENSSSCP00000014649	9823.ENSSSCP00000003807	0	0	0	0	0.064	0	0.6	0	0.609
SHPRH	SMARCA2	9823.ENSSSCP00000004452	9823.ENSSSCP00000005624	0	0	0	0	0.167	0	0	0.551	0.609
PSMA3	RPN1	9823.ENSSSCP00000005449	9823.ENSSSCP00000012376	0	0	0	0	0.063	0	0.599	0	0.608
YAP1	YWHAG	9823.ENSSSCP00000026605	9823.ENSSSCP00000008214	0	0	0	0	0	0.501	0	0.247	0.608
AGPAT3	AGPAT5	9823.ENSSSCP00000025100	9823.ENSSSCP00000016696	0	0	0	0	0	0	0	0.607	0.607
ATF6	PDIA4	9823.ENSSSCP00000006765	9823.ENSSSCP00000016385	0	0	0	0	0	0	0	0.607	0.607
KDELR2	PDIA3	9823.ENSSSCP00000019190	9823.ENSSSCP00000005064	0	0	0	0	0.448	0	0	0.318	0.607
UXS1	XYLT1	9823.ENSSSCP00000008694	9823.ENSSSCP00000008405	0	0	0	0	0.061	0	0	0.599	0.607
KPNB1	NXT2	9823.ENSSSCP00000018562	9823.ENSSSCP00000013379	0	0	0	0	0	0.604	0	0.048	0.606
CDK5	RAC1	9823.ENSSSCP00000019921	9823.ENSSSCP00000022822	0	0	0	0	0.051	0	0.503	0.231	0.605
IL6ST	PDGFA	9823.ENSSSCP00000017925	9823.ENSSSCP00000008054	0	0	0	0	0	0	0.6	0.055	0.605
RAD52	RNASEH1	9823.ENSSSCP00000000802	9823.ENSSSCP00000027507	0	0	0	0	0	0.158	0	0.551	0.605
ATXN1	VGLL4	9823.ENSSSCP00000001136	9823.ENSSSCP00000020043	0	0	0	0	0	0	0	0.603	0.603
DAPP1	FYN	9823.ENSSSCP00000024554	9823.ENSSSCP00000004769	0	0	0	0	0	0.056	0.593	0.052	0.603
EIF2AK3	STAU1	9823.ENSSSCP00000008763	9823.ENSSSCP00000020690	0	0	0	0	0	0.242	0.449	0.128	0.603
LARS	RRAGD	9823.ENSSSCP00000015334	9823.ENSSSCP00000004663	0	0	0	0	0	0.095	0	0.58	0.603
PKN2	PTPN13	9823.ENSSSCP00000007385	9823.ENSSSCP00000025259	0	0	0	0	0.063	0.115	0	0.56	0.603
STX12	TMEM98	9823.ENSSSCP00000023636	9823.ENSSSCP00000018782	0	0	0	0	0	0	0	0.603	0.603
BCL6B	IGBP1	9823.ENSSSCP00000018992	9823.ENSSSCP00000013178	0	0	0	0	0	0	0	0.602	0.602
HIPK3	TAB2	9823.ENSSSCP00000014144	9823.ENSSSCP00000004443	0	0	0	0	0.095	0	0.533	0.136	0.602
PIH1D2	SUGT1	9823.ENSSSCP00000015955	9823.ENSSSCP00000010080	0	0	0	0	0.051	0.207	0	0.514	0.602
PTK2	RRAS	9823.ENSSSCP00000027052	9823.ENSSSCP00000003452	0	0	0	0	0.048	0.042	0.579	0.086	0.602
PTK2	RAC1	9823.ENSSSCP00000027052	9823.ENSSSCP00000022822	0	0	0	0	0.088	0.049	0.402	0.324	0.602
BID	MAP3K5	9823.ENSSSCP00000000817	9823.ENSSSCP00000025416	0	0	0	0	0	0	0.579	0.093	0.601
CDC45	FANCD2	9823.ENSSSCP00000010795	9823.ENSSSCP00000012323	0	0	0	0	0.202	0	0	0.521	0.601
CDC45	SKA3	9823.ENSSSCP00000010795	9823.ENSSSCP00000024212	0	0	0	0	0.6	0	0	0.044	0.601
FBXO32	FOXO4	9823.ENSSSCP00000006389	9823.ENSSSCP00000013194	0	0	0	0	0.067	0	0	0.589	0.601
ADRBK2	LOC110259268	9823.ENSSSCP00000010626	9823.ENSSSCP00000014025	0	0	0	0	0	0	0.6	0	0.6
AP2S1	SH3KBP1	9823.ENSSSCP00000003362	9823.ENSSSCP00000029213	0	0	0	0	0	0	0.6	0.043	0.6
ARCN1	DCTN3	9823.ENSSSCP00000021552	9823.ENSSSCP00000011701	0	0	0	0	0	0	0.6	0	0.6
DCTN1	KDELR1	9823.ENSSSCP00000008833	9823.ENSSSCP00000003390	0	0	0	0	0	0	0.6	0	0.6
DCTN3	KDELR1	9823.ENSSSCP00000011701	9823.ENSSSCP00000003390	0	0	0	0	0	0	0.6	0	0.6
DDOST	SPPL3	9823.ENSSSCP00000003805	9823.ENSSSCP00000010583	0	0	0	0	0.223	0.507	0	0	0.6
DYNC1I2	KDELR1	9823.ENSSSCP00000016901	9823.ENSSSCP00000003390	0	0	0	0	0	0	0.6	0	0.6
DYNC1LI2	KDELR1	9823.ENSSSCP00000026472	9823.ENSSSCP00000003390	0	0	0	0	0	0	0.6	0	0.6
FANCD2	HES4	9823.ENSSSCP00000012323	9823.ENSSSCP00000021543	0	0	0	0	0	0	0.568	0.114	0.6
KDELR1	PDIA4	9823.ENSSSCP00000003390	9823.ENSSSCP00000016385	0	0	0	0	0.448	0	0	0.306	0.6
KDELR2	PDIA4	9823.ENSSSCP00000019190	9823.ENSSSCP00000016385	0	0	0	0	0.448	0	0	0.306	0.6
LAP3	NPEPPS	9823.ENSSSCP00000027517	9823.ENSSSCP00000018561	0	0	0	0	0.079	0.13	0	0.541	0.6
WWTR1	YAP1	9823.ENSSSCP00000012476	9823.ENSSSCP00000026605	0	0	0	0.763	0.087	0.504	0	0.663	0.6
CDK14	PPP1CB	9823.ENSSSCP00000016234	9823.ENSSSCP00000009105	0	0	0	0	0.063	0.254	0.371	0.196	0.599
CDK18	PPP1CB	9823.ENSSSCP00000016215	9823.ENSSSCP00000009105	0	0	0	0	0.063	0.254	0.371	0.196	0.599
GRB2	YWHAG	9823.ENSSSCP00000018229	9823.ENSSSCP00000008214	0	0	0	0	0.062	0.16	0.502	0.1	0.599
CAB39	PPP1CB	9823.ENSSSCP00000017231	9823.ENSSSCP00000009105	0	0	0	0	0.442	0	0	0.31	0.598
LARS	OGDH	9823.ENSSSCP00000015334	9823.ENSSSCP00000017733	0	0	0	0	0	0.554	0	0.137	0.598
SYNRG	WASL	9823.ENSSSCP00000021499	9823.ENSSSCP00000017588	0	0	0	0	0.063	0.273	0	0.458	0.598
ARHGAP35	SRGAP1	9823.ENSSSCP00000003363	9823.ENSSSCP00000021496	0	0	0	0.548	0.063	0.429	0.3	0.068	0.597
CEP350	MAPRE3	9823.ENSSSCP00000025316	9823.ENSSSCP00000026286	0	0	0	0	0.063	0.43	0	0.307	0.597
HTATSF1	PPP1R11	9823.ENSSSCP00000021619	9823.ENSSSCP00000001318	0	0	0	0	0	0	0	0.596	0.596
PDIA4	SPARCL1	9823.ENSSSCP00000016385	9823.ENSSSCP00000009835	0	0	0	0	0.059	0.588	0	0	0.595
PTPN11	RAPH1	9823.ENSSSCP00000020527	9823.ENSSSCP00000017078	0	0	0	0	0.049	0.396	0.265	0.154	0.595
ARID1A	KMT2C	9823.ENSSSCP00000003862	9823.ENSSSCP00000023447	0	0	0	0	0.214	0.044	0	0.502	0.593
CFL2	MLKL	9823.ENSSSCP00000002141	9823.ENSSSCP00000002931	0	0	0	0	0.062	0.312	0.333	0.167	0.593
DENND1A	YAP1	9823.ENSSSCP00000005980	9823.ENSSSCP00000026605	0	0	0	0	0.048	0.045	0	0.588	0.593
FBXO30	SHPRH	9823.ENSSSCP00000004453	9823.ENSSSCP00000004452	0	0	0	0	0.063	0	0	0.584	0.593
NRAS	PTK2	9823.ENSSSCP00000007203	9823.ENSSSCP00000027052	0	0	0	0	0.048	0.042	0.472	0.254	0.593
EGFLAM	PTK2	9823.ENSSSCP00000022455	9823.ENSSSCP00000027052	0	0	0	0	0.063	0	0.555	0.102	0.592
2023-03-06	ROPN1L	9823.ENSSSCP00000018111	9823.ENSSSCP00000022077	0	0	0	0	0.063	0	0	0.583	0.592
2023-03-06	SEC62	9823.ENSSSCP00000018111	9823.ENSSSCP00000025606	0	0	0	0	0	0.113	0	0.559	0.592
AGPAT5	DEGS1	9823.ENSSSCP00000016696	9823.ENSSSCP00000024516	0	0	0	0	0.063	0	0	0.582	0.591
GGH	LNPEP	9823.ENSSSCP00000006638	9823.ENSSSCP00000015075	0	0	0	0	0	0	0.564	0.101	0.591
PKN2	PPP1CB	9823.ENSSSCP00000007385	9823.ENSSSCP00000009105	0	0	0	0	0.067	0.147	0.5	0.095	0.591
DCTN1	OSBPL1A	9823.ENSSSCP00000008833	9823.ENSSSCP00000004019	0	0	0	0	0.056	0	0	0.584	0.59
DDX49	HTATSF1	9823.ENSSSCP00000025030	9823.ENSSSCP00000021619	0	0	0	0	0.065	0.182	0	0.507	0.59
IGBP1	KPTN	9823.ENSSSCP00000013178	9823.ENSSSCP00000003379	0	0	0	0	0.054	0	0	0.585	0.59
PDIA3	PDIA4	9823.ENSSSCP00000005064	9823.ENSSSCP00000016385	0	0	0	0.872	0.273	0.403	0	0.753	0.59
RB1CC1	SMARCB1	9823.ENSSSCP00000023027	9823.ENSSSCP00000010743	0	0	0	0	0	0.214	0	0.5	0.59
ALDH7A1	PDE7B	9823.ENSSSCP00000015155	9823.ENSSSCP00000004501	0	0	0	0	0	0	0	0.588	0.588
CACUL1	SPOPL	9823.ENSSSCP00000011375	9823.ENSSSCP00000016627	0	0	0	0	0.14	0.427	0	0.232	0.588
CDK18	CDK5	9823.ENSSSCP00000016215	9823.ENSSSCP00000019921	0	0.006	0	0.703	0.044	0.183	0.472	0.306	0.588
DDX31	EIF5	9823.ENSSSCP00000006138	9823.ENSSSCP00000024896	0	0	0	0	0.065	0.128	0.2	0.444	0.588
EIF5	ETF1	9823.ENSSSCP00000024896	9823.ENSSSCP00000015251	0	0	0	0	0.444	0.123	0	0.224	0.588
FBXO30	FBXO32	9823.ENSSSCP00000004453	9823.ENSSSCP00000006389	0	0	0	0	0.051	0	0	0.584	0.588
EGFLAM	LAMA4	9823.ENSSSCP00000022455	9823.ENSSSCP00000004775	0	0	0	0.542	0	0.145	0.511	0.154	0.587
GTF2I	NPEPPS	9823.ENSSSCP00000008247	9823.ENSSSCP00000018561	0	0	0	0	0	0	0	0.586	0.586
EFNB2	MAPRE2	9823.ENSSSCP00000010182	9823.ENSSSCP00000004046	0	0	0	0	0	0	0	0.585	0.585
DNTTIP2	EXOSC3	9823.ENSSSCP00000007347	9823.ENSSSCP00000005748	0	0	0	0	0.178	0.515	0	0	0.584
GNAI1	GRB2	9823.ENSSSCP00000016334	9823.ENSSSCP00000018229	0	0	0	0	0.063	0	0.571	0.05	0.584
GNAI3	GRB2	9823.ENSSSCP00000007279	9823.ENSSSCP00000018229	0	0	0	0	0.063	0	0.571	0.05	0.584
SLITRK6	ZNF618	9823.ENSSSCP00000010131	9823.ENSSSCP00000005880	0	0	0	0	0	0	0	0.584	0.584
ARHGAP5	NRAS	9823.ENSSSCP00000021934	9823.ENSSSCP00000007203	0	0	0	0	0.071	0.132	0.502	0.086	0.583
ARHGEF3	RAC1	9823.ENSSSCP00000019522	9823.ENSSSCP00000022822	0	0	0	0	0	0.332	0.187	0.295	0.583
CFAP43	CFAP97	9823.ENSSSCP00000011303	9823.ENSSSCP00000016733	0	0	0	0	0.067	0	0	0.572	0.583
FOXO4	IL6ST	9823.ENSSSCP00000013194	9823.ENSSSCP00000017925	0	0	0	0	0	0	0.279	0.446	0.583
NET1	RAC1	9823.ENSSSCP00000024193	9823.ENSSSCP00000022822	0	0	0	0	0	0.332	0.187	0.295	0.583
CDC45	SUPT16H	9823.ENSSSCP00000010795	9823.ENSSSCP00000022646	0	0	0	0	0.179	0.083	0	0.49	0.582
CYP4V2	VMA21	9823.ENSSSCP00000016749	9823.ENSSSCP00000013553	0	0	0	0	0	0	0	0.582	0.582
ACTR3B	CFL2	9823.ENSSSCP00000017406	9823.ENSSSCP00000002141	0	0	0	0	0.079	0.255	0.188	0.336	0.58
GTF2I	ZNF618	9823.ENSSSCP00000008247	9823.ENSSSCP00000005880	0	0	0	0	0	0	0	0.58	0.58
NEK9	SUPT16H	9823.ENSSSCP00000002581	9823.ENSSSCP00000022646	0	0	0	0	0.065	0.22	0	0.471	0.58
PLEKHA1	PTPN13	9823.ENSSSCP00000011406	9823.ENSSSCP00000025259	0	0	0	0	0	0.404	0	0.325	0.58
CDK14	TFDP2	9823.ENSSSCP00000016234	9823.ENSSSCP00000026107	0	0	0	0	0.065	0.139	0.427	0.196	0.579
CDK18	TFDP2	9823.ENSSSCP00000016215	9823.ENSSSCP00000026107	0	0	0	0	0.065	0.139	0.427	0.196	0.579
SMG6	TERF1	9823.ENSSSCP00000018886	9823.ENSSSCP00000006595	0	0	0	0	0	0	0	0.579	0.579
TEX2	TTC7B	9823.ENSSSCP00000018308	9823.ENSSSCP00000002637	0	0	0	0	0.065	0	0	0.569	0.579
UXS1	XYLT2	9823.ENSSSCP00000008694	9823.ENSSSCP00000018623	0	0	0	0	0.061	0	0	0.571	0.579
GCC2	KPNA3	9823.ENSSSCP00000008689	9823.ENSSSCP00000010022	0	0	0	0	0.075	0.29	0.329	0.157	0.578
GNAI1	PTPN11	9823.ENSSSCP00000016334	9823.ENSSSCP00000020527	0	0	0	0	0.062	0.068	0.557	0	0.578
GNAI3	PTPN11	9823.ENSSSCP00000007279	9823.ENSSSCP00000020527	0	0	0	0	0.062	0.068	0.557	0	0.578
MEF2C	TFDP2	9823.ENSSSCP00000015044	9823.ENSSSCP00000026107	0	0	0	0	0	0	0.576	0.046	0.578
PTK2	SYNPO2	9823.ENSSSCP00000027052	9823.ENSSSCP00000009720	0	0	0	0	0	0.299	0.341	0.159	0.577
GCLM	LNPEP	9823.ENSSSCP00000007346	9823.ENSSSCP00000015075	0	0	0	0	0.063	0	0.564	0.046	0.576
RB1CC1	TMEM59	9823.ENSSSCP00000023027	9823.ENSSSCP00000024879	0	0	0	0	0.063	0	0	0.566	0.576
ADHFE1	RBKS	9823.ENSSSCP00000006624	9823.ENSSSCP00000009108	0.055	0	0	0	0.06	0.404	0	0.292	0.575
ARHGAP5	PKN2	9823.ENSSSCP00000021934	9823.ENSSSCP00000007385	0	0	0	0	0.122	0	0.503	0.102	0.573
ALKBH5	NSUN2	9823.ENSSSCP00000023239	9823.ENSSSCP00000018121	0	0	0	0	0.064	0	0	0.562	0.572
DNAJC1	PRPF4B	9823.ENSSSCP00000019768	9823.ENSSSCP00000001072	0	0	0	0	0.067	0	0	0.561	0.572
ATXN1	NAP1L1	9823.ENSSSCP00000001136	9823.ENSSSCP00000000553	0	0	0	0	0	0	0	0.571	0.571
CFL2	TXNDC9	9823.ENSSSCP00000002141	9823.ENSSSCP00000008734	0	0	0	0	0.151	0	0	0.515	0.571
NET1	NXT2	9823.ENSSSCP00000024193	9823.ENSSSCP00000013379	0	0	0	0	0	0	0	0.571	0.571
SVEP1	TEX2	9823.ENSSSCP00000005851	9823.ENSSSCP00000018308	0	0	0	0	0.065	0	0	0.56	0.571
ACTR2	KPTN	9823.ENSSSCP00000008921	9823.ENSSSCP00000003379	0	0	0	0	0	0.044	0	0.569	0.57
ADHFE1	UEVLD	9823.ENSSSCP00000006624	9823.ENSSSCP00000014198	0.051	0	0	0	0.069	0.485	0	0.167	0.57
AHCYL1	STK39	9823.ENSSSCP00000007271	9823.ENSSSCP00000024031	0	0	0	0	0.062	0	0	0.561	0.57
HEATR5A	MAN1A1	9823.ENSSSCP00000002151	9823.ENSSSCP00000004583	0	0	0	0	0.063	0	0	0.559	0.569
[truncated: 775 more rows]
